# Supplementary material for: Cleaning the Medicago Microarray Database to Improve Gene Function Analysis
Source: Plants (Basel). 2021 Jun 18;10(6):1240. doi: 10.3390/plants10061240 (PMC8234645; doi:10.3390/plants10061240)
Supplement: Supplementary file 1 [file plants-10-01240-s001.zip]

Archive with 17 entries (17 files):
- FigureS1Marzorati-low-sum-exp.pptx
- FigureS2-Marzorati_Scatterplots.pptx
- Table S03_Marzorati-Sum-Expression-Values-ALL.xlsx
- Table S04_Marzorati-Samples-Low-Sum-Values.pdf
- Table S05_Marzorati-Pearson-Correlation.xlsx
- Table S06_Marzorati-Single-Hybridizations.pdf
- Table S07_Marzorati-Pearson-Under-Threshold.pdf
- Table S09_Marzorati-Saponins-List.xlsx
- Table S10_Marzorati-Mevalonate-Kinase-One-Vs-All.xlsx
- Table S11_Marzorati-Linear-Saponins-Pearson.xlsx
- Table S12_Marzorati-Log-Saponins-Pearson.xlsx
- Table S13_Marzorati-Difference-Pearson-Mevalonate-Kinase.xlsx
- Table S14_Marzorati-bHLH-List.xlsx
- Table S15_Marzorati-bHLH-Log-Pearson.xlsx
- Table S16_Marzorati-bHLH-Linear-Pearson.xlsx
- Table S17_Marzorati-bHLH-Spearman.xlsx
- Table S18_Marzorati-EF2-One-Vs-All.xlsx
