# Supplementary material for: Cleaning the Medicago Microarray Database to Improve Gene Function Analysis
Source: Plants (Basel). 2021 Jun 18;10(6):1240. doi: 10.3390/plants10061240 (PMC8234645; doi:10.3390/plants10061240)
Supplement: Supplementary file 1 [file plants-10-01240-s001.zip › Table S03_Marzorati-Sum-Expression-Values-ALL.xlsx]

## Sheet: Table S3 Sum exp values
Table S3: Sum of the expression values for all the experiments in the downloaded MtGEA dataset
Experiments	Sum of expression levels	Sum of expression levels (scientific)
Hyptl_A17_10C_35C_day1_1	1.99542e+07	1.99542e+07
Hyptl_A17_10C_35C_day2_1	1.96762e+07	1.96762e+07
Hyptl_F83_10C_35C_day1_1	1.97187e+07	1.97187e+07
Hyptl_F83_10C_35C_day2_1	1.97929e+07	1.97929e+07
Hyptl_A17_10C_50C_day1_1	1.93365e+07	1.93365e+07
Hyptl_A17_10C_50C_day2_1	1.97261e+07	1.97261e+07
Hyptl_F83_10C_50C_day1_1	1.94435e+07	1.94435e+07
Hyptl_F83_10C_50C_day2_1	1.96211e+07	1.96211e+07
Hyptl_A17_10C_100C_day1_1	1.93556e+07	1.93556e+07
Hyptl_A17_10C_100C_day2_1	1.99814e+07	1.99814e+07
Hyptl_F83_10C_100C_day1_1	1.99791e+07	1.99791e+07
Hyptl_F83_10C_100C_day2_1	1.99019e+07	1.99019e+07
Hyptl_A17_20C_35C_day1_1	1.93598e+07	1.93598e+07
Hyptl_A17_20C_35C_day2_1	1.95487e+07	1.95487e+07
Hyptl_F83_20C_35C_day1_1	1.9566e+07	1.9566e+07
Hyptl_F83_20C_35C_day2_1	1.95254e+07	1.95254e+07
Hyptl_A17_20C_50C_day1_1	1.95944e+07	1.95944e+07
Hyptl_A17_20C_50C_day2_1	1.95186e+07	1.95186e+07
Hyptl_F83_20C_50C_day1_1	1.93194e+07	1.93194e+07
Hyptl_F83_20C_50C_day2_1	1.99225e+07	1.99225e+07
Hyptl_A17_20C_100C_day1_1	2.00247e+07	2.00247e+07
Hyptl_A17_20C_100C_day2_1	1.97092e+07	1.97092e+07
Hyptl_F83_20C_100C_day1_1	1.99614e+07	1.99614e+07
Hyptl_F83_20C_100C_day2_1	1.97701e+07	1.97701e+07
RT_Tip_A17_0hpi_1	1.95402e+07	1.95402e+07
RT_Tip_A17_0hpi_2	1.96847e+07	1.96847e+07
RT_Tip_A17_0hpi_3	1.94372e+07	1.94372e+07
RT_Tip_A17_12hpi_1	1.97936e+07	1.97936e+07
RT_Tip_A17_12hpi_2	1.95793e+07	1.95793e+07
RT_Tip_A17_12hpi_3	1.95522e+07	1.95522e+07
RT_Tip_A17_72hpi_1	1.93628e+07	1.93628e+07
RT_Tip_A17_72hpi_2	1.94126e+07	1.94126e+07
RT_Tip_A17_72hpi_3	1.95754e+07	1.95754e+07
RT_Tip_sickle_0hpi_1	1.98389e+07	1.98389e+07
RT_Tip_sickle_0hpi_2	1.95826e+07	1.95826e+07
RT_Tip_sickle_0hpi_3	1.95033e+07	1.95033e+07
RT_Tip_sickle_12hpi_1	1.94348e+07	1.94348e+07
RT_Tip_sickle_12hpi_2	1.94719e+07	1.94719e+07
RT_Tip_sickle_12hpi_3	1.94594e+07	1.94594e+07
RT_Tip_sickle_72hpi_1	1.97277e+07	1.97277e+07
RT_Tip_sickle_72hpi_2	1.93783e+07	1.93783e+07
RT_Tip_sickle_72hpi_3	1.93111e+07	1.93111e+07
RT_Tip_F83005_5_0hpi_1	1.97241e+07	1.97241e+07
RT_Tip_F83005_5_0hpi_2	1.98495e+07	1.98495e+07
RT_Tip_F83005_5_0hpi_3	1.99936e+07	1.99936e+07
RT_Tip_F83005_5_12hpi_1	2.01299e+07	2.01299e+07
RT_Tip_F83005_5_12hpi_2	1.99633e+07	1.99633e+07
RT_Tip_F83005_5_12hpi_3	1.9735e+07	1.9735e+07
RT_Tip_F83005_5_72hpi_1	2.013e+07	2.013e+07
RT_Tip_F83005_5_72hpi_2	1.9788e+07	1.9788e+07
RT_Tip_F83005_5_72hpi_3	1.99099e+07	1.99099e+07
RT_Myc_3wks_infection_1	1.12544e+07	1.12544e+07
RT_Myc_3wks_infection_2	1.28467e+07	1.28467e+07
RT_Myc_3wks_infection_3	1.17795e+07	1.17795e+07
RT_J5_10mM_KNO3_1	1.95656e+07	1.95656e+07
RT_J5_10mM_KNO3_2	1.9538e+07	1.9538e+07
RT_J5_10mM_KNO3_3	1.96919e+07	1.96919e+07
RT_J5_1mM_KNO3_1	1.95715e+07	1.95715e+07
RT_J5_1mM_KNO3_2	1.96301e+07	1.96301e+07
RT_J5_1mM_KNO3_3	1.9585e+07	1.9585e+07
RT_tr185_10mM_KNO3_1	1.95341e+07	1.95341e+07
RT_tr185_10mM_KNO3_2	1.96102e+07	1.96102e+07
RT_tr185_10mM_KNO3_3	1.94897e+07	1.94897e+07
RT_tr185_1mM_KNO3_1	1.93212e+07	1.93212e+07
RT_tr185_1mM_KNO3_2	1.97573e+07	1.97573e+07
RT_tr185_1mM_KNO3_3	1.94856e+07	1.94856e+07
GiantCell_1	1.01007e+07	1.01007e+07
GiantCell_2	9.74289e+06	9.74289e+06
GiantCell_3	1.06022e+07	1.06022e+07
GallTissue_GiantCell_1	1.12319e+07	1.12319e+07
GallTissue_GiantCell_2	1.21448e+07	1.21448e+07
GallTissue_GiantCell_3	9.22337e+06	9.22337e+06
Nod_zone2_1	1.3954e+07	1.3954e+07
Nod_zone2_2	1.37828e+07	1.37828e+07
Nod_zone2_3	1.24769e+07	1.24769e+07
Shoot_10wk_41dpi_1	1.9175e+07	1.9175e+07
Shoot_10wk_41dpi_2	1.93169e+07	1.93169e+07
Shoot_10wk_41dpi_3	1.94399e+07	1.94399e+07
Flower_12wk_56dpi_1	1.92563e+07	1.92563e+07
Flower_12wk_56dpi_2	1.92226e+07	1.92226e+07
Flower_12wk_56dpi_3	1.92589e+07	1.92589e+07
Pod_12wk_56dpi_1	1.9328e+07	1.9328e+07
Pod_12wk_56dpi_2	1.9428e+07	1.9428e+07
Pod_12wk_56dpi_3	1.9258e+07	1.9258e+07
Leaf_1	1.87285e+07	1.87285e+07
Leaf_2	1.90385e+07	1.90385e+07
Leaf_3	1.88315e+07	1.88315e+07
Petiole_1	1.88624e+07	1.88624e+07
Petiole_2	1.85741e+07	1.85741e+07
Petiole_3	1.88057e+07	1.88057e+07
VegBud_1	1.90132e+07	1.90132e+07
VegBud_2	1.87279e+07	1.87279e+07
VegBud_3	1.91525e+07	1.91525e+07
Stem_1	1.8495e+07	1.8495e+07
Stem_2	1.8662e+07	1.8662e+07
Stem_3	1.90809e+07	1.90809e+07
Flower_1	1.80906e+07	1.80906e+07
Flower_2	1.87062e+07	1.87062e+07
Flower_3	1.84497e+07	1.84497e+07
Pod_1	1.90179e+07	1.90179e+07
Pod_2	1.84846e+07	1.84846e+07
Pod_3	1.84757e+07	1.84757e+07
Seed_10dap_1	1.94262e+07	1.94262e+07
Seed_10dap_2	1.87443e+07	1.87443e+07
Seed_10dap_3	1.92112e+07	1.92112e+07
Seed_12dap_1	1.89174e+07	1.89174e+07
Seed_12dap_2	1.93493e+07	1.93493e+07
Seed_12dap_3	1.89494e+07	1.89494e+07
Seed_16dap_1	1.96125e+07	1.96125e+07
Seed_16dap_2	1.94813e+07	1.94813e+07
Seed_16dap_3	1.88815e+07	1.88815e+07
Seed_20dap_1	1.96019e+07	1.96019e+07
Seed_20dap_2	1.97864e+07	1.97864e+07
Seed_20dap_3	1.93556e+07	1.93556e+07
Seed_24dap_1	1.92885e+07	1.92885e+07
Seed_24dap_2	1.95869e+07	1.95869e+07
Seed_24dap_3	1.90661e+07	1.90661e+07
Seed_36dap_1	1.97148e+07	1.97148e+07
Seed_36dap_2	1.99926e+07	1.99926e+07
Seed_36dap_3	1.96491e+07	1.96491e+07
Root_1	1.91246e+07	1.91246e+07
Root_2	1.9573e+07	1.9573e+07
Root_3	1.94274e+07	1.94274e+07
RT_DeNod_28dpi_1	1.85585e+07	1.85585e+07
RT_DeNod_28dpi_2	1.88953e+07	1.88953e+07
RT_DeNod_28dpi_3	1.93539e+07	1.93539e+07
RT_0dpi_1	1.91488e+07	1.91488e+07
RT_0dpi_2	1.96642e+07	1.96642e+07
RT_0dpi_3	1.9294e+07	1.9294e+07
Nod_4dpi_1	1.97294e+07	1.97294e+07
Nod_4dpi_2	1.93331e+07	1.93331e+07
Nod_4dpi_3	1.93841e+07	1.93841e+07
Nod_10dpi_1	1.95389e+07	1.95389e+07
Nod_10dpi_2	1.93686e+07	1.93686e+07
Nod_10dpi_3	1.9645e+07	1.9645e+07
Nod_14dpi_1	1.97512e+07	1.97512e+07
Nod_14dpi_2	1.89052e+07	1.89052e+07
Nod_14dpi_3	1.90534e+07	1.90534e+07
Nod_28dpi_1	1.85824e+07	1.85824e+07
Nod_28dpi_2	1.84789e+07	1.84789e+07
Nod_28dpi_3	1.83458e+07	1.83458e+07
Nod_16dpi_NO3_1	1.93643e+07	1.93643e+07
Nod_16dpi_NO3_2	1.95882e+07	1.95882e+07
Nod_16dpi_NO3_3	1.92564e+07	1.92564e+07
X1_dpi_nodD_rep1	1.64281e+07	1.64281e+07
X1_dpi_nodD_rep2	1.63184e+07	1.63184e+07
X1_dpi_nodD_rep3	1.63919e+07	1.63919e+07
X3_dpi_nodD_rep1	1.62963e+07	1.62963e+07
X3_dpi_nodD_rep2	1.62372e+07	1.62372e+07
X3_dpi_nodD_rep3	1.62896e+07	1.62896e+07
X5_dpi_nodD_rep1	1.62213e+07	1.62213e+07
X5_dpi_nodD_rep2	1.65511e+07	1.65511e+07
X5_dpi_nodD_rep3	1.65403e+07	1.65403e+07
X1_dpi_rep1	1.64122e+07	1.64122e+07
X1_dpi_rep2	1.62557e+07	1.62557e+07
X1_dpi_rep3	1.64175e+07	1.64175e+07
X3_dpi_rep1	1.62728e+07	1.62728e+07
X3_dpi_rep2	1.62014e+07	1.62014e+07
X3_dpi_rep3	1.60549e+07	1.60549e+07
X5_dpi_rep1	1.61553e+07	1.61553e+07
X5_dpi_rep2	1.63725e+07	1.63725e+07
X5_dpi_rep3	1.61066e+07	1.61066e+07
X5_dpi_nodD_skl_rep1	1.3049e+07	1.3049e+07
X5_dpi_nodD_skl_rep2	1.44402e+07	1.44402e+07
X5_dpi_nodD_skl_rep3	1.43036e+07	1.43036e+07
X5_dpi_skl_rep1	1.28603e+07	1.28603e+07
X5_dpi_skl_rep2	1.28312e+07	1.28312e+07
X5_dpi_skl_rep3	1.42157e+07	1.42157e+07
X24h_Nod_rep1	1.62302e+07	1.62302e+07
X24h_Nod_rep2	1.61774e+07	1.61774e+07
X24h_Nod_rep3	1.60901e+07	1.60901e+07
X24h_10nM_rep1	1.61142e+07	1.61142e+07
X24h_10nM_rep2	1.60937e+07	1.60937e+07
X24h_10nM_rep3	1.60921e+07	1.60921e+07
LF_CYO716A12_1	1.95319e+07	1.95319e+07
LF_CYO716A12_2	1.94364e+07	1.94364e+07
LF_CYO716A12_3	1.96201e+07	1.96201e+07
LF_CYO716A12_R108_1	1.94184e+07	1.94184e+07
LF_CYO716A12_R108_2	1.91682e+07	1.91682e+07
LF_CYO716A12_R108_3	1.91158e+07	1.91158e+07
Root_meristem_1	1.96043e+07	1.96043e+07
Root_meristem_2	1.96548e+07	1.96548e+07
Root_meristem_3	1.95298e+07	1.95298e+07
Root_3dpi_control_1	1.95721e+07	1.95721e+07
Root_3dpi_control_2	1.95095e+07	1.95095e+07
Root_3dpi_control_3	1.96314e+07	1.96314e+07
Root_6dpi_control_1	1.95223e+07	1.95223e+07
Root_6dpi_control_2	1.9599e+07	1.9599e+07
Root_6dpi_control_3	1.96792e+07	1.96792e+07
Root_10dpi_control_1	1.94877e+07	1.94877e+07
Root_10dpi_control_2	1.95366e+07	1.95366e+07
Root_10dpi_control_3	1.94755e+07	1.94755e+07
Root_14dpi_control_1	1.95736e+07	1.95736e+07
Root_14dpi_control_2	1.96376e+07	1.96376e+07
Root_14dpi_control_3	1.95164e+07	1.95164e+07
Root_20dpi_control_1	1.9438e+07	1.9438e+07
Root_20dpi_control_2	1.94897e+07	1.94897e+07
Root_20dpi_control_3	1.96361e+07	1.96361e+07
Nod_3dpi_1	1.93946e+07	1.93946e+07
Nod_3dpi_2	1.94961e+07	1.94961e+07
Nod_3dpi_3	1.94355e+07	1.94355e+07
Nod_6dpi_1	1.94562e+07	1.94562e+07
Nod_6dpi_2	1.94819e+07	1.94819e+07
Nod_6dpi_3	1.94573e+07	1.94573e+07
Nod_20dpi_1	1.98317e+07	1.98317e+07
Nod_20dpi_2	1.9652e+07	1.9652e+07
Nod_20dpi_3	1.96536e+07	1.96536e+07
RT_WT_NF_control_6h_1	1.99832e+07	1.99832e+07
RT_WT_NF_control_6h_2	1.97799e+07	1.97799e+07
RT_WT_NF_control_6h_3	2.02061e+07	2.02061e+07
RT_WT_NF_control_24h_1	2.01535e+07	2.01535e+07
RT_WT_NF_control_24h_2	1.9965e+07	1.9965e+07
RT_WT_NF_control_24h_3	1.99799e+07	1.99799e+07
RT_WT_MF_control_6h_1	2.00286e+07	2.00286e+07
RT_WT_MF_control_6h_2	1.98122e+07	1.98122e+07
RT_WT_MF_control_6h_3	2.00735e+07	2.00735e+07
RT_WT_MF_control_24h_1	1.98751e+07	1.98751e+07
RT_WT_MF_control_24h_2	2.00257e+07	2.00257e+07
RT_WT_MF_control_24h_3	1.96441e+07	1.96441e+07
RT_WT_Nod_LCOs_6h_1	2.00209e+07	2.00209e+07
RT_WT_Nod_LCOs_6h_2	2.02165e+07	2.02165e+07
RT_WT_Nod_LCOs_6h_3	1.99688e+07	1.99688e+07
RT_WT_Nod_LCOs_24h_1	1.97649e+07	1.97649e+07
RT_WT_Nod_LCOs_24h_2	1.97192e+07	1.97192e+07
RT_WT_Nod_LCOs_24h_3	2.00736e+07	2.00736e+07
RT_WT_nsMyc_LCOs_6h_1	1.99779e+07	1.99779e+07
RT_WT_nsMyc_LCOs_6h_2	2.00808e+07	2.00808e+07
RT_WT_nsMyc_LCOs_6h_3	1.99078e+07	1.99078e+07
RT_WT_nsMyc_LCOs_24h_1	1.96774e+07	1.96774e+07
RT_WT_nsMyc_LCOs_24h_2	1.9997e+07	1.9997e+07
RT_WT_nsMyc_LCOs_24h_3	1.99994e+07	1.99994e+07
RT_WT_sMyc_LCOs_6h_1	1.98221e+07	1.98221e+07
RT_WT_sMyc_LCOs_6h_2	1.98279e+07	1.98279e+07
RT_WT_sMyc_LCOs_6h_3	2.01208e+07	2.01208e+07
RT_WT_sMyc_LCOs_24h_1	1.99551e+07	1.99551e+07
RT_WT_sMyc_LCOs_24h_2	1.95101e+07	1.95101e+07
RT_WT_sMyc_LCOs_24h_3	1.96855e+07	1.96855e+07
RT_WT_s_nsMyc_LCOs_6h_1	2.01284e+07	2.01284e+07
RT_WT_s_nsMyc_LCOs_6h_2	2.00027e+07	2.00027e+07
RT_WT_s_nsMyc_LCOs_6h_3	2.01605e+07	2.01605e+07
RT_WT_s_nsMyc_LCOs_24h_1	2.00856e+07	2.00856e+07
RT_WT_s_nsMyc_LCOs_24h_2	2.00355e+07	2.00355e+07
RT_WT_s_nsMyc_LCOs_24h_3	1.95606e+07	1.95606e+07
RT_DMI3_MF_Control_6h_1	1.99523e+07	1.99523e+07
RT_DMI3_MF_Control_6h_2	1.98396e+07	1.98396e+07
RT_DMI3_MF_Control_6h_3	1.98947e+07	1.98947e+07
RT_DMI3_nsMyc_LCOs_6h_1	2.0076e+07	2.0076e+07
RT_DMI3_nsMyc_LCOs_6h_2	1.99227e+07	1.99227e+07
RT_DMI3_nsMyc_LCOs_6h_3	1.99316e+07	1.99316e+07
RT_DMI3_sMyc_LCOs_6h_1	2.00151e+07	2.00151e+07
RT_DMI3_sMyc_LCOs_6h_2	1.9875e+07	1.9875e+07
RT_DMI3_sMyc_LCOs_6h_3	1.98474e+07	1.98474e+07
RT_DMI3_s_nsMyc_LCOs_6h_1	2.00201e+07	2.00201e+07
RT_DMI3_s_nsMyc_LCOs_6h_2	1.99844e+07	1.99844e+07
RT_DMI3_s_nsMyc_LCOs_6h_3	1.98757e+07	1.98757e+07
RT_NFP_MF_Control_6h_1	1.98635e+07	1.98635e+07
RT_NFP_MF_Control_6h_2	1.97986e+07	1.97986e+07
RT_NFP_MF_Control_6h_3	1.97885e+07	1.97885e+07
RT_NFP_nsMyc_LCOs_6h_1	1.98932e+07	1.98932e+07
RT_NFP_nsMyc_LCOs_6h_2	1.97552e+07	1.97552e+07
RT_NFP_nsMyc_LCOs_6h_3	1.98701e+07	1.98701e+07
RT_NFP_sMyc_LCOs_6h_1	1.98096e+07	1.98096e+07
RT_NFP_sMyc_LCOs_6h_2	1.99562e+07	1.99562e+07
RT_NFP_sMyc_LCOs_6h_3	1.99954e+07	1.99954e+07
RT_NFP_s_nsMyc_LCOs_6h_1	1.9999e+07	1.9999e+07
RT_NFP_s_nsMyc_LCOs_6h_2	1.97864e+07	1.97864e+07
RT_NFP_s_nsMyc_LCOs_6h_3	1.94597e+07	1.94597e+07
RT_LCM_arbuscular_1	1.34504e+07	1.34504e+07
RT_LCM_arbuscular_2	1.23578e+07	1.23578e+07
RT_LCM_cortical_1	9.67999e+06	9.67999e+06
RT_LCM_cortical_2	1.35193e+07	1.35193e+07
RT_LCM_adjacent_1	1.28537e+07	1.28537e+07
RT_LCM_adjacent_2	1.74214e+07	1.74214e+07
RT_AM_CK_1	1.95393e+07	1.95393e+07
RT_AM_CK_2	1.92062e+07	1.92062e+07
RT_AM_CK_3	1.94953e+07	1.94953e+07
RT_AM_Inf_1	1.9487e+07	1.9487e+07
RT_AM_Inf_2	1.95142e+07	1.95142e+07
RT_AM_Inf_3	1.95438e+07	1.95438e+07
Nod_Naut1_SalsC_1	1.0604e+07	1.0604e+07
Nod_Naut1_SalsC_2	4.34364e+06	4.34364e+06
Nod_Naut1_SalsC_3	7.74257e+06	7.74257e+06
Nod_Naut1_SalsB_1	9.49666e+06	9.49666e+06
Nod_Naut1_SalsB_2	8.53164e+06	8.53164e+06
Nod_Naut1_SalsB_3	8.88579e+06	8.88579e+06
Nod_Sals4_SalsB_1	1.06397e+07	1.06397e+07
Nod_Sals4_SalsB_2	7.47048e+06	7.47048e+06
Nod_Sals4_SalsB_3	1.08651e+07	1.08651e+07
Nod_Sals4_SalsC_1	1.09899e+07	1.09899e+07
Nod_Sals4_SalsC_2	9.62212e+06	9.62212e+06
Nod_Sals4_SalsC_3	1.02632e+07	1.02632e+07
Root_non_Myc_control_6wk_20_uM_P_1	1.94766e+07	1.94766e+07
Root_non_Myc_control_6wk_20_uM_P_2	1.96319e+07	1.96319e+07
Root_non_Myc_control_6wk_20_uM_P_3	1.94228e+07	1.94228e+07
Root_non_Myc_6wk_2_mM_P_1	1.96285e+07	1.96285e+07
Root_non_Myc_6wk_2_mM_P_2	1.94382e+07	1.94382e+07
Root_non_Myc_6wk_2_mM_P_3	1.94429e+07	1.94429e+07
APP_P1	152356	152356
APP_P2	150239	150239
APP_P3	137442	137442
NAP_C1	145709	145709
NAP_C2	154614	154614
NAP_C3	146368	146368
ARB_A1	118326	118326
ARB_A3	115802	115802
ARB_A5	121703	121703
CMR_K1	113384	113384
CMR_K4	111464	111464
CMR_K5	111248	111248
EPI_E1	114917	114917
EPI_E2	114550	114550
EPI_E3	115982	115982
RT_3mm_tip_1	1.93826e+07	1.93826e+07
RT_3mm_tip_2	1.9482e+07	1.9482e+07
RT_3mm_tip_3	1.96398e+07	1.96398e+07
RT_1cm_adj_tip_1	1.92526e+07	1.92526e+07
RT_1cm_adj_tip_2	1.94483e+07	1.94483e+07
RT_1cm_adj_tip_3	1.97142e+07	1.97142e+07
LF_2HA_1wk_1	1.92524e+07	1.92524e+07
LF_2HA_1wk_2	1.94075e+07	1.94075e+07
LF_2HA_1wk_3	1.90074e+07	1.90074e+07
LF_2HA_1wk_NAA_1	1.94356e+07	1.94356e+07
LF_2HA_1wk_NAA_2	1.94319e+07	1.94319e+07
LF_2HA_1wk_NAA_3	1.96575e+07	1.96575e+07
LF_2HA_2wks_NAA_BAP_1	1.94947e+07	1.94947e+07
LF_2HA_2wks_NAA_BAP_2	1.91535e+07	1.91535e+07
LF_2HA_2wks_NAA_BAP_3	1.91875e+07	1.91875e+07
LF_Jemalong_2wks_NAA_BAP_1	1.96748e+07	1.96748e+07
LF_Jemalong_2wks_NAA_BAP_2	1.96309e+07	1.96309e+07
LF_Jemalong_2wks_NAA_BAP_3	1.96641e+07	1.96641e+07
RT_2ds_Sdl_culture_180mM_NaCl_0h_1	1.79106e+07	1.79106e+07
RT_2ds_Sdl_culture_180mM_NaCl_0h_2	1.80599e+07	1.80599e+07
RT_2ds_Sdl_culture_180mM_NaCl_0h_3	1.82184e+07	1.82184e+07
RT_2ds_Sdl_culture_180mM_NaCl_6h_1	1.84199e+07	1.84199e+07
RT_2ds_Sdl_culture_180mM_NaCl_6h_2	1.82204e+07	1.82204e+07
RT_2ds_Sdl_culture_180mM_NaCl_6h_3	1.82045e+07	1.82045e+07
RT_2ds_Sdl_culture_180mM_NaCl_24h_1	1.84796e+07	1.84796e+07
RT_2ds_Sdl_culture_180mM_NaCl_24h_2	1.81139e+07	1.81139e+07
RT_2ds_Sdl_culture_180mM_NaCl_24h_3	1.83341e+07	1.83341e+07
RT_2ds_Sdl_culture_180mM_NaCl_48h_1	1.75819e+07	1.75819e+07
RT_2ds_Sdl_culture_180mM_NaCl_48h_2	1.7768e+07	1.7768e+07
RT_2ds_Sdl_culture_180mM_NaCl_48h_3	1.83143e+07	1.83143e+07
RT_2wks_Sdl_Hydroponic_200mM_NaCl_0h_1	1.83551e+07	1.83551e+07
RT_2wks_Sdl_Hydroponic_200mM_NaCl_1h_1	1.85114e+07	1.85114e+07
RT_2wks_Sdl_Hydroponic_200mM_NaCl_2h_1	1.87478e+07	1.87478e+07
RT_2wks_Sdl_Hydroponic_200mM_NaCl_5h_1	1.8771e+07	1.8771e+07
RT_2wks_Sdl_Hydroponic_200mM_NaCl_10h_1	1.88089e+07	1.88089e+07
RT_2wks_Sdl_Hydroponic_200mM_NaCl_24h_1	1.88343e+07	1.88343e+07
Meristem_root_nodD_rep1	152036	152036
Meristem_root_nodD_rep3	151164	151164
Meristem_root_nodD_rep4	150437	150437
Distal_infection_zone_root_nodD_rep1	149024	149024
Distal_infection_zone_root_nodD_rep2	150116	150116
Distal_infection_zone_root_nodD_rep3	152169	152169
Proximal_infection_zone_root_nodD_rep1	150709	150709
Proximal_infection_zone_root_nodD_rep2	150361	150361
Proximal_infection_zone_root_nodD_rep3	147221	147221
Infected_root_nodD_rep1	149465	149465
Infected_root_nodD_rep2	146944	146944
Infected_root_nodD_rep3	142205	142205
Uninfected_root_nodD_rep1	153422	153422
Uninfected_root_nodD_rep2	150716	150716
Uninfected_root_nodD_rep3	152367	152367
RT_MPH_0hpi_1	1.96287e+07	1.96287e+07
RT_MPH_0hpi_2	1.95656e+07	1.95656e+07
RT_MPH_0hpi_3	1.96195e+07	1.96195e+07
RT_MPH_24hpi_1	1.9675e+07	1.9675e+07
RT_MPH_24hpi_2	1.97429e+07	1.97429e+07
RT_MPH_24hpi_3	1.95552e+07	1.95552e+07
RT_MPH_36hpi_1	1.94342e+07	1.94342e+07
RT_MPH_36hpi_2	1.93549e+07	1.93549e+07
RT_MPH_36hpi_3	1.94814e+07	1.94814e+07
RT_MPH_48hpi_1	1.94523e+07	1.94523e+07
RT_MPH_48hpi_2	1.93618e+07	1.93618e+07
RT_MPH_48hpi_3	1.9388e+07	1.9388e+07
A17_SuffN_1	1.94669e+07	1.94669e+07
A17_SuffN_2	1.95949e+07	1.95949e+07
A17_SuffN_3	1.96212e+07	1.96212e+07
A17_LimN_1	1.94445e+07	1.94445e+07
A17_LimN_2	1.941e+07	1.941e+07
A17_LimN_3	1.96972e+07	1.96972e+07
A17_rhizobia_SuffN_1	1.97955e+07	1.97955e+07
A17_rhizobia_SuffN_2	1.95687e+07	1.95687e+07
A17_rhizobia_SuffN_3	1.93102e+07	1.93102e+07
A17_rhizobia_LimN_LimN2_1	1.93537e+07	1.93537e+07
A17_rhizobia_LimN_LimN2_2	1.93224e+07	1.93224e+07
A17_rhizobia_LimN_LimN2_3	1.94148e+07	1.94148e+07
sunn_SuffN_1	1.94458e+07	1.94458e+07
sunn_SuffN_2	1.96531e+07	1.96531e+07
sunn_SuffN_3	1.96502e+07	1.96502e+07
sunn_LimN_1	1.97347e+07	1.97347e+07
sunn_LimN_2	1.95062e+07	1.95062e+07
sunn_LimN_3	1.95122e+07	1.95122e+07
CS_YE_0HR_CK_1	1.94973e+07	1.94973e+07
CS_YE_0HR_CK_2	1.9303e+07	1.9303e+07
CS_YE_2HR_CK_1	1.92859e+07	1.92859e+07
CS_YE_2HR_CK_2	1.93138e+07	1.93138e+07
CS_YE_2HR_1	1.95013e+07	1.95013e+07
CS_YE_2HR_2	1.94624e+07	1.94624e+07
CS_YE_24HR_CK_1	1.93013e+07	1.93013e+07
CS_YE_24HR_CK_2	1.94266e+07	1.94266e+07
CS_YE_24HR_1	1.92673e+07	1.92673e+07
CS_YE_24HR_2	1.92843e+07	1.92843e+07
CS_MJ_2HR_CK_1	1.93647e+07	1.93647e+07
CS_MJ_2HR_CK_2	1.94424e+07	1.94424e+07
CS_MJ_2HR_1	1.92973e+07	1.92973e+07
CS_MJ_2HR_2	1.95621e+07	1.95621e+07
CS_MJ_24HR_CK_1	1.92425e+07	1.92425e+07
CS_MJ_24HR_CK_2	1.9424e+07	1.9424e+07
CS_MJ_24HR_1	1.94504e+07	1.94504e+07
CS_MJ_24HR_2	1.9564e+07	1.9564e+07
Seeds_transgenic_R108_GuarMannSynt_1	2.0036e+07	2.0036e+07
Seeds_transgenic_R108_GuarMannSynt_2	2.00468e+07	2.00468e+07
Seeds_transgenic_R108_GuarMannSynt_3	1.96456e+07	1.96456e+07
Seeds_transgenic_R108_emptyVec_1	2.01342e+07	2.01342e+07
Seeds_transgenic_R108_emptyVec_2	2.00337e+07	2.00337e+07
Seeds_transgenic_R108_emptyVec_3	2.00499e+07	2.00499e+07
Root_A17_5d_seedling_N_starved_1	2.00928e+07	2.00928e+07
Root_A17_5d_seedling_N_starved_2	1.99458e+07	1.99458e+07
Root_A17_5d_seedling_N_starved_3	1.99844e+07	1.99844e+07
Root_A17_5d_seedling_24h_Mock_1	1.96799e+07	1.96799e+07
Root_A17_5d_seedling_24h_Mock_2	1.95862e+07	1.95862e+07
Root_A17_5d_seedling_24h_Mock_3	1.97135e+07	1.97135e+07
Root_A17_5d_seedling_24h_Nod_factor_1	1.97892e+07	1.97892e+07
Root_A17_5d_seedling_24h_Nod_factor_2	1.9731e+07	1.9731e+07
Root_A17_5d_seedling_24h_Nod_factor_3	1.97323e+07	1.97323e+07
Root_A17_5d_seedling_1dpi_Sinorhizobium_1	2.00841e+07	2.00841e+07
Root_A17_5d_seedling_1dpi_Sinorhizobium_2	2.00422e+07	2.00422e+07
Root_A17_5d_seedling_1dpi_Sinorhizobium_3	2.00723e+07	2.00723e+07
Root_A17_5d_seedling_3dpi_Sinorhizobium_1	1.99906e+07	1.99906e+07
Root_A17_5d_seedling_3dpi_Sinorhizobium_2	1.97873e+07	1.97873e+07
Root_A17_5d_seedling_3dpi_Sinorhizobium_3	2.00987e+07	2.00987e+07
Root_efd_5d_seedling_N_starved_1	2.01727e+07	2.01727e+07
Root_efd_5d_seedling_N_starved_2	2.01882e+07	2.01882e+07
Root_efd_5d_seedling_N_starved_3	2.00883e+07	2.00883e+07
Root_ya1_hap2_5d_seedling_T0_non_inoculated_N_starved_1	2.00868e+07	2.00868e+07
Root_ya1_hap2_5d_seedling_T0_non_inoculated_N_starved_2	2.02049e+07	2.02049e+07
Root_ya1_hap2_5d_seedling_T0_non_inoculated_N_starved_3	2.01008e+07	2.01008e+07
Root_ya1_hap2_5d_seedling_24h_Mock_1	1.96146e+07	1.96146e+07
Root_ya1_hap2_5d_seedling_24h_Mock_2	1.96595e+07	1.96595e+07
Root_ya1_hap2_5d_seedling_24h_Mock_3	1.9846e+07	1.9846e+07
Root_YA1_HAP2_5d_seedling_24h_Nod_factor_1	1.97808e+07	1.97808e+07
Root_YA1_HAP2_5d_seedling_24h_Nod_factor_2	1.95828e+07	1.95828e+07
Root_YA1_HAP2_5d_seedling_24h_Nod_factor_3	1.9677e+07	1.9677e+07
Root_ya1_hap2_5d_seedling_1dpi_Sinorhizobium_1	2.00708e+07	2.00708e+07
Root_ya1_hap2_5d_seedling_1dpi_Sinorhizobium_2	2.01075e+07	2.01075e+07
Root_ya1_hap2_5d_seedling_1dpi_Sinorhizobium_3	2.00105e+07	2.00105e+07
Root_ya1_hap2_5d_seedling_3dpi_Sinorhizobium_1	2.00115e+07	2.00115e+07
Root_ya1_hap2_5d_seedling_3dpi_Sinorhizobium_2	2.0143e+07	2.0143e+07
Root_ya1_hap2_5d_seedling_3dpi_Sinorhizobium_3	2.00507e+07	2.00507e+07
Root_sunn_2_skl_5d_seedling_4h_Mock_1	1.97843e+07	1.97843e+07
Root_sunn_2_skl_5d_seedling_4h_Mock_2	1.98172e+07	1.98172e+07
Root_sunn_2_skl_5d_seedling_4h_Mock_3	1.9681e+07	1.9681e+07
Root_sunn_2_skl_5d_seedling_4h_Nod_factor_1	1.97444e+07	1.97444e+07
Root_sunn_2_skl_5d_seedling_4h_Nod_factor_2	2.00324e+07	2.00324e+07
Root_sunn_2_skl_5d_seedling_4h_Nod_factor_3	1.97914e+07	1.97914e+07
Root_sunn_2_skl_5d_seedling_24h_Mock_1	1.96571e+07	1.96571e+07
Root_sunn_2_skl_5d_seedling_24h_Mock_2	1.97571e+07	1.97571e+07
Root_sunn_2_skl_5d_seedling_24h_Mock_3	1.9603e+07	1.9603e+07
Root_sunn_2_skl_5d_seedling_24h_Nod_factor_1	1.95693e+07	1.95693e+07
Root_sunn_2_skl_5d_seedling_24h_Nod_factor_2	1.9724e+07	1.9724e+07
Root_sunn_2_skl_5d_seedling_24h_Nod_factor_3	1.9764e+07	1.9764e+07
Nodule_A17_6dpi_1	2.00954e+07	2.00954e+07
Nodule_A17_6dpi_2	2.00357e+07	2.00357e+07
Nodule_A17_6dpi_3	2.02285e+07	2.02285e+07
Nodule_efd_6dpi_1	1.98813e+07	1.98813e+07
Nodule_efd_6dpi_2	1.9913e+07	1.9913e+07
Nodule_efd_6dpi_3	2.0032e+07	2.0032e+07
Nodule_ya1_hap2_6dpi_1	1.98773e+07	1.98773e+07
Nodule_ya1_hap2_6dpi_2	1.98806e+07	1.98806e+07
Nodule_ya1_hap2_6dpi_3	1.99698e+07	1.99698e+07
Root_A17_control_1	1.98829e+07	1.98829e+07
Root_A17_control_2	1.97617e+07	1.97617e+07
Root_A17_control_3	1.98507e+07	1.98507e+07
Root_DMI3_control_1	1.98883e+07	1.98883e+07
Root_DMI3_control_2	1.98036e+07	1.98036e+07
Root_DMI3_control_3	1.9742e+07	1.9742e+07
HairyRoot_WT_Myc_CK_1	1.98829e+07	1.98829e+07
HairyRoot_WT_Myc_CK_2	1.97617e+07	1.97617e+07
HairyRoot_WT_Myc_CK_3	1.98507e+07	1.98507e+07
HairyRoot_WT_Myc_Infect_1	1.96646e+07	1.96646e+07
HairyRoot_WT_Myc_Infect_2	1.97725e+07	1.97725e+07
HairyRoot_WT_Myc_Infect_3	1.98352e+07	1.98352e+07
HairyRoot_DMI3_Myc_CK_1	1.98883e+07	1.98883e+07
HairyRoot_DMI3_Myc_CK_2	1.98036e+07	1.98036e+07
HairyRoot_DMI3_Myc_CK_3	1.9742e+07	1.9742e+07
HairyRoot_DMI3_Myc_Infect_1	1.98333e+07	1.98333e+07
HairyRoot_DMI3_Myc_Infect_2	1.96745e+07	1.96745e+07
HairyRoot_DMI3_Myc_Infect_3	1.97128e+07	1.97128e+07
Root_A17_inoculated_with_Gigaspora_early_contact_1	1.96646e+07	1.96646e+07
Root_A17_inoculated_with_Gigaspora_early_contact_2	1.97725e+07	1.97725e+07
Root_A17_inoculated_with_Gigaspora_early_contact_3	1.98352e+07	1.98352e+07
Root_DMI3_inoculated_with_Gigaspora_early_contact_1	1.98333e+07	1.98333e+07
Root_DMI3_inoculated_with_Gigaspora_early_contact_2	1.96745e+07	1.96745e+07
Root_DMI3_inoculated_with_Gigaspora_early_contact_3	1.97128e+07	1.97128e+07
Seed_Coat_1	1.87652e+07	1.87652e+07
Seed_Coat_2	1.94014e+07	1.94014e+07
Seed_Coat_3	1.9542e+07	1.9542e+07
RT_transgenic_GUS_TT2_CK_1	1.88494e+07	1.88494e+07
RT_transgenic_GUS_TT2_CK_2	1.91027e+07	1.91027e+07
RT_transgenic_TT2_1	1.96263e+07	1.96263e+07
RT_transgenic_TT2_2	1.89732e+07	1.89732e+07
Leaf_MtLAP1_1	1.94811e+07	1.94811e+07
Leaf_MtLAP1_2	1.95516e+07	1.95516e+07
Leaf_MtLAP1_3	1.89703e+07	1.89703e+07
Leaf_MtGUS_1	1.87714e+07	1.87714e+07
Leaf_MtGUS_2	1.91627e+07	1.91627e+07
Leaf_MtGUS_3	1.9366e+07	1.9366e+07
RT_R108_1	2.03253e+07	2.03253e+07
RT_R108_2	2.02665e+07	2.02665e+07
RT_R108_3	2.01817e+07	2.01817e+07
Nod_R108_1	1.96306e+07	1.96306e+07
Nod_R108_2	1.98762e+07	1.98762e+07
Nod_R108_3	1.9735e+07	1.9735e+07
NOOT_NF2717_1	1.99066e+07	1.99066e+07
NOOT_NF2717_2	1.97517e+07	1.97517e+07
RT_A17_mock_1	1.97273e+07	1.97273e+07
RT_A17_mock_2	1.96844e+07	1.96844e+07
RT_A17_mock_3	1.95402e+07	1.95402e+07
RT_A17_1dpi_1	1.9544e+07	1.9544e+07
RT_A17_1dpi_2	1.97581e+07	1.97581e+07
RT_A17_1dpi_3	1.96329e+07	1.96329e+07
RT_A17_buffer_1d_1	1.79778e+07	1.79778e+07
RT_A17_buffer_1d_2	1.8779e+07	1.8779e+07
RT_A17_buffer_1d_3	1.83135e+07	1.83135e+07
RT_A17_buffer_7d_1	1.7866e+07	1.7866e+07
RT_A17_buffer_7d_2	1.83833e+07	1.83833e+07
RT_A17_buffer_7d_3	1.83792e+07	1.83792e+07
RT_A17_NPA_1d_1	1.79817e+07	1.79817e+07
RT_A17_NPA_1d_2	1.8564e+07	1.8564e+07
RT_A17_NPA_1d_3	1.84062e+07	1.84062e+07
RT_A17_NPA_7d_1	1.81209e+07	1.81209e+07
RT_A17_NPA_7d_2	1.8509e+07	1.8509e+07
RT_A17_NPA_7d_3	1.85661e+07	1.85661e+07
RT_A17_TIBA_7d_1	1.84869e+07	1.84869e+07
RT_A17_TIBA_7d_2	1.82045e+07	1.82045e+07
RT_A17_TIBA_7d_3	1.82457e+07	1.82457e+07
RT_A17_TIBA_1d_1	1.80242e+07	1.80242e+07
RT_A17_TIBA_1d_2	1.78813e+07	1.78813e+07
RT_A17_TIBA_1d_3	1.82324e+07	1.82324e+07
SHT_5WKS_SuffNO3_NO3PAT_1	1.86177e+07	1.86177e+07
SHT_5WKS_SuffNO3_NO3PAT_2	1.8932e+07	1.8932e+07
SHT_5WKS_LimtNO3_NO3PAE_1	1.8779e+07	1.8779e+07
SHT_5WKS_LimtNO3_NO3PAE_2	1.90214e+07	1.90214e+07
SHT_5WKS_SuffNH4_NH4PAT_1	1.87869e+07	1.87869e+07
SHT_5WKS_SuffNH4_NH4PAT_2	1.8974e+07	1.8974e+07
SHT_5WKS_LimtNH4_NH4PAE_1	1.89989e+07	1.89989e+07
SHT_5WKS_LimtNH4_NH4PAE_2	1.87247e+07	1.87247e+07
SHT_5WKS_SuffN2_N2PAT_1	1.89165e+07	1.89165e+07
SHT_5WKS_SuffN2_N2PAT_2	1.89282e+07	1.89282e+07
SHT_5WKS_LimtN2_N2PAE_1	1.84149e+07	1.84149e+07
SHT_5WKS_LimtN2_N2PAE_2	1.90161e+07	1.90161e+07
RT_Nod_5WKS_SuffN2_N2S_1	1.94942e+07	1.94942e+07
RT_Nod_5WKS_SuffN2_N2S_2	1.9297e+07	1.9297e+07
RT_Nod_5WKS_LimtN2_N2C_1	1.92955e+07	1.92955e+07
RT_Nod_5WKS_LimtN2_N2C_2	1.92329e+07	1.92329e+07
RT_5WKS_SuffNH4_NH4S_1	1.95258e+07	1.95258e+07
RT_5WKS_SuffNH4_NH4S_2	1.94967e+07	1.94967e+07
RT_5WKS_LimtNH4_NH4C_1	1.93742e+07	1.93742e+07
RT_5WKS_LimtNH4_NH4C_2	1.94133e+07	1.94133e+07
RT_5WKS_SuffNO3_NO3S_1	1.93237e+07	1.93237e+07
RT_5WKS_SuffNO3_NO3S_2	1.94407e+07	1.94407e+07
RT_5WKS_LimtNO3_NO3C_1	1.93901e+07	1.93901e+07
RT_5WKS_LimtNO3_NO3C_2	1.95979e+07	1.95979e+07
RT_5WKS_NoNO3_NO3ONE_1	1.92377e+07	1.92377e+07
RT_5WKS_NoNO3_NO3ONE_2	1.92288e+07	1.92288e+07
Nodule_20d_1	1.94505e+07	1.94505e+07
Nodule_20d_2	1.94429e+07	1.94429e+07
Nodule_20d_3	1.9469e+07	1.9469e+07
Nod_phosphinothricin_0h_1	1.94505e+07	1.94505e+07
Nod_phosphinothricin_0h_2	1.94429e+07	1.94429e+07
Nod_phosphinothricin_0h_3	1.9469e+07	1.9469e+07
Nod_phosphinothricin_4h_1	2.02064e+07	2.02064e+07
Nod_phosphinothricin_4h_2	2.0121e+07	2.0121e+07
Nod_phosphinothricin_4h_3	2.00825e+07	2.00825e+07
Nod_phosphinothricin_8h_1	1.95129e+07	1.95129e+07
Nod_phosphinothricin_8h_2	1.96823e+07	1.96823e+07
Nod_phosphinothricin_8h_3	1.95471e+07	1.95471e+07
Nod_phosphinothricin_24h_1	1.93434e+07	1.93434e+07
Nod_phosphinothricin_24h_2	1.92849e+07	1.92849e+07
Nod_phosphinothricin_24h_3	1.96268e+07	1.96268e+07
Nodule_20d_4h_PPT_1	2.02064e+07	2.02064e+07
Nodule_20d_4h_PPT_2	2.0121e+07	2.0121e+07
Nodule_20d_4h_PPT_3	2.00825e+07	2.00825e+07
Nodule_20d_8h_PPT_1	1.95129e+07	1.95129e+07
Nodule_20d_8h_PPT_2	1.96823e+07	1.96823e+07
Nodule_20d_8h_PPT_3	1.95471e+07	1.95471e+07
Nodule_20d_24h_PPT_1	1.93434e+07	1.93434e+07
Nodule_20d_24h_PPT_2	1.92849e+07	1.92849e+07
Nodule_20d_24h_PPT_3	1.96268e+07	1.96268e+07
SHT_R108_1	1.97114e+07	1.97114e+07
SHT_R108_2	1.94038e+07	1.94038e+07
SHT_R108_3	1.95411e+07	1.95411e+07
SHT_stenofolia_1	1.96734e+07	1.96734e+07
SHT_stenofolia_2	1.98061e+07	1.98061e+07
SHT_stenofolia_3	1.96584e+07	1.96584e+07
LF_IRG1_R108_1	1.88619e+07	1.88619e+07
LF_IRG1_R108_2	1.89582e+07	1.89582e+07
LF_IRG1_R108_3	1.85629e+07	1.85629e+07
LF_irg1_1_1	1.90445e+07	1.90445e+07
LF_irg1_1_2	1.92868e+07	1.92868e+07
LF_irg1_2_1	1.92233e+07	1.92233e+07
LF_irg1_2_2	1.90322e+07	1.90322e+07
LF_irg1_5_1	1.95885e+07	1.95885e+07
LF_irg1_5_2	1.95397e+07	1.95397e+07
RT_CRR_0hpi_1	1.93731e+07	1.93731e+07
RT_CRR_0hpi_2	1.93647e+07	1.93647e+07
RT_CRR_0hpi_3	1.97196e+07	1.97196e+07
RT_CRR_72hpi_1	1.90742e+07	1.90742e+07
RT_CRR_72hpi_2	1.94211e+07	1.94211e+07
RT_CRR_72hpi_3	1.93795e+07	1.93795e+07
RT_CRR_96hpi_1	1.86736e+07	1.86736e+07
RT_CRR_96hpi_2	1.754e+07	1.754e+07
RT_CRR_96hpi_3	1.96659e+07	1.96659e+07
Stem_internode1_1	1.93539e+07	1.93539e+07
Stem_internode1_2	1.9142e+07	1.9142e+07
Stem_internode1_3	1.8825e+07	1.8825e+07
Stem_internode2_1	1.88888e+07	1.88888e+07
Stem_internode2_2	1.88831e+07	1.88831e+07
Stem_internode2_3	1.86367e+07	1.86367e+07
Stem_internode4_1	1.92418e+07	1.92418e+07
Stem_internode4_2	1.91813e+07	1.91813e+07
Stem_internode4_3	1.92047e+07	1.92047e+07
Stem_internode6_1	1.9109e+07	1.9109e+07
Stem_internode6_2	1.92545e+07	1.92545e+07
Stem_internode6_3	1.91628e+07	1.91628e+07
Stem_internode8_1	1.93725e+07	1.93725e+07
Stem_internode8_2	1.92739e+07	1.92739e+07
Stem_internode8_3	1.94585e+07	1.94585e+07
Stem_MTSTP_R108_1	2.01553e+07	2.01553e+07
Stem_MTSTP_R108_2	2.01369e+07	2.01369e+07
Stem_MTSTP_R108_3	1.99616e+07	1.99616e+07
Stem_Mtstp_1	1.96601e+07	1.96601e+07
Stem_Mtstp_2	2.0008e+07	2.0008e+07
Stem_Mtstp_3	1.98989e+07	1.98989e+07
Stem_R108_NStem1_2_1	1.98923e+07	1.98923e+07
Stem_R108_NStem1_2_2	1.99339e+07	1.99339e+07
Stem_R108_NStem1_2_3	2.00648e+07	2.00648e+07
Stem_nStem1_2_1	1.99786e+07	1.99786e+07
Stem_nStem1_2_2	1.97826e+07	1.97826e+07
Stem_nStem1_2_3	1.98784e+07	1.98784e+07
Stem_R108_NStem1_P_1	2.00536e+07	2.00536e+07
Stem_R108_NStem1_P_2	1.99101e+07	1.99101e+07
Stem_R108_NStem1_P_3	2.00208e+07	2.00208e+07
Stem_nStem1_p_1	1.9686e+07	1.9686e+07
Stem_nStem1_p_2	1.99746e+07	1.99746e+07
Stem_nStem1_p_3	1.98998e+07	1.98998e+07
RT_tip_1	1.97328e+07	1.97328e+07
RT_tip_2	1.96014e+07	1.96014e+07
RT_tip_3	1.95683e+07	1.95683e+07
RT_Whole_1	1.94791e+07	1.94791e+07
RT_Whole_2	1.93983e+07	1.93983e+07
RT_Whole_3	1.93308e+07	1.93308e+07
RT_BC_1	1.93519e+07	1.93519e+07
RT_BC_2	1.96908e+07	1.96908e+07
RT_BC_3	1.95213e+07	1.95213e+07
SHT_drought_2d_1	1.91856e+07	1.91856e+07
SHT_drought_2d_2	1.90721e+07	1.90721e+07
SHT_drought_2d_3	1.90627e+07	1.90627e+07
SHT_drought_3d_1	1.91562e+07	1.91562e+07
SHT_drought_3d_2	1.8735e+07	1.8735e+07
SHT_drought_3d_3	1.89832e+07	1.89832e+07
SHT_drought_4d_1	1.94413e+07	1.94413e+07
SHT_drought_4d_2	1.88045e+07	1.88045e+07
SHT_drought_4d_3	1.89583e+07	1.89583e+07
SHT_drought_7d_1	1.90941e+07	1.90941e+07
SHT_drought_7d_2	1.91752e+07	1.91752e+07
SHT_drought_7d_3	1.93219e+07	1.93219e+07
SHT_drought_10d_1	1.94557e+07	1.94557e+07
SHT_drought_10d_2	1.91299e+07	1.91299e+07
SHT_drought_10d_3	1.91559e+07	1.91559e+07
SHT_drought_14d_1	1.94448e+07	1.94448e+07
SHT_drought_14d_2	1.88777e+07	1.88777e+07
SHT_drought_14d_3	1.93751e+07	1.93751e+07
SHT_drought_14d_rewatered_1d_1	1.93948e+07	1.93948e+07
SHT_drought_14d_rewatered_1d_2	1.86927e+07	1.86927e+07
SHT_drought_14d_rewatered_1d_3	1.90441e+07	1.90441e+07
SHT_watered_2d_1	1.90849e+07	1.90849e+07
SHT_watered_2d_2	1.87521e+07	1.87521e+07
SHT_watered_2d_3	1.76152e+07	1.76152e+07
SHT_watered_4d_1	1.93708e+07	1.93708e+07
SHT_watered_4d_2	1.89158e+07	1.89158e+07
SHT_watered_4d_3	1.9071e+07	1.9071e+07
RT_drought_2d_1	1.92366e+07	1.92366e+07
RT_drought_2d_2	1.85717e+07	1.85717e+07
RT_drought_2d_3	1.94691e+07	1.94691e+07
RT_drought_3d_1	1.93365e+07	1.93365e+07
RT_drought_3d_2	1.88176e+07	1.88176e+07
RT_drought_3d_3	1.82733e+07	1.82733e+07
RT_drought_4d_1	1.94225e+07	1.94225e+07
RT_drought_4d_2	1.92543e+07	1.92543e+07
RT_drought_4d_3	1.94e+07	1.94e+07
RT_drought_7d_1	1.81758e+07	1.81758e+07
RT_drought_7d_2	1.9626e+07	1.9626e+07
RT_drought_7d_3	1.96368e+07	1.96368e+07
RT_drought_10d_1	1.95237e+07	1.95237e+07
RT_drought_10d_2	1.94889e+07	1.94889e+07
RT_drought_10d_3	1.96591e+07	1.96591e+07
RT_drought_14d_1	1.9553e+07	1.9553e+07
RT_drought_14d_2	1.93954e+07	1.93954e+07
RT_drought_14d_3	1.97846e+07	1.97846e+07
RT_drought_14d_rewatered_1d_1	1.94931e+07	1.94931e+07
RT_drought_14d_rewatered_1d_2	1.94416e+07	1.94416e+07
RT_drought_14d_rewatered_1d_3	1.93262e+07	1.93262e+07
RT_watered_d2_1	1.90837e+07	1.90837e+07
RT_watered_d2_2	1.9245e+07	1.9245e+07
RT_watered_d2_3	1.93828e+07	1.93828e+07
RT_watered_4d_1	1.93304e+07	1.93304e+07
RT_watered_4d_2	1.92777e+07	1.92777e+07
RT_watered_4d_3	1.93787e+07	1.93787e+07
Mean of sum expression values	1.81174e+07	1.81174e+07
