# Supplementary material for: Cleaning the Medicago Microarray Database to Improve Gene Function Analysis
Source: Plants (Basel). 2021 Jun 18;10(6):1240. doi: 10.3390/plants10061240 (PMC8234645; doi:10.3390/plants10061240)
Supplement: Supplementary file 1 [file plants-10-01240-s001.zip › Table S05_Marzorati-Pearson-Correlation.xlsx]

## Sheet: Table S5 Pearson
Table S5: Pearson correlation coefficient among hybridizations in MtGEA downloaded dataset. In yellow experiments with one single hybridization and experiments reported in Table S4 (B-C)
In green experiments from [34, 35] showing identical Pearson correlation coefficients. In blue experiments that in the downloaded dataset show two attributed columns for replicate [12].
	Hyptl_A17_10C_35C_day1_1	Hyptl_A17_10C_35C_day2_1	Hyptl_F83_10C_35C_day1_1	Hyptl_F83_10C_35C_day2_1	Hyptl_A17_10C_50C_day1_1	Hyptl_A17_10C_50C_day2_1	Hyptl_F83_10C_50C_day1_1	Hyptl_F83_10C_50C_day2_1	Hyptl_A17_10C_100C_day1_1	Hyptl_A17_10C_100C_day2_1	Hyptl_F83_10C_100C_day1_1	Hyptl_F83_10C_100C_day2_1	Hyptl_A17_20C_35C_day1_1	Hyptl_A17_20C_35C_day2_1	Hyptl_F83_20C_35C_day1_1	Hyptl_F83_20C_35C_day2_1	Hyptl_A17_20C_50C_day1_1	Hyptl_A17_20C_50C_day2_1	Hyptl_F83_20C_50C_day1_1	Hyptl_F83_20C_50C_day2_1	Hyptl_A17_20C_100C_day1_1	Hyptl_A17_20C_100C_day2_1	Hyptl_F83_20C_100C_day1_1	Hyptl_F83_20C_100C_day2_1	RT_Tip_A17_0hpi_1	RT_Tip_A17_0hpi_2	RT_Tip_A17_0hpi_3	RT_Tip_A17_12hpi_1	RT_Tip_A17_12hpi_2	RT_Tip_A17_12hpi_3	RT_Tip_A17_72hpi_1	RT_Tip_A17_72hpi_2	RT_Tip_A17_72hpi_3	RT_Tip_sickle_0hpi_1	RT_Tip_sickle_0hpi_2	RT_Tip_sickle_0hpi_3	RT_Tip_sickle_12hpi_1	RT_Tip_sickle_12hpi_2	RT_Tip_sickle_12hpi_3	RT_Tip_sickle_72hpi_1	RT_Tip_sickle_72hpi_2	RT_Tip_sickle_72hpi_3	RT_Tip_F83005_5_0hpi_1	RT_Tip_F83005_5_0hpi_2	RT_Tip_F83005_5_0hpi_3	RT_Tip_F83005_5_12hpi_1	RT_Tip_F83005_5_12hpi_2	RT_Tip_F83005_5_12hpi_3	RT_Tip_F83005_5_72hpi_1
Hyptl_A17_10C_35C_day1_1	1	0.750256	0.73953	0.720086	0.87162	0.880957	0.866507	0.845515	0.745416	0.984471	0.937938	0.929388	0.723224	0.713937	0.699404	0.69642	0.779553	0.797579	0.760192	0.739928	0.951075	0.942839	0.902502	0.883329	0.752934	0.72704	0.688839	0.680584	0.67097	0.708086	0.707231	0.677866	0.717793	0.739624	0.738853	0.711284	0.685073	0.731881	0.698223	0.721783	0.769695	0.708629	0.713454	0.641773	0.699369	0.681752	0.651838	0.65969	0.70124
Hyptl_A17_10C_35C_day2_1	0.750256	1	0.938656	0.945723	0.959441	0.950295	0.896449	0.900394	0.987109	0.733104	0.720364	0.690477	0.97334	0.970237	0.940124	0.926148	0.975171	0.970034	0.940209	0.939101	0.816742	0.821963	0.835701	0.865098	0.783096	0.794045	0.790693	0.753723	0.769606	0.786988	0.70298	0.679459	0.711623	0.795208	0.811477	0.780249	0.745024	0.764377	0.755895	0.712784	0.717031	0.709174	0.787281	0.763895	0.784887	0.75805	0.755383	0.762329	0.70399
Hyptl_F83_10C_35C_day1_1	0.73953	0.938656	1	0.99037	0.910863	0.901824	0.943431	0.94297	0.95157	0.705261	0.752498	0.720662	0.923616	0.929442	0.963453	0.959381	0.925042	0.914553	0.964238	0.960085	0.777209	0.787619	0.85726	0.888689	0.79054	0.803418	0.80092	0.766701	0.785036	0.794093	0.725406	0.709861	0.731619	0.795653	0.804777	0.780763	0.758591	0.760861	0.766374	0.732015	0.724411	0.726875	0.838071	0.811612	0.846937	0.806291	0.806653	0.809699	0.762231
Hyptl_F83_10C_35C_day2_1	0.720086	0.945723	0.99037	1	0.904696	0.895138	0.933415	0.933427	0.954166	0.690397	0.736295	0.705199	0.930698	0.936604	0.971415	0.959972	0.926095	0.917181	0.967374	0.960529	0.766252	0.772392	0.848525	0.881095	0.782864	0.797376	0.795833	0.764395	0.782986	0.786943	0.715333	0.700178	0.722589	0.792067	0.802848	0.78016	0.757929	0.761435	0.765591	0.723644	0.716487	0.722595	0.833756	0.816894	0.842355	0.806916	0.809552	0.810406	0.756793
Hyptl_A17_10C_50C_day1_1	0.87162	0.959441	0.910863	0.904696	1	0.995338	0.938571	0.934035	0.946335	0.858884	0.833584	0.808929	0.927174	0.919761	0.892276	0.882739	0.957316	0.96305	0.923083	0.914614	0.914144	0.916242	0.909952	0.923262	0.801548	0.79865	0.77993	0.753264	0.75931	0.783834	0.723904	0.697053	0.732728	0.798564	0.814418	0.777119	0.739254	0.776405	0.753665	0.725859	0.751235	0.71857	0.787908	0.737745	0.778753	0.756476	0.741521	0.753407	0.719957
Hyptl_A17_10C_50C_day2_1	0.880957	0.950295	0.901824	0.895138	0.995338	1	0.939482	0.933419	0.935447	0.869504	0.844656	0.818889	0.915209	0.907464	0.881395	0.868506	0.948061	0.95587	0.915049	0.904042	0.923901	0.923277	0.91503	0.925236	0.804345	0.79999	0.777947	0.75131	0.756955	0.78044	0.723724	0.696449	0.732541	0.8011	0.816349	0.780686	0.740845	0.78104	0.754294	0.725835	0.75218	0.718838	0.787716	0.736269	0.777505	0.755358	0.739682	0.751359	0.719873
Hyptl_F83_10C_50C_day1_1	0.866507	0.896449	0.943431	0.933415	0.938571	0.939482	1	0.982878	0.900812	0.835964	0.888516	0.858453	0.868248	0.863297	0.900757	0.894877	0.898337	0.904151	0.939849	0.925681	0.882588	0.888598	0.942832	0.953008	0.809752	0.807104	0.790845	0.771094	0.774937	0.792268	0.752569	0.735819	0.75838	0.806331	0.811944	0.780913	0.761162	0.78722	0.770424	0.756911	0.770992	0.751066	0.83569	0.776745	0.83508	0.808892	0.791921	0.800245	0.783941
Hyptl_F83_10C_50C_day2_1	0.845515	0.900394	0.94297	0.933427	0.934035	0.933419	0.982878	1	0.901606	0.817137	0.863685	0.834644	0.86997	0.865727	0.904265	0.915892	0.900101	0.899691	0.942004	0.940379	0.867949	0.888845	0.933184	0.940744	0.798247	0.795083	0.777376	0.753775	0.758674	0.780335	0.736809	0.719099	0.740847	0.797375	0.802757	0.771288	0.745564	0.767018	0.755039	0.746363	0.757043	0.737307	0.826913	0.764858	0.829162	0.787977	0.769814	0.782512	0.766793
Hyptl_A17_10C_100C_day1_1	0.745416	0.987109	0.95157	0.954166	0.946335	0.935447	0.900812	0.901606	1	0.712854	0.706116	0.675718	0.973366	0.973137	0.935882	0.933488	0.973052	0.964077	0.933991	0.935043	0.800448	0.811615	0.821762	0.856593	0.789911	0.800308	0.798453	0.763479	0.779803	0.795851	0.713066	0.696785	0.72005	0.802334	0.813046	0.783227	0.756713	0.764538	0.765927	0.725896	0.722415	0.720909	0.792564	0.76824	0.794986	0.763188	0.762511	0.766169	0.706106
Hyptl_A17_10C_100C_day2_1	0.984471	0.733104	0.705261	0.690397	0.858884	0.869504	0.835964	0.817137	0.712854	1	0.942044	0.939124	0.702408	0.690749	0.681553	0.671519	0.7607	0.780523	0.743267	0.722074	0.950319	0.936269	0.897984	0.873419	0.72558	0.698642	0.65771	0.65218	0.641181	0.67307	0.670743	0.636852	0.682973	0.707304	0.713574	0.687048	0.649607	0.707982	0.665131	0.679154	0.735834	0.666735	0.687758	0.620224	0.667463	0.658753	0.627766	0.638687	0.672727
Hyptl_F83_10C_100C_day1_1	0.937938	0.720364	0.752498	0.736295	0.833584	0.844656	0.888516	0.863685	0.706116	0.942044	1	0.990888	0.689453	0.680747	0.719484	0.705031	0.744172	0.761361	0.783918	0.758672	0.909017	0.896186	0.936415	0.910667	0.727217	0.708111	0.674265	0.670539	0.660872	0.678518	0.684697	0.657102	0.69524	0.71053	0.714733	0.68823	0.66326	0.716567	0.675363	0.685563	0.732398	0.676005	0.729184	0.661905	0.712098	0.711954	0.682127	0.690045	0.725435
Hyptl_F83_10C_100C_day2_1	0.929388	0.690477	0.720662	0.705199	0.808929	0.818889	0.858453	0.834644	0.675718	0.939124	0.990888	1	0.663607	0.652996	0.692601	0.674846	0.71944	0.737175	0.756404	0.729447	0.898507	0.88277	0.919739	0.892355	0.696095	0.673633	0.636408	0.633289	0.623164	0.642033	0.647595	0.618317	0.659941	0.677902	0.682731	0.6573	0.626162	0.681547	0.639178	0.648644	0.70196	0.637649	0.692945	0.625485	0.674319	0.674124	0.643427	0.649292	0.690386
Hyptl_A17_20C_35C_day1_1	0.723224	0.97334	0.923616	0.930698	0.927174	0.915209	0.868248	0.86997	0.973366	0.702408	0.689453	0.663607	1	0.993766	0.953153	0.942181	0.989055	0.981523	0.943903	0.943676	0.807818	0.816059	0.826599	0.863869	0.766569	0.776873	0.777769	0.738205	0.755684	0.773076	0.676326	0.657959	0.684988	0.779817	0.797734	0.767842	0.732026	0.747633	0.743107	0.696747	0.699138	0.689176	0.769753	0.74871	0.767458	0.743743	0.741911	0.746032	0.677129
Hyptl_A17_20C_35C_day2_1	0.713937	0.970237	0.929442	0.936604	0.919761	0.907464	0.863297	0.865727	0.973137	0.690749	0.680747	0.652996	0.993766	1	0.953565	0.94636	0.982035	0.972515	0.942113	0.941209	0.791308	0.799269	0.8163	0.854287	0.778379	0.790049	0.790099	0.753449	0.772601	0.781013	0.691078	0.675211	0.69917	0.791995	0.808267	0.782033	0.750228	0.759673	0.760538	0.709546	0.706507	0.70443	0.783754	0.773376	0.784405	0.758527	0.761738	0.762568	0.689464
Hyptl_F83_20C_35C_day1_1	0.699404	0.940124	0.963453	0.971415	0.892276	0.881395	0.900757	0.904265	0.935882	0.681553	0.719484	0.692601	0.953153	0.953565	1	0.97463	0.943693	0.934084	0.985109	0.977152	0.775596	0.778785	0.854792	0.888397	0.758743	0.774657	0.775326	0.739855	0.760712	0.765895	0.680075	0.661478	0.688271	0.77137	0.788446	0.760671	0.729275	0.743557	0.738051	0.691467	0.690913	0.687387	0.809939	0.792061	0.814143	0.787713	0.787123	0.790367	0.729211
Hyptl_F83_20C_35C_day2_1	0.69642	0.926148	0.959381	0.959972	0.882739	0.868506	0.894877	0.915892	0.933488	0.671519	0.705031	0.674846	0.942181	0.94636	0.97463	1	0.936007	0.92134	0.969176	0.984128	0.760391	0.788285	0.839467	0.874121	0.76868	0.780811	0.782281	0.753345	0.768099	0.776254	0.694057	0.683898	0.69911	0.778466	0.791392	0.763574	0.736564	0.738197	0.745471	0.709261	0.697921	0.699324	0.820911	0.790255	0.826272	0.790229	0.785934	0.795785	0.727797
Hyptl_A17_20C_50C_day1_1	0.779553	0.975171	0.925042	0.926095	0.957316	0.948061	0.898337	0.900101	0.973052	0.7607	0.744172	0.71944	0.989055	0.982035	0.943693	0.936007	1	0.993946	0.951685	0.951144	0.861136	0.86998	0.870196	0.899522	0.785792	0.79062	0.785004	0.748946	0.761511	0.783535	0.69779	0.676196	0.705684	0.793056	0.809512	0.774757	0.738895	0.762297	0.750545	0.713128	0.724218	0.703462	0.781039	0.744133	0.775469	0.751675	0.743868	0.750989	0.694418
Hyptl_A17_20C_50C_day2_1	0.797579	0.970034	0.914553	0.917181	0.96305	0.95587	0.904151	0.899691	0.964077	0.780523	0.761361	0.737175	0.981523	0.972515	0.934084	0.92134	0.993946	1	0.94749	0.943436	0.881042	0.885169	0.883599	0.91215	0.786014	0.788114	0.780062	0.744521	0.755138	0.780749	0.696311	0.672656	0.706334	0.79623	0.812816	0.777414	0.739142	0.768444	0.751295	0.714538	0.731863	0.704928	0.779375	0.738481	0.770466	0.749313	0.739615	0.746111	0.696159
Hyptl_F83_20C_50C_day1_1	0.760192	0.940209	0.964238	0.967374	0.923083	0.915049	0.939849	0.942004	0.933991	0.743267	0.783918	0.756404	0.943903	0.942113	0.985109	0.969176	0.951685	0.94749	1	0.986429	0.830655	0.837552	0.907643	0.932798	0.781366	0.791292	0.785289	0.756929	0.772387	0.780602	0.706844	0.687137	0.715545	0.788605	0.802671	0.771765	0.739639	0.761286	0.748944	0.714998	0.720966	0.707977	0.827482	0.792827	0.829533	0.802718	0.79522	0.802692	0.753345
Hyptl_F83_20C_50C_day2_1	0.739928	0.939101	0.960085	0.960529	0.914614	0.904042	0.925681	0.940379	0.935043	0.722074	0.758672	0.729447	0.943676	0.941209	0.977152	0.984128	0.951144	0.943436	0.986429	1	0.81079	0.83103	0.887987	0.917095	0.769259	0.778995	0.777319	0.749084	0.760163	0.771208	0.696329	0.680636	0.702614	0.775863	0.792084	0.756499	0.726286	0.74186	0.736267	0.704992	0.707526	0.694933	0.818356	0.775657	0.818299	0.78974	0.779773	0.791473	0.735324
Hyptl_A17_20C_100C_day1_1	0.951075	0.816742	0.777209	0.766252	0.914144	0.923901	0.882588	0.867949	0.800448	0.950319	0.909017	0.898507	0.807818	0.791308	0.775596	0.760391	0.861136	0.881042	0.830655	0.81079	1	0.985115	0.946233	0.933838	0.762033	0.738973	0.703103	0.686376	0.681415	0.717099	0.680435	0.647963	0.693011	0.755077	0.762494	0.729463	0.686493	0.748109	0.699557	0.701544	0.753366	0.686832	0.725144	0.650338	0.706613	0.695717	0.664163	0.674982	0.687344
Hyptl_A17_20C_100C_day2_1	0.942839	0.821963	0.787619	0.772392	0.916242	0.923277	0.888598	0.888845	0.811615	0.936269	0.896186	0.88277	0.816059	0.799269	0.778785	0.788285	0.86998	0.885169	0.837552	0.83103	0.985115	1	0.940505	0.931145	0.766627	0.742515	0.709018	0.693288	0.686249	0.726298	0.687415	0.660708	0.697444	0.758731	0.76382	0.729221	0.686974	0.739152	0.699908	0.710855	0.753088	0.691059	0.732062	0.648306	0.715571	0.694294	0.660543	0.67657	0.684113
Hyptl_F83_20C_100C_day1_1	0.902502	0.835701	0.85726	0.848525	0.909952	0.91503	0.942832	0.933184	0.821762	0.897984	0.936415	0.919739	0.826599	0.8163	0.854792	0.839467	0.870196	0.883599	0.907643	0.887987	0.946233	0.940505	1	0.991439	0.755704	0.74093	0.712988	0.694451	0.693859	0.721168	0.686977	0.656609	0.698245	0.753041	0.763137	0.731487	0.691684	0.740275	0.704032	0.702007	0.74339	0.688568	0.772338	0.704109	0.759529	0.742864	0.715243	0.726442	0.738295
Hyptl_F83_20C_100C_day2_1	0.883329	0.865098	0.888689	0.881095	0.923262	0.925236	0.953008	0.940744	0.856593	0.873419	0.910667	0.892355	0.863869	0.854287	0.888397	0.874121	0.899522	0.91215	0.932798	0.917095	0.933838	0.931145	0.991439	1	0.759514	0.746314	0.722379	0.699617	0.701954	0.728151	0.681851	0.654315	0.692925	0.759134	0.771508	0.739336	0.695577	0.738626	0.708582	0.697608	0.733971	0.683501	0.781299	0.71638	0.768846	0.748678	0.724641	0.733742	0.732461
RT_Tip_A17_0hpi_1	0.752934	0.783096	0.79054	0.782864	0.801548	0.804345	0.809752	0.798247	0.789911	0.72558	0.727217	0.696095	0.766569	0.778379	0.758743	0.76868	0.785792	0.786014	0.781366	0.769259	0.762033	0.766627	0.755704	0.759514	1	0.989737	0.954731	0.929911	0.934159	0.937195	0.880803	0.868807	0.879593	0.94365	0.944342	0.953539	0.928784	0.933016	0.936007	0.896389	0.876226	0.886147	0.95285	0.924275	0.936482	0.907773	0.90536	0.902841	0.846559
RT_Tip_A17_0hpi_2	0.72704	0.794045	0.803418	0.797376	0.79865	0.79999	0.807104	0.795083	0.800308	0.698642	0.708111	0.673633	0.776873	0.790049	0.774657	0.780811	0.79062	0.788114	0.791292	0.778995	0.738973	0.742515	0.74093	0.746314	0.989737	1	0.973967	0.948569	0.95702	0.953686	0.895859	0.885879	0.895055	0.939403	0.939671	0.941421	0.931254	0.933885	0.938361	0.899542	0.873909	0.891953	0.955791	0.936985	0.946867	0.922759	0.925377	0.923382	0.860973
RT_Tip_A17_0hpi_3	0.688839	0.790693	0.80092	0.795833	0.77993	0.777947	0.790845	0.777376	0.798453	0.65771	0.674265	0.636408	0.777769	0.790099	0.775326	0.782281	0.785004	0.780062	0.785289	0.777319	0.703103	0.709018	0.712988	0.722379	0.954731	0.973967	1	0.952758	0.959836	0.973219	0.903716	0.894814	0.901322	0.907152	0.908345	0.902782	0.920295	0.918116	0.925072	0.896264	0.86807	0.890666	0.934726	0.915285	0.934656	0.924254	0.925961	0.927025	0.868083
RT_Tip_A17_12hpi_1	0.680584	0.753723	0.766701	0.764395	0.753264	0.75131	0.771094	0.753775	0.763479	0.65218	0.670539	0.633289	0.738205	0.753449	0.739855	0.753345	0.748946	0.744521	0.756929	0.749084	0.686376	0.693288	0.694451	0.699617	0.929911	0.948569	0.952758	1	0.992104	0.9477	0.908751	0.917515	0.90557	0.889167	0.88551	0.877696	0.928408	0.92386	0.926925	0.890384	0.861521	0.896382	0.909708	0.89307	0.909616	0.950194	0.94487	0.947767	0.862476
RT_Tip_A17_12hpi_2	0.67097	0.769606	0.785036	0.782986	0.75931	0.756955	0.774937	0.758674	0.779803	0.641181	0.660872	0.623164	0.755684	0.772601	0.760712	0.768099	0.761511	0.755138	0.772387	0.760163	0.681415	0.686249	0.693859	0.701954	0.934159	0.95702	0.959836	0.992104	1	0.953089	0.901278	0.906712	0.899822	0.895698	0.891068	0.886986	0.92803	0.921783	0.927743	0.885399	0.852582	0.890931	0.917422	0.911173	0.92287	0.949699	0.951765	0.951968	0.86234
RT_Tip_A17_12hpi_3	0.708086	0.786988	0.794093	0.786943	0.783834	0.78044	0.792268	0.780335	0.795851	0.67307	0.678518	0.642033	0.773076	0.781013	0.765895	0.776254	0.783535	0.780749	0.780602	0.771208	0.717099	0.726298	0.721168	0.728151	0.937195	0.953686	0.973219	0.9477	0.953089	1	0.916653	0.901242	0.918993	0.898608	0.893924	0.884468	0.91824	0.915583	0.923363	0.917755	0.895076	0.907169	0.919487	0.885393	0.920301	0.913415	0.908258	0.913816	0.889025
RT_Tip_A17_72hpi_1	0.707231	0.70298	0.725406	0.715333	0.723904	0.723724	0.752569	0.736809	0.713066	0.670743	0.684697	0.647595	0.676326	0.691078	0.680075	0.694057	0.69779	0.696311	0.706844	0.696329	0.680435	0.687415	0.686977	0.681851	0.880803	0.895859	0.903716	0.908751	0.901278	0.916653	1	0.980993	0.989817	0.849821	0.839467	0.820947	0.880694	0.876574	0.884511	0.925177	0.923701	0.927548	0.861386	0.83214	0.867585	0.87285	0.866408	0.870373	0.934163
RT_Tip_A17_72hpi_2	0.677866	0.679459	0.709861	0.700178	0.697053	0.696449	0.735819	0.719099	0.696785	0.636852	0.657102	0.618317	0.657959	0.675211	0.661478	0.683898	0.676196	0.672656	0.687137	0.680636	0.647963	0.660708	0.656609	0.654315	0.868807	0.885879	0.894814	0.917515	0.906712	0.901242	0.980993	1	0.971454	0.833521	0.821957	0.805518	0.880251	0.865086	0.881042	0.913404	0.898699	0.921111	0.850385	0.825456	0.857292	0.871922	0.867051	0.869627	0.902515
RT_Tip_A17_72hpi_3	0.717793	0.711623	0.731619	0.722589	0.732728	0.732541	0.75838	0.740847	0.72005	0.682973	0.69524	0.659941	0.684988	0.69917	0.688271	0.69911	0.705684	0.706334	0.715545	0.702614	0.693011	0.697444	0.698245	0.692925	0.879593	0.895055	0.901322	0.90557	0.899822	0.918993	0.989817	0.971454	1	0.852018	0.839311	0.822578	0.877556	0.875224	0.881235	0.926772	0.926411	0.926024	0.863016	0.834207	0.87005	0.872365	0.865747	0.868532	0.936452
RT_Tip_sickle_0hpi_1	0.739624	0.795208	0.795653	0.792067	0.798564	0.8011	0.806331	0.797375	0.802334	0.707304	0.71053	0.677902	0.779817	0.791995	0.77137	0.778466	0.793056	0.79623	0.788605	0.775863	0.755077	0.758731	0.753041	0.759134	0.94365	0.939403	0.907152	0.889167	0.895698	0.898608	0.849821	0.833521	0.852018	1	0.9881	0.976131	0.946347	0.950595	0.952175	0.909522	0.886948	0.902741	0.907254	0.885861	0.901972	0.86672	0.863969	0.860771	0.825913
RT_Tip_sickle_0hpi_2	0.738853	0.811477	0.804777	0.802848	0.814418	0.816349	0.811944	0.802757	0.813046	0.713574	0.714733	0.682731	0.797734	0.808267	0.788446	0.791392	0.809512	0.812816	0.802671	0.792084	0.762494	0.76382	0.763137	0.771508	0.944342	0.939671	0.908345	0.88551	0.891068	0.893924	0.839467	0.821957	0.839311	0.9881	1	0.978517	0.937574	0.945831	0.945091	0.890324	0.87508	0.887406	0.909195	0.88684	0.894766	0.867654	0.864527	0.864833	0.819299
RT_Tip_sickle_0hpi_3	0.711284	0.780249	0.780763	0.78016	0.777119	0.780686	0.780913	0.771288	0.783227	0.687048	0.68823	0.6573	0.767842	0.782033	0.760671	0.763574	0.774757	0.777414	0.771765	0.756499	0.729463	0.729221	0.731487	0.739336	0.953539	0.941421	0.902782	0.877696	0.886986	0.884468	0.820947	0.805518	0.822578	0.976131	0.978517	1	0.948685	0.945789	0.953955	0.890185	0.862965	0.884216	0.915269	0.90852	0.89915	0.864965	0.867898	0.861588	0.806735
RT_Tip_sickle_12hpi_1	0.685073	0.745024	0.758591	0.757929	0.739254	0.740845	0.761162	0.745564	0.756713	0.649607	0.66326	0.626162	0.732026	0.750228	0.729275	0.736564	0.738895	0.739142	0.739639	0.726286	0.686493	0.686974	0.691684	0.695577	0.928784	0.931254	0.920295	0.928408	0.92803	0.91824	0.880694	0.880251	0.877556	0.946347	0.937574	0.948685	1	0.980857	0.99397	0.944501	0.912344	0.95308	0.897392	0.896851	0.892947	0.898777	0.901999	0.892795	0.849623
RT_Tip_sickle_12hpi_2	0.731881	0.764377	0.760861	0.761435	0.776405	0.78104	0.78722	0.767018	0.764538	0.707982	0.716567	0.681547	0.747633	0.759673	0.743557	0.738197	0.762297	0.768444	0.761286	0.74186	0.748109	0.739152	0.740275	0.738626	0.933016	0.933885	0.918116	0.92386	0.921783	0.915583	0.876574	0.865086	0.875224	0.950595	0.945831	0.945789	0.980857	1	0.983578	0.931141	0.921051	0.935478	0.895461	0.885426	0.885685	0.904183	0.899793	0.895114	0.856762
RT_Tip_sickle_12hpi_3	0.698223	0.755895	0.766374	0.765591	0.753665	0.754294	0.770424	0.755039	0.765927	0.665131	0.675363	0.639178	0.743107	0.760538	0.738051	0.745471	0.750545	0.751295	0.748944	0.736267	0.699557	0.699908	0.704032	0.708582	0.936007	0.938361	0.925072	0.926925	0.927743	0.923363	0.884511	0.881042	0.881235	0.952175	0.945091	0.953955	0.99397	0.983578	1	0.944889	0.919185	0.950424	0.904437	0.902749	0.898434	0.899734	0.902704	0.895212	0.856234
RT_Tip_sickle_72hpi_1	0.721783	0.712784	0.732015	0.723644	0.725859	0.725835	0.756911	0.746363	0.725896	0.679154	0.685563	0.648644	0.696747	0.709546	0.691467	0.709261	0.713128	0.714538	0.714998	0.704992	0.701544	0.710855	0.702007	0.697608	0.896389	0.899542	0.896264	0.890384	0.885399	0.917755	0.925177	0.913404	0.926772	0.909522	0.890324	0.890185	0.944501	0.931141	0.944889	1	0.975403	0.984422	0.866165	0.83889	0.865795	0.856777	0.848588	0.848737	0.893162
RT_Tip_sickle_72hpi_2	0.769695	0.717031	0.724411	0.716487	0.751235	0.75218	0.770992	0.757043	0.722415	0.735834	0.732398	0.70196	0.699138	0.706507	0.690913	0.697921	0.724218	0.731863	0.720966	0.707526	0.753366	0.753088	0.74339	0.733971	0.876226	0.873909	0.86807	0.861521	0.852582	0.895076	0.923701	0.898699	0.926411	0.886948	0.87508	0.862965	0.912344	0.921051	0.919185	0.975403	1	0.970659	0.843149	0.802873	0.836698	0.838078	0.822679	0.82459	0.898974
RT_Tip_sickle_72hpi_3	0.708629	0.709174	0.726875	0.722595	0.71857	0.718838	0.751066	0.737307	0.720909	0.666735	0.676005	0.637649	0.689176	0.70443	0.687387	0.699324	0.703462	0.704928	0.707977	0.694933	0.686832	0.691059	0.688568	0.683501	0.886147	0.891953	0.890666	0.896382	0.890931	0.907169	0.927548	0.921111	0.926024	0.902741	0.887406	0.884216	0.95308	0.935478	0.950424	0.984422	0.970659	1	0.859862	0.841481	0.862233	0.863279	0.858957	0.8563	0.890843
RT_Tip_F83005_5_0hpi_1	0.713454	0.787281	0.838071	0.833756	0.787908	0.787716	0.83569	0.826913	0.792564	0.687758	0.729184	0.692945	0.769753	0.783754	0.809939	0.820911	0.781039	0.779375	0.827482	0.818356	0.725144	0.732062	0.772338	0.781299	0.95285	0.955791	0.934726	0.909708	0.917422	0.919487	0.861386	0.850385	0.863016	0.907254	0.909195	0.915269	0.897392	0.895461	0.904437	0.866165	0.843149	0.859862	1	0.96937	0.984679	0.953526	0.953615	0.952815	0.88837
RT_Tip_F83005_5_0hpi_2	0.641773	0.763895	0.811612	0.816894	0.737745	0.736269	0.776745	0.764858	0.76824	0.620224	0.661905	0.625485	0.74871	0.773376	0.792061	0.790255	0.744133	0.738481	0.792827	0.775657	0.650338	0.648306	0.704109	0.71638	0.924275	0.936985	0.915285	0.89307	0.911173	0.885393	0.83214	0.825456	0.834207	0.885861	0.88684	0.90852	0.896851	0.885426	0.902749	0.83889	0.802873	0.841481	0.96937	1	0.964485	0.941349	0.960136	0.947006	0.859954
RT_Tip_F83005_5_0hpi_3	0.699369	0.784887	0.846937	0.842355	0.778753	0.777505	0.83508	0.829162	0.794986	0.667463	0.712098	0.674319	0.767458	0.784405	0.814143	0.826272	0.775469	0.770466	0.829533	0.818299	0.706613	0.715571	0.759529	0.768846	0.936482	0.946867	0.934656	0.909616	0.92287	0.920301	0.867585	0.857292	0.87005	0.901972	0.894766	0.89915	0.892947	0.885685	0.898434	0.865795	0.836698	0.862233	0.984679	0.964485	1	0.950535	0.953873	0.952057	0.893925
RT_Tip_F83005_5_12hpi_1	0.681752	0.75805	0.806291	0.806916	0.756476	0.755358	0.808892	0.787977	0.763188	0.658753	0.711954	0.674124	0.743743	0.758527	0.787713	0.790229	0.751675	0.749313	0.802718	0.78974	0.695717	0.694294	0.742864	0.748678	0.907773	0.922759	0.924254	0.950194	0.949699	0.913415	0.87285	0.871922	0.872365	0.86672	0.867654	0.864965	0.898777	0.904183	0.899734	0.856777	0.838078	0.863279	0.953526	0.941349	0.950535	1	0.991224	0.991444	0.902112
RT_Tip_F83005_5_12hpi_2	0.651838	0.755383	0.806653	0.809552	0.741521	0.739682	0.791921	0.769814	0.762511	0.627766	0.682127	0.643427	0.741911	0.761738	0.787123	0.785934	0.743868	0.739615	0.79522	0.779773	0.664163	0.660543	0.715243	0.724641	0.90536	0.925377	0.925961	0.94487	0.951765	0.908258	0.866408	0.867051	0.865747	0.863969	0.864527	0.867898	0.901999	0.899793	0.902704	0.848588	0.822679	0.858957	0.953615	0.960136	0.953873	0.991224	1	0.992442	0.891273
RT_Tip_F83005_5_12hpi_3	0.65969	0.762329	0.809699	0.810406	0.753407	0.751359	0.800245	0.782512	0.766169	0.638687	0.690045	0.649292	0.746032	0.762568	0.790367	0.795785	0.750989	0.746111	0.802692	0.791473	0.674982	0.67657	0.726442	0.733742	0.902841	0.923382	0.927025	0.947767	0.951968	0.913816	0.870373	0.869627	0.868532	0.860771	0.864833	0.861588	0.892795	0.895114	0.895212	0.848737	0.82459	0.8563	0.952815	0.947006	0.952057	0.991444	0.992442	1	0.894254
RT_Tip_F83005_5_72hpi_1	0.70124	0.70399	0.762231	0.756793	0.719957	0.719873	0.783941	0.766793	0.706106	0.672727	0.725435	0.690386	0.677129	0.689464	0.729211	0.727797	0.694418	0.696159	0.753345	0.735324	0.687344	0.684113	0.738295	0.732461	0.846559	0.860973	0.868083	0.862476	0.86234	0.889025	0.934163	0.902515	0.936452	0.825913	0.819299	0.806735	0.849623	0.856762	0.856234	0.893162	0.898974	0.890843	0.88837	0.859954	0.893925	0.902112	0.891273	0.894254	1
RT_Tip_F83005_5_72hpi_2	0.668713	0.697322	0.760845	0.752358	0.703651	0.702281	0.767141	0.756797	0.705224	0.637266	0.689067	0.650856	0.673305	0.690086	0.721695	0.734854	0.686283	0.682564	0.74423	0.731472	0.652025	0.66013	0.702705	0.700209	0.850379	0.87072	0.880023	0.88424	0.885368	0.897179	0.939068	0.92657	0.939821	0.824428	0.812992	0.80333	0.85372	0.848242	0.858489	0.887903	0.876446	0.887486	0.895721	0.873297	0.906958	0.910411	0.905108	0.908594	0.977398
RT_Tip_F83005_5_72hpi_3	0.694555	0.702694	0.760867	0.752757	0.719442	0.718749	0.782413	0.771258	0.707183	0.665047	0.715072	0.676996	0.675748	0.688128	0.722961	0.736045	0.694127	0.694086	0.750107	0.739715	0.679841	0.686939	0.728153	0.722827	0.852484	0.86835	0.876556	0.878327	0.874996	0.899119	0.941165	0.916908	0.941799	0.828568	0.818201	0.802449	0.852012	0.855212	0.858024	0.895734	0.89514	0.893102	0.8968	0.85902	0.904879	0.90877	0.896788	0.90441	0.987545
RT_Myc_3wks_infection_1	0.379662	0.337042	0.356054	0.341701	0.363221	0.359297	0.382098	0.377411	0.355912	0.348167	0.341118	0.322595	0.327985	0.329784	0.312831	0.343361	0.347774	0.347837	0.330774	0.341493	0.348441	0.367735	0.343462	0.34609	0.408183	0.402788	0.411972	0.401829	0.390191	0.428065	0.442446	0.445943	0.435318	0.391372	0.387377	0.370836	0.403344	0.386989	0.4046	0.443005	0.445984	0.445363	0.395827	0.349052	0.393289	0.374603	0.367795	0.372657	0.402536
RT_Myc_3wks_infection_2	0.434257	0.368927	0.385399	0.370664	0.395628	0.391356	0.414602	0.407823	0.382903	0.406933	0.402604	0.387932	0.363912	0.364204	0.351083	0.373558	0.382239	0.383774	0.367883	0.374909	0.400932	0.412868	0.393057	0.39013	0.445959	0.440753	0.449458	0.437028	0.423465	0.466761	0.483259	0.484773	0.477972	0.42607	0.422943	0.411271	0.444541	0.434193	0.445847	0.490346	0.499016	0.486704	0.43204	0.393211	0.422575	0.418707	0.41021	0.410493	0.455268
RT_Myc_3wks_infection_3	0.405593	0.365862	0.386714	0.373462	0.385081	0.380926	0.408667	0.397615	0.383511	0.379405	0.381142	0.362208	0.360495	0.362962	0.350026	0.373698	0.375853	0.375798	0.364053	0.373057	0.376137	0.389511	0.372319	0.371546	0.452417	0.452575	0.46551	0.456502	0.441158	0.471252	0.495606	0.504157	0.489452	0.429725	0.428504	0.415671	0.456295	0.443499	0.456415	0.492992	0.495363	0.493755	0.443687	0.408777	0.43407	0.436085	0.431823	0.43182	0.460074
RT_J5_10mM_KNO3_1	0.714858	0.75594	0.761091	0.761405	0.759646	0.760049	0.778885	0.767978	0.759583	0.684315	0.691623	0.654854	0.735088	0.744351	0.731881	0.734931	0.748372	0.750801	0.750126	0.734798	0.717118	0.718717	0.718062	0.719741	0.895301	0.903247	0.903377	0.867822	0.870874	0.906173	0.880696	0.858336	0.878563	0.874242	0.862649	0.866987	0.886105	0.89151	0.89322	0.897695	0.886883	0.889281	0.874066	0.845855	0.874861	0.849545	0.845042	0.840981	0.85577
RT_J5_10mM_KNO3_2	0.696899	0.750738	0.762146	0.763222	0.747944	0.748086	0.770084	0.754433	0.75695	0.667404	0.677839	0.640494	0.733474	0.748134	0.732934	0.734919	0.742271	0.743795	0.748024	0.729632	0.698849	0.698798	0.704146	0.707519	0.9129	0.919744	0.913695	0.88388	0.890845	0.9098	0.87879	0.861325	0.877504	0.897928	0.884127	0.901835	0.915764	0.915136	0.923355	0.910417	0.88401	0.901483	0.89407	0.88664	0.895647	0.869958	0.872428	0.864707	0.859957
RT_J5_10mM_KNO3_3	0.698479	0.754853	0.77092	0.770072	0.751672	0.750034	0.774496	0.764508	0.7623	0.664164	0.672842	0.635048	0.734189	0.749044	0.735147	0.740688	0.742903	0.741913	0.749902	0.734173	0.692636	0.697175	0.703466	0.706939	0.894495	0.904901	0.90344	0.86684	0.876517	0.907427	0.886017	0.868565	0.886504	0.882425	0.870877	0.881363	0.897167	0.888352	0.904988	0.910975	0.888113	0.902467	0.880172	0.86667	0.887355	0.849996	0.853048	0.849183	0.863076
RT_J5_1mM_KNO3_1	0.710493	0.758085	0.774157	0.774893	0.758341	0.758327	0.785834	0.765945	0.765385	0.677985	0.694101	0.659674	0.739368	0.751543	0.744774	0.735445	0.750183	0.752367	0.759837	0.73687	0.713556	0.706168	0.719651	0.723114	0.888836	0.899552	0.896856	0.861201	0.872402	0.89387	0.86988	0.850127	0.872226	0.875027	0.862906	0.871393	0.885192	0.890147	0.891392	0.889538	0.875045	0.88254	0.873757	0.859464	0.881189	0.854703	0.856891	0.846609	0.856888
RT_J5_1mM_KNO3_2	0.702878	0.75735	0.764687	0.764372	0.758623	0.758825	0.778041	0.761151	0.759027	0.675551	0.688291	0.652009	0.73738	0.74857	0.739036	0.733869	0.748957	0.751078	0.755518	0.735692	0.710631	0.707062	0.715777	0.718786	0.893122	0.90273	0.901307	0.862318	0.87041	0.899527	0.870998	0.848794	0.870516	0.87542	0.867305	0.875174	0.885378	0.893888	0.893454	0.890622	0.874103	0.879509	0.874461	0.856165	0.875059	0.85104	0.851689	0.846608	0.852547
RT_J5_1mM_KNO3_3	0.698582	0.753394	0.770691	0.771112	0.749106	0.747731	0.777557	0.760957	0.766024	0.660079	0.672404	0.635825	0.736315	0.74892	0.735104	0.736514	0.744765	0.746079	0.748407	0.731421	0.69565	0.695386	0.701998	0.707608	0.891252	0.901766	0.903698	0.867529	0.876403	0.907142	0.883527	0.867961	0.883429	0.881445	0.866602	0.87409	0.899988	0.894255	0.906496	0.909604	0.890595	0.903845	0.874162	0.85756	0.882153	0.851263	0.854184	0.845448	0.859154
RT_tr185_10mM_KNO3_1	0.705382	0.752827	0.767049	0.770031	0.751109	0.75272	0.777253	0.755566	0.757614	0.676532	0.689953	0.653995	0.735269	0.750514	0.740352	0.731156	0.743274	0.745635	0.755632	0.728601	0.707784	0.700342	0.71394	0.715841	0.908183	0.916228	0.905271	0.880658	0.89071	0.900907	0.870686	0.853557	0.872053	0.896561	0.882342	0.900573	0.913421	0.915895	0.919036	0.904646	0.880604	0.89806	0.892193	0.890909	0.896681	0.873508	0.876787	0.865804	0.861913
RT_tr185_10mM_KNO3_2	0.712705	0.743495	0.76308	0.762998	0.746431	0.747643	0.778202	0.757611	0.753651	0.6775	0.689439	0.653977	0.727406	0.741132	0.728803	0.72591	0.737562	0.740021	0.746548	0.722265	0.708224	0.705174	0.712726	0.715244	0.906458	0.910414	0.901009	0.873139	0.880692	0.902655	0.871737	0.857515	0.872516	0.895303	0.879851	0.897819	0.915095	0.910841	0.9189	0.915608	0.889571	0.907154	0.885698	0.874832	0.890497	0.860108	0.86139	0.851144	0.858405
RT_tr185_10mM_KNO3_3	0.69764	0.748432	0.757157	0.759445	0.746321	0.746103	0.766168	0.745965	0.750447	0.67184	0.684457	0.650452	0.734016	0.745335	0.737804	0.726737	0.741109	0.744994	0.749693	0.726941	0.705388	0.697192	0.710608	0.713638	0.891546	0.900303	0.896357	0.859326	0.868132	0.893816	0.857976	0.837636	0.859972	0.880632	0.870832	0.885171	0.897076	0.904814	0.905788	0.899059	0.882365	0.887218	0.87418	0.866278	0.871595	0.852804	0.85334	0.844337	0.853743
RT_tr185_1mM_KNO3_1	0.708253	0.753043	0.760404	0.761672	0.754795	0.756976	0.777472	0.758551	0.753416	0.683785	0.699862	0.664766	0.734074	0.744875	0.739314	0.72887	0.74503	0.747747	0.755473	0.731534	0.716929	0.709394	0.719638	0.719611	0.902503	0.912134	0.903682	0.873906	0.881795	0.896216	0.867696	0.848133	0.866916	0.884816	0.873378	0.885781	0.895568	0.908429	0.902525	0.891219	0.873089	0.881692	0.883208	0.872662	0.882353	0.866318	0.865651	0.857564	0.855504
RT_tr185_1mM_KNO3_2	0.709401	0.758809	0.768863	0.768665	0.761617	0.761983	0.780038	0.763624	0.760062	0.682872	0.69572	0.659688	0.738098	0.751151	0.742752	0.735208	0.749876	0.751398	0.759185	0.737733	0.714777	0.709435	0.72185	0.723821	0.897794	0.907756	0.904266	0.867352	0.876525	0.902162	0.875817	0.853724	0.876461	0.879523	0.871736	0.880175	0.890751	0.898161	0.898713	0.896146	0.879822	0.885717	0.880344	0.866317	0.881651	0.857425	0.858517	0.852463	0.862937
RT_tr185_1mM_KNO3_3	0.694292	0.750184	0.756463	0.758334	0.747135	0.748072	0.767	0.748157	0.751318	0.669802	0.68286	0.64617	0.734096	0.744973	0.736529	0.72851	0.742428	0.744803	0.749516	0.728958	0.703897	0.697822	0.708207	0.710621	0.895874	0.905952	0.902744	0.869621	0.876701	0.897498	0.865997	0.847935	0.864465	0.882136	0.873502	0.885369	0.900341	0.909756	0.908644	0.899641	0.880535	0.889513	0.877591	0.868645	0.874763	0.860629	0.860471	0.854253	0.854759
GiantCell_1	0.365879	0.365704	0.386872	0.377526	0.37078	0.36749	0.390061	0.381406	0.38614	0.336439	0.334828	0.314568	0.359553	0.373646	0.347539	0.363331	0.368289	0.365258	0.356211	0.354603	0.341218	0.350265	0.337749	0.341423	0.449319	0.450951	0.449219	0.442985	0.441325	0.44194	0.464765	0.480151	0.45894	0.437408	0.43275	0.430127	0.461652	0.440693	0.461077	0.462904	0.452654	0.474267	0.438973	0.434627	0.438834	0.422714	0.433708	0.424575	0.423559
GiantCell_2	0.351311	0.354582	0.375053	0.362837	0.355183	0.349833	0.369289	0.36315	0.378196	0.319806	0.306565	0.28267	0.351031	0.367102	0.328966	0.359253	0.357578	0.35301	0.338786	0.342741	0.317323	0.335283	0.316179	0.322821	0.4469	0.444519	0.446802	0.436295	0.432923	0.449252	0.462937	0.481986	0.456457	0.433132	0.424531	0.429013	0.464331	0.426344	0.463204	0.475682	0.453169	0.48446	0.434217	0.430701	0.433516	0.40524	0.418523	0.411897	0.411005
GiantCell_3	0.371791	0.355415	0.38008	0.369249	0.360114	0.356701	0.382529	0.375354	0.376189	0.339623	0.331532	0.309421	0.347445	0.365871	0.332312	0.357147	0.354438	0.349969	0.343445	0.340986	0.329322	0.343244	0.329441	0.331392	0.461736	0.458231	0.453162	0.446547	0.444762	0.45813	0.480223	0.495471	0.472914	0.45111	0.438204	0.450841	0.489903	0.450357	0.486632	0.499665	0.476015	0.511951	0.448961	0.452544	0.449808	0.422039	0.436459	0.426611	0.434695
GallTissue_GiantCell_1	0.371778	0.357848	0.374754	0.366447	0.368379	0.365267	0.389739	0.38147	0.375195	0.344025	0.342246	0.323335	0.354066	0.359916	0.344016	0.359902	0.365459	0.366707	0.355679	0.357866	0.355754	0.365541	0.34761	0.352002	0.438885	0.438355	0.445429	0.438573	0.431516	0.443082	0.46224	0.477457	0.455257	0.429191	0.424247	0.414646	0.450528	0.437448	0.449774	0.464232	0.459341	0.471498	0.428864	0.408248	0.426612	0.419524	0.419753	0.414548	0.42843
GallTissue_GiantCell_2	0.402647	0.400049	0.422577	0.40978	0.406064	0.400949	0.425132	0.419399	0.423904	0.369186	0.361286	0.337895	0.394455	0.406655	0.376972	0.40621	0.404654	0.4013	0.388592	0.394297	0.370667	0.389195	0.369373	0.375451	0.492471	0.491814	0.495185	0.487842	0.481682	0.502234	0.521219	0.536498	0.512933	0.479422	0.471451	0.466519	0.507041	0.476462	0.508027	0.528412	0.513545	0.536445	0.48205	0.465356	0.481932	0.45779	0.464194	0.460178	0.476162
GallTissue_GiantCell_3	0.352908	0.339015	0.349416	0.337429	0.349206	0.344305	0.3599	0.356149	0.360052	0.321005	0.307305	0.285654	0.335641	0.344433	0.309959	0.337547	0.34685	0.344725	0.323149	0.328883	0.325555	0.344488	0.315045	0.319687	0.420083	0.415744	0.422844	0.414772	0.406287	0.433938	0.443302	0.456318	0.434027	0.409464	0.401626	0.396211	0.433779	0.408935	0.433041	0.455975	0.445935	0.462362	0.4051	0.382784	0.401669	0.384375	0.38675	0.383184	0.397695
Nod_zone2_1	0.262013	0.241454	0.262219	0.253305	0.248932	0.246121	0.268886	0.266934	0.255132	0.240367	0.238415	0.227898	0.240824	0.248283	0.23526	0.253471	0.247107	0.243977	0.243432	0.243896	0.237556	0.251462	0.240035	0.241171	0.301084	0.29762	0.30139	0.291416	0.290546	0.306327	0.304847	0.316265	0.303901	0.29211	0.28546	0.29037	0.307944	0.287285	0.306279	0.32621	0.313561	0.326629	0.292347	0.279906	0.294624	0.276545	0.277318	0.274933	0.283164
Nod_zone2_2	0.258401	0.237884	0.260914	0.252031	0.242023	0.23848	0.26515	0.262345	0.253824	0.235452	0.234409	0.222277	0.238476	0.248051	0.231623	0.252901	0.242618	0.238553	0.239103	0.240061	0.228255	0.243726	0.233092	0.234384	0.307608	0.30378	0.305642	0.299718	0.298264	0.311282	0.316291	0.331924	0.313943	0.299723	0.291715	0.30054	0.323306	0.295642	0.320851	0.341903	0.323283	0.344275	0.299137	0.294116	0.301369	0.284294	0.287915	0.283842	0.29126
Nod_zone2_3	0.231602	0.216043	0.240549	0.231791	0.217478	0.214231	0.241769	0.238024	0.232587	0.209158	0.209579	0.197051	0.215741	0.226703	0.210776	0.230964	0.219118	0.214439	0.216895	0.217058	0.201721	0.216064	0.207496	0.208631	0.290003	0.287185	0.287619	0.281479	0.280447	0.289889	0.299038	0.316843	0.297137	0.281057	0.271905	0.283939	0.307788	0.277695	0.304965	0.324453	0.302743	0.326783	0.283209	0.283136	0.284717	0.266059	0.272711	0.267073	0.273472
Shoot_10wk_41dpi_1	0.529264	0.578258	0.657615	0.61715	0.59173	0.588922	0.606458	0.605094	0.600116	0.488525	0.511923	0.489971	0.563773	0.588058	0.581581	0.585611	0.579096	0.562129	0.595898	0.577879	0.506303	0.513717	0.542232	0.549111	0.60581	0.629695	0.634308	0.607173	0.629974	0.629376	0.635146	0.624685	0.634126	0.60515	0.600714	0.583646	0.595752	0.576925	0.599452	0.609	0.59901	0.613021	0.610696	0.602551	0.637073	0.591507	0.606852	0.606248	0.605875
Shoot_10wk_41dpi_2	0.536585	0.575892	0.658976	0.617726	0.591078	0.588357	0.611461	0.61159	0.601179	0.492461	0.515426	0.491676	0.560316	0.584826	0.576956	0.587947	0.576765	0.559583	0.59315	0.577928	0.507537	0.519148	0.542187	0.548219	0.619743	0.642918	0.646788	0.622073	0.642967	0.644335	0.653243	0.645726	0.65133	0.616628	0.609548	0.5934	0.611312	0.58744	0.614088	0.628685	0.614851	0.633005	0.623651	0.612439	0.650699	0.601712	0.616603	0.6167	0.618697
Shoot_10wk_41dpi_3	0.545723	0.585706	0.661103	0.621157	0.602668	0.600531	0.617403	0.615831	0.606377	0.506722	0.528657	0.506786	0.568909	0.591384	0.585055	0.590792	0.586894	0.571435	0.602745	0.586182	0.523177	0.531941	0.555577	0.56123	0.61831	0.64134	0.645202	0.622133	0.641596	0.64187	0.646723	0.636937	0.647266	0.626664	0.618823	0.596738	0.605783	0.589442	0.608969	0.619975	0.610614	0.624281	0.622235	0.607888	0.647438	0.602474	0.614896	0.616016	0.613418
Flower_12wk_56dpi_1	0.614478	0.659713	0.721918	0.697189	0.673766	0.670653	0.694061	0.697197	0.677189	0.575958	0.596858	0.567955	0.637111	0.662252	0.652013	0.66052	0.651302	0.636891	0.671632	0.65273	0.592349	0.601469	0.631214	0.634155	0.694794	0.707852	0.700182	0.683806	0.702469	0.703298	0.694067	0.684937	0.691864	0.698696	0.691255	0.682869	0.691325	0.671362	0.691668	0.689193	0.668633	0.697304	0.696413	0.691758	0.719937	0.674538	0.685948	0.683482	0.668199
Flower_12wk_56dpi_2	0.601099	0.649532	0.722452	0.695141	0.662166	0.659176	0.688802	0.691496	0.670479	0.559816	0.587052	0.558189	0.62813	0.654116	0.648128	0.656805	0.641698	0.626205	0.666652	0.647156	0.577877	0.587333	0.621224	0.625606	0.685092	0.700307	0.693636	0.675828	0.695991	0.695661	0.687218	0.679037	0.685419	0.690428	0.681971	0.672072	0.681227	0.659602	0.681753	0.680704	0.658571	0.688292	0.69172	0.685899	0.716872	0.668457	0.68086	0.678241	0.664203
Flower_12wk_56dpi_3	0.603947	0.654165	0.711634	0.688463	0.664885	0.660352	0.681956	0.684233	0.674031	0.564324	0.580525	0.553389	0.634584	0.658756	0.644626	0.655296	0.647136	0.632026	0.6623	0.645275	0.581993	0.592517	0.617223	0.62202	0.682123	0.695868	0.690281	0.677261	0.694521	0.694967	0.683423	0.677581	0.680773	0.686592	0.680227	0.66875	0.679477	0.657517	0.679625	0.678542	0.65742	0.687199	0.681351	0.675476	0.704318	0.662782	0.673304	0.671283	0.653155
Pod_12wk_56dpi_1	0.574107	0.660814	0.729063	0.710408	0.652606	0.648253	0.677794	0.673147	0.685254	0.530564	0.556367	0.525139	0.643847	0.676334	0.663289	0.668715	0.64893	0.632405	0.67186	0.647399	0.550989	0.55773	0.592486	0.603235	0.71808	0.737855	0.740155	0.716471	0.743399	0.730901	0.715231	0.712199	0.717029	0.718661	0.705858	0.709048	0.723683	0.695759	0.726091	0.708754	0.677733	0.721239	0.733365	0.746485	0.761725	0.7128	0.735099	0.724139	0.695346
Pod_12wk_56dpi_2	0.55855	0.660187	0.735058	0.718077	0.644622	0.640555	0.675292	0.671622	0.684637	0.515771	0.547518	0.51537	0.642147	0.677535	0.669023	0.674437	0.644182	0.626272	0.674833	0.648239	0.535381	0.542065	0.584936	0.595784	0.725015	0.746681	0.744747	0.724181	0.753796	0.734763	0.717007	0.714531	0.718342	0.723465	0.709975	0.719348	0.735575	0.702623	0.736924	0.713087	0.675714	0.72733	0.746773	0.768791	0.776946	0.724973	0.751134	0.738447	0.70229
Pod_12wk_56dpi_3	0.559335	0.65916	0.730089	0.713484	0.644573	0.640402	0.672068	0.667701	0.682286	0.517232	0.548036	0.515577	0.641342	0.675976	0.666228	0.668985	0.643509	0.626364	0.672282	0.645492	0.537544	0.542919	0.584609	0.595384	0.719188	0.741572	0.741872	0.719612	0.748945	0.730123	0.71483	0.711804	0.717147	0.720071	0.706811	0.713712	0.72875	0.699176	0.731029	0.708581	0.674082	0.722747	0.740109	0.761434	0.769685	0.719611	0.745603	0.732778	0.700178
Leaf_1	0.408038	0.440719	0.514889	0.468771	0.458327	0.459786	0.460631	0.461628	0.453999	0.378249	0.402238	0.389408	0.430344	0.453021	0.449446	0.442935	0.44436	0.42786	0.457814	0.439652	0.392432	0.392099	0.420785	0.42237	0.467361	0.490735	0.492264	0.460756	0.485574	0.482334	0.492732	0.476216	0.491766	0.457439	0.458046	0.448094	0.451494	0.440839	0.455025	0.458662	0.453229	0.459606	0.470272	0.471183	0.492454	0.453926	0.471435	0.470129	0.47369
Leaf_2	0.411866	0.439469	0.515544	0.468432	0.45924	0.46017	0.464405	0.46558	0.454831	0.38027	0.404839	0.392629	0.430582	0.452088	0.448078	0.445547	0.446006	0.429756	0.457879	0.443098	0.395325	0.397351	0.423506	0.426353	0.465353	0.487605	0.490877	0.45816	0.48098	0.480531	0.492341	0.477317	0.490286	0.454787	0.456055	0.442629	0.44575	0.434818	0.449581	0.456659	0.453286	0.456565	0.467622	0.462564	0.488711	0.45019	0.465792	0.465372	0.470392
Leaf_3	0.413801	0.442086	0.518159	0.471256	0.46169	0.462802	0.466968	0.468526	0.457002	0.382521	0.407219	0.394805	0.433065	0.454304	0.451487	0.44792	0.448388	0.431974	0.461193	0.445589	0.3982	0.399788	0.426285	0.428683	0.466473	0.489182	0.492088	0.459869	0.48338	0.482242	0.493281	0.477801	0.491474	0.456506	0.457396	0.443923	0.447289	0.436806	0.450867	0.45774	0.454595	0.458278	0.469205	0.46409	0.491379	0.452408	0.467831	0.467427	0.472479
Petiole_1	0.511648	0.616447	0.676533	0.64459	0.618792	0.615679	0.609029	0.611773	0.626301	0.480981	0.50631	0.483805	0.604272	0.63218	0.622122	0.612588	0.613861	0.596981	0.630246	0.608394	0.516016	0.515235	0.559773	0.568654	0.59618	0.625182	0.628817	0.596969	0.626042	0.618498	0.610659	0.588396	0.612018	0.596967	0.599036	0.583051	0.585217	0.576043	0.591408	0.580974	0.573876	0.585688	0.607016	0.612793	0.632302	0.591714	0.612322	0.609603	0.594456
Petiole_2	0.526689	0.620922	0.685619	0.651807	0.628164	0.624603	0.624245	0.626623	0.63295	0.49394	0.524991	0.503018	0.610311	0.636227	0.629771	0.620977	0.622611	0.605565	0.64056	0.619767	0.530824	0.530735	0.576248	0.585238	0.596335	0.624348	0.628964	0.596322	0.624636	0.617857	0.613687	0.59218	0.613905	0.596507	0.600038	0.580062	0.582316	0.57458	0.588068	0.582665	0.578189	0.586115	0.607808	0.60699	0.63265	0.593953	0.612364	0.609867	0.599137
Petiole_3	0.522937	0.617021	0.683371	0.649254	0.623759	0.620213	0.621011	0.623762	0.630496	0.489015	0.519841	0.498027	0.606767	0.632944	0.625398	0.619315	0.618941	0.601883	0.636077	0.617024	0.525808	0.527025	0.571199	0.580702	0.594871	0.622492	0.627465	0.595685	0.622744	0.616252	0.61218	0.592029	0.612268	0.595844	0.599023	0.57877	0.580889	0.571764	0.586658	0.581176	0.576268	0.584525	0.606419	0.604362	0.630849	0.591969	0.610048	0.607787	0.596175
VegBud_1	0.490012	0.584152	0.660495	0.631204	0.572428	0.572205	0.585782	0.583417	0.603971	0.450849	0.485832	0.459336	0.566861	0.608483	0.592004	0.583942	0.570694	0.550752	0.59414	0.565144	0.468899	0.465101	0.514815	0.520483	0.660499	0.685601	0.67681	0.651661	0.682242	0.658504	0.664976	0.652063	0.662494	0.663741	0.656671	0.667048	0.679628	0.648959	0.679873	0.652802	0.620333	0.665438	0.67082	0.71035	0.697969	0.649609	0.683042	0.667661	0.648021
VegBud_2	0.494999	0.592205	0.668423	0.639673	0.579085	0.578569	0.593269	0.590083	0.612698	0.455524	0.491033	0.464545	0.576472	0.617867	0.601396	0.593077	0.579566	0.559778	0.603799	0.573741	0.475315	0.471732	0.52163	0.528142	0.666494	0.691767	0.683407	0.658564	0.689584	0.663992	0.668836	0.656757	0.666994	0.67177	0.664246	0.673873	0.683824	0.653792	0.683894	0.656682	0.623968	0.669084	0.67715	0.715753	0.70467	0.656012	0.689331	0.673789	0.651497
VegBud_3	0.491857	0.588983	0.666143	0.637493	0.57515	0.574697	0.589915	0.586328	0.610408	0.451535	0.486468	0.459242	0.572269	0.615044	0.596307	0.589507	0.575192	0.555078	0.597944	0.56905	0.469287	0.466067	0.515754	0.522426	0.670322	0.695412	0.685924	0.660884	0.691704	0.66683	0.673213	0.66199	0.671002	0.672589	0.664433	0.676874	0.690203	0.657286	0.690663	0.662204	0.626816	0.67447	0.680038	0.722504	0.706996	0.6579	0.692943	0.676675	0.65468
Stem_1	0.562908	0.699511	0.756458	0.735669	0.685958	0.680852	0.687847	0.684201	0.713878	0.525912	0.55565	0.525327	0.686305	0.720386	0.707414	0.696241	0.690119	0.674338	0.713079	0.685181	0.568365	0.566365	0.616803	0.631012	0.698878	0.728843	0.731606	0.699502	0.732072	0.715821	0.703336	0.687049	0.705089	0.70776	0.70716	0.693645	0.699211	0.684404	0.705147	0.683464	0.666212	0.694646	0.714911	0.73101	0.742441	0.698943	0.724496	0.715262	0.687322
Stem_2	0.553772	0.694992	0.751626	0.731235	0.679191	0.674136	0.680051	0.677076	0.709083	0.51756	0.549108	0.519185	0.683242	0.716958	0.704567	0.692006	0.686019	0.669706	0.709124	0.68086	0.560918	0.558466	0.610288	0.624769	0.689641	0.720294	0.72295	0.691741	0.724399	0.705153	0.691083	0.67576	0.693359	0.701062	0.699766	0.686741	0.6895	0.675184	0.695146	0.671298	0.653611	0.682261	0.706691	0.724276	0.73389	0.691015	0.717105	0.707627	0.67611
Stem_3	0.551715	0.69196	0.74998	0.729036	0.67495	0.670303	0.67632	0.673179	0.707158	0.514017	0.542959	0.512563	0.679514	0.714747	0.699533	0.688869	0.681718	0.665011	0.703106	0.67551	0.554764	0.5533	0.603775	0.618219	0.694596	0.725273	0.726796	0.694519	0.727739	0.711141	0.697325	0.682444	0.698951	0.701189	0.699478	0.689852	0.697059	0.678804	0.702531	0.67956	0.65868	0.690674	0.709698	0.730754	0.73651	0.691693	0.719656	0.709637	0.67977
Flower_1	0.568273	0.661127	0.700738	0.679324	0.661485	0.656723	0.657558	0.659845	0.670187	0.540161	0.555783	0.533719	0.648329	0.669883	0.659513	0.654106	0.655307	0.639327	0.6675	0.648942	0.570882	0.574208	0.60583	0.613555	0.64825	0.669369	0.669248	0.646342	0.669957	0.663062	0.647111	0.634614	0.645432	0.653001	0.657761	0.639625	0.63822	0.628671	0.641185	0.627604	0.61631	0.635584	0.650007	0.652813	0.671174	0.639418	0.653472	0.652009	0.624705
Flower_2	0.572791	0.664056	0.708099	0.687692	0.662846	0.659186	0.664636	0.667857	0.675114	0.541217	0.558092	0.534031	0.648053	0.671856	0.660732	0.657281	0.654256	0.638778	0.669667	0.649009	0.570685	0.574638	0.605795	0.612484	0.668694	0.690131	0.686395	0.666784	0.690681	0.682252	0.667355	0.656119	0.665738	0.674711	0.675169	0.661485	0.663965	0.649557	0.665298	0.651615	0.634555	0.661821	0.671099	0.677037	0.694687	0.657285	0.673074	0.669868	0.642236
Flower_3	0.566881	0.662139	0.698103	0.678215	0.662057	0.658764	0.655277	0.658825	0.66659	0.541439	0.556446	0.532547	0.643925	0.667142	0.655606	0.648689	0.650526	0.635099	0.66457	0.64379	0.569012	0.571175	0.604386	0.610063	0.654845	0.676017	0.67294	0.651703	0.675058	0.667768	0.651418	0.637275	0.649818	0.659014	0.664064	0.649244	0.646928	0.637683	0.64947	0.632535	0.618982	0.64217	0.656945	0.663848	0.677248	0.644655	0.659615	0.658313	0.628311
Pod_1	0.527248	0.624574	0.688909	0.668049	0.610887	0.611159	0.62547	0.618841	0.641928	0.490136	0.51963	0.491319	0.607677	0.645999	0.630626	0.617702	0.609482	0.592651	0.633383	0.599072	0.511122	0.506264	0.553275	0.560652	0.69276	0.71677	0.71138	0.685645	0.717344	0.696845	0.690881	0.679599	0.688957	0.696782	0.691203	0.698725	0.711249	0.685012	0.710763	0.680639	0.647794	0.695351	0.702028	0.737461	0.729018	0.683946	0.71504	0.699597	0.672337
Pod_2	0.51104	0.610312	0.678121	0.655831	0.595406	0.595144	0.610094	0.604836	0.628746	0.473433	0.50417	0.476251	0.593723	0.633089	0.617825	0.606873	0.594682	0.576631	0.619087	0.585744	0.493415	0.489133	0.536626	0.543693	0.681972	0.706641	0.700931	0.675065	0.707382	0.684141	0.681284	0.67052	0.678674	0.685471	0.680134	0.688988	0.70221	0.67363	0.701402	0.670907	0.636602	0.686086	0.691489	0.729493	0.719968	0.673301	0.705895	0.690175	0.66314
Pod_3	0.519859	0.615888	0.684723	0.661272	0.603847	0.603477	0.618803	0.61261	0.633683	0.482987	0.514278	0.486639	0.599655	0.63826	0.624353	0.612619	0.601811	0.584138	0.627	0.593564	0.502805	0.498547	0.547085	0.554153	0.685494	0.709866	0.705194	0.67831	0.710587	0.688739	0.686307	0.674569	0.684182	0.688382	0.683569	0.691093	0.702952	0.676498	0.703013	0.673891	0.641652	0.687734	0.695634	0.731031	0.723429	0.678021	0.709517	0.694365	0.669345
Seed_10dap_1	0.516929	0.580941	0.634961	0.6235	0.568926	0.567614	0.593149	0.589527	0.597771	0.482597	0.503699	0.477233	0.558213	0.596836	0.580671	0.580742	0.558462	0.542562	0.584783	0.556425	0.484109	0.484523	0.520241	0.520318	0.683119	0.698467	0.688413	0.673472	0.698585	0.676499	0.678225	0.678878	0.682234	0.683983	0.667493	0.689743	0.705518	0.672686	0.704708	0.68365	0.6412	0.697375	0.690395	0.731909	0.719153	0.671773	0.699582	0.684013	0.663809
Seed_10dap_2	0.514305	0.579905	0.628415	0.619898	0.565293	0.564487	0.589003	0.584855	0.59393	0.481984	0.502711	0.475889	0.555387	0.594133	0.577724	0.575662	0.554983	0.540028	0.581634	0.552307	0.482194	0.481752	0.517281	0.516871	0.681302	0.696339	0.684765	0.671464	0.695785	0.672009	0.675468	0.676461	0.679288	0.68259	0.667231	0.690777	0.706705	0.674428	0.705321	0.683012	0.639977	0.697883	0.687929	0.732606	0.714828	0.669745	0.697612	0.68154	0.661174
Seed_10dap_3	0.525375	0.589866	0.642463	0.63358	0.57454	0.573479	0.603487	0.598695	0.608579	0.489285	0.511738	0.484688	0.566893	0.604989	0.58879	0.589214	0.566686	0.551031	0.593156	0.564406	0.492374	0.493157	0.527291	0.527925	0.690221	0.705655	0.695866	0.683725	0.707922	0.683867	0.686345	0.690366	0.690002	0.695627	0.677481	0.698638	0.716971	0.683487	0.715025	0.696354	0.652051	0.711111	0.696587	0.737627	0.725886	0.680391	0.7069	0.691121	0.670663
Seed_12dap_1	0.519796	0.572019	0.630528	0.612739	0.568382	0.567206	0.590978	0.587119	0.589438	0.485046	0.505553	0.481973	0.554191	0.589901	0.576897	0.575812	0.557354	0.541408	0.582108	0.554713	0.490377	0.490908	0.524342	0.524813	0.661473	0.677416	0.670875	0.653315	0.679002	0.660829	0.660746	0.657941	0.663912	0.661254	0.646648	0.662082	0.676249	0.649244	0.676154	0.65927	0.624319	0.66966	0.666592	0.697222	0.69456	0.650894	0.674297	0.661091	0.645663
Seed_12dap_2	0.532575	0.588834	0.644561	0.630883	0.580014	0.578913	0.606891	0.602656	0.606903	0.496022	0.517148	0.491669	0.56869	0.605237	0.590598	0.590075	0.570564	0.554552	0.596279	0.567225	0.500566	0.501652	0.5348	0.535281	0.682153	0.698244	0.690624	0.674572	0.699818	0.68065	0.679958	0.680968	0.683975	0.682761	0.665887	0.683417	0.699867	0.669778	0.698715	0.682426	0.642573	0.69474	0.687245	0.721498	0.716238	0.67017	0.694757	0.680136	0.662895
Seed_12dap_3	0.527987	0.586132	0.639985	0.626492	0.576029	0.575006	0.601667	0.598944	0.603558	0.491833	0.510408	0.483512	0.563404	0.600429	0.583917	0.58628	0.564945	0.548613	0.590676	0.56182	0.493465	0.496541	0.526993	0.52611	0.687222	0.702888	0.693746	0.679086	0.703402	0.684831	0.684753	0.686608	0.687697	0.686236	0.668942	0.689309	0.707518	0.67387	0.70514	0.690877	0.647323	0.704148	0.691529	0.727108	0.72028	0.671585	0.697012	0.683191	0.664244
Seed_16dap_1	0.501959	0.527236	0.585401	0.561695	0.534812	0.534236	0.555016	0.552347	0.543444	0.467732	0.484122	0.463442	0.508091	0.540134	0.527825	0.528614	0.516286	0.501518	0.536684	0.512823	0.468103	0.470018	0.495455	0.493571	0.619116	0.631789	0.626585	0.606906	0.628677	0.618772	0.624876	0.619236	0.62512	0.613517	0.600895	0.612268	0.624823	0.602168	0.625216	0.619248	0.592283	0.62631	0.617417	0.637469	0.641051	0.600688	0.618681	0.60897	0.605328
Seed_16dap_2	0.498857	0.523765	0.578738	0.556023	0.529913	0.529741	0.548684	0.545561	0.537322	0.466656	0.48181	0.460775	0.505149	0.537063	0.52472	0.523345	0.512224	0.498087	0.533558	0.507637	0.466736	0.4676	0.492988	0.490108	0.616225	0.629621	0.6239	0.605001	0.627564	0.618262	0.623521	0.616433	0.624856	0.612264	0.598874	0.61109	0.624304	0.603165	0.624698	0.619619	0.592506	0.62698	0.614996	0.637849	0.639186	0.599041	0.617538	0.607747	0.606723
Seed_16dap_3	0.507559	0.558268	0.608598	0.59053	0.555181	0.554724	0.571326	0.568053	0.569968	0.476397	0.492382	0.468427	0.536853	0.571216	0.557819	0.553979	0.540029	0.524672	0.564209	0.535043	0.478733	0.478726	0.509353	0.507867	0.642615	0.658996	0.652811	0.633965	0.659192	0.644185	0.643224	0.637838	0.646302	0.640152	0.626308	0.641429	0.654076	0.631227	0.653814	0.64073	0.607982	0.651268	0.645321	0.676086	0.671275	0.628932	0.651021	0.63961	0.627187
Seed_20dap_1	0.48976	0.484156	0.530873	0.510928	0.494999	0.492278	0.517462	0.514134	0.500811	0.456038	0.464731	0.447897	0.473963	0.497816	0.485201	0.49251	0.483546	0.472361	0.49567	0.480195	0.456539	0.462791	0.474088	0.471734	0.564686	0.572022	0.574857	0.562114	0.574177	0.579312	0.580391	0.578917	0.57973	0.571781	0.561868	0.564912	0.584777	0.563048	0.586044	0.594179	0.572454	0.595762	0.554544	0.561012	0.573527	0.544884	0.553025	0.546964	0.563878
Seed_20dap_2	0.486367	0.501648	0.552991	0.531164	0.508157	0.507658	0.527127	0.523263	0.514969	0.455325	0.467672	0.44809	0.484486	0.514406	0.501635	0.501694	0.492	0.478912	0.510174	0.487388	0.453575	0.455123	0.476944	0.473659	0.59273	0.604069	0.600483	0.582639	0.602078	0.598475	0.606105	0.59911	0.607328	0.591232	0.579193	0.589565	0.604991	0.584536	0.606179	0.605504	0.58135	0.611623	0.590451	0.610844	0.611578	0.576461	0.592206	0.583374	0.592505
Seed_20dap_3	0.494234	0.503737	0.553481	0.529635	0.512483	0.512515	0.531358	0.529176	0.516576	0.461356	0.471568	0.451143	0.485008	0.513451	0.49999	0.501923	0.493992	0.480555	0.511311	0.488212	0.459896	0.463812	0.480796	0.476074	0.593667	0.60488	0.601728	0.583183	0.601819	0.603778	0.608261	0.601627	0.609074	0.591469	0.57866	0.586757	0.603433	0.583242	0.60345	0.60983	0.584589	0.614725	0.588284	0.602923	0.609745	0.572373	0.585866	0.578897	0.590376
Seed_24dap_1	0.489217	0.467246	0.510641	0.496805	0.479742	0.477021	0.507282	0.501202	0.482041	0.45798	0.469807	0.45424	0.455481	0.478964	0.469686	0.473317	0.46489	0.455958	0.479565	0.46358	0.45226	0.454365	0.469882	0.465557	0.549756	0.554424	0.553201	0.544695	0.554418	0.555528	0.567422	0.566549	0.567758	0.560766	0.550981	0.555766	0.575342	0.554453	0.576406	0.584408	0.566536	0.588032	0.538979	0.549284	0.555209	0.531819	0.53996	0.531189	0.554349
Seed_24dap_2	0.488947	0.486766	0.528408	0.510893	0.496737	0.494199	0.515717	0.512066	0.498625	0.459552	0.468783	0.452332	0.473136	0.497566	0.486919	0.489378	0.482427	0.471898	0.496569	0.479213	0.457899	0.460871	0.476293	0.472685	0.562994	0.57074	0.571637	0.559869	0.572503	0.574545	0.575833	0.571563	0.576823	0.569854	0.560901	0.565092	0.582534	0.564785	0.584619	0.588062	0.569106	0.591059	0.553424	0.563778	0.571052	0.544965	0.553524	0.54727	0.563524
Seed_24dap_3	0.493818	0.490545	0.534007	0.514562	0.502381	0.500243	0.522139	0.519286	0.504273	0.46188	0.47083	0.453276	0.475111	0.49909	0.487618	0.491776	0.485619	0.474104	0.498996	0.481346	0.461109	0.465712	0.478966	0.475006	0.567728	0.575522	0.575978	0.562913	0.575823	0.579861	0.580283	0.576027	0.580688	0.573089	0.563302	0.566101	0.583558	0.565266	0.585105	0.59198	0.572418	0.594947	0.557044	0.563762	0.575859	0.546335	0.554406	0.549221	0.564601
Seed_36dap_1	0.509124	0.40526	0.447723	0.43154	0.441477	0.441882	0.470884	0.462093	0.417125	0.480341	0.487069	0.474627	0.394651	0.414156	0.401598	0.407411	0.40863	0.405378	0.421464	0.404163	0.453641	0.45332	0.461581	0.446683	0.507179	0.503354	0.488683	0.49436	0.498168	0.49575	0.543815	0.544429	0.547964	0.515197	0.503703	0.511205	0.531724	0.516862	0.531662	0.561581	0.553695	0.564663	0.491685	0.500041	0.501958	0.48842	0.492091	0.482576	0.524356
Seed_36dap_2	0.497716	0.442181	0.481554	0.468069	0.46415	0.462905	0.490345	0.48378	0.454185	0.468447	0.476112	0.460005	0.428966	0.451968	0.436164	0.44376	0.438995	0.433119	0.451179	0.435395	0.450509	0.453409	0.463592	0.454659	0.535386	0.535608	0.526125	0.52407	0.531133	0.530685	0.56171	0.56202	0.564175	0.54399	0.533563	0.541266	0.560111	0.539938	0.560249	0.579029	0.563554	0.582942	0.522503	0.534887	0.534972	0.514132	0.521663	0.512698	0.542629
Seed_36dap_3	0.499206	0.450224	0.492715	0.478419	0.469904	0.468841	0.499552	0.49371	0.464957	0.466966	0.477445	0.460914	0.437115	0.460434	0.445533	0.453111	0.446978	0.439825	0.45976	0.443741	0.452847	0.456322	0.466877	0.458907	0.545631	0.546727	0.538001	0.534324	0.542293	0.541736	0.568822	0.570312	0.570206	0.555441	0.544201	0.551006	0.570075	0.548461	0.569798	0.587131	0.56913	0.591049	0.531272	0.541956	0.544885	0.522381	0.529734	0.520761	0.548437
Root_1	0.676108	0.722415	0.733834	0.738372	0.719592	0.720931	0.744404	0.720091	0.722271	0.650372	0.667194	0.629717	0.702138	0.717532	0.714666	0.696355	0.708643	0.710278	0.727159	0.696965	0.673645	0.660628	0.684786	0.684267	0.851175	0.869836	0.873814	0.847195	0.858414	0.867477	0.87381	0.85437	0.874513	0.843336	0.832715	0.836127	0.860098	0.869003	0.867378	0.870807	0.858361	0.870395	0.843314	0.849001	0.85166	0.843787	0.847513	0.837185	0.8603
Root_2	0.679739	0.727471	0.740042	0.743042	0.725616	0.726143	0.749274	0.724082	0.729558	0.652732	0.669232	0.631569	0.709228	0.723549	0.717795	0.703627	0.716142	0.71841	0.730375	0.704203	0.677132	0.666466	0.688055	0.689799	0.85482	0.873085	0.88116	0.853038	0.861208	0.874471	0.877859	0.859703	0.877828	0.844387	0.835885	0.836952	0.860601	0.86837	0.868593	0.873436	0.860677	0.869664	0.84702	0.846814	0.851852	0.847525	0.848964	0.84011	0.861636
Root_3	0.670958	0.725453	0.736591	0.740655	0.720704	0.72142	0.743219	0.719273	0.726877	0.643635	0.659397	0.621254	0.706769	0.721023	0.715409	0.699672	0.712779	0.715239	0.72675	0.699955	0.670874	0.659642	0.68217	0.684762	0.84982	0.866561	0.874243	0.84309	0.852536	0.868779	0.868893	0.848118	0.868807	0.843425	0.834618	0.837141	0.858989	0.866599	0.86741	0.871234	0.857882	0.867211	0.842041	0.842604	0.846437	0.839303	0.841096	0.831489	0.85629
RT_DeNod_28dpi_1	0.677408	0.740586	0.750866	0.754667	0.732238	0.729242	0.755911	0.732174	0.746179	0.647978	0.665392	0.633001	0.727029	0.733564	0.735878	0.717913	0.732387	0.733779	0.745681	0.719519	0.684989	0.675591	0.694169	0.70145	0.818967	0.83566	0.858426	0.830022	0.837944	0.863588	0.837567	0.81744	0.839099	0.830507	0.823391	0.808671	0.834125	0.844353	0.837209	0.849379	0.840893	0.843051	0.814669	0.79793	0.822909	0.821991	0.816632	0.809961	0.829343
RT_DeNod_28dpi_2	0.62695	0.72394	0.731588	0.738406	0.699863	0.69665	0.720751	0.696789	0.728514	0.601432	0.622479	0.588453	0.711994	0.722698	0.722352	0.703862	0.710557	0.710019	0.726876	0.70159	0.638307	0.629352	0.652774	0.663371	0.80656	0.828977	0.848544	0.821297	0.831757	0.837554	0.810221	0.799031	0.81389	0.823264	0.814049	0.80447	0.816941	0.822401	0.820729	0.817917	0.798071	0.813355	0.808564	0.806286	0.814334	0.811886	0.813049	0.804248	0.797973
RT_DeNod_28dpi_3	0.662198	0.748668	0.753282	0.75929	0.73081	0.72777	0.74771	0.725117	0.749543	0.637052	0.652277	0.617925	0.735475	0.743564	0.74498	0.72524	0.736217	0.736502	0.749472	0.724646	0.674069	0.664809	0.68604	0.694355	0.81936	0.840902	0.867204	0.836632	0.846366	0.872188	0.833038	0.814463	0.836267	0.827735	0.822766	0.811604	0.837512	0.845879	0.841336	0.846495	0.831446	0.838707	0.819337	0.811912	0.825897	0.828152	0.824773	0.819009	0.827321
RT_0dpi_1	0.634878	0.741315	0.755956	0.760333	0.712882	0.709003	0.740171	0.726195	0.758721	0.593734	0.606263	0.569628	0.729942	0.737428	0.72761	0.735209	0.728956	0.725435	0.730297	0.719035	0.637642	0.644668	0.649716	0.661525	0.868119	0.887433	0.900902	0.865028	0.87772	0.914697	0.861582	0.853063	0.864029	0.857952	0.844155	0.84704	0.88109	0.861296	0.883995	0.89738	0.860571	0.885003	0.858629	0.843272	0.869453	0.838243	0.84205	0.83741	0.838247
RT_0dpi_2	0.636944	0.766188	0.773268	0.780777	0.730868	0.726068	0.749291	0.733253	0.777145	0.601345	0.614171	0.577717	0.755732	0.764142	0.756116	0.753053	0.751748	0.748908	0.754597	0.739787	0.649614	0.651188	0.664681	0.678837	0.865188	0.887936	0.905175	0.865228	0.8815	0.915761	0.85838	0.841984	0.862901	0.862168	0.853649	0.853297	0.880419	0.868323	0.885103	0.889244	0.857948	0.877405	0.859974	0.853985	0.870393	0.845307	0.851401	0.846054	0.84662
RT_0dpi_3	0.636873	0.777074	0.782896	0.792198	0.738189	0.733714	0.755475	0.736908	0.786331	0.603664	0.61869	0.582489	0.768093	0.776696	0.770886	0.761936	0.761249	0.758548	0.766507	0.74788	0.654214	0.651925	0.670452	0.685313	0.87122	0.89543	0.911488	0.874127	0.892366	0.918447	0.85282	0.836545	0.857063	0.868487	0.862011	0.862177	0.887089	0.877996	0.891097	0.882801	0.851982	0.874477	0.867745	0.867797	0.876857	0.857886	0.866174	0.859321	0.845391
Nod_4dpi_1	0.582757	0.664676	0.692292	0.6994	0.63848	0.637307	0.672055	0.654877	0.675209	0.551666	0.577438	0.541334	0.644448	0.669117	0.662106	0.657619	0.639634	0.636873	0.665127	0.641019	0.56819	0.564166	0.592923	0.597996	0.823102	0.839043	0.836633	0.829469	0.842004	0.827864	0.8165	0.811919	0.818357	0.837378	0.82225	0.841231	0.870559	0.846819	0.868544	0.850129	0.806714	0.857848	0.822947	0.851673	0.836408	0.819096	0.835282	0.81921	0.811998
Nod_4dpi_2	0.61752	0.688562	0.714228	0.718242	0.668742	0.667139	0.701455	0.687012	0.699908	0.583788	0.605125	0.570067	0.668679	0.688836	0.682625	0.681427	0.668141	0.665441	0.688952	0.667202	0.604641	0.604351	0.62515	0.629425	0.84156	0.85496	0.854099	0.84139	0.853508	0.854847	0.834602	0.825999	0.837029	0.850617	0.836303	0.852244	0.883367	0.861152	0.881817	0.872777	0.833436	0.875269	0.834529	0.849263	0.847776	0.826865	0.836854	0.824392	0.8298
Nod_4dpi_3	0.627587	0.699275	0.721932	0.726933	0.681065	0.679643	0.712237	0.695028	0.709125	0.594921	0.615929	0.580315	0.678345	0.697012	0.691065	0.687829	0.678197	0.676759	0.69793	0.675268	0.617242	0.614718	0.636072	0.640586	0.849937	0.863093	0.864897	0.85193	0.862433	0.866851	0.840593	0.831389	0.84222	0.856713	0.844087	0.857895	0.889123	0.870778	0.887975	0.87724	0.840759	0.880451	0.842571	0.853557	0.854355	0.838681	0.846682	0.8351	0.836964
Nod_10dpi_1	0.562323	0.511227	0.530767	0.527521	0.534575	0.535123	0.562036	0.547591	0.514316	0.540859	0.547645	0.530282	0.500995	0.510003	0.509465	0.507098	0.514116	0.518686	0.531603	0.510447	0.539638	0.536227	0.545847	0.539159	0.621998	0.620448	0.619057	0.599446	0.601437	0.622254	0.630854	0.614487	0.641204	0.616049	0.607122	0.614592	0.620937	0.623661	0.623252	0.652667	0.654973	0.64861	0.610111	0.595499	0.616091	0.597165	0.591808	0.585723	0.6286
Nod_10dpi_2	0.569411	0.521692	0.53514	0.532875	0.544982	0.544772	0.568672	0.555073	0.523302	0.549368	0.552805	0.53556	0.510865	0.5174	0.516498	0.515465	0.523361	0.528758	0.537687	0.518738	0.548363	0.54679	0.551257	0.545765	0.618817	0.616931	0.618442	0.605112	0.604741	0.627732	0.626375	0.610555	0.635924	0.620638	0.611205	0.613337	0.621514	0.627077	0.624095	0.650783	0.655774	0.64759	0.607553	0.586429	0.612616	0.600293	0.591274	0.587776	0.621823
Nod_10dpi_3	0.571727	0.511276	0.527711	0.522776	0.539926	0.540147	0.56522	0.552565	0.515347	0.548496	0.549885	0.532746	0.502208	0.50766	0.505866	0.507749	0.517313	0.522618	0.528788	0.511601	0.548584	0.548747	0.550223	0.544195	0.607895	0.603858	0.605091	0.587159	0.58646	0.616441	0.613729	0.597608	0.621911	0.60485	0.596531	0.598748	0.606197	0.610449	0.609196	0.640236	0.645499	0.634852	0.593124	0.567194	0.598099	0.582366	0.571142	0.569007	0.608359
Nod_14dpi_1	0.514048	0.530754	0.554507	0.556311	0.526977	0.525507	0.555711	0.542499	0.538573	0.489126	0.503998	0.479581	0.518587	0.535451	0.531075	0.532449	0.520626	0.520476	0.541428	0.522866	0.492276	0.492446	0.508581	0.50887	0.657307	0.665719	0.667628	0.655379	0.662043	0.663162	0.66875	0.6634	0.676624	0.660793	0.649136	0.661838	0.679696	0.665741	0.680123	0.688621	0.66901	0.691094	0.654747	0.663317	0.665101	0.648062	0.653921	0.643998	0.661448
Nod_14dpi_2	0.584748	0.555089	0.573618	0.571496	0.573033	0.574191	0.602098	0.58976	0.560949	0.560524	0.568972	0.548257	0.543572	0.551915	0.549869	0.55204	0.555802	0.559585	0.571032	0.551565	0.56636	0.567812	0.570848	0.567235	0.683121	0.680998	0.67923	0.661668	0.663562	0.682109	0.673261	0.6596	0.680319	0.680257	0.669533	0.679065	0.685158	0.683925	0.685628	0.700656	0.69299	0.696834	0.667563	0.64949	0.673587	0.653217	0.647171	0.640822	0.664134
Nod_14dpi_3	0.562469	0.542038	0.562773	0.562289	0.553282	0.55254	0.582975	0.569579	0.547899	0.537069	0.547406	0.526067	0.530342	0.540793	0.540608	0.540907	0.538301	0.540573	0.557258	0.537481	0.538631	0.538617	0.548167	0.545622	0.653189	0.65661	0.661394	0.650502	0.653029	0.668022	0.668382	0.656844	0.675404	0.656606	0.645687	0.650177	0.667158	0.66241	0.667913	0.689429	0.683556	0.690226	0.646072	0.634023	0.655349	0.643179	0.638276	0.631828	0.660663
Nod_28dpi_1	0.499514	0.531033	0.557755	0.558772	0.521341	0.518285	0.550812	0.538548	0.540597	0.471421	0.487361	0.463895	0.520125	0.539304	0.534466	0.530411	0.518905	0.515627	0.54081	0.518587	0.477164	0.476625	0.496672	0.49904	0.636083	0.647033	0.652659	0.638432	0.650912	0.649293	0.650855	0.648017	0.657346	0.638895	0.627106	0.638818	0.661036	0.644402	0.660654	0.667359	0.645627	0.673314	0.636432	0.650757	0.650725	0.632143	0.641565	0.628925	0.641609
Nod_28dpi_2	0.496752	0.542623	0.568103	0.57071	0.526746	0.523827	0.555371	0.542439	0.550359	0.470062	0.487968	0.46347	0.531	0.552008	0.547984	0.53995	0.526748	0.522743	0.551683	0.52638	0.477169	0.474573	0.498688	0.500967	0.647708	0.661114	0.666544	0.65289	0.668188	0.661726	0.658083	0.655442	0.664496	0.652797	0.640977	0.655469	0.67768	0.660087	0.676572	0.675478	0.649946	0.683887	0.650237	0.672691	0.665895	0.648004	0.660176	0.64609	0.652065
Nod_28dpi_3	0.48587	0.538751	0.561576	0.564684	0.52168	0.518691	0.548366	0.535524	0.546421	0.459712	0.477857	0.452403	0.526866	0.546997	0.541892	0.535003	0.523124	0.519763	0.54608	0.522784	0.469772	0.467994	0.490704	0.494952	0.639785	0.653612	0.65923	0.642899	0.657999	0.650526	0.648894	0.647126	0.655963	0.647412	0.635824	0.64621	0.664505	0.648803	0.664641	0.66369	0.639053	0.671163	0.642587	0.662425	0.657225	0.63661	0.649208	0.636074	0.64092
Nod_16dpi_NO3_1	0.696049	0.648805	0.667814	0.665853	0.675248	0.675215	0.711431	0.692895	0.656358	0.668124	0.682462	0.657029	0.630967	0.637935	0.638274	0.642522	0.649288	0.655535	0.664729	0.648123	0.669308	0.670467	0.670682	0.665207	0.796127	0.798462	0.795379	0.79567	0.788453	0.799935	0.820906	0.811239	0.82865	0.796316	0.783065	0.77578	0.80014	0.805352	0.801989	0.835255	0.837953	0.834868	0.778796	0.748151	0.781389	0.777254	0.766151	0.762391	0.797852
Nod_16dpi_NO3_2	0.728671	0.643588	0.653403	0.64816	0.689776	0.691866	0.719746	0.700801	0.641781	0.711823	0.720433	0.702727	0.623662	0.624799	0.629999	0.62832	0.650836	0.660521	0.663712	0.64649	0.708991	0.70675	0.700992	0.69179	0.783524	0.774071	0.758078	0.756643	0.746712	0.758614	0.765003	0.750141	0.770694	0.771935	0.765436	0.760529	0.759897	0.783383	0.765001	0.780959	0.794559	0.776019	0.755287	0.712526	0.746483	0.744634	0.727649	0.725307	0.74577
Nod_16dpi_NO3_3	0.71231	0.636277	0.647945	0.644557	0.67542	0.675691	0.706459	0.689819	0.634656	0.693621	0.704251	0.686708	0.616253	0.617943	0.625754	0.623788	0.639531	0.64804	0.656147	0.638148	0.688087	0.687519	0.685986	0.677098	0.758891	0.75342	0.741479	0.742131	0.734446	0.748487	0.756656	0.7435	0.764177	0.756588	0.747434	0.74155	0.747988	0.76574	0.752568	0.775265	0.787972	0.772588	0.73942	0.701372	0.734913	0.730438	0.71545	0.712958	0.739901
X1_dpi_nodD_rep1	0.531985	0.591261	0.575271	0.577026	0.584387	0.582133	0.589076	0.572923	0.590323	0.526013	0.536099	0.52488	0.595929	0.577699	0.585114	0.585663	0.601104	0.608804	0.589103	0.592244	0.565284	0.567367	0.558145	0.565585	0.68148	0.69099	0.688141	0.653276	0.651875	0.700264	0.584971	0.577547	0.592742	0.644831	0.662281	0.648631	0.636893	0.657249	0.644982	0.634091	0.636173	0.605623	0.662672	0.611091	0.621328	0.643454	0.630452	0.641862	0.587575
X1_dpi_nodD_rep2	0.540248	0.5848	0.56857	0.568712	0.583709	0.581987	0.589024	0.572543	0.583704	0.534998	0.543328	0.53329	0.589073	0.569076	0.577231	0.577744	0.597374	0.605867	0.5836	0.586856	0.573901	0.575604	0.562704	0.568284	0.679678	0.685946	0.680724	0.646207	0.642648	0.696174	0.580766	0.571518	0.58903	0.642617	0.659515	0.645499	0.633054	0.656849	0.641037	0.63467	0.639579	0.60398	0.656857	0.599549	0.613861	0.637038	0.620739	0.63281	0.585153
X1_dpi_nodD_rep3	0.546055	0.581836	0.566074	0.565412	0.584013	0.582571	0.590263	0.573754	0.581016	0.540604	0.548412	0.539098	0.585976	0.565256	0.573528	0.574426	0.595993	0.605042	0.581535	0.584684	0.579437	0.581294	0.56615	0.570721	0.678795	0.683279	0.67685	0.643253	0.638396	0.694171	0.579479	0.569599	0.588048	0.642082	0.658295	0.644047	0.631862	0.656778	0.639554	0.635959	0.64202	0.604196	0.654266	0.593905	0.610891	0.634038	0.616043	0.628441	0.584541
X3_dpi_nodD_rep1	0.557551	0.595826	0.582658	0.583373	0.596532	0.59479	0.605317	0.58911	0.596508	0.550529	0.558337	0.548943	0.600718	0.580714	0.590748	0.592856	0.609451	0.617223	0.598834	0.599871	0.588755	0.592397	0.577432	0.582014	0.692051	0.698744	0.691573	0.660547	0.657544	0.708823	0.595195	0.5875	0.604562	0.656301	0.669772	0.655508	0.643572	0.665651	0.651379	0.64949	0.653408	0.619654	0.670834	0.611544	0.632205	0.649101	0.63235	0.644598	0.598866
X3_dpi_nodD_rep2	0.557892	0.59872	0.585452	0.58636	0.599284	0.59749	0.607114	0.591015	0.59934	0.551522	0.558962	0.549678	0.604664	0.584955	0.594132	0.596871	0.612882	0.620629	0.601681	0.60357	0.590073	0.593961	0.579556	0.585162	0.694309	0.700258	0.692704	0.659866	0.657262	0.706818	0.591616	0.584066	0.600436	0.655822	0.671125	0.657771	0.641664	0.663403	0.649834	0.644062	0.648596	0.614608	0.673426	0.614731	0.633872	0.649298	0.633307	0.645521	0.594899
X3_dpi_nodD_rep3	0.545979	0.594783	0.58039	0.581938	0.591939	0.590538	0.599259	0.58247	0.594623	0.539185	0.547998	0.537187	0.599521	0.580019	0.590127	0.590007	0.606497	0.614243	0.596317	0.596411	0.579773	0.58227	0.56964	0.574892	0.687574	0.696155	0.691948	0.660006	0.657988	0.709724	0.594074	0.585385	0.603055	0.655283	0.668982	0.655904	0.646512	0.668022	0.654099	0.650069	0.651683	0.620518	0.667754	0.611711	0.629263	0.649352	0.63342	0.645856	0.599831
X5_dpi_nodD_rep1	0.588188	0.586245	0.568417	0.567965	0.599253	0.598304	0.604349	0.589667	0.580836	0.587265	0.592284	0.588623	0.584252	0.563054	0.575798	0.57272	0.600341	0.611888	0.59089	0.589213	0.612535	0.613122	0.59861	0.597719	0.670389	0.670011	0.655739	0.628894	0.620131	0.680459	0.595557	0.578609	0.609098	0.650565	0.662309	0.645242	0.62737	0.654155	0.63554	0.646648	0.667567	0.618288	0.64797	0.584341	0.608497	0.619788	0.599037	0.607881	0.605587
X5_dpi_nodD_rep2	0.57408	0.568566	0.551087	0.550817	0.581858	0.580237	0.586866	0.571982	0.561939	0.575148	0.581207	0.578455	0.564675	0.543263	0.558279	0.554603	0.580926	0.591975	0.572694	0.572424	0.595498	0.595331	0.582159	0.579494	0.646071	0.648537	0.640288	0.617515	0.606081	0.66903	0.589717	0.572323	0.603152	0.623428	0.634661	0.615248	0.610132	0.6372	0.617586	0.636573	0.657801	0.608075	0.627551	0.564061	0.588507	0.608917	0.586622	0.595866	0.601314
X5_dpi_nodD_rep3	0.570199	0.56088	0.544418	0.543607	0.574372	0.572777	0.580779	0.566593	0.554195	0.569607	0.575796	0.572831	0.555167	0.534047	0.549742	0.545426	0.571287	0.582094	0.564264	0.562845	0.588629	0.588436	0.575644	0.571521	0.634898	0.637128	0.628676	0.610223	0.598716	0.664064	0.586664	0.567322	0.599931	0.617212	0.626498	0.608037	0.607855	0.633714	0.614507	0.635776	0.657714	0.608773	0.617643	0.555123	0.580396	0.602061	0.579036	0.588356	0.601199
X1_dpi_rep1	0.540548	0.594588	0.57938	0.582565	0.588873	0.588004	0.596887	0.578544	0.591934	0.53656	0.549998	0.537895	0.597539	0.579688	0.591395	0.586315	0.603392	0.611608	0.596386	0.595143	0.575056	0.573167	0.566776	0.571316	0.691104	0.702256	0.700162	0.670013	0.669057	0.710331	0.601748	0.594366	0.609645	0.651893	0.667009	0.654802	0.651247	0.675656	0.657693	0.650982	0.652399	0.62401	0.672672	0.624255	0.632944	0.662925	0.649912	0.660186	0.606848
X1_dpi_rep2	0.54895	0.602128	0.589737	0.592633	0.597065	0.595103	0.605773	0.586657	0.602894	0.543182	0.553943	0.541532	0.607195	0.590989	0.597935	0.596224	0.61274	0.620863	0.60323	0.602504	0.579906	0.579772	0.572421	0.579105	0.704432	0.713985	0.711607	0.680585	0.679267	0.719874	0.611134	0.605667	0.618096	0.661354	0.676281	0.665498	0.662086	0.682215	0.668899	0.659856	0.660338	0.633704	0.685147	0.637257	0.644601	0.671227	0.660189	0.669688	0.611089
X1_dpi_rep3	0.539777	0.588622	0.573351	0.575596	0.584299	0.583172	0.59296	0.575431	0.585628	0.534282	0.547862	0.53589	0.589926	0.571494	0.583487	0.578814	0.596493	0.604995	0.588844	0.588407	0.571445	0.570105	0.563001	0.566429	0.685754	0.696411	0.695685	0.665397	0.662625	0.710057	0.603776	0.595326	0.611024	0.64775	0.662563	0.649047	0.650303	0.673765	0.656598	0.65396	0.657146	0.627174	0.666302	0.615049	0.626445	0.657212	0.642566	0.653139	0.608496
X3_dpi_rep1	0.596945	0.605819	0.5975	0.596516	0.618766	0.618121	0.632898	0.61607	0.608451	0.588507	0.597092	0.588836	0.609285	0.58916	0.599235	0.603204	0.623129	0.631872	0.612709	0.612726	0.622511	0.626603	0.607672	0.609895	0.714873	0.715098	0.698602	0.673786	0.668701	0.711556	0.608726	0.600775	0.616064	0.676475	0.68823	0.675519	0.659339	0.683243	0.667278	0.664833	0.673891	0.637923	0.686937	0.621679	0.649573	0.661953	0.64325	0.654224	0.611516
X3_dpi_rep2	0.568934	0.594152	0.595548	0.593182	0.596774	0.594339	0.619215	0.602993	0.605427	0.549276	0.560975	0.547548	0.599043	0.582177	0.587443	0.599493	0.608441	0.613866	0.597979	0.601049	0.584728	0.595067	0.576093	0.581326	0.708096	0.71291	0.708589	0.683772	0.678554	0.729513	0.626858	0.625901	0.632954	0.674202	0.681087	0.668832	0.674636	0.681992	0.678856	0.689634	0.684731	0.662722	0.686375	0.623571	0.655051	0.665213	0.648723	0.659939	0.621932
X3_dpi_rep3	0.603279	0.650565	0.642254	0.643354	0.650071	0.64842	0.660923	0.640697	0.655183	0.590328	0.597728	0.582572	0.653852	0.639346	0.64137	0.641131	0.661405	0.668688	0.649497	0.644689	0.628417	0.631505	0.620632	0.627686	0.754446	0.761046	0.757208	0.725348	0.723817	0.77413	0.66611	0.657386	0.672339	0.721754	0.731091	0.72061	0.720313	0.735549	0.726996	0.72094	0.720238	0.696396	0.730736	0.678588	0.69736	0.708331	0.696766	0.705862	0.661064
X5_dpi_rep1	0.60955	0.603733	0.599317	0.596664	0.617837	0.617073	0.636956	0.619682	0.60724	0.596972	0.607733	0.597043	0.600914	0.583733	0.591759	0.595591	0.616552	0.6262	0.608744	0.606219	0.623407	0.627196	0.611859	0.610978	0.721634	0.720556	0.705922	0.685213	0.677262	0.730424	0.648032	0.635562	0.656363	0.697405	0.70363	0.693288	0.690296	0.708092	0.69676	0.711525	0.721193	0.684578	0.695215	0.633071	0.660544	0.671318	0.652442	0.66126	0.652462
X5_dpi_rep2	0.60228	0.589692	0.579627	0.578527	0.605414	0.604358	0.619078	0.601824	0.586677	0.59719	0.608725	0.600283	0.582541	0.564895	0.576889	0.574768	0.599152	0.609694	0.593795	0.590673	0.615308	0.61478	0.603479	0.599827	0.69116	0.692537	0.680958	0.664946	0.654373	0.707196	0.636588	0.621444	0.64631	0.667609	0.675384	0.66073	0.665612	0.69012	0.672059	0.693471	0.710491	0.668609	0.669875	0.610389	0.633398	0.655545	0.635273	0.643117	0.645277
X5_dpi_rep3	0.604379	0.593498	0.583583	0.582783	0.608958	0.608256	0.623674	0.606548	0.588391	0.600644	0.614385	0.60663	0.585834	0.567455	0.58419	0.578562	0.602305	0.612923	0.600819	0.595691	0.619454	0.618018	0.609661	0.605188	0.686422	0.689282	0.679312	0.663176	0.653047	0.70674	0.636795	0.620795	0.646713	0.663789	0.672032	0.655724	0.660352	0.686389	0.666294	0.687183	0.705761	0.663559	0.668073	0.608226	0.632736	0.65508	0.634568	0.64243	0.647086
X5_dpi_nodD_skl_rep1	0.601676	0.584918	0.571155	0.568074	0.600898	0.598808	0.60681	0.590678	0.586613	0.591562	0.585157	0.578999	0.585143	0.568234	0.567543	0.565293	0.60105	0.611116	0.583963	0.57619	0.611826	0.612235	0.592928	0.591441	0.680709	0.677942	0.669251	0.636556	0.627759	0.702643	0.627019	0.607797	0.636463	0.660787	0.664368	0.654224	0.656729	0.67244	0.662712	0.685523	0.703429	0.660164	0.651529	0.592693	0.618064	0.620629	0.602451	0.6091	0.625417
X5_dpi_nodD_skl_rep2	0.603495	0.566468	0.558249	0.548411	0.59598	0.595765	0.603097	0.589779	0.566331	0.597349	0.599749	0.597078	0.561156	0.541292	0.548459	0.549638	0.586092	0.595772	0.569889	0.568279	0.618012	0.618969	0.598733	0.594053	0.669578	0.662036	0.64536	0.616991	0.604498	0.675587	0.602027	0.580053	0.61128	0.643887	0.65306	0.638585	0.628947	0.655343	0.636452	0.655458	0.682098	0.626317	0.636823	0.563283	0.596944	0.606186	0.581902	0.591211	0.606423
X5_dpi_nodD_skl_rep3	0.592828	0.55341	0.541434	0.532926	0.581495	0.580572	0.585975	0.572658	0.551812	0.58784	0.586022	0.584545	0.548878	0.528522	0.535239	0.533975	0.572144	0.582519	0.555609	0.552349	0.606518	0.606526	0.58596	0.580427	0.643797	0.636667	0.622983	0.595938	0.582861	0.660346	0.585585	0.561411	0.59545	0.623519	0.63084	0.616282	0.612499	0.638484	0.619873	0.643287	0.671067	0.613954	0.612694	0.541531	0.574382	0.586115	0.560702	0.570285	0.594859
X5_dpi_skl_rep1	0.616649	0.598165	0.597142	0.594132	0.616024	0.614099	0.633932	0.618314	0.603147	0.601125	0.607545	0.591383	0.590924	0.582112	0.579812	0.583632	0.606368	0.613202	0.597386	0.590805	0.611925	0.613891	0.602057	0.599031	0.729342	0.728556	0.721191	0.703055	0.693421	0.744521	0.692102	0.682355	0.69372	0.700234	0.702684	0.697626	0.726525	0.735255	0.731131	0.755021	0.765816	0.741111	0.704417	0.654988	0.675164	0.688054	0.67482	0.67838	0.68366
X5_dpi_skl_rep2	0.621844	0.600541	0.601724	0.597565	0.621182	0.619594	0.640186	0.624697	0.605122	0.606223	0.616423	0.600655	0.591663	0.582511	0.583394	0.5856	0.609239	0.615813	0.602382	0.594636	0.618439	0.619395	0.609485	0.605663	0.725563	0.726075	0.718923	0.701614	0.692744	0.742669	0.694768	0.683274	0.696477	0.698993	0.701438	0.692832	0.721856	0.734671	0.726643	0.752916	0.767133	0.738994	0.701734	0.649799	0.673676	0.688669	0.674533	0.678667	0.687574
X5_dpi_skl_rep3	0.60659	0.58999	0.590484	0.587545	0.606842	0.605371	0.627152	0.612567	0.5946	0.591754	0.601937	0.585674	0.581579	0.572457	0.572601	0.579172	0.597117	0.604016	0.589872	0.586593	0.603109	0.606204	0.59499	0.592033	0.727039	0.726176	0.717641	0.702691	0.692259	0.739932	0.686973	0.677976	0.688592	0.698602	0.702059	0.697461	0.725567	0.734281	0.730319	0.752676	0.761845	0.737504	0.703052	0.652836	0.672509	0.688858	0.674322	0.678493	0.681279
X24h_Nod_rep1	0.582494	0.602988	0.585829	0.585511	0.61081	0.608936	0.616158	0.599888	0.602208	0.576859	0.584664	0.578436	0.605369	0.582975	0.593365	0.591503	0.618328	0.627473	0.605173	0.604339	0.612139	0.614545	0.596107	0.598219	0.6912	0.696428	0.687051	0.6631	0.656348	0.710433	0.603563	0.592219	0.61372	0.656331	0.667489	0.648768	0.64132	0.668975	0.649001	0.651246	0.6641	0.621923	0.666044	0.602958	0.626452	0.651081	0.629502	0.640826	0.610378
X24h_Nod_rep2	0.605737	0.619372	0.601363	0.600481	0.631988	0.63069	0.636583	0.619219	0.619065	0.600439	0.60513	0.598516	0.622557	0.600056	0.608022	0.606574	0.63759	0.647332	0.622276	0.62042	0.636383	0.638493	0.61729	0.619397	0.713418	0.716328	0.703342	0.678132	0.672254	0.724596	0.614759	0.603284	0.624497	0.672496	0.683771	0.66527	0.6525	0.682776	0.661211	0.659203	0.673509	0.630273	0.68506	0.619323	0.645084	0.665758	0.644751	0.655569	0.617998
X24h_Nod_rep3	0.574949	0.615652	0.603132	0.606055	0.612545	0.610706	0.622547	0.604377	0.614535	0.568962	0.581882	0.572738	0.617745	0.600188	0.612491	0.606919	0.62537	0.633091	0.620801	0.615638	0.601485	0.601677	0.593568	0.596892	0.705322	0.717617	0.714682	0.691925	0.68879	0.731663	0.631613	0.623714	0.641646	0.670044	0.680696	0.664949	0.663854	0.685079	0.669113	0.668279	0.6738	0.644724	0.688525	0.638173	0.65372	0.678851	0.664203	0.67263	0.632543
X24h_10nM_rep1	0.557737	0.61942	0.616473	0.619485	0.60852	0.606687	0.62618	0.607088	0.622846	0.546133	0.564508	0.548804	0.623894	0.610708	0.621008	0.619123	0.62702	0.630717	0.626611	0.622232	0.582373	0.584171	0.581743	0.588879	0.720282	0.736275	0.736428	0.71228	0.715191	0.739892	0.636675	0.636171	0.643479	0.672855	0.683892	0.671872	0.674546	0.689536	0.678552	0.6734	0.666184	0.65261	0.706281	0.664661	0.676533	0.700422	0.692184	0.699961	0.63226
X24h_10nM_rep2	0.560663	0.617889	0.612086	0.614605	0.609058	0.607602	0.625272	0.606882	0.618563	0.550061	0.56753	0.552808	0.620991	0.60624	0.618041	0.615327	0.625384	0.630186	0.624697	0.620125	0.586511	0.588483	0.584267	0.590108	0.717047	0.731988	0.732366	0.705821	0.707261	0.739967	0.634693	0.631981	0.64218	0.670152	0.682003	0.669161	0.670555	0.687441	0.674274	0.672549	0.666959	0.649575	0.702464	0.656513	0.67041	0.694333	0.683687	0.692357	0.633229
X24h_10nM_rep3	0.554759	0.614288	0.608534	0.611699	0.604371	0.602583	0.620345	0.601693	0.615555	0.544878	0.56197	0.547479	0.619333	0.604052	0.616865	0.61331	0.622995	0.627794	0.622533	0.618134	0.582665	0.58407	0.580089	0.586635	0.71092	0.726082	0.72812	0.70103	0.702942	0.734583	0.627713	0.625182	0.635038	0.662316	0.674531	0.661869	0.662479	0.680181	0.666435	0.664568	0.659274	0.64091	0.697655	0.652463	0.66573	0.691718	0.680903	0.689495	0.627612
LF_CYO716A12_1	0.43087	0.437843	0.520247	0.475317	0.465131	0.465827	0.483855	0.48334	0.452882	0.401826	0.430248	0.420231	0.429901	0.444731	0.456287	0.456287	0.448277	0.435249	0.470961	0.456737	0.414995	0.419929	0.447899	0.450125	0.448505	0.46908	0.471863	0.442379	0.463924	0.466603	0.476178	0.46396	0.478761	0.433179	0.431347	0.415976	0.415254	0.409162	0.42	0.439238	0.442249	0.433877	0.459776	0.44098	0.482923	0.440516	0.449288	0.453155	0.469559
LF_CYO716A12_2	0.430676	0.444958	0.527485	0.482305	0.470475	0.47084	0.488766	0.487754	0.459415	0.401686	0.431574	0.420928	0.437016	0.451841	0.464341	0.463702	0.454942	0.441401	0.478255	0.46419	0.417182	0.421987	0.450965	0.454103	0.45056	0.472086	0.477176	0.44773	0.469466	0.471266	0.477431	0.464891	0.479658	0.43445	0.433967	0.417385	0.417178	0.411979	0.421844	0.439162	0.442926	0.4343	0.462783	0.442918	0.486568	0.445881	0.454319	0.458512	0.470758
LF_CYO716A12_3	0.408492	0.446046	0.526437	0.482888	0.463352	0.463825	0.477353	0.478233	0.460273	0.380103	0.409952	0.39871	0.438436	0.455363	0.465422	0.463651	0.453162	0.438356	0.475283	0.461661	0.399769	0.403882	0.43657	0.441962	0.443019	0.465842	0.471729	0.441263	0.465359	0.46317	0.462763	0.451544	0.464438	0.428854	0.429229	0.41471	0.412904	0.405909	0.417614	0.42623	0.426363	0.422289	0.457237	0.44435	0.481969	0.440974	0.45196	0.45528	0.457076
LF_CYO716A12_R108_1	0.404636	0.433608	0.515176	0.471058	0.453527	0.453679	0.468146	0.468818	0.448766	0.375649	0.404754	0.393723	0.42585	0.442737	0.452361	0.451897	0.440723	0.426167	0.462541	0.448931	0.391297	0.395913	0.427079	0.431419	0.438541	0.46103	0.465514	0.434876	0.458294	0.457484	0.461873	0.450531	0.463704	0.424509	0.424098	0.41016	0.408755	0.400687	0.413497	0.424803	0.424304	0.420962	0.451649	0.439485	0.475883	0.434028	0.445904	0.448784	0.455086
LF_CYO716A12_R108_2	0.401847	0.432508	0.513838	0.469711	0.452002	0.452309	0.466725	0.467048	0.446792	0.373266	0.402515	0.391212	0.424008	0.441032	0.451869	0.449986	0.438685	0.424017	0.46188	0.44703	0.389334	0.393165	0.424552	0.428643	0.438307	0.46162	0.465791	0.435442	0.459778	0.457364	0.461439	0.449973	0.463187	0.423806	0.423252	0.409372	0.408356	0.400788	0.412808	0.423124	0.422507	0.419922	0.451538	0.440071	0.476271	0.434449	0.446831	0.449553	0.454649
LF_CYO716A12_R108_3	0.411096	0.444836	0.527157	0.483034	0.464304	0.464188	0.479609	0.480115	0.460171	0.38125	0.411311	0.399382	0.436697	0.453705	0.463919	0.463202	0.451644	0.436764	0.474421	0.460308	0.399279	0.403984	0.436254	0.441163	0.445998	0.469239	0.473952	0.443209	0.467351	0.465857	0.469487	0.458026	0.470952	0.432047	0.431796	0.416718	0.416118	0.408203	0.420925	0.431472	0.431293	0.428309	0.459629	0.446758	0.484269	0.442376	0.454362	0.457347	0.462713
Root_meristem_1	0.641485	0.710815	0.736803	0.740558	0.693534	0.695879	0.726222	0.708778	0.722064	0.609674	0.630225	0.594147	0.698065	0.720236	0.706409	0.707619	0.69594	0.693658	0.713866	0.688633	0.6348	0.633689	0.650459	0.657608	0.915182	0.916609	0.892136	0.883881	0.895922	0.870622	0.825013	0.827244	0.821735	0.908218	0.897337	0.929363	0.926747	0.906596	0.924902	0.874258	0.824505	0.875555	0.893474	0.913409	0.89114	0.868489	0.88027	0.8639	0.803198
Root_meristem_2	0.65967	0.720707	0.745036	0.748176	0.709245	0.71201	0.743837	0.724054	0.731867	0.626928	0.648144	0.610808	0.707994	0.727091	0.71547	0.715728	0.708763	0.708178	0.725142	0.700371	0.655511	0.653843	0.667931	0.674028	0.925313	0.927645	0.904955	0.892382	0.90298	0.885155	0.841074	0.841459	0.83838	0.914515	0.903548	0.930776	0.930336	0.916799	0.929846	0.887355	0.84176	0.885763	0.901683	0.913335	0.899661	0.87831	0.887268	0.873072	0.819114
Root_meristem_3	0.689398	0.731029	0.75164	0.753084	0.72998	0.733349	0.762962	0.742651	0.741759	0.657674	0.674758	0.639108	0.718991	0.734283	0.722172	0.725244	0.725112	0.72662	0.736803	0.714016	0.688811	0.688027	0.693984	0.699088	0.93898	0.936128	0.911414	0.898843	0.905381	0.893494	0.847934	0.846189	0.844811	0.924028	0.914731	0.938992	0.933216	0.92672	0.934079	0.893475	0.855655	0.889738	0.908187	0.906341	0.902638	0.883022	0.886027	0.874745	0.824177
Root_3dpi_control_1	0.67156	0.722943	0.734967	0.738196	0.716192	0.716933	0.746013	0.725162	0.730575	0.638123	0.653325	0.614834	0.706793	0.717435	0.707811	0.706406	0.712037	0.713861	0.720766	0.700061	0.665435	0.664092	0.673	0.676838	0.884926	0.898198	0.892693	0.868832	0.876629	0.894588	0.884133	0.872619	0.883553	0.870074	0.85814	0.865625	0.889075	0.885003	0.895058	0.904321	0.881131	0.898153	0.866512	0.857669	0.868318	0.848068	0.851404	0.84474	0.855869
Root_3dpi_control_2	0.675733	0.721714	0.734508	0.7372	0.717796	0.718578	0.74774	0.726519	0.729472	0.64229	0.656905	0.618231	0.704552	0.715727	0.704626	0.705024	0.711264	0.713947	0.719292	0.698969	0.668435	0.667722	0.675192	0.679059	0.882414	0.893518	0.888019	0.864584	0.870642	0.890445	0.885359	0.873705	0.884713	0.870775	0.858438	0.866309	0.890522	0.886777	0.896839	0.905956	0.884683	0.900254	0.864679	0.853895	0.866223	0.844557	0.847244	0.840526	0.856207
Root_3dpi_control_3	0.673924	0.729068	0.737761	0.740956	0.722928	0.723157	0.748694	0.72787	0.735815	0.641521	0.654403	0.615628	0.712758	0.722491	0.710783	0.711839	0.718879	0.72147	0.724369	0.706178	0.670183	0.66996	0.677235	0.681992	0.890707	0.903336	0.898975	0.876128	0.882163	0.90204	0.886341	0.872717	0.88503	0.879007	0.86836	0.873659	0.896433	0.893481	0.903811	0.906719	0.886245	0.899577	0.87134	0.858986	0.870714	0.853434	0.855172	0.851008	0.85717
Root_6dpi_control_1	0.695576	0.727619	0.741169	0.741036	0.730193	0.731072	0.762956	0.743727	0.739647	0.658144	0.670719	0.633454	0.71268	0.720068	0.708424	0.714172	0.72349	0.726074	0.726751	0.709878	0.688736	0.691804	0.691718	0.695376	0.896678	0.903386	0.897355	0.872484	0.875856	0.903145	0.885932	0.873983	0.882626	0.878258	0.865544	0.870984	0.892768	0.888842	0.898088	0.91241	0.890882	0.902281	0.872482	0.847613	0.871661	0.849132	0.846224	0.841822	0.853172
Root_6dpi_control_2	0.703223	0.733087	0.745402	0.745637	0.736621	0.737963	0.768136	0.74828	0.743321	0.666871	0.678755	0.641918	0.718023	0.725608	0.71482	0.717697	0.728805	0.731636	0.733239	0.714319	0.696718	0.698251	0.699633	0.702414	0.902463	0.909206	0.901004	0.877253	0.881312	0.906811	0.889794	0.875707	0.886765	0.884121	0.871729	0.87725	0.897215	0.895002	0.902608	0.915738	0.895759	0.905942	0.877117	0.854174	0.875765	0.854568	0.851769	0.846915	0.857892
Root_6dpi_control_3	0.694965	0.730604	0.742133	0.74215	0.73293	0.733889	0.76314	0.74347	0.740798	0.658138	0.670148	0.631764	0.713726	0.721815	0.709007	0.713573	0.724748	0.727736	0.727141	0.710768	0.687883	0.689862	0.691418	0.695042	0.897347	0.90551	0.900504	0.876418	0.879254	0.906593	0.894242	0.880203	0.890624	0.880218	0.868446	0.871441	0.895896	0.892174	0.902078	0.91597	0.896452	0.90747	0.872832	0.849254	0.871466	0.851502	0.849224	0.845109	0.860323
Root_10dpi_control_1	0.711344	0.720091	0.729777	0.728768	0.732728	0.734476	0.765862	0.742615	0.728229	0.676027	0.687112	0.64869	0.701374	0.706715	0.696903	0.700522	0.71667	0.722206	0.721237	0.702218	0.702515	0.703638	0.700584	0.701346	0.877123	0.882679	0.88225	0.867242	0.864882	0.89287	0.8966	0.878721	0.893063	0.870228	0.856897	0.853479	0.880861	0.885458	0.88526	0.911958	0.900755	0.904797	0.852516	0.818286	0.851952	0.842677	0.833707	0.832846	0.862427
Root_10dpi_control_2	0.742534	0.728106	0.732785	0.730711	0.752758	0.757405	0.783332	0.759536	0.733061	0.710664	0.718947	0.681999	0.706269	0.709402	0.699815	0.701755	0.728267	0.73692	0.729933	0.709514	0.737827	0.73619	0.729508	0.727696	0.895168	0.893356	0.880802	0.865624	0.861675	0.890451	0.88899	0.86498	0.885581	0.892177	0.879704	0.876674	0.889338	0.902722	0.895309	0.910088	0.904892	0.901644	0.862091	0.821825	0.857809	0.843832	0.831818	0.831486	0.859362
Root_10dpi_control_3	0.722307	0.72318	0.731446	0.730349	0.739644	0.743007	0.773513	0.748699	0.730702	0.688684	0.700746	0.662995	0.703401	0.708351	0.698886	0.701043	0.720902	0.727282	0.724986	0.70401	0.715299	0.714631	0.71073	0.709928	0.888013	0.890989	0.88421	0.870603	0.867733	0.89075	0.891917	0.873146	0.887773	0.886989	0.872497	0.870527	0.890103	0.898469	0.894252	0.910428	0.898606	0.904041	0.859706	0.826422	0.858025	0.847557	0.838537	0.837363	0.858192
Root_14dpi_control_1	0.735536	0.726113	0.730605	0.729666	0.747644	0.751247	0.773602	0.75111	0.729066	0.707604	0.715224	0.681369	0.708799	0.712116	0.703296	0.700482	0.726563	0.734163	0.728443	0.706072	0.733563	0.729219	0.726796	0.72463	0.892681	0.891517	0.877405	0.853705	0.853538	0.887899	0.864416	0.841481	0.863274	0.874745	0.864457	0.868879	0.882043	0.898193	0.89021	0.898897	0.894435	0.884003	0.860295	0.827914	0.852493	0.837963	0.829077	0.82592	0.84437
Root_14dpi_control_2	0.724103	0.714227	0.720626	0.720135	0.732658	0.736121	0.761721	0.739086	0.71856	0.695523	0.705409	0.670484	0.695229	0.700184	0.690863	0.69009	0.71195	0.718947	0.716649	0.694361	0.716701	0.713741	0.710814	0.70849	0.884167	0.885002	0.872525	0.85634	0.853759	0.881827	0.869783	0.848398	0.868476	0.874466	0.861628	0.863862	0.87848	0.89042	0.884035	0.897398	0.889892	0.88547	0.856332	0.824806	0.849892	0.837579	0.829473	0.825573	0.843191
Root_14dpi_control_3	0.73055	0.71759	0.725468	0.723007	0.73965	0.743669	0.769189	0.748297	0.723297	0.699582	0.707982	0.673724	0.699427	0.703035	0.692759	0.694376	0.717899	0.724499	0.719002	0.698355	0.724524	0.723541	0.717503	0.715199	0.890113	0.888643	0.873798	0.85265	0.850952	0.885862	0.863548	0.843803	0.861392	0.871631	0.859502	0.863874	0.880935	0.891986	0.887553	0.898792	0.890768	0.884492	0.856685	0.820658	0.849832	0.831768	0.822617	0.819898	0.837172
Root_20dpi_control_1	0.714638	0.754231	0.756298	0.755951	0.758741	0.759548	0.779967	0.761801	0.758653	0.68141	0.690146	0.654712	0.739854	0.74215	0.732729	0.731121	0.751889	0.757409	0.751839	0.732727	0.719937	0.720638	0.721011	0.725262	0.896967	0.902858	0.895522	0.867911	0.873145	0.908173	0.866925	0.843983	0.864835	0.887876	0.878137	0.879223	0.888191	0.894184	0.89713	0.902965	0.891898	0.890032	0.869552	0.836608	0.862322	0.845558	0.838533	0.836876	0.845075
Root_20dpi_control_2	0.722386	0.743938	0.74086	0.740135	0.754912	0.75639	0.775065	0.753793	0.746946	0.693838	0.70176	0.668991	0.730129	0.729072	0.720738	0.718611	0.745475	0.753399	0.742819	0.724731	0.72988	0.728501	0.724377	0.727137	0.888902	0.89109	0.882627	0.860945	0.860326	0.893365	0.853346	0.830024	0.851194	0.890797	0.881473	0.878082	0.87864	0.893302	0.886906	0.890073	0.885661	0.87591	0.858264	0.816474	0.844614	0.839034	0.826636	0.826759	0.829872
Root_20dpi_control_3	0.710796	0.744005	0.741909	0.741821	0.749673	0.750416	0.769291	0.749611	0.747248	0.681045	0.689305	0.655945	0.730712	0.730244	0.722242	0.720168	0.743825	0.750956	0.742089	0.724699	0.718459	0.717913	0.716192	0.720007	0.885439	0.890588	0.884741	0.860584	0.861327	0.897355	0.854831	0.830647	0.852832	0.883534	0.874728	0.87139	0.876835	0.887701	0.885204	0.891342	0.884738	0.87579	0.857952	0.818097	0.845041	0.838106	0.827173	0.82705	0.83309
Nod_3dpi_1	0.633174	0.739653	0.746814	0.753569	0.710107	0.706632	0.731979	0.709709	0.745785	0.602755	0.619567	0.582399	0.726784	0.737234	0.730303	0.720575	0.723444	0.723496	0.732925	0.711367	0.639996	0.635679	0.654584	0.66652	0.861636	0.879988	0.889599	0.857965	0.870161	0.88707	0.850834	0.835456	0.851259	0.865687	0.858695	0.862062	0.875868	0.871016	0.880401	0.877769	0.850286	0.869147	0.854241	0.855199	0.855742	0.841948	0.84871	0.840997	0.834726
Nod_3dpi_2	0.627431	0.723405	0.730603	0.737111	0.696686	0.693823	0.720602	0.696842	0.729001	0.59809	0.616127	0.579267	0.70927	0.720165	0.713181	0.702477	0.707092	0.708142	0.71783	0.695026	0.631502	0.626107	0.644943	0.655622	0.845125	0.862738	0.869426	0.841978	0.852226	0.864971	0.840758	0.825226	0.840645	0.858551	0.848745	0.850954	0.860592	0.857527	0.864858	0.863034	0.837005	0.85626	0.838775	0.83934	0.839794	0.826985	0.833497	0.825203	0.820148
Nod_3dpi_3	0.628121	0.738798	0.742638	0.749935	0.708593	0.705066	0.729793	0.706639	0.743721	0.599386	0.617485	0.58072	0.726388	0.734668	0.729535	0.718012	0.72309	0.723875	0.732225	0.711106	0.639014	0.634206	0.652454	0.664804	0.84808	0.868384	0.88103	0.850591	0.861718	0.877511	0.840662	0.825833	0.841162	0.856405	0.849292	0.848056	0.861245	0.860567	0.865846	0.863555	0.838673	0.855362	0.842551	0.839018	0.843658	0.83451	0.839451	0.833054	0.822974
Nod_6dpi_1	0.506967	0.573896	0.601188	0.60534	0.551969	0.549556	0.582564	0.570353	0.581969	0.478916	0.500507	0.471089	0.558003	0.579263	0.574595	0.571595	0.552901	0.548935	0.576897	0.554444	0.489933	0.490471	0.515025	0.520531	0.691166	0.70518	0.70542	0.692678	0.708142	0.70007	0.6909	0.691957	0.695764	0.692917	0.681813	0.699707	0.723079	0.700896	0.722711	0.714924	0.680482	0.721222	0.694659	0.718537	0.708527	0.685037	0.699593	0.687564	0.68516
Nod_6dpi_2	0.504411	0.568949	0.598377	0.602411	0.547022	0.544847	0.579299	0.566653	0.577809	0.475742	0.497831	0.468135	0.552197	0.574962	0.569395	0.567039	0.54693	0.542865	0.571829	0.548863	0.484585	0.4849	0.509992	0.514689	0.696763	0.71011	0.708139	0.697003	0.712549	0.70143	0.693815	0.695609	0.698102	0.698381	0.686335	0.70755	0.731166	0.706446	0.730095	0.719896	0.682134	0.726663	0.69937	0.726819	0.713381	0.689138	0.705369	0.691913	0.68737
Nod_6dpi_3	0.510489	0.580387	0.608082	0.612659	0.55743	0.555389	0.588839	0.575425	0.588275	0.482122	0.504501	0.474136	0.563138	0.585352	0.580676	0.575956	0.557696	0.554094	0.582321	0.558624	0.493421	0.492372	0.518466	0.523568	0.708169	0.722041	0.720055	0.707263	0.723307	0.713109	0.702304	0.702459	0.706131	0.711731	0.700528	0.721179	0.744115	0.721206	0.743234	0.729465	0.692259	0.736644	0.71002	0.737791	0.723321	0.700145	0.716264	0.702849	0.697493
Nod_20dpi_1	0.489403	0.501615	0.523759	0.522802	0.499407	0.496043	0.526503	0.517426	0.510231	0.463813	0.474066	0.451737	0.491811	0.505464	0.499037	0.506825	0.494248	0.492899	0.510096	0.496544	0.464563	0.471849	0.479701	0.481193	0.610591	0.618528	0.624412	0.612259	0.617844	0.625626	0.63148	0.634529	0.639592	0.604774	0.594368	0.602368	0.624122	0.606724	0.624782	0.643701	0.627962	0.646811	0.608113	0.606682	0.617042	0.596898	0.600545	0.594282	0.61255
Nod_20dpi_2	0.502125	0.510697	0.531137	0.529631	0.510545	0.506979	0.53673	0.528155	0.51871	0.475429	0.484413	0.462482	0.499989	0.512363	0.505695	0.513608	0.503856	0.503217	0.51793	0.504181	0.477341	0.484965	0.490731	0.491608	0.622116	0.628907	0.634129	0.618421	0.624115	0.63879	0.641521	0.641218	0.649571	0.616615	0.606273	0.614714	0.635999	0.618886	0.637096	0.658787	0.644178	0.660333	0.616198	0.611323	0.624491	0.601129	0.603903	0.598251	0.622522
Nod_20dpi_3	0.500939	0.503196	0.520611	0.518853	0.506085	0.503059	0.529655	0.520984	0.510189	0.476482	0.483429	0.462506	0.493388	0.504299	0.496535	0.50435	0.498529	0.498659	0.509972	0.496482	0.477933	0.485094	0.488937	0.489399	0.61223	0.617109	0.621689	0.604871	0.609489	0.62612	0.626475	0.624433	0.634304	0.607231	0.598041	0.605852	0.623064	0.609178	0.624887	0.644075	0.632465	0.645084	0.603984	0.596818	0.610518	0.588475	0.58976	0.585071	0.608
RT_WT_NF_control_6h_1	0.709571	0.720192	0.755301	0.743364	0.742922	0.741035	0.777514	0.758767	0.738541	0.668638	0.689292	0.652261	0.700375	0.706554	0.701933	0.712898	0.722267	0.719971	0.728603	0.716791	0.700981	0.706881	0.709227	0.714903	0.850803	0.859369	0.876926	0.852555	0.853027	0.895915	0.868144	0.854101	0.872901	0.803624	0.795742	0.780866	0.82074	0.825797	0.827156	0.855233	0.842216	0.838798	0.837881	0.79183	0.843671	0.835886	0.824415	0.825925	0.854463
RT_WT_NF_control_6h_2	0.700304	0.723557	0.758339	0.748572	0.740742	0.737475	0.772934	0.753342	0.739002	0.66056	0.6821	0.645905	0.70257	0.710233	0.709914	0.713264	0.720956	0.718792	0.733149	0.714875	0.693345	0.694518	0.70423	0.709272	0.842846	0.855361	0.874124	0.848619	0.85421	0.895278	0.866651	0.848677	0.874031	0.802576	0.793695	0.78114	0.820198	0.826311	0.826071	0.855054	0.841965	0.840231	0.833793	0.796158	0.844112	0.835446	0.826787	0.826319	0.861717
RT_WT_NF_control_6h_3	0.707934	0.723985	0.7525	0.744603	0.744096	0.74199	0.773899	0.752887	0.737238	0.671891	0.689536	0.653328	0.703194	0.709029	0.707492	0.710523	0.722766	0.722495	0.732441	0.715882	0.704812	0.704636	0.712017	0.716522	0.842783	0.853426	0.871557	0.848254	0.851216	0.890529	0.857544	0.840386	0.86626	0.799837	0.792373	0.778235	0.814742	0.825907	0.821395	0.84803	0.83784	0.83183	0.832303	0.791501	0.839621	0.836138	0.824308	0.824919	0.853687
RT_WT_NF_control_24h_1	0.715564	0.73165	0.761049	0.745137	0.755446	0.753396	0.778221	0.759365	0.744559	0.676148	0.687457	0.652629	0.713416	0.718854	0.713187	0.717063	0.735842	0.735619	0.738664	0.723377	0.712782	0.714485	0.717193	0.721703	0.862711	0.874184	0.892615	0.850502	0.856993	0.913009	0.884838	0.856309	0.892484	0.817105	0.81044	0.794101	0.819748	0.828968	0.827493	0.863574	0.857847	0.842675	0.844699	0.796225	0.851724	0.831704	0.821501	0.823523	0.86992
RT_WT_NF_control_24h_2	0.723467	0.717808	0.748323	0.731891	0.748803	0.747197	0.772275	0.753745	0.730209	0.683986	0.693175	0.658793	0.696429	0.702459	0.695982	0.702483	0.721859	0.722362	0.725071	0.709598	0.712874	0.715163	0.716871	0.718645	0.854885	0.86231	0.878174	0.836203	0.840443	0.902673	0.888025	0.85441	0.896007	0.809197	0.801435	0.787778	0.814218	0.822039	0.822271	0.867472	0.865057	0.845846	0.835491	0.785054	0.842749	0.81878	0.807268	0.810198	0.874999
RT_WT_NF_control_24h_3	0.715726	0.725686	0.757182	0.742897	0.75007	0.747481	0.77554	0.755735	0.73917	0.675704	0.687861	0.652448	0.706118	0.712954	0.707354	0.711843	0.728133	0.728151	0.733316	0.716747	0.708076	0.709421	0.714611	0.718318	0.854736	0.86508	0.883955	0.842613	0.848442	0.90353	0.883224	0.854935	0.891258	0.810334	0.802759	0.790063	0.818882	0.824644	0.825718	0.865746	0.85861	0.845962	0.839401	0.794626	0.846768	0.826816	0.817298	0.818591	0.871597
RT_WT_MF_control_6h_1	0.71382	0.71731	0.754843	0.743379	0.740986	0.738988	0.778072	0.757431	0.732997	0.674033	0.695098	0.661319	0.696085	0.703144	0.703973	0.7077	0.717373	0.716791	0.730626	0.712933	0.702871	0.703839	0.712317	0.716137	0.850612	0.859262	0.866071	0.84164	0.845622	0.881963	0.858589	0.840677	0.8655	0.811721	0.800071	0.792594	0.82058	0.828658	0.830423	0.854514	0.842961	0.838015	0.836316	0.797496	0.841418	0.8309	0.820434	0.818964	0.855836
RT_WT_MF_control_6h_2	0.711074	0.717443	0.756002	0.745923	0.739524	0.737673	0.775803	0.754684	0.732316	0.673862	0.695862	0.661105	0.695082	0.703828	0.704551	0.707486	0.715283	0.714255	0.731406	0.711793	0.700035	0.699757	0.711872	0.715347	0.849505	0.858623	0.863956	0.842203	0.846796	0.876438	0.858957	0.840715	0.866577	0.808495	0.797122	0.792116	0.819704	0.82667	0.82923	0.850802	0.837154	0.836637	0.838443	0.805379	0.845509	0.833947	0.825483	0.82369	0.859398
RT_WT_MF_control_6h_3	0.717001	0.718698	0.751725	0.740696	0.744213	0.742042	0.776088	0.75493	0.733088	0.678438	0.695814	0.661529	0.698312	0.704864	0.703259	0.706278	0.720157	0.72079	0.731093	0.713333	0.709642	0.709668	0.717076	0.720799	0.84507	0.852605	0.862543	0.83882	0.841556	0.88251	0.861405	0.840554	0.869818	0.809789	0.798873	0.787384	0.816458	0.827423	0.827054	0.853185	0.846408	0.837119	0.83064	0.789134	0.836158	0.827445	0.814991	0.814857	0.860719
RT_WT_MF_control_24h_1	0.708539	0.734815	0.766104	0.755896	0.751187	0.749665	0.77999	0.760038	0.747655	0.670482	0.686899	0.64995	0.712368	0.722871	0.716531	0.721794	0.731134	0.731101	0.741675	0.724326	0.701026	0.701976	0.711474	0.715691	0.880566	0.892505	0.899873	0.864916	0.871517	0.907051	0.89787	0.874496	0.906634	0.840878	0.829787	0.824606	0.846536	0.849931	0.856623	0.882742	0.869614	0.867213	0.866058	0.833214	0.872596	0.849296	0.844164	0.843298	0.88666
RT_WT_MF_control_24h_2	0.68449	0.7316	0.763589	0.755961	0.73818	0.736601	0.76716	0.74719	0.74495	0.647067	0.666809	0.628819	0.710125	0.722416	0.716554	0.71929	0.724656	0.722806	0.736669	0.718447	0.679297	0.679027	0.692728	0.698411	0.878458	0.894898	0.904214	0.869655	0.879327	0.909494	0.89379	0.873912	0.902793	0.839162	0.827725	0.825602	0.85206	0.851395	0.861082	0.880343	0.861426	0.866972	0.868687	0.84518	0.877705	0.854722	0.854249	0.850726	0.88444
RT_WT_MF_control_24h_3	0.689234	0.739435	0.771935	0.76378	0.744174	0.741381	0.771618	0.751521	0.754097	0.650147	0.668124	0.631271	0.721679	0.734153	0.727443	0.727578	0.734988	0.732982	0.746726	0.72629	0.685294	0.684568	0.700213	0.707668	0.870294	0.885955	0.89792	0.862365	0.874147	0.904919	0.887684	0.865924	0.897496	0.834353	0.822794	0.819833	0.844141	0.843027	0.853171	0.873907	0.857089	0.860615	0.861804	0.838557	0.872334	0.849639	0.848422	0.844533	0.88085
RT_WT_Nod_LCOs_6h_1	0.707102	0.71969	0.756494	0.746649	0.740064	0.738352	0.777394	0.755026	0.735883	0.668395	0.692728	0.655954	0.699653	0.707755	0.707778	0.71057	0.719291	0.717152	0.733176	0.714478	0.699443	0.699159	0.709971	0.71388	0.846483	0.858826	0.875741	0.857477	0.861212	0.890196	0.865005	0.851444	0.870396	0.802252	0.793351	0.781112	0.82232	0.831664	0.827682	0.852992	0.839005	0.838889	0.836094	0.800678	0.845259	0.846181	0.836954	0.836355	0.858127
RT_WT_Nod_LCOs_6h_2	0.681409	0.71349	0.74825	0.740786	0.727329	0.724669	0.760842	0.739193	0.728872	0.644695	0.668135	0.629614	0.692778	0.702114	0.700074	0.705074	0.709435	0.707207	0.722201	0.706619	0.676329	0.676552	0.689524	0.695736	0.837302	0.851125	0.872784	0.854169	0.857467	0.885702	0.859386	0.846314	0.864714	0.792148	0.784892	0.774752	0.818777	0.824308	0.824388	0.844805	0.828593	0.831924	0.832203	0.800744	0.841683	0.843731	0.836689	0.835653	0.853228
RT_WT_Nod_LCOs_6h_3	0.694929	0.712343	0.749595	0.740108	0.731209	0.728494	0.766171	0.743571	0.728407	0.656931	0.680078	0.642925	0.691699	0.700997	0.699211	0.703185	0.710597	0.708211	0.72331	0.706113	0.685884	0.685431	0.69797	0.702881	0.839084	0.851346	0.871236	0.85256	0.855605	0.886278	0.864792	0.849832	0.869306	0.793891	0.786398	0.775335	0.819188	0.825475	0.824729	0.849745	0.835864	0.836172	0.83113	0.79722	0.839816	0.841998	0.834041	0.833245	0.858083
RT_WT_Nod_LCOs_24h_1	0.692131	0.71618	0.754122	0.739447	0.733947	0.731814	0.764002	0.745176	0.7309	0.650578	0.669839	0.631524	0.69384	0.704903	0.700352	0.705033	0.71316	0.710579	0.723922	0.706311	0.68096	0.682471	0.692646	0.695794	0.855183	0.871605	0.89238	0.859485	0.867179	0.909484	0.895804	0.872867	0.899878	0.813063	0.804041	0.791376	0.832384	0.834412	0.83773	0.874222	0.861464	0.860875	0.844806	0.809172	0.856124	0.841222	0.836995	0.837163	0.879021
RT_WT_Nod_LCOs_24h_2	0.716054	0.723282	0.757167	0.742881	0.749524	0.748492	0.777377	0.756313	0.734514	0.678029	0.694668	0.65797	0.700348	0.709253	0.706761	0.708042	0.722515	0.721868	0.734819	0.713286	0.706765	0.706189	0.714304	0.714795	0.863917	0.877957	0.895062	0.865643	0.872749	0.912224	0.896985	0.871122	0.902611	0.817694	0.808651	0.797019	0.832109	0.841053	0.837504	0.874226	0.866467	0.860013	0.851345	0.812018	0.862177	0.850082	0.842296	0.843697	0.884651
RT_WT_Nod_LCOs_24h_3	0.708193	0.718299	0.752415	0.738369	0.74207	0.740498	0.770403	0.749829	0.731335	0.669039	0.685215	0.648342	0.696257	0.705046	0.700382	0.704188	0.717722	0.716895	0.726688	0.708884	0.697972	0.698092	0.705996	0.708057	0.859077	0.871738	0.891271	0.857523	0.863181	0.909054	0.892629	0.866251	0.897912	0.812067	0.804188	0.79262	0.828692	0.834435	0.834376	0.872613	0.863301	0.855987	0.845775	0.806024	0.854435	0.842414	0.834285	0.835192	0.881472
RT_WT_nsMyc_LCOs_6h_1	0.676998	0.708035	0.748268	0.739942	0.720367	0.717763	0.758609	0.737519	0.723785	0.638784	0.664889	0.628129	0.685502	0.695926	0.697685	0.701037	0.701388	0.699133	0.719582	0.701776	0.667839	0.668247	0.683639	0.689632	0.840011	0.853227	0.864116	0.841278	0.847825	0.872002	0.85139	0.837299	0.858641	0.800199	0.789111	0.78512	0.815378	0.818741	0.824404	0.841579	0.822324	0.828718	0.833634	0.806152	0.842277	0.832521	0.826971	0.824114	0.849502
RT_WT_nsMyc_LCOs_6h_2	0.704524	0.722314	0.758448	0.749882	0.741248	0.739302	0.775361	0.753662	0.736247	0.668636	0.690869	0.655073	0.699698	0.708751	0.708797	0.711103	0.718403	0.717249	0.733517	0.714573	0.696426	0.695486	0.708489	0.71275	0.855277	0.865604	0.871729	0.850656	0.855797	0.881994	0.859705	0.843033	0.867242	0.814575	0.804267	0.80033	0.827796	0.835021	0.837855	0.85371	0.838606	0.840017	0.845062	0.81481	0.851322	0.841936	0.834729	0.832768	0.860979
RT_WT_nsMyc_LCOs_6h_3	0.691413	0.719495	0.754937	0.74744	0.734394	0.732052	0.767994	0.746417	0.734421	0.654637	0.676261	0.640036	0.696905	0.706481	0.705611	0.708704	0.713878	0.71243	0.728549	0.710553	0.684099	0.683677	0.696788	0.702399	0.852445	0.863907	0.872476	0.849414	0.855154	0.882113	0.856414	0.841317	0.864079	0.809952	0.799668	0.795587	0.824876	0.829482	0.83451	0.849787	0.832151	0.837169	0.843014	0.813463	0.849705	0.83904	0.832775	0.83071	0.854147
RT_WT_nsMyc_LCOs_24h_1	0.672011	0.726797	0.762054	0.753423	0.731598	0.729085	0.761048	0.741925	0.741163	0.633319	0.654107	0.615235	0.705641	0.719226	0.71273	0.71714	0.718647	0.716094	0.731554	0.713681	0.665723	0.66682	0.681602	0.68841	0.873245	0.890791	0.90262	0.867516	0.878926	0.905764	0.884003	0.867445	0.891809	0.831289	0.820116	0.820104	0.847558	0.8446	0.856658	0.871763	0.849927	0.859604	0.865522	0.844527	0.875282	0.852356	0.853889	0.850064	0.872612
RT_WT_nsMyc_LCOs_24h_2	0.680304	0.737563	0.769592	0.762137	0.740923	0.738806	0.768352	0.748662	0.751269	0.64269	0.661653	0.622802	0.716531	0.72925	0.721659	0.725641	0.729397	0.727271	0.740532	0.723267	0.675792	0.676639	0.691161	0.698515	0.880724	0.897095	0.90825	0.87272	0.883545	0.912176	0.888113	0.869373	0.89666	0.840304	0.829837	0.82994	0.854629	0.852068	0.864289	0.878417	0.857271	0.865476	0.872871	0.85197	0.881884	0.859127	0.859726	0.856719	0.879243
RT_WT_nsMyc_LCOs_24h_3	0.722035	0.737532	0.768963	0.756951	0.756026	0.754933	0.781455	0.761213	0.74805	0.685077	0.698099	0.662545	0.712288	0.724619	0.717722	0.717024	0.731749	0.731168	0.743338	0.720368	0.707999	0.705633	0.718849	0.719872	0.879565	0.891631	0.893509	0.859102	0.868672	0.906482	0.906496	0.87517	0.914027	0.845613	0.832842	0.829689	0.851757	0.854499	0.862664	0.890166	0.880546	0.877494	0.864576	0.83879	0.873633	0.845657	0.843217	0.841104	0.899284
RT_WT_sMyc_LCOs_6h_1	0.677643	0.712747	0.749995	0.742451	0.724643	0.721498	0.757053	0.737464	0.725867	0.640731	0.663023	0.626144	0.687732	0.699993	0.700058	0.701854	0.703108	0.700897	0.721355	0.701182	0.667577	0.666979	0.683593	0.688411	0.843022	0.856865	0.867139	0.843011	0.851234	0.879135	0.858262	0.840425	0.866271	0.806882	0.794862	0.793128	0.823944	0.826313	0.833529	0.84952	0.830877	0.838622	0.837856	0.813925	0.848635	0.833467	0.830747	0.82709	0.858043
RT_WT_sMyc_LCOs_6h_2	0.706781	0.72795	0.757618	0.750091	0.747268	0.744909	0.775711	0.754327	0.73763	0.672636	0.690762	0.655673	0.703699	0.711511	0.713443	0.710465	0.721928	0.721808	0.738066	0.715304	0.701806	0.698718	0.711724	0.714575	0.848102	0.859946	0.868181	0.845273	0.852445	0.884551	0.858653	0.836497	0.867196	0.811738	0.801111	0.794629	0.820015	0.832304	0.830641	0.849479	0.840026	0.83638	0.837892	0.805592	0.846971	0.836376	0.827775	0.827304	0.861428
RT_WT_sMyc_LCOs_6h_3	0.71011	0.725227	0.761875	0.751009	0.746442	0.744555	0.780101	0.75854	0.740092	0.671964	0.692742	0.657319	0.703395	0.712255	0.710958	0.713311	0.723401	0.722413	0.736258	0.718274	0.701714	0.70114	0.712607	0.71767	0.855453	0.865006	0.873209	0.848385	0.853296	0.885058	0.862621	0.844449	0.869111	0.815815	0.806177	0.799166	0.825825	0.83345	0.835861	0.853428	0.841179	0.839216	0.842671	0.808093	0.848581	0.838029	0.829781	0.828209	0.858974
RT_WT_sMyc_LCOs_24h_1	0.658084	0.716856	0.752504	0.745232	0.718863	0.716632	0.749819	0.730261	0.731482	0.620566	0.643866	0.603767	0.695226	0.710134	0.703054	0.708066	0.706696	0.704067	0.720577	0.703762	0.651741	0.65243	0.668524	0.675671	0.864611	0.883282	0.89455	0.864343	0.874601	0.894227	0.87796	0.865209	0.885085	0.829115	0.817168	0.816351	0.847129	0.843709	0.856282	0.866503	0.842857	0.856382	0.859094	0.843018	0.868407	0.849462	0.852392	0.847166	0.866618
RT_WT_sMyc_LCOs_24h_2	0.702714	0.738471	0.771812	0.760984	0.751427	0.749732	0.778849	0.758888	0.750648	0.66513	0.683064	0.646648	0.716703	0.727896	0.724147	0.724265	0.733522	0.732292	0.747235	0.725792	0.696993	0.696021	0.709872	0.714193	0.87048	0.886846	0.895866	0.858826	0.870319	0.901729	0.891666	0.866999	0.901446	0.83385	0.822305	0.816117	0.836846	0.841443	0.847232	0.873352	0.86135	0.85895	0.860085	0.831661	0.87169	0.845926	0.842995	0.842068	0.884438
RT_WT_sMyc_LCOs_24h_3	0.696563	0.737955	0.772669	0.761873	0.74701	0.745161	0.776246	0.756092	0.75167	0.657513	0.676625	0.639508	0.716682	0.72879	0.724043	0.72338	0.731876	0.729486	0.745132	0.723499	0.689201	0.688333	0.703705	0.70878	0.873429	0.889967	0.898573	0.861294	0.87355	0.903432	0.890741	0.868336	0.898867	0.837772	0.826292	0.821596	0.84367	0.844401	0.853242	0.876094	0.85994	0.863226	0.862242	0.838018	0.872997	0.847412	0.846024	0.843679	0.88195
RT_WT_s_nsMyc_LCOs_6h_1	0.748199	0.719907	0.753792	0.740099	0.759152	0.759046	0.791821	0.770152	0.733939	0.711758	0.728399	0.696275	0.700023	0.705658	0.702666	0.707053	0.727731	0.729541	0.736593	0.718493	0.73996	0.739897	0.742293	0.743543	0.852927	0.854884	0.856348	0.837252	0.837217	0.871588	0.852904	0.834728	0.860319	0.812646	0.803021	0.791673	0.814823	0.831565	0.825816	0.846716	0.844451	0.830524	0.832206	0.786023	0.834275	0.826608	0.811446	0.811722	0.849562
RT_WT_s_nsMyc_LCOs_6h_2	0.67802	0.717754	0.753487	0.74783	0.726823	0.724318	0.760804	0.739912	0.732856	0.641478	0.66529	0.62722	0.697252	0.708687	0.707012	0.710255	0.711532	0.709483	0.728194	0.70982	0.672596	0.672491	0.689406	0.696273	0.847583	0.86128	0.873131	0.854418	0.861302	0.882965	0.858781	0.844952	0.867455	0.812248	0.801519	0.797948	0.829833	0.83165	0.838182	0.851511	0.831883	0.840353	0.844108	0.819884	0.852624	0.845233	0.840869	0.837713	0.85762
RT_WT_s_nsMyc_LCOs_6h_3	0.689536	0.719419	0.753152	0.745216	0.732585	0.729902	0.764064	0.743488	0.733338	0.651738	0.671778	0.634996	0.697845	0.707771	0.705725	0.708075	0.714356	0.713092	0.728152	0.709947	0.681768	0.681269	0.695221	0.700828	0.850263	0.862994	0.874144	0.852582	0.858552	0.891702	0.870089	0.850015	0.87747	0.815679	0.804866	0.798086	0.830741	0.834173	0.839892	0.860505	0.845532	0.847105	0.841658	0.811527	0.84988	0.840578	0.83433	0.832286	0.866803
RT_WT_s_nsMyc_LCOs_24h_1	0.72348	0.732237	0.762752	0.753875	0.752665	0.752232	0.781062	0.761487	0.741567	0.688683	0.702734	0.667071	0.70896	0.719644	0.716142	0.717556	0.72855	0.729452	0.743008	0.721986	0.713075	0.711565	0.723874	0.724654	0.88033	0.890359	0.89487	0.862707	0.870094	0.907351	0.897561	0.870488	0.907905	0.839134	0.827316	0.825594	0.847622	0.85262	0.857209	0.886596	0.877347	0.871529	0.868245	0.837515	0.875616	0.852905	0.846835	0.845203	0.895502
RT_WT_s_nsMyc_LCOs_24h_2	0.69549	0.72742	0.761681	0.751583	0.741512	0.739902	0.769868	0.75114	0.740853	0.658102	0.675453	0.637515	0.706192	0.719004	0.711166	0.717226	0.723251	0.722073	0.734847	0.717788	0.68717	0.688771	0.700953	0.705895	0.879422	0.89117	0.900643	0.868084	0.875651	0.906384	0.890759	0.870543	0.898214	0.836362	0.826319	0.824625	0.849612	0.848481	0.858274	0.878083	0.862159	0.865062	0.867448	0.839416	0.874637	0.853086	0.849527	0.84744	0.880539
RT_WT_s_nsMyc_LCOs_24h_3	0.708245	0.735026	0.766471	0.758336	0.749639	0.748007	0.779513	0.759014	0.746841	0.670882	0.688462	0.651928	0.713322	0.72438	0.720631	0.721645	0.730374	0.730275	0.745511	0.723802	0.701168	0.700496	0.713446	0.716793	0.876935	0.889351	0.898849	0.867034	0.875293	0.907314	0.892785	0.870176	0.902624	0.836266	0.824406	0.821386	0.845376	0.848534	0.853646	0.879592	0.865709	0.866113	0.865832	0.836377	0.874931	0.854744	0.849453	0.847315	0.887532
RT_DMI3_MF_Control_6h_1	0.784582	0.728037	0.75179	0.735437	0.783627	0.785034	0.811261	0.787105	0.735628	0.7522	0.764031	0.737387	0.708119	0.705347	0.708623	0.706045	0.743166	0.749251	0.748554	0.72799	0.785176	0.780949	0.775406	0.773048	0.852072	0.849278	0.84593	0.819377	0.818711	0.862891	0.83214	0.805634	0.839924	0.803314	0.797401	0.781151	0.787231	0.820575	0.799572	0.824749	0.837384	0.803333	0.822036	0.75689	0.820624	0.813022	0.789748	0.794272	0.834702
RT_DMI3_MF_Control_6h_2	0.780349	0.71405	0.745257	0.728306	0.768772	0.769521	0.801768	0.778083	0.723902	0.744086	0.757769	0.729831	0.690919	0.692198	0.694479	0.69365	0.725217	0.730011	0.734724	0.712106	0.76797	0.764728	0.762658	0.758333	0.844312	0.841996	0.837944	0.815433	0.813865	0.861232	0.849056	0.821267	0.855357	0.804139	0.794531	0.780933	0.797241	0.822824	0.808526	0.842708	0.852061	0.824057	0.817315	0.758629	0.819105	0.808039	0.787558	0.790185	0.850294
RT_DMI3_MF_Control_6h_3	0.795949	0.723329	0.748021	0.73077	0.782454	0.783606	0.810533	0.786363	0.730581	0.762835	0.772186	0.746075	0.701212	0.698745	0.701716	0.698455	0.737153	0.7435	0.743451	0.720476	0.78835	0.783963	0.777893	0.773097	0.839628	0.836425	0.832019	0.809003	0.806769	0.857876	0.836919	0.805991	0.84406	0.798219	0.790085	0.773402	0.784222	0.816469	0.796318	0.829379	0.84511	0.808975	0.810281	0.745337	0.81126	0.801467	0.77795	0.782403	0.83924
RT_DMI3_nsMyc_LCOs_6h_1	0.73701	0.727221	0.757884	0.743491	0.762643	0.761913	0.794685	0.770634	0.739289	0.700284	0.718712	0.687144	0.708957	0.7102	0.71273	0.71121	0.735083	0.738005	0.74288	0.725115	0.737612	0.735082	0.738915	0.742683	0.850364	0.856169	0.862601	0.83158	0.835092	0.87618	0.839894	0.819115	0.846512	0.803785	0.798028	0.784427	0.799588	0.821795	0.811125	0.831817	0.832001	0.81155	0.829984	0.777043	0.831326	0.824644	0.80861	0.810577	0.839558
RT_DMI3_nsMyc_LCOs_6h_2	0.732185	0.738008	0.768243	0.754458	0.766138	0.764357	0.796432	0.772667	0.749707	0.694244	0.712724	0.679785	0.719387	0.721444	0.723434	0.720697	0.742099	0.744119	0.750257	0.73147	0.731417	0.729074	0.736305	0.74092	0.854328	0.86326	0.872468	0.839268	0.84492	0.891727	0.853405	0.829573	0.859749	0.813691	0.807283	0.793706	0.812456	0.831087	0.823954	0.847357	0.845721	0.827715	0.837062	0.788026	0.840347	0.831325	0.817985	0.82027	0.853627
RT_DMI3_nsMyc_LCOs_6h_3	0.778831	0.729174	0.754294	0.737682	0.781992	0.782991	0.811385	0.786446	0.738552	0.745123	0.758061	0.730533	0.710476	0.707614	0.70983	0.708833	0.744278	0.750206	0.74806	0.729395	0.779093	0.776249	0.770342	0.76999	0.854971	0.853119	0.850914	0.823377	0.822222	0.867013	0.831645	0.808444	0.837907	0.805645	0.80106	0.7844	0.791799	0.823111	0.804159	0.827215	0.83743	0.805318	0.825276	0.75984	0.821529	0.815735	0.793224	0.798176	0.830194
RT_DMI3_sMyc_LCOs_6h_1	0.75225	0.708271	0.744781	0.727655	0.754433	0.754754	0.79132	0.767681	0.72194	0.714259	0.734086	0.702691	0.684519	0.68842	0.688328	0.690968	0.715538	0.717898	0.724602	0.705684	0.737605	0.736195	0.737726	0.736652	0.845765	0.847533	0.846208	0.825215	0.824353	0.864728	0.856087	0.834283	0.860978	0.80268	0.793607	0.78152	0.80525	0.824791	0.816618	0.844895	0.847219	0.828024	0.822677	0.771096	0.824965	0.816421	0.800788	0.801904	0.853615
RT_DMI3_sMyc_LCOs_6h_2	0.677023	0.719852	0.756603	0.747686	0.730823	0.727889	0.766964	0.743708	0.734818	0.639111	0.667287	0.630294	0.69812	0.706857	0.708982	0.708592	0.713811	0.712213	0.729431	0.711383	0.673475	0.671324	0.688334	0.695578	0.848371	0.864496	0.878569	0.852476	0.860184	0.885145	0.855692	0.841109	0.861936	0.805015	0.797386	0.790663	0.821822	0.82869	0.830274	0.842722	0.825772	0.829991	0.841207	0.810939	0.848472	0.843576	0.839053	0.836906	0.851398
RT_DMI3_sMyc_LCOs_6h_3	0.740733	0.716723	0.750362	0.73512	0.756276	0.756332	0.792314	0.767981	0.728888	0.703073	0.725469	0.692917	0.692458	0.696159	0.698426	0.697901	0.721063	0.723659	0.732305	0.712392	0.732059	0.729154	0.734018	0.734548	0.848776	0.855022	0.859196	0.836117	0.837416	0.87469	0.858607	0.837078	0.863665	0.805324	0.797674	0.783152	0.807915	0.828472	0.817938	0.843601	0.844299	0.82801	0.827928	0.776541	0.831664	0.825717	0.810816	0.812571	0.852846
RT_DMI3_s_nsMyc_LCOs_6h_1	0.759933	0.725877	0.751806	0.737783	0.771649	0.772372	0.803216	0.776621	0.735049	0.727224	0.744894	0.714824	0.704904	0.704089	0.707823	0.704271	0.735771	0.74075	0.743758	0.723686	0.760505	0.755267	0.756017	0.755933	0.84758	0.850535	0.853423	0.830587	0.830211	0.866319	0.836844	0.815368	0.843766	0.801011	0.795306	0.779161	0.795006	0.82517	0.80584	0.826641	0.832972	0.808304	0.824251	0.766444	0.824366	0.82438	0.804289	0.807915	0.836334
RT_DMI3_s_nsMyc_LCOs_6h_2	0.825032	0.689301	0.714669	0.692547	0.771292	0.774772	0.800495	0.774484	0.69673	0.79597	0.801652	0.782476	0.670016	0.664486	0.666747	0.665623	0.715326	0.723834	0.717834	0.695221	0.811827	0.806051	0.790233	0.779556	0.814408	0.802106	0.787927	0.774399	0.765253	0.812645	0.807012	0.776103	0.813403	0.76855	0.760866	0.741192	0.747763	0.789416	0.759624	0.799115	0.825686	0.776414	0.774074	0.699301	0.769024	0.767821	0.737573	0.743901	0.807329
RT_DMI3_s_nsMyc_LCOs_6h_3	0.837851	0.710424	0.728331	0.707444	0.792158	0.795937	0.816018	0.789503	0.715768	0.810336	0.811791	0.793357	0.693589	0.685082	0.687438	0.683251	0.738545	0.748581	0.737156	0.714849	0.833303	0.826364	0.807186	0.79843	0.825194	0.812122	0.796066	0.779134	0.771384	0.820549	0.800212	0.768967	0.806411	0.778906	0.773493	0.751871	0.750772	0.797052	0.764083	0.796011	0.826303	0.77271	0.782471	0.703254	0.775307	0.772368	0.740863	0.748049	0.799032
RT_NFP_MF_Control_6h_1	0.720469	0.717461	0.755852	0.743823	0.744038	0.742165	0.778861	0.757406	0.731534	0.68142	0.702015	0.667764	0.693987	0.701542	0.703225	0.704576	0.71582	0.714959	0.730596	0.709448	0.706549	0.705925	0.716585	0.718207	0.846366	0.854782	0.860459	0.836302	0.841487	0.882203	0.868172	0.84459	0.875127	0.809932	0.79845	0.792143	0.820247	0.828289	0.830164	0.858535	0.849263	0.843687	0.833947	0.797448	0.842575	0.828523	0.819222	0.818318	0.870471
RT_NFP_MF_Control_6h_2	0.722565	0.718876	0.754819	0.746639	0.744103	0.743601	0.779651	0.757814	0.730501	0.687359	0.7089	0.674194	0.693285	0.702677	0.705091	0.703819	0.713903	0.714036	0.733142	0.708572	0.710536	0.707083	0.719932	0.719649	0.854209	0.862632	0.863392	0.844072	0.849392	0.879157	0.867029	0.84473	0.875551	0.817251	0.804084	0.800752	0.828164	0.839114	0.837621	0.858983	0.847908	0.84725	0.842179	0.813323	0.851598	0.838697	0.830628	0.828279	0.871663
RT_NFP_MF_Control_6h_3	0.727077	0.726653	0.759779	0.751086	0.751645	0.750993	0.788494	0.764025	0.739336	0.689613	0.712106	0.677756	0.706558	0.712574	0.716428	0.711296	0.727735	0.728733	0.74336	0.719822	0.722866	0.717785	0.73027	0.732239	0.85313	0.862488	0.868631	0.846438	0.852257	0.885119	0.865369	0.844823	0.872631	0.817619	0.807334	0.798013	0.826445	0.841204	0.835693	0.857881	0.851384	0.84426	0.839024	0.803177	0.846328	0.841392	0.830171	0.828342	0.86873
RT_NFP_nsMyc_LCOs_6h_1	0.697459	0.715778	0.756474	0.746114	0.733497	0.730766	0.769878	0.747749	0.732623	0.657219	0.68136	0.645592	0.693683	0.703903	0.704453	0.705303	0.711295	0.709336	0.726675	0.706943	0.684924	0.683432	0.699135	0.704337	0.846827	0.857274	0.865837	0.839686	0.846009	0.879309	0.866535	0.846901	0.87185	0.811121	0.80015	0.794767	0.823953	0.82847	0.833918	0.854723	0.84131	0.842253	0.836961	0.807588	0.844783	0.832661	0.826809	0.823515	0.865399
RT_NFP_nsMyc_LCOs_6h_2	0.756705	0.72836	0.762813	0.749649	0.768038	0.768545	0.802458	0.778979	0.742186	0.720386	0.737858	0.705978	0.707853	0.711413	0.712012	0.713858	0.735308	0.736971	0.74533	0.724835	0.749007	0.747995	0.749631	0.750557	0.863002	0.864638	0.863187	0.840917	0.842487	0.877888	0.856561	0.835659	0.863138	0.81909	0.809502	0.800968	0.818515	0.836956	0.82946	0.851221	0.848309	0.833958	0.84209	0.794779	0.844917	0.833962	0.81869	0.819534	0.856806
RT_NFP_nsMyc_LCOs_6h_3	0.698587	0.717426	0.75795	0.747838	0.732117	0.730527	0.77194	0.751305	0.733516	0.657352	0.682919	0.646523	0.693928	0.7033	0.705563	0.706659	0.711313	0.709223	0.728122	0.708439	0.686288	0.685705	0.70032	0.704303	0.847123	0.858981	0.866439	0.83977	0.846549	0.883141	0.866541	0.84665	0.872441	0.814036	0.801526	0.794986	0.825746	0.829701	0.834508	0.859651	0.843216	0.845879	0.83745	0.807055	0.847095	0.831902	0.82558	0.8231	0.866757
RT_NFP_sMyc_LCOs_6h_1	0.693736	0.715202	0.757047	0.748889	0.729746	0.727142	0.768746	0.746637	0.733854	0.653163	0.677814	0.640344	0.693071	0.704833	0.702715	0.708246	0.709625	0.707287	0.726098	0.706803	0.680548	0.681666	0.695526	0.700764	0.850411	0.860985	0.868516	0.84845	0.854544	0.880756	0.868671	0.853886	0.876554	0.815856	0.802267	0.799746	0.833237	0.833085	0.841485	0.860707	0.840453	0.849782	0.84272	0.817708	0.853665	0.839695	0.835241	0.831907	0.866299
RT_NFP_sMyc_LCOs_6h_2	0.686392	0.730685	0.766002	0.757076	0.739491	0.736773	0.773988	0.752993	0.746395	0.645607	0.669421	0.631906	0.709508	0.717579	0.71768	0.718535	0.724322	0.722661	0.736983	0.719563	0.682232	0.682257	0.696154	0.704231	0.856815	0.869899	0.883612	0.852967	0.860955	0.899444	0.867003	0.847584	0.871422	0.823052	0.813596	0.806051	0.833737	0.837743	0.842919	0.858675	0.842639	0.844976	0.848089	0.814902	0.855605	0.84335	0.836904	0.834695	0.863334
RT_NFP_sMyc_LCOs_6h_3	0.687039	0.714331	0.752732	0.744482	0.726488	0.723263	0.761202	0.740143	0.729687	0.647285	0.669899	0.63384	0.691611	0.70249	0.703396	0.703489	0.706963	0.704765	0.723623	0.703432	0.674939	0.673036	0.689939	0.694869	0.844178	0.857019	0.867285	0.842462	0.849939	0.884758	0.871319	0.849441	0.878337	0.811014	0.798952	0.794513	0.826715	0.829049	0.836155	0.859161	0.844275	0.84722	0.83624	0.810065	0.846265	0.834177	0.829088	0.825753	0.872481
RT_NFP_s_nsMyc_LCOs_6h_1	0.787279	0.696252	0.733486	0.715039	0.755897	0.758315	0.793404	0.770059	0.709481	0.751755	0.766458	0.739393	0.677168	0.679562	0.680275	0.683491	0.713742	0.718285	0.722745	0.702657	0.771676	0.769138	0.766572	0.761156	0.831335	0.825734	0.819863	0.802737	0.797635	0.841704	0.843385	0.817708	0.850402	0.791125	0.781207	0.766278	0.786592	0.812043	0.797494	0.83556	0.846362	0.815993	0.802948	0.746261	0.802552	0.796976	0.775558	0.77796	0.844158
RT_NFP_s_nsMyc_LCOs_6h_2	0.705508	0.724082	0.759906	0.752755	0.740505	0.738767	0.775746	0.752341	0.737629	0.668306	0.691141	0.656246	0.704773	0.713462	0.717261	0.711275	0.721519	0.720941	0.74019	0.715461	0.700962	0.695922	0.714151	0.718221	0.843554	0.855448	0.864	0.841562	0.850114	0.879428	0.858428	0.837819	0.867805	0.809091	0.797884	0.792058	0.820717	0.830586	0.829845	0.849957	0.839067	0.837324	0.835576	0.808118	0.84595	0.837916	0.830474	0.82679	0.866056
RT_NFP_s_nsMyc_LCOs_6h_3	0.70642	0.736885	0.768528	0.761342	0.749627	0.747966	0.783065	0.760178	0.749675	0.667784	0.688519	0.652422	0.718126	0.724834	0.728247	0.722029	0.734066	0.73312	0.749314	0.725819	0.704863	0.700826	0.716439	0.721185	0.854376	0.868407	0.879596	0.852762	0.863283	0.899249	0.866592	0.844674	0.8745	0.821089	0.809579	0.802563	0.831606	0.840159	0.83992	0.85995	0.848071	0.846937	0.845684	0.815296	0.857439	0.846032	0.83912	0.836459	0.870221
RT_LCM_arbuscular_1	0.422641	0.412959	0.430216	0.421387	0.42563	0.422413	0.447668	0.43567	0.440167	0.393452	0.381376	0.357261	0.403618	0.406376	0.380636	0.426683	0.419168	0.415497	0.398574	0.412136	0.393044	0.419354	0.388162	0.397005	0.517926	0.510574	0.510069	0.518934	0.504115	0.523043	0.526805	0.543397	0.522657	0.518645	0.504401	0.503776	0.522277	0.487595	0.522595	0.54353	0.522474	0.542734	0.50674	0.46615	0.503916	0.477695	0.471404	0.479241	0.468989
RT_LCM_arbuscular_2	0.41333	0.401078	0.419139	0.408699	0.414755	0.410699	0.437514	0.426555	0.427617	0.380363	0.369471	0.345802	0.393506	0.393696	0.372137	0.412474	0.409609	0.406019	0.388656	0.400101	0.387731	0.410265	0.37963	0.387983	0.487898	0.481119	0.489258	0.489932	0.477375	0.505839	0.508951	0.518955	0.503873	0.496888	0.483299	0.474366	0.497033	0.467734	0.496329	0.527566	0.514709	0.528565	0.477093	0.428444	0.477587	0.452829	0.445165	0.453137	0.456832
RT_LCM_cortical_1	0.39687	0.395278	0.414361	0.4055	0.406099	0.40117	0.429763	0.420194	0.423376	0.366872	0.357773	0.329932	0.384999	0.388509	0.363682	0.414521	0.400117	0.395568	0.379659	0.397952	0.368894	0.39687	0.364508	0.372968	0.512841	0.50499	0.510011	0.519976	0.501521	0.521731	0.52826	0.546018	0.519958	0.510335	0.497586	0.49852	0.529215	0.490427	0.527445	0.544093	0.519291	0.545148	0.504026	0.461887	0.500003	0.479023	0.472608	0.482678	0.469629
RT_LCM_cortical_2	0.44688	0.469205	0.483645	0.476742	0.471795	0.46715	0.490353	0.478969	0.497957	0.411671	0.400778	0.374621	0.464947	0.46555	0.439195	0.482403	0.477952	0.475051	0.45093	0.46667	0.433009	0.457106	0.427635	0.44233	0.540914	0.535493	0.54701	0.545418	0.532964	0.565148	0.55453	0.56108	0.549367	0.551955	0.540946	0.531013	0.554566	0.523232	0.554117	0.572484	0.558412	0.572848	0.535177	0.486149	0.53322	0.50911	0.501059	0.509145	0.505921
RT_LCM_adjacent_1	0.45348	0.443119	0.455826	0.447786	0.459799	0.456891	0.482747	0.47154	0.467052	0.424218	0.41211	0.384392	0.429463	0.430386	0.408167	0.453654	0.448228	0.446033	0.428711	0.442328	0.430905	0.456563	0.421663	0.427071	0.556064	0.54788	0.55061	0.561647	0.543725	0.567457	0.565717	0.577156	0.558156	0.56039	0.547678	0.542758	0.570114	0.54244	0.570397	0.582886	0.565264	0.58361	0.540985	0.493141	0.537779	0.520344	0.509068	0.521253	0.509822
RT_LCM_adjacent_2	0.502085	0.491568	0.499081	0.492206	0.507543	0.505537	0.53023	0.517484	0.513834	0.465303	0.455014	0.428265	0.477756	0.474849	0.456065	0.492619	0.498238	0.498585	0.476044	0.487116	0.486052	0.506406	0.474081	0.479877	0.569487	0.563252	0.570411	0.575865	0.562379	0.596969	0.592733	0.592338	0.589438	0.58126	0.567802	0.553189	0.579847	0.560814	0.57837	0.609631	0.604129	0.610951	0.558103	0.497628	0.560639	0.540202	0.525144	0.536057	0.547916
RT_AM_CK_1	0.663635	0.723636	0.72916	0.734157	0.715713	0.714583	0.737725	0.712345	0.725051	0.63868	0.657457	0.624361	0.70836	0.716	0.718149	0.699536	0.713956	0.717206	0.729597	0.70337	0.672946	0.661373	0.679974	0.685634	0.818315	0.834777	0.854371	0.828487	0.834195	0.855531	0.84324	0.8208	0.844788	0.830664	0.825925	0.81008	0.833546	0.846826	0.835925	0.849318	0.840248	0.84531	0.812155	0.797589	0.81595	0.817932	0.815107	0.808925	0.832078
RT_AM_CK_2	0.679335	0.738017	0.743774	0.748068	0.731656	0.730349	0.752985	0.727137	0.74067	0.651779	0.667452	0.633862	0.722819	0.729278	0.730106	0.713146	0.729063	0.733063	0.741003	0.71698	0.687826	0.676734	0.693333	0.700028	0.835919	0.851507	0.871157	0.839936	0.84587	0.876623	0.858302	0.833953	0.860442	0.84253	0.839265	0.824148	0.85012	0.862376	0.853288	0.869381	0.860404	0.863215	0.826098	0.810001	0.829853	0.828624	0.825885	0.820352	0.848264
RT_AM_CK_3	0.678208	0.746501	0.753578	0.758146	0.736452	0.735357	0.758633	0.733351	0.748343	0.651427	0.669392	0.635148	0.730045	0.738257	0.740875	0.721969	0.735539	0.73788	0.749424	0.725579	0.688567	0.676546	0.697194	0.703227	0.847405	0.864973	0.885383	0.850501	0.858634	0.886699	0.866019	0.841352	0.867654	0.84899	0.846425	0.833338	0.861931	0.87353	0.864715	0.875554	0.861449	0.869093	0.835718	0.82746	0.842246	0.841444	0.840103	0.83387	0.859538
RT_AM_Inf_1	0.677789	0.729622	0.73909	0.740972	0.72588	0.724151	0.751177	0.725105	0.734804	0.647862	0.664865	0.630706	0.713206	0.719454	0.720011	0.707887	0.72168	0.724448	0.732891	0.712121	0.682018	0.673399	0.687521	0.693495	0.831418	0.846227	0.868595	0.839369	0.843016	0.873019	0.855821	0.833554	0.856742	0.834857	0.832121	0.815117	0.845582	0.856071	0.847916	0.866864	0.854658	0.860551	0.818418	0.798922	0.82335	0.825146	0.820683	0.816813	0.842773
RT_AM_Inf_2	0.684052	0.744485	0.752351	0.755104	0.736874	0.735564	0.761321	0.735685	0.747774	0.654222	0.670305	0.636137	0.727542	0.73376	0.735948	0.717968	0.734589	0.737153	0.74706	0.72289	0.690862	0.680314	0.698655	0.704524	0.832475	0.848343	0.870568	0.837621	0.844777	0.877171	0.857545	0.832338	0.858628	0.839288	0.834223	0.820711	0.849593	0.860039	0.851748	0.870617	0.859806	0.864714	0.820858	0.805907	0.829049	0.826345	0.822719	0.817915	0.849246
RT_AM_Inf_3	0.636323	0.706114	0.715315	0.719203	0.692637	0.69011	0.716924	0.692454	0.711542	0.60775	0.627989	0.594908	0.692685	0.700841	0.701125	0.68804	0.696065	0.697823	0.710084	0.689021	0.642187	0.634279	0.651774	0.660189	0.800405	0.817572	0.842771	0.820183	0.824518	0.843399	0.832969	0.813604	0.833866	0.819107	0.814256	0.794609	0.821953	0.828107	0.823166	0.836199	0.82349	0.834318	0.794668	0.780748	0.800472	0.804731	0.803155	0.797335	0.815261
Nod_Naut1_SalsC_1	0.436257	0.346779	0.366167	0.36097	0.381848	0.383689	0.417327	0.395306	0.341865	0.428527	0.457248	0.454225	0.344068	0.347028	0.369788	0.336761	0.358428	0.371427	0.38734	0.361882	0.428454	0.401018	0.437278	0.429041	0.401864	0.396052	0.390866	0.368433	0.369112	0.378594	0.400246	0.380816	0.407057	0.409203	0.406254	0.39646	0.384585	0.416645	0.38784	0.402514	0.430732	0.398712	0.394513	0.377625	0.390164	0.3948	0.385503	0.373509	0.419975
Nod_Naut1_SalsC_2	0.23752	0.190284	0.20681	0.20282	0.205003	0.204157	0.237688	0.222973	0.195375	0.223126	0.243829	0.24123	0.193613	0.195381	0.209629	0.186734	0.199935	0.208056	0.217249	0.202766	0.230107	0.216617	0.234966	0.233201	0.228536	0.226852	0.226272	0.210649	0.210104	0.222495	0.233517	0.227074	0.233536	0.233155	0.22563	0.213909	0.221117	0.236513	0.220709	0.235447	0.248025	0.233166	0.218594	0.203376	0.215898	0.217507	0.211928	0.20128	0.235472
Nod_Naut1_SalsC_3	0.414955	0.300236	0.310045	0.303938	0.345938	0.350724	0.376249	0.355347	0.292699	0.416191	0.439068	0.442975	0.298741	0.295446	0.317907	0.284731	0.31873	0.334179	0.340566	0.316871	0.414531	0.387033	0.410667	0.399716	0.350277	0.33783	0.324795	0.30679	0.302884	0.315049	0.325905	0.308522	0.329531	0.345533	0.345572	0.33519	0.316832	0.357139	0.320359	0.3278	0.36013	0.323291	0.332882	0.304888	0.321699	0.328787	0.315308	0.305466	0.34048
Nod_Naut1_SalsB_1	0.438154	0.340349	0.356816	0.351864	0.379042	0.382579	0.41292	0.38908	0.335313	0.433874	0.460072	0.459727	0.338651	0.340235	0.361252	0.326953	0.354793	0.3695	0.380829	0.353106	0.434986	0.40607	0.436719	0.428685	0.405594	0.396076	0.384112	0.362219	0.363112	0.371033	0.381375	0.364133	0.387748	0.402765	0.400402	0.396042	0.378949	0.414691	0.382617	0.384336	0.411714	0.381597	0.393241	0.375624	0.38561	0.388447	0.38057	0.36631	0.400046
Nod_Naut1_SalsB_2	0.35959	0.307779	0.328811	0.327106	0.323003	0.321782	0.358749	0.336815	0.306407	0.34691	0.374501	0.369427	0.307422	0.312974	0.335475	0.297593	0.311912	0.321921	0.341396	0.315499	0.349563	0.323351	0.361919	0.357525	0.355288	0.35756	0.357034	0.334011	0.33981	0.348904	0.366399	0.351138	0.372955	0.359986	0.353232	0.347071	0.354403	0.376692	0.356622	0.369154	0.389343	0.36939	0.351964	0.351541	0.352895	0.356901	0.35602	0.339734	0.388342
Nod_Naut1_SalsB_3	0.425252	0.296263	0.305405	0.298111	0.348783	0.35412	0.375992	0.353882	0.287546	0.430082	0.452468	0.46045	0.295807	0.291807	0.314334	0.278789	0.317746	0.334162	0.338316	0.312466	0.427594	0.396521	0.420114	0.407741	0.344623	0.329232	0.309838	0.292744	0.290402	0.299417	0.307483	0.290017	0.312394	0.339117	0.340468	0.333177	0.304561	0.347966	0.310182	0.311135	0.34777	0.307222	0.325741	0.2982	0.313452	0.318317	0.305046	0.294347	0.327167
Nod_Sals4_SalsB_1	0.446697	0.352953	0.373881	0.366294	0.386242	0.388293	0.421712	0.396957	0.351187	0.433394	0.458266	0.452635	0.352819	0.357527	0.373849	0.339478	0.366861	0.378536	0.391964	0.362601	0.433372	0.40489	0.438839	0.43053	0.417893	0.412284	0.406591	0.381942	0.383509	0.396375	0.419164	0.400505	0.425583	0.422289	0.417185	0.411679	0.406754	0.434752	0.409178	0.429048	0.451947	0.423994	0.405764	0.394794	0.401309	0.404697	0.398642	0.383963	0.436041
Nod_Sals4_SalsB_2	0.390998	0.300626	0.315978	0.308277	0.330744	0.331879	0.362599	0.341252	0.300386	0.376891	0.394741	0.391118	0.302042	0.304576	0.31734	0.285026	0.31465	0.325138	0.333881	0.307286	0.376202	0.351587	0.37724	0.368628	0.354334	0.349387	0.346198	0.323411	0.32344	0.343021	0.360593	0.344113	0.363825	0.355387	0.348781	0.340779	0.345459	0.37094	0.346931	0.369749	0.392093	0.365239	0.337492	0.324893	0.334545	0.33736	0.330473	0.316818	0.370161
Nod_Sals4_SalsB_3	0.474062	0.341033	0.347228	0.33898	0.393526	0.397355	0.416986	0.394787	0.330945	0.475093	0.491814	0.496662	0.340444	0.337386	0.356017	0.32087	0.361827	0.377472	0.380372	0.353424	0.469081	0.438085	0.461293	0.447865	0.387726	0.373545	0.357143	0.338084	0.33563	0.349946	0.361284	0.342825	0.367856	0.384447	0.385881	0.375395	0.352774	0.395203	0.359483	0.369333	0.406254	0.363915	0.366818	0.34174	0.355978	0.361047	0.347589	0.336921	0.377759
Nod_Sals4_SalsC_1	0.429349	0.355894	0.375588	0.369732	0.380748	0.382162	0.415899	0.394821	0.353564	0.414243	0.43905	0.431127	0.353348	0.359519	0.375402	0.343205	0.364424	0.374347	0.390437	0.36321	0.415348	0.390055	0.424721	0.41648	0.420197	0.418385	0.417485	0.389833	0.393192	0.40762	0.431542	0.414337	0.43714	0.422964	0.41804	0.412174	0.415009	0.438835	0.416782	0.438062	0.458319	0.434816	0.410238	0.403846	0.410153	0.411213	0.407319	0.392807	0.447032
Nod_Sals4_SalsC_2	0.44034	0.333048	0.348185	0.340465	0.372051	0.374561	0.403923	0.382125	0.329763	0.430174	0.450018	0.448418	0.332779	0.334233	0.350709	0.316398	0.349105	0.361613	0.3705	0.34254	0.429321	0.400486	0.428937	0.417762	0.388782	0.381013	0.374225	0.350543	0.350728	0.367793	0.388102	0.368548	0.392828	0.389778	0.385361	0.377565	0.373639	0.405497	0.376695	0.396425	0.425426	0.391837	0.37232	0.355975	0.368085	0.37113	0.361973	0.348771	0.403367
Nod_Sals4_SalsC_3	0.464169	0.340471	0.346213	0.337763	0.390011	0.393189	0.412954	0.391203	0.329828	0.465073	0.482208	0.48682	0.340537	0.337096	0.356608	0.320343	0.360778	0.376014	0.379912	0.352585	0.460811	0.431019	0.454313	0.441769	0.38142	0.369498	0.356228	0.334194	0.332989	0.350265	0.358592	0.340461	0.365042	0.377081	0.378003	0.367123	0.348838	0.390219	0.355275	0.366256	0.401403	0.36027	0.361478	0.337876	0.352047	0.356563	0.343956	0.333787	0.375717
Root_non_Myc_control_6wk_20_uM_P_1	0.674662	0.708449	0.716877	0.718657	0.711752	0.709621	0.739863	0.716323	0.713105	0.642075	0.655211	0.619564	0.688122	0.691099	0.690737	0.689398	0.69799	0.701964	0.706106	0.689675	0.668366	0.667276	0.673282	0.675672	0.815188	0.831482	0.843152	0.819833	0.821609	0.858166	0.846484	0.827216	0.848987	0.810638	0.801825	0.790543	0.820426	0.823471	0.826529	0.85255	0.845613	0.850172	0.804684	0.777505	0.810994	0.800486	0.795025	0.795983	0.8238
Root_non_Myc_control_6wk_20_uM_P_2	0.686307	0.723457	0.732642	0.733494	0.727734	0.724562	0.755137	0.733771	0.730212	0.649381	0.659735	0.623318	0.701921	0.705751	0.70221	0.70352	0.712608	0.716576	0.718488	0.703782	0.67786	0.679255	0.683167	0.687668	0.814962	0.830098	0.841798	0.818811	0.821846	0.86113	0.844829	0.825854	0.847528	0.822047	0.814025	0.795151	0.823183	0.823081	0.829166	0.855258	0.848045	0.855975	0.805571	0.773729	0.814767	0.799333	0.793037	0.79441	0.82026
Root_non_Myc_control_6wk_20_uM_P_3	0.685464	0.723051	0.738096	0.739414	0.723501	0.720458	0.755313	0.732406	0.734634	0.64729	0.659298	0.623661	0.706083	0.712478	0.707992	0.706304	0.714661	0.718065	0.722803	0.703222	0.677323	0.676378	0.682231	0.687221	0.836905	0.851483	0.860707	0.833664	0.839194	0.87385	0.856077	0.838806	0.856881	0.839067	0.825984	0.816609	0.847237	0.844327	0.851281	0.87085	0.856572	0.868951	0.822891	0.80161	0.833377	0.813696	0.812907	0.808448	0.830667
Root_non_Myc_6wk_2_mM_P_1	0.697781	0.732958	0.735807	0.736936	0.740455	0.733671	0.755544	0.741342	0.73635	0.661179	0.664764	0.628908	0.711301	0.719493	0.707852	0.712219	0.719564	0.723145	0.723804	0.709158	0.681099	0.685805	0.692098	0.695835	0.818901	0.833266	0.835545	0.809449	0.818248	0.857287	0.84636	0.825899	0.848868	0.828267	0.823801	0.804427	0.819067	0.816053	0.832002	0.853893	0.850221	0.855873	0.810868	0.78473	0.822202	0.792245	0.789624	0.790478	0.824915
Root_non_Myc_6wk_2_mM_P_2	0.693674	0.740432	0.749265	0.750289	0.742105	0.735229	0.760717	0.745542	0.746832	0.655136	0.663076	0.626336	0.721072	0.731961	0.720249	0.724121	0.726406	0.728114	0.733105	0.717147	0.676463	0.680944	0.690817	0.696243	0.836115	0.851456	0.853052	0.828266	0.838944	0.869224	0.853685	0.837571	0.855687	0.84323	0.837717	0.824041	0.839973	0.832474	0.851233	0.863521	0.852127	0.866584	0.829238	0.812321	0.840291	0.811533	0.812981	0.810974	0.831266
Root_non_Myc_6wk_2_mM_P_3	0.692432	0.718962	0.727659	0.727093	0.727564	0.721025	0.747499	0.733507	0.724812	0.652586	0.658415	0.622142	0.698048	0.708546	0.695871	0.701337	0.705896	0.708426	0.712073	0.696339	0.670009	0.675058	0.682289	0.685029	0.811789	0.82544	0.826351	0.80101	0.810834	0.846329	0.841681	0.823921	0.843551	0.823753	0.817594	0.799628	0.816583	0.810167	0.828233	0.851056	0.843616	0.85459	0.802359	0.780818	0.81557	0.783417	0.782869	0.7821	0.817712
APP_P1	0.496665	0.455363	0.478959	0.474164	0.46635	0.467056	0.507416	0.503607	0.46983	0.470666	0.486761	0.475697	0.448812	0.442315	0.453164	0.476232	0.46024	0.45922	0.469721	0.468497	0.474162	0.492873	0.472416	0.465088	0.547345	0.549752	0.549381	0.556891	0.547259	0.569996	0.555041	0.562313	0.559342	0.543976	0.529216	0.526323	0.544718	0.53228	0.540238	0.581688	0.567997	0.572871	0.546169	0.503476	0.545105	0.536674	0.521517	0.526581	0.543729
APP_P2	0.476533	0.437487	0.45896	0.455412	0.448192	0.447675	0.486717	0.48521	0.452727	0.450444	0.460898	0.449561	0.431892	0.424386	0.434414	0.46186	0.443362	0.441303	0.450767	0.451877	0.455467	0.477289	0.452677	0.445581	0.525144	0.526139	0.52815	0.53416	0.524559	0.551304	0.528162	0.535458	0.532618	0.517418	0.501343	0.499883	0.51898	0.504634	0.515107	0.55931	0.544941	0.54957	0.524457	0.478817	0.525519	0.512884	0.495889	0.502452	0.518223
APP_P3	0.413848	0.372004	0.384951	0.376111	0.390403	0.389341	0.417976	0.413759	0.386511	0.39178	0.394183	0.38179	0.366782	0.3586	0.355043	0.386861	0.380947	0.379196	0.375134	0.381083	0.390316	0.414461	0.382696	0.379244	0.459461	0.457269	0.461143	0.465449	0.451542	0.483299	0.464964	0.475361	0.465251	0.447294	0.437678	0.431498	0.452609	0.438601	0.451329	0.486021	0.477468	0.478839	0.450786	0.39862	0.444976	0.43521	0.419429	0.43026	0.436886
NAP_C1	0.473408	0.431359	0.451592	0.44453	0.444742	0.444133	0.482901	0.48141	0.44769	0.446043	0.453932	0.441397	0.426496	0.417212	0.422629	0.454079	0.439058	0.437036	0.44057	0.445813	0.448461	0.47427	0.444286	0.439833	0.526284	0.524479	0.526275	0.531282	0.518689	0.550256	0.526803	0.536321	0.529473	0.514512	0.502689	0.499691	0.518404	0.500274	0.513795	0.557885	0.543715	0.547641	0.522054	0.467849	0.517805	0.5041	0.48615	0.494328	0.508024
NAP_C2	0.511954	0.493053	0.51381	0.512802	0.496013	0.494667	0.532824	0.530887	0.508415	0.484523	0.496435	0.485236	0.489847	0.483647	0.493284	0.518109	0.497589	0.495261	0.50631	0.507552	0.494042	0.514477	0.496139	0.492317	0.576881	0.580029	0.57799	0.586841	0.579985	0.597249	0.568164	0.577618	0.573644	0.56858	0.555047	0.554503	0.569296	0.552684	0.565473	0.60029	0.583438	0.591145	0.579455	0.540626	0.577813	0.567337	0.553945	0.557957	0.559659
NAP_C3	0.479671	0.448013	0.465337	0.459873	0.459266	0.45833	0.494485	0.491322	0.463456	0.452737	0.461206	0.447137	0.442583	0.433808	0.437817	0.469772	0.454844	0.453854	0.455929	0.462089	0.458853	0.48458	0.455511	0.452343	0.538391	0.538297	0.540707	0.546606	0.533677	0.564438	0.53803	0.546839	0.54124	0.530868	0.518215	0.513218	0.529954	0.513163	0.526527	0.569267	0.554098	0.558562	0.537248	0.48355	0.531531	0.519745	0.502215	0.510937	0.518688
ARB_A1	0.446893	0.390771	0.422814	0.410925	0.406963	0.405727	0.447875	0.449221	0.411795	0.412729	0.4122	0.397266	0.385429	0.384636	0.37933	0.414955	0.397903	0.392703	0.398351	0.40054	0.405124	0.433357	0.404955	0.401252	0.482128	0.477382	0.475363	0.474975	0.471085	0.5007	0.498373	0.509358	0.499659	0.474118	0.456855	0.46357	0.484712	0.452853	0.480738	0.531565	0.510195	0.526122	0.474674	0.438296	0.48132	0.445896	0.437828	0.44206	0.467805
ARB_A3	0.43917	0.384127	0.413307	0.400552	0.401155	0.398434	0.439529	0.43949	0.406462	0.40403	0.40063	0.385926	0.380716	0.377315	0.371748	0.407873	0.393115	0.387604	0.390584	0.393196	0.398795	0.427524	0.395006	0.391898	0.468918	0.46458	0.466033	0.465782	0.460997	0.492679	0.488496	0.499572	0.489266	0.463618	0.445918	0.448746	0.471037	0.440612	0.466944	0.520462	0.502154	0.515593	0.459694	0.417762	0.46656	0.433354	0.422743	0.429226	0.45396
ARB_A5	0.46389	0.416232	0.449212	0.440256	0.428606	0.427409	0.472253	0.472509	0.436068	0.429788	0.434235	0.419615	0.409741	0.408944	0.410401	0.442075	0.42065	0.41491	0.427211	0.426082	0.425266	0.450802	0.426193	0.420489	0.510824	0.510734	0.510427	0.513585	0.510959	0.533447	0.533327	0.543762	0.534939	0.50309	0.483634	0.489975	0.51479	0.485492	0.509672	0.559367	0.536187	0.555692	0.506425	0.47368	0.517492	0.485755	0.478041	0.482373	0.504854
CMR_K1	0.447593	0.385126	0.403313	0.391564	0.407415	0.404972	0.436715	0.436424	0.402567	0.415585	0.410782	0.393946	0.377185	0.372073	0.36372	0.399901	0.39238	0.38904	0.385271	0.389245	0.407402	0.43529	0.401347	0.395835	0.479182	0.473805	0.475784	0.476341	0.465704	0.507324	0.503187	0.504974	0.5028	0.471054	0.456677	0.456974	0.482525	0.457164	0.479793	0.53716	0.526665	0.531442	0.466377	0.417862	0.465121	0.4427	0.427746	0.436955	0.473055
CMR_K4	0.412072	0.383302	0.397651	0.387368	0.39692	0.39227	0.422199	0.422725	0.401599	0.380973	0.374985	0.355031	0.37737	0.373078	0.361685	0.399672	0.388936	0.384152	0.379825	0.386041	0.380164	0.409346	0.375496	0.37513	0.467369	0.466233	0.473823	0.472559	0.464192	0.502319	0.490649	0.497858	0.488578	0.459933	0.447282	0.445438	0.474277	0.446248	0.473255	0.515335	0.498985	0.513722	0.458129	0.413632	0.461377	0.435241	0.423682	0.434203	0.455452
CMR_K5	0.383883	0.357034	0.371454	0.360669	0.371132	0.366785	0.394227	0.392935	0.375354	0.352999	0.348732	0.330649	0.350785	0.3465	0.334878	0.367881	0.362976	0.358221	0.351877	0.356929	0.353727	0.378322	0.34796	0.347418	0.436139	0.435076	0.442477	0.438632	0.430709	0.470791	0.462033	0.464847	0.458002	0.427892	0.41766	0.413337	0.441845	0.416251	0.440458	0.484563	0.472409	0.483145	0.424537	0.381063	0.426951	0.404934	0.393664	0.403681	0.428939
EPI_E1	0.439419	0.381845	0.411271	0.393651	0.40854	0.405871	0.443777	0.438646	0.407244	0.403561	0.407512	0.392357	0.379949	0.374965	0.363867	0.401261	0.397399	0.392891	0.385885	0.393612	0.399798	0.428476	0.398049	0.398995	0.475625	0.470488	0.472024	0.470422	0.46019	0.499783	0.501597	0.512301	0.496981	0.460356	0.453699	0.446281	0.472713	0.447301	0.47274	0.523618	0.514284	0.515331	0.460142	0.404627	0.456223	0.435919	0.422109	0.431065	0.461686
EPI_E2	0.487586	0.416246	0.442826	0.427353	0.443534	0.440482	0.481611	0.477315	0.439216	0.455512	0.458707	0.44633	0.414089	0.406028	0.400953	0.436611	0.432666	0.429614	0.424955	0.429149	0.450014	0.479911	0.443504	0.43958	0.51605	0.509962	0.509063	0.509371	0.496696	0.542361	0.535626	0.542269	0.535165	0.49924	0.487385	0.482886	0.508742	0.487469	0.507245	0.565148	0.557709	0.551762	0.502344	0.44274	0.496144	0.477959	0.460841	0.469502	0.50735
EPI_E3	0.465637	0.366803	0.391844	0.373764	0.410501	0.408771	0.440964	0.43637	0.386967	0.440757	0.442808	0.441352	0.369554	0.361279	0.354549	0.386437	0.391905	0.390628	0.381582	0.38739	0.428277	0.455276	0.421422	0.418176	0.433427	0.42314	0.414918	0.41465	0.405271	0.430456	0.434321	0.447764	0.435361	0.420658	0.417546	0.402251	0.40172	0.393292	0.406008	0.438593	0.44573	0.430883	0.416678	0.358615	0.410314	0.389877	0.375028	0.383525	0.399533
RT_3mm_tip_1	0.625896	0.742366	0.767027	0.775149	0.708461	0.708369	0.731588	0.71524	0.754369	0.596753	0.614496	0.581171	0.731983	0.75836	0.744371	0.737712	0.721151	0.714891	0.741439	0.714439	0.626952	0.622554	0.651841	0.663662	0.911498	0.921038	0.891281	0.883156	0.90677	0.860475	0.799737	0.803991	0.802038	0.895215	0.888097	0.921479	0.909349	0.886058	0.907688	0.837685	0.788069	0.846501	0.900824	0.943732	0.906525	0.877583	0.899475	0.879427	0.787641
RT_3mm_tip_2	0.616552	0.743769	0.773799	0.780421	0.705585	0.704012	0.731404	0.71821	0.760688	0.582048	0.600218	0.564882	0.734698	0.761869	0.746468	0.746254	0.72256	0.71407	0.741496	0.718431	0.614658	0.614956	0.642686	0.656057	0.90593	0.918329	0.894515	0.88829	0.911166	0.870255	0.809101	0.815065	0.809726	0.90058	0.890484	0.920088	0.920385	0.888971	0.917684	0.851664	0.796349	0.860653	0.897495	0.938089	0.9079	0.876013	0.898215	0.880011	0.79328
RT_3mm_tip_3	0.634256	0.780244	0.793439	0.803519	0.741037	0.739768	0.753053	0.735412	0.78674	0.610101	0.627292	0.593517	0.7746	0.796348	0.785659	0.77158	0.761224	0.755945	0.778714	0.752518	0.653647	0.646252	0.677308	0.692863	0.916165	0.931787	0.912633	0.897928	0.92279	0.88295	0.79686	0.796043	0.80173	0.894644	0.893729	0.916561	0.90275	0.893141	0.903547	0.830873	0.786633	0.833499	0.910062	0.947161	0.911382	0.897552	0.915112	0.898975	0.793421
RT_1cm_adj_tip_1	0.733432	0.824172	0.804108	0.799347	0.835385	0.834363	0.82238	0.80544	0.815014	0.716899	0.723124	0.693349	0.806654	0.800267	0.80013	0.783984	0.823579	0.828901	0.820304	0.8059	0.778119	0.773291	0.77403	0.780838	0.884045	0.90307	0.903759	0.873162	0.883494	0.904005	0.822715	0.798366	0.830439	0.850663	0.865048	0.829159	0.816822	0.855764	0.826554	0.804868	0.814343	0.796577	0.86522	0.812046	0.859371	0.860566	0.847918	0.858785	0.810442
RT_1cm_adj_tip_2	0.739727	0.753053	0.756262	0.742611	0.77592	0.776926	0.791772	0.779286	0.760367	0.702359	0.699772	0.669702	0.734751	0.726308	0.723598	0.73347	0.758918	0.761881	0.752724	0.74338	0.748354	0.760301	0.736852	0.736591	0.863723	0.874441	0.8752	0.841281	0.843939	0.906093	0.85145	0.828402	0.86024	0.833806	0.823666	0.796348	0.804446	0.821784	0.814131	0.851995	0.856182	0.829004	0.83695	0.7604	0.841956	0.81146	0.788203	0.803084	0.830005
RT_1cm_adj_tip_3	0.723194	0.756035	0.761597	0.751911	0.773082	0.774914	0.792713	0.7765	0.763632	0.687535	0.69297	0.658378	0.734404	0.729805	0.726982	0.735822	0.755325	0.757309	0.753362	0.744158	0.733561	0.742969	0.724322	0.725206	0.876037	0.894351	0.902133	0.877514	0.879372	0.921585	0.871861	0.860552	0.878602	0.839134	0.831742	0.803891	0.826438	0.8433	0.834145	0.861949	0.858547	0.845837	0.85463	0.788453	0.859883	0.845336	0.826374	0.840298	0.843514
LF_2HA_1wk_1	0.498079	0.513045	0.582725	0.541119	0.53421	0.534569	0.547594	0.553081	0.534887	0.460495	0.473765	0.456935	0.504578	0.522475	0.515727	0.527575	0.523517	0.508807	0.536776	0.523271	0.480286	0.492928	0.501304	0.502129	0.544121	0.56264	0.568375	0.547788	0.564406	0.568203	0.563058	0.556821	0.564334	0.547862	0.535913	0.517231	0.522553	0.5101	0.523549	0.543403	0.536522	0.542971	0.544924	0.520244	0.571452	0.525724	0.532047	0.535041	0.530637
LF_2HA_1wk_2	0.494239	0.510095	0.580843	0.538962	0.531256	0.531565	0.544891	0.550278	0.53242	0.456277	0.470873	0.454344	0.501801	0.519858	0.513575	0.524959	0.52085	0.506146	0.534061	0.521051	0.476662	0.488697	0.498289	0.499651	0.540795	0.559347	0.565156	0.544382	0.560746	0.564057	0.559524	0.553198	0.560561	0.544488	0.533071	0.514129	0.519076	0.50661	0.520156	0.538851	0.532281	0.538225	0.541754	0.517219	0.567562	0.522789	0.529281	0.53199	0.527122
LF_2HA_1wk_3	0.506245	0.496709	0.571379	0.526091	0.529056	0.531847	0.543777	0.550797	0.514268	0.470763	0.485266	0.47032	0.483182	0.49954	0.497462	0.506567	0.505879	0.492189	0.520308	0.506194	0.484889	0.495716	0.506737	0.504256	0.525273	0.541433	0.541331	0.516183	0.534013	0.546318	0.548874	0.531717	0.549814	0.519706	0.512234	0.494181	0.498466	0.48845	0.500475	0.525858	0.524202	0.523797	0.524231	0.494075	0.548286	0.498564	0.503203	0.508013	0.520009
LF_2HA_1wk_NAA_1	0.621904	0.625607	0.646111	0.649994	0.630575	0.630889	0.660139	0.637393	0.627118	0.604082	0.627567	0.596956	0.61228	0.63382	0.629781	0.61935	0.617455	0.618633	0.647022	0.618026	0.602643	0.594391	0.617724	0.612683	0.778065	0.794012	0.798081	0.80958	0.811915	0.784307	0.809551	0.819847	0.812931	0.753773	0.739007	0.751647	0.795576	0.797066	0.798819	0.791708	0.77743	0.803182	0.774793	0.79997	0.782275	0.804911	0.807293	0.789935	0.794429
LF_2HA_1wk_NAA_2	0.677836	0.654083	0.684356	0.678923	0.678604	0.677708	0.71794	0.698853	0.663886	0.649463	0.676364	0.645382	0.642929	0.656702	0.652313	0.662293	0.657891	0.657482	0.681053	0.664342	0.655311	0.662741	0.667278	0.661389	0.782026	0.800255	0.813061	0.832932	0.826006	0.811371	0.834144	0.852363	0.837908	0.754277	0.741532	0.726561	0.779803	0.78203	0.781692	0.798109	0.789687	0.807676	0.776288	0.757753	0.787712	0.808069	0.799603	0.795496	0.794409
LF_2HA_1wk_NAA_3	0.679806	0.646835	0.671099	0.667142	0.676094	0.676134	0.713775	0.693469	0.653849	0.656339	0.68201	0.653118	0.635656	0.645588	0.643863	0.653252	0.653006	0.654085	0.674345	0.658658	0.661135	0.66846	0.66846	0.661111	0.767377	0.785249	0.797703	0.822233	0.812399	0.797025	0.821574	0.840982	0.825879	0.737915	0.728016	0.70969	0.761955	0.769804	0.764559	0.780608	0.778434	0.790395	0.760734	0.736802	0.769668	0.797382	0.785123	0.784874	0.782089
LF_2HA_2wks_NAA_BAP_1	0.696973	0.674496	0.701147	0.69614	0.693041	0.690999	0.72527	0.714762	0.685019	0.661352	0.675616	0.642295	0.658634	0.674165	0.662799	0.677657	0.673477	0.67173	0.691503	0.674807	0.666377	0.67814	0.678184	0.672082	0.79038	0.806265	0.826209	0.836188	0.833613	0.841259	0.862073	0.86117	0.867203	0.774943	0.756959	0.747966	0.802528	0.792766	0.801775	0.840487	0.828216	0.84399	0.785967	0.765949	0.802999	0.806119	0.796818	0.793211	0.827843
LF_2HA_2wks_NAA_BAP_2	0.692018	0.67772	0.702849	0.699484	0.692384	0.68976	0.72329	0.71316	0.687314	0.656552	0.671187	0.638387	0.662683	0.678195	0.668104	0.678956	0.675319	0.673492	0.694936	0.675048	0.664656	0.674437	0.677037	0.67121	0.786003	0.80305	0.822636	0.830596	0.831464	0.838134	0.85467	0.85149	0.861642	0.774331	0.755454	0.746977	0.798799	0.789735	0.797795	0.835995	0.823694	0.840624	0.782917	0.765994	0.802346	0.802449	0.794384	0.789543	0.824607
LF_2HA_2wks_NAA_BAP_3	0.69754	0.67311	0.700008	0.694864	0.691048	0.689002	0.724352	0.713028	0.684111	0.660825	0.674933	0.642075	0.658128	0.673541	0.662544	0.674657	0.672641	0.670767	0.691223	0.671865	0.66711	0.677533	0.678016	0.67139	0.786858	0.802693	0.823205	0.831672	0.831079	0.838491	0.858557	0.85674	0.864327	0.772732	0.753106	0.74445	0.798946	0.789808	0.797332	0.839047	0.826241	0.842253	0.780343	0.761351	0.799504	0.801689	0.792547	0.788692	0.824924
LF_Jemalong_2wks_NAA_BAP_1	0.636165	0.624734	0.649593	0.648968	0.637018	0.636089	0.671485	0.653648	0.633775	0.610241	0.629659	0.598262	0.613319	0.631264	0.621956	0.632659	0.622674	0.621019	0.646641	0.627195	0.61041	0.617621	0.621	0.615673	0.747134	0.766514	0.785627	0.814292	0.810466	0.78203	0.809491	0.827137	0.818491	0.718553	0.700205	0.700304	0.754623	0.750247	0.753946	0.770215	0.752939	0.778187	0.745775	0.74306	0.762678	0.78667	0.781286	0.775058	0.768209
LF_Jemalong_2wks_NAA_BAP_2	0.643845	0.632861	0.657838	0.657337	0.644773	0.643839	0.678151	0.661052	0.641603	0.616947	0.635019	0.602887	0.620072	0.638799	0.628515	0.638673	0.62933	0.628044	0.653065	0.63372	0.617076	0.623822	0.628444	0.623377	0.756432	0.775395	0.794292	0.820678	0.8178	0.793136	0.820783	0.83476	0.829735	0.731179	0.71295	0.712502	0.766392	0.760592	0.765765	0.783696	0.767101	0.791841	0.755051	0.752622	0.772356	0.79335	0.788154	0.781335	0.781109
LF_Jemalong_2wks_NAA_BAP_3	0.636831	0.624321	0.649784	0.649518	0.637494	0.636831	0.671714	0.654791	0.632947	0.611126	0.629552	0.597752	0.61111	0.630257	0.620405	0.632168	0.620862	0.61938	0.645635	0.626809	0.609587	0.616921	0.620823	0.615618	0.752056	0.770543	0.787189	0.817512	0.813814	0.783295	0.813468	0.830775	0.822068	0.723861	0.705304	0.706543	0.759337	0.754029	0.759244	0.773828	0.7561	0.782103	0.751201	0.749623	0.767905	0.790369	0.785251	0.778717	0.771475
RT_2ds_Sdl_culture_180mM_NaCl_0h_1	0.72764	0.888475	0.858073	0.866281	0.874913	0.863217	0.842932	0.82686	0.88704	0.711889	0.712317	0.686747	0.896675	0.896021	0.883158	0.860365	0.899964	0.900349	0.888103	0.870212	0.793078	0.784839	0.803528	0.824813	0.842234	0.855825	0.8511	0.830142	0.847528	0.84148	0.765376	0.744585	0.769571	0.836498	0.849051	0.82109	0.801676	0.831058	0.813309	0.763492	0.769993	0.761494	0.83256	0.8181	0.831649	0.833861	0.830568	0.830655	0.769032
RT_2ds_Sdl_culture_180mM_NaCl_0h_2	0.694789	0.868104	0.873461	0.865602	0.843944	0.83733	0.82264	0.810917	0.873384	0.667323	0.676559	0.645039	0.874732	0.888129	0.86898	0.847886	0.87259	0.862876	0.868023	0.841518	0.741195	0.735114	0.764967	0.785879	0.85436	0.874027	0.869482	0.840297	0.866355	0.856789	0.785979	0.766046	0.786665	0.847503	0.853517	0.841321	0.831533	0.842349	0.838152	0.785396	0.772826	0.786825	0.845696	0.850734	0.85514	0.836605	0.84617	0.840784	0.77745
RT_2ds_Sdl_culture_180mM_NaCl_0h_3	0.718681	0.893097	0.873541	0.879706	0.866075	0.857789	0.841605	0.827148	0.892976	0.69742	0.701387	0.674015	0.900162	0.905812	0.893909	0.863236	0.899042	0.89458	0.892869	0.865464	0.779025	0.767445	0.794778	0.815324	0.853683	0.868676	0.859811	0.831513	0.856817	0.8491	0.771037	0.74898	0.774821	0.853893	0.861248	0.845224	0.827124	0.848206	0.834929	0.780863	0.777756	0.78099	0.842425	0.844553	0.847738	0.834571	0.839502	0.833372	0.7757
RT_2ds_Sdl_culture_180mM_NaCl_6h_1	0.732949	0.819723	0.78759	0.793613	0.837247	0.832205	0.820483	0.798254	0.810281	0.724934	0.73249	0.707045	0.81004	0.807051	0.802304	0.784131	0.825955	0.832407	0.826774	0.807116	0.783229	0.774353	0.784432	0.79123	0.798406	0.814957	0.813282	0.829906	0.829427	0.798798	0.763465	0.764359	0.76573	0.801262	0.809175	0.769919	0.771462	0.816158	0.779343	0.732375	0.745444	0.740485	0.782667	0.752259	0.781161	0.817288	0.800824	0.809184	0.735758
RT_2ds_Sdl_culture_180mM_NaCl_6h_2	0.739183	0.810046	0.774836	0.779904	0.833479	0.826651	0.816414	0.792561	0.802283	0.731439	0.735526	0.712707	0.799868	0.792946	0.789811	0.77239	0.819708	0.827562	0.816427	0.799619	0.788123	0.779152	0.782954	0.788862	0.780903	0.796355	0.794321	0.812216	0.810563	0.784101	0.753039	0.75141	0.756975	0.787118	0.794659	0.749797	0.75277	0.799517	0.761554	0.723009	0.741981	0.730195	0.764358	0.727502	0.762423	0.799791	0.780705	0.790564	0.729282
RT_2ds_Sdl_culture_180mM_NaCl_6h_3	0.731546	0.824174	0.794095	0.799763	0.836959	0.831958	0.82185	0.79936	0.815138	0.721079	0.732366	0.705089	0.813444	0.811938	0.808363	0.786385	0.827479	0.832557	0.830967	0.807287	0.779499	0.768671	0.78267	0.788877	0.809278	0.828377	0.827529	0.841037	0.844016	0.815274	0.776859	0.7747	0.779573	0.813996	0.820825	0.782523	0.787522	0.830285	0.794473	0.748837	0.760021	0.757706	0.793873	0.767845	0.794402	0.828953	0.814842	0.821313	0.752357
RT_2ds_Sdl_culture_180mM_NaCl_24h_1	0.789644	0.772754	0.747672	0.748028	0.826968	0.828037	0.820204	0.790674	0.764697	0.787328	0.795107	0.777536	0.763707	0.757788	0.755014	0.736956	0.794737	0.806782	0.795212	0.770284	0.829953	0.815297	0.810962	0.807791	0.791733	0.795851	0.780871	0.797298	0.791449	0.763773	0.749866	0.74763	0.756441	0.77507	0.780971	0.744166	0.738428	0.796865	0.747253	0.713914	0.746823	0.718301	0.764652	0.717791	0.75861	0.792285	0.769488	0.775766	0.728083
RT_2ds_Sdl_culture_180mM_NaCl_24h_2	0.760903	0.852892	0.827149	0.830485	0.869415	0.864981	0.849691	0.826791	0.848051	0.749971	0.759837	0.731064	0.847509	0.849068	0.83767	0.817374	0.864377	0.867819	0.860429	0.836913	0.813325	0.801421	0.816386	0.824785	0.839517	0.853456	0.85018	0.847576	0.853573	0.833704	0.795219	0.785444	0.799998	0.828052	0.83567	0.803988	0.803871	0.847055	0.814065	0.770239	0.787071	0.773965	0.821563	0.796129	0.821377	0.84388	0.832468	0.835419	0.782405
RT_2ds_Sdl_culture_180mM_NaCl_24h_3	0.736841	0.701882	0.680709	0.679209	0.762847	0.758879	0.753786	0.72363	0.70299	0.738074	0.739884	0.73193	0.703611	0.693393	0.69058	0.679355	0.737889	0.750105	0.728415	0.715548	0.778018	0.764788	0.753838	0.753826	0.701673	0.700453	0.688064	0.70449	0.693861	0.669278	0.659029	0.659502	0.666893	0.683039	0.690239	0.65086	0.64139	0.696138	0.651692	0.625235	0.664038	0.624328	0.67975	0.624361	0.669273	0.707878	0.682179	0.688524	0.647779
RT_2ds_Sdl_culture_180mM_NaCl_48h_1	0.834776	0.711354	0.686434	0.680397	0.804072	0.807648	0.796039	0.766097	0.700285	0.842635	0.835954	0.830425	0.703583	0.691277	0.692013	0.67559	0.750187	0.767729	0.74445	0.721563	0.864403	0.848049	0.826528	0.81341	0.735077	0.727872	0.707185	0.721964	0.709497	0.699841	0.702474	0.691668	0.710066	0.704579	0.712281	0.671596	0.660687	0.730646	0.673667	0.661764	0.716467	0.659191	0.700769	0.634092	0.687875	0.722253	0.68975	0.700028	0.688372
RT_2ds_Sdl_culture_180mM_NaCl_48h_2	0.816443	0.707043	0.682177	0.6778	0.793477	0.794877	0.787579	0.755727	0.698556	0.822043	0.818522	0.81015	0.700827	0.688056	0.688516	0.673637	0.744527	0.7615	0.738181	0.717532	0.846255	0.830146	0.810501	0.797989	0.735321	0.730911	0.715469	0.729103	0.716361	0.708817	0.709758	0.698639	0.717416	0.70637	0.712297	0.672219	0.66909	0.737077	0.682368	0.673946	0.72631	0.671566	0.703467	0.638043	0.691844	0.730592	0.698864	0.709091	0.70021
RT_2ds_Sdl_culture_180mM_NaCl_48h_3	0.807209	0.68478	0.671859	0.665495	0.770983	0.775164	0.782305	0.749048	0.682074	0.804595	0.809798	0.800586	0.675786	0.663071	0.664811	0.654873	0.719607	0.73586	0.717697	0.6957	0.822025	0.812461	0.78757	0.774686	0.74105	0.737915	0.721484	0.747819	0.729341	0.713995	0.725331	0.72576	0.730457	0.710423	0.713936	0.673003	0.67622	0.736754	0.683349	0.677967	0.721979	0.679656	0.70742	0.636775	0.695808	0.735193	0.703973	0.713581	0.692889
RT_2wks_Sdl_Hydroponic_200mM_NaCl_0h_1	0.67814	0.703236	0.711875	0.71416	0.715189	0.716974	0.738836	0.710157	0.706307	0.650509	0.672475	0.635106	0.677971	0.693311	0.684466	0.66902	0.690278	0.694496	0.703983	0.674657	0.670487	0.657309	0.671815	0.670047	0.828825	0.848183	0.851099	0.846156	0.851039	0.849297	0.875817	0.862618	0.87496	0.828593	0.820124	0.80386	0.845237	0.863186	0.852022	0.848634	0.850091	0.861932	0.815609	0.809265	0.826701	0.834054	0.835945	0.82857	0.847632
RT_2wks_Sdl_Hydroponic_200mM_NaCl_1h_1	0.659153	0.68846	0.69162	0.695448	0.698307	0.700316	0.721363	0.690307	0.691345	0.634234	0.657182	0.621541	0.662675	0.677389	0.668109	0.651044	0.675763	0.681041	0.688905	0.659192	0.655202	0.640588	0.653709	0.653274	0.812681	0.831304	0.832533	0.834641	0.836662	0.822107	0.851392	0.842004	0.848672	0.831214	0.820671	0.800649	0.829465	0.84912	0.833164	0.819707	0.820485	0.836874	0.799325	0.792083	0.807778	0.820871	0.82293	0.814326	0.813913
RT_2wks_Sdl_Hydroponic_200mM_NaCl_2h_1	0.706367	0.672912	0.665506	0.665155	0.708457	0.711391	0.725684	0.694062	0.672651	0.686814	0.698769	0.670494	0.649681	0.653368	0.647545	0.632916	0.672136	0.683361	0.676116	0.651318	0.700621	0.685956	0.684211	0.679271	0.774381	0.783843	0.778223	0.788779	0.781173	0.784252	0.815288	0.799077	0.8142	0.80294	0.795808	0.761886	0.783873	0.820917	0.792129	0.78905	0.814356	0.799395	0.750479	0.71712	0.750426	0.774587	0.760158	0.760883	0.781684
RT_2wks_Sdl_Hydroponic_200mM_NaCl_5h_1	0.718202	0.66307	0.647836	0.647148	0.707744	0.710776	0.719163	0.687913	0.660064	0.70434	0.712401	0.690054	0.641548	0.641791	0.63447	0.620948	0.667315	0.68106	0.666009	0.642964	0.713475	0.698401	0.69023	0.683536	0.76654	0.769255	0.759137	0.768127	0.756955	0.763179	0.784406	0.76785	0.783188	0.794587	0.792264	0.755391	0.766767	0.811543	0.777231	0.768564	0.801408	0.776983	0.73736	0.693381	0.730273	0.754678	0.735458	0.737515	0.751854
RT_2wks_Sdl_Hydroponic_200mM_NaCl_10h_1	0.722614	0.678294	0.671768	0.671731	0.721687	0.72449	0.740149	0.707906	0.676773	0.705009	0.721415	0.693659	0.654919	0.659639	0.65229	0.64093	0.678973	0.689961	0.684206	0.660889	0.713662	0.700523	0.698757	0.691615	0.782978	0.793475	0.792708	0.803096	0.79413	0.787551	0.819029	0.812372	0.818508	0.788974	0.788008	0.751164	0.780772	0.821786	0.7907	0.785916	0.813513	0.800344	0.761928	0.724643	0.762094	0.790879	0.775357	0.777039	0.781193
RT_2wks_Sdl_Hydroponic_200mM_NaCl_24h_1	0.728182	0.650372	0.646708	0.644531	0.707391	0.712831	0.732569	0.697306	0.646876	0.714255	0.730882	0.705642	0.630655	0.631652	0.630587	0.61843	0.660051	0.672867	0.668834	0.645619	0.722652	0.708671	0.702026	0.692486	0.76619	0.773372	0.769498	0.783979	0.771219	0.757254	0.795703	0.793124	0.794044	0.755817	0.754923	0.718832	0.743543	0.79457	0.753438	0.753398	0.782794	0.76202	0.738584	0.694968	0.737115	0.772102	0.751411	0.756068	0.756313
Meristem_root_nodD_rep1	0.243332	0.236954	0.263395	0.257156	0.239434	0.238898	0.26232	0.264325	0.249703	0.223844	0.230029	0.220646	0.232531	0.23905	0.236055	0.258589	0.237587	0.232615	0.24453	0.245407	0.222933	0.237166	0.233405	0.233986	0.290921	0.291868	0.289689	0.294428	0.295476	0.300291	0.297357	0.309294	0.297306	0.289351	0.278672	0.284359	0.299716	0.274007	0.296092	0.316516	0.294589	0.316629	0.296772	0.286887	0.305727	0.283164	0.283353	0.284799	0.287922
Meristem_root_nodD_rep3	0.261143	0.255045	0.276781	0.270759	0.258328	0.257827	0.277702	0.279216	0.268514	0.241338	0.243478	0.232948	0.251788	0.258058	0.249519	0.272542	0.257483	0.253003	0.259274	0.260116	0.24291	0.257472	0.247939	0.248807	0.313646	0.313999	0.312502	0.317991	0.317815	0.322243	0.316841	0.329795	0.316901	0.311939	0.301355	0.306551	0.321884	0.297067	0.318574	0.336506	0.314711	0.336411	0.312076	0.301205	0.320933	0.299347	0.298626	0.299771	0.298771
Meristem_root_nodD_rep4	0.258423	0.25203	0.271807	0.265574	0.255008	0.254444	0.27345	0.274845	0.265188	0.238568	0.239857	0.229214	0.248824	0.254278	0.244865	0.268626	0.254592	0.249985	0.25471	0.25658	0.240085	0.255207	0.244201	0.245068	0.309498	0.309816	0.308986	0.314922	0.314219	0.319323	0.313722	0.326697	0.313602	0.307413	0.297126	0.301421	0.317478	0.292542	0.314132	0.333121	0.311872	0.333241	0.306824	0.294567	0.315244	0.294557	0.293272	0.295102	0.294177
Distal_infection_zone_root_nodD_rep1	0.249114	0.239458	0.264236	0.257521	0.244288	0.243918	0.2657	0.267232	0.251708	0.23016	0.234822	0.225052	0.234395	0.240302	0.235969	0.25913	0.240219	0.235848	0.245632	0.247152	0.227202	0.24173	0.236187	0.236405	0.294776	0.295777	0.293583	0.297561	0.297787	0.304984	0.303347	0.314605	0.303856	0.291204	0.281619	0.286323	0.30221	0.277146	0.299525	0.320352	0.300242	0.320584	0.298896	0.287354	0.30736	0.284678	0.284571	0.286698	0.291829
Distal_infection_zone_root_nodD_rep2	0.253612	0.243551	0.268592	0.262072	0.247575	0.247379	0.269166	0.27079	0.255115	0.234449	0.240555	0.231599	0.238507	0.244593	0.241305	0.262232	0.244077	0.239768	0.250381	0.250456	0.232173	0.245294	0.241359	0.240944	0.298498	0.299976	0.297612	0.300777	0.302041	0.308919	0.307314	0.317606	0.307992	0.296129	0.286263	0.291062	0.305947	0.282275	0.303311	0.323503	0.3042	0.323223	0.30263	0.292732	0.311421	0.289127	0.289378	0.290825	0.297683
Distal_infection_zone_root_nodD_rep3	0.25822	0.244078	0.264353	0.257307	0.250137	0.249872	0.268499	0.269663	0.25649	0.238371	0.239691	0.230389	0.240727	0.245445	0.237197	0.259688	0.247312	0.243618	0.247333	0.249404	0.238475	0.2531	0.241726	0.242076	0.297926	0.297975	0.296805	0.299759	0.299006	0.307515	0.304507	0.316002	0.305451	0.295058	0.285689	0.288433	0.302775	0.280358	0.300056	0.322754	0.304309	0.321514	0.295509	0.281636	0.303206	0.282289	0.280607	0.28235	0.286997
Proximal_infection_zone_root_nodD_rep1	0.246963	0.242593	0.26704	0.261623	0.244627	0.243948	0.265718	0.26799	0.254827	0.228201	0.233202	0.223876	0.237981	0.244058	0.240784	0.262714	0.242751	0.238064	0.249157	0.249522	0.227744	0.241579	0.23723	0.237513	0.29413	0.29499	0.292861	0.297317	0.298741	0.304132	0.299283	0.310667	0.300359	0.292321	0.282017	0.287867	0.30255	0.278091	0.299339	0.317788	0.296521	0.317987	0.299463	0.290254	0.308958	0.286443	0.286502	0.287967	0.29025
Proximal_infection_zone_root_nodD_rep2	0.249259	0.238118	0.263894	0.257278	0.241747	0.241455	0.263961	0.2655	0.250117	0.230159	0.235817	0.227396	0.234006	0.239852	0.236908	0.258194	0.239406	0.234805	0.245684	0.246045	0.228027	0.241539	0.237204	0.237203	0.289448	0.290125	0.287335	0.291319	0.292449	0.298742	0.296085	0.307079	0.297421	0.287427	0.277649	0.282742	0.29601	0.272604	0.293306	0.313096	0.294125	0.313017	0.294382	0.284119	0.303168	0.280707	0.280722	0.282152	0.287195
Proximal_infection_zone_root_nodD_rep3	0.257237	0.243438	0.261775	0.254778	0.249663	0.249087	0.265736	0.267175	0.255458	0.237954	0.237764	0.228376	0.240177	0.244686	0.23461	0.257543	0.24684	0.242763	0.245443	0.247531	0.237211	0.25239	0.239557	0.240182	0.295713	0.295187	0.293921	0.296738	0.295772	0.304152	0.300706	0.312796	0.301657	0.291414	0.282374	0.285094	0.297297	0.275372	0.294875	0.317659	0.299633	0.316439	0.292739	0.27795	0.299536	0.278884	0.27713	0.27928	0.281893
Infected_root_nodD_rep1	0.24355	0.231488	0.251321	0.246331	0.235583	0.235259	0.254489	0.256769	0.240681	0.22629	0.22933	0.221095	0.227346	0.231947	0.228824	0.248729	0.232245	0.228408	0.237606	0.23809	0.224441	0.237658	0.231548	0.230784	0.274627	0.275792	0.274014	0.274959	0.276439	0.285338	0.282074	0.290953	0.285006	0.272693	0.263471	0.266169	0.277565	0.258381	0.275651	0.296947	0.282091	0.296775	0.27929	0.267848	0.287911	0.265369	0.264263	0.266232	0.273484
Infected_root_nodD_rep2	0.221781	0.203424	0.217915	0.211792	0.209438	0.208834	0.222888	0.225221	0.211563	0.205974	0.204473	0.198494	0.201996	0.204732	0.198606	0.216673	0.207505	0.20391	0.207406	0.208279	0.204552	0.217289	0.206054	0.204872	0.239607	0.238652	0.236586	0.236133	0.236613	0.24656	0.241265	0.249861	0.244567	0.235731	0.228448	0.2312	0.238554	0.221803	0.236667	0.257994	0.245817	0.256803	0.23825	0.224932	0.244696	0.223871	0.221747	0.224348	0.228915
Infected_root_nodD_rep3	0.20836	0.19557	0.209691	0.20256	0.20143	0.200735	0.214232	0.216316	0.205391	0.191491	0.189072	0.181112	0.193828	0.196464	0.18698	0.207543	0.19953	0.195502	0.196174	0.198822	0.191216	0.205568	0.191799	0.19219	0.231841	0.231397	0.23272	0.230147	0.229778	0.243687	0.23842	0.246572	0.239407	0.227555	0.220807	0.221185	0.232387	0.213841	0.230392	0.253694	0.240183	0.25209	0.228222	0.21229	0.233988	0.213585	0.211233	0.214774	0.220852
Uninfected_root_nodD_rep1	0.29352	0.285243	0.297858	0.293318	0.290997	0.290845	0.306197	0.307385	0.294107	0.275035	0.274887	0.264928	0.278395	0.281037	0.274513	0.295083	0.286563	0.283927	0.286118	0.287613	0.278495	0.292496	0.279744	0.279409	0.325841	0.328287	0.329019	0.329348	0.329022	0.342898	0.338331	0.343512	0.340113	0.324532	0.315867	0.312413	0.324764	0.308964	0.323671	0.348841	0.336732	0.346927	0.326534	0.306627	0.33487	0.313787	0.309203	0.312741	0.323447
Uninfected_root_nodD_rep2	0.280543	0.26889	0.284048	0.277669	0.276278	0.275729	0.291824	0.29371	0.279509	0.261275	0.260975	0.251232	0.263369	0.266428	0.257964	0.280748	0.271957	0.268746	0.269996	0.272753	0.263432	0.278941	0.264579	0.264811	0.313286	0.314047	0.314125	0.313464	0.312401	0.325221	0.321019	0.329603	0.322499	0.311069	0.301882	0.299781	0.310878	0.292708	0.309793	0.334726	0.320934	0.33316	0.3121	0.291258	0.319485	0.296286	0.291961	0.295207	0.302402
Uninfected_root_nodD_rep3	0.285606	0.269541	0.283604	0.277721	0.277688	0.277679	0.293087	0.294657	0.278745	0.266905	0.265713	0.256138	0.264204	0.266903	0.259427	0.280421	0.272612	0.26995	0.271702	0.273154	0.269002	0.283051	0.269045	0.268177	0.314884	0.315656	0.314779	0.315032	0.314096	0.326123	0.323642	0.330814	0.325976	0.311961	0.30344	0.301838	0.311348	0.295622	0.310155	0.335601	0.323897	0.333951	0.313906	0.294013	0.321005	0.299643	0.295362	0.298655	0.306895
RT_MPH_0hpi_1	0.698656	0.70414	0.733432	0.720188	0.726165	0.726688	0.744815	0.724475	0.708966	0.671159	0.687399	0.65456	0.681061	0.698073	0.688492	0.685063	0.699903	0.69966	0.713599	0.689803	0.680867	0.676969	0.691395	0.689869	0.843462	0.864067	0.873087	0.853188	0.858873	0.87301	0.899343	0.880563	0.900309	0.817493	0.80778	0.798668	0.8309	0.837707	0.840543	0.860262	0.859586	0.858009	0.833394	0.816889	0.83937	0.83415	0.834397	0.828702	0.869785
RT_MPH_0hpi_2	0.695291	0.698681	0.732805	0.718793	0.720795	0.7211	0.743213	0.722589	0.705431	0.665847	0.683663	0.650816	0.677713	0.695036	0.687299	0.683572	0.695731	0.6947	0.712177	0.686712	0.676157	0.672569	0.688358	0.686372	0.839466	0.860397	0.870075	0.84904	0.855607	0.868544	0.889809	0.873538	0.890559	0.808012	0.796954	0.791643	0.825216	0.829717	0.833038	0.851672	0.846706	0.849284	0.830003	0.815626	0.838264	0.831487	0.831872	0.824891	0.861995
RT_MPH_0hpi_3	0.688724	0.696562	0.730162	0.714649	0.71925	0.719809	0.737859	0.718248	0.7021	0.660241	0.676642	0.643328	0.674224	0.6918	0.682895	0.679755	0.692825	0.691547	0.707209	0.683356	0.670516	0.667017	0.682827	0.681176	0.836154	0.857674	0.868129	0.844955	0.852017	0.867146	0.888533	0.868891	0.887806	0.803982	0.794473	0.788045	0.820449	0.82517	0.829242	0.845628	0.842198	0.843487	0.826667	0.811712	0.8349	0.826825	0.828017	0.822026	0.859551
RT_MPH_24hpi_1	0.674145	0.698544	0.728577	0.71983	0.712054	0.713032	0.735527	0.712855	0.703111	0.646791	0.667574	0.631161	0.673333	0.69291	0.684614	0.680378	0.687863	0.686729	0.706409	0.681447	0.656726	0.651635	0.671618	0.670555	0.846353	0.87042	0.878756	0.864497	0.871044	0.872205	0.89882	0.886908	0.899058	0.81557	0.805386	0.80273	0.839385	0.842283	0.847345	0.856899	0.846395	0.859135	0.841031	0.836127	0.849839	0.847317	0.851442	0.844291	0.868825
RT_MPH_24hpi_2	0.677555	0.690808	0.722955	0.712903	0.709306	0.710861	0.734674	0.710433	0.695294	0.65129	0.674147	0.638158	0.665842	0.684604	0.678094	0.674347	0.682573	0.682063	0.701874	0.677779	0.659503	0.653877	0.67366	0.671257	0.838895	0.862796	0.872136	0.860338	0.864307	0.864027	0.895198	0.883379	0.895483	0.806923	0.797326	0.793013	0.831844	0.838031	0.83948	0.850334	0.842659	0.852748	0.833989	0.825426	0.841923	0.844313	0.846493	0.840129	0.866083
RT_MPH_24hpi_3	0.658894	0.686681	0.722953	0.713813	0.698262	0.698143	0.723509	0.700529	0.693362	0.631264	0.654299	0.618734	0.664961	0.686216	0.680744	0.675062	0.676908	0.674668	0.700151	0.673096	0.640408	0.634845	0.658513	0.65806	0.829554	0.856544	0.867796	0.854469	0.863355	0.858342	0.89019	0.881121	0.891153	0.801467	0.790028	0.788573	0.82702	0.828234	0.834907	0.843519	0.831845	0.84678	0.828449	0.829737	0.841021	0.839748	0.846099	0.837391	0.863347
RT_MPH_36hpi_1	0.674546	0.669455	0.70109	0.689516	0.696336	0.698324	0.721813	0.695489	0.672581	0.651924	0.674607	0.641644	0.646408	0.662969	0.660304	0.654805	0.665535	0.666238	0.687005	0.662278	0.656554	0.650261	0.668512	0.66442	0.813246	0.83696	0.846782	0.845752	0.845646	0.835718	0.880585	0.877418	0.882187	0.780211	0.77093	0.762488	0.802523	0.815469	0.81059	0.822741	0.82224	0.825366	0.807013	0.794781	0.813011	0.827391	0.82454	0.820549	0.844189
RT_MPH_36hpi_2	0.682298	0.674362	0.708551	0.698245	0.699252	0.700494	0.727374	0.702413	0.67943	0.657097	0.678628	0.645592	0.65327	0.670552	0.668583	0.662474	0.67089	0.6713	0.694192	0.667752	0.663302	0.656713	0.67602	0.671776	0.815416	0.837899	0.848019	0.843233	0.845853	0.839455	0.876963	0.871636	0.880045	0.785481	0.773642	0.768269	0.806963	0.817876	0.814374	0.828638	0.827017	0.830379	0.809974	0.801035	0.819798	0.828382	0.825957	0.819654	0.848548
RT_MPH_36hpi_3	0.656126	0.671623	0.705749	0.697317	0.689014	0.689566	0.717199	0.691738	0.676533	0.631842	0.656312	0.62094	0.650293	0.669954	0.66694	0.662322	0.664012	0.66291	0.688329	0.663566	0.638032	0.632508	0.654123	0.651692	0.821537	0.848778	0.861774	0.860875	0.863727	0.848259	0.888561	0.890158	0.888337	0.786576	0.776982	0.772367	0.818583	0.825083	0.82603	0.830689	0.82305	0.836023	0.819699	0.817917	0.828731	0.843843	0.845913	0.839257	0.852927
RT_MPH_48hpi_1	0.67142	0.669961	0.700149	0.689692	0.693957	0.695612	0.719244	0.693058	0.673867	0.647353	0.668913	0.634751	0.647677	0.665481	0.659986	0.655587	0.665507	0.665899	0.685618	0.661431	0.652549	0.646628	0.663728	0.660118	0.818576	0.842388	0.854095	0.854258	0.853469	0.843486	0.888356	0.88827	0.889078	0.784653	0.776024	0.767704	0.812524	0.822955	0.820048	0.830723	0.829078	0.835175	0.811789	0.801893	0.816881	0.833533	0.832115	0.827254	0.848367
RT_MPH_48hpi_2	0.665551	0.677084	0.710432	0.700521	0.695661	0.696763	0.72326	0.697659	0.682158	0.63875	0.662113	0.626303	0.655072	0.674707	0.670313	0.664126	0.670047	0.669092	0.693169	0.666409	0.647098	0.641067	0.660778	0.657278	0.825523	0.853012	0.865434	0.86162	0.865579	0.854479	0.895918	0.894549	0.895543	0.793347	0.782837	0.776222	0.823516	0.830203	0.830122	0.840402	0.83298	0.846179	0.819908	0.816721	0.830124	0.841753	0.843773	0.837479	0.858607
RT_MPH_48hpi_3	0.671513	0.676151	0.703794	0.694001	0.699807	0.701569	0.724292	0.697377	0.678542	0.648624	0.670821	0.63693	0.652349	0.669502	0.664991	0.659189	0.670244	0.670799	0.690447	0.665589	0.654624	0.648652	0.665469	0.661917	0.825562	0.850864	0.860186	0.861397	0.861846	0.848842	0.895243	0.894487	0.895047	0.791346	0.783131	0.773892	0.816748	0.828605	0.824692	0.833513	0.831561	0.838617	0.817825	0.807507	0.823391	0.839541	0.838703	0.83482	0.852725
A17_SuffN_1	0.728457	0.739844	0.75351	0.752305	0.751248	0.750319	0.773332	0.760665	0.74655	0.694659	0.696827	0.661576	0.714848	0.729221	0.71595	0.718603	0.729639	0.731025	0.736931	0.716527	0.711304	0.711564	0.716058	0.71376	0.887237	0.892309	0.883889	0.852123	0.858753	0.894738	0.900163	0.872876	0.89949	0.878604	0.865173	0.868655	0.887128	0.886973	0.894376	0.924977	0.917246	0.914871	0.866025	0.849183	0.87385	0.836002	0.834886	0.82966	0.878126
A17_SuffN_2	0.721312	0.744973	0.759699	0.759016	0.751032	0.750009	0.772997	0.761827	0.751797	0.686919	0.691293	0.655387	0.718628	0.734943	0.721744	0.72414	0.732156	0.731862	0.740735	0.71995	0.705221	0.705173	0.712572	0.710649	0.889207	0.896229	0.887661	0.856734	0.865415	0.895802	0.901682	0.874431	0.900529	0.882973	0.8679	0.873208	0.893188	0.890433	0.899746	0.924887	0.913773	0.916922	0.869931	0.858423	0.879899	0.84065	0.841953	0.835391	0.880505
A17_SuffN_3	0.705302	0.754937	0.766568	0.768533	0.752759	0.750624	0.768597	0.756331	0.759554	0.674671	0.67795	0.641251	0.729158	0.74613	0.733047	0.732656	0.738083	0.7376	0.747677	0.726168	0.695154	0.693622	0.705832	0.706869	0.883885	0.89495	0.890044	0.856992	0.868644	0.89824	0.894389	0.867425	0.895547	0.878715	0.865247	0.870339	0.888236	0.886572	0.896747	0.915733	0.902659	0.906695	0.870877	0.865727	0.881603	0.844038	0.84774	0.841985	0.879131
A17_LimN_1	0.709149	0.74323	0.756622	0.756282	0.745821	0.742671	0.768124	0.757544	0.750906	0.675242	0.680632	0.64675	0.719538	0.731246	0.721986	0.725915	0.732264	0.732892	0.738939	0.72395	0.696991	0.699522	0.704935	0.705849	0.872892	0.882505	0.886782	0.850254	0.856314	0.89786	0.89812	0.87248	0.898829	0.863338	0.850044	0.848995	0.87575	0.873325	0.882486	0.919384	0.911527	0.90682	0.855811	0.83359	0.865933	0.831012	0.82843	0.824752	0.877369
A17_LimN_2	0.651722	0.725032	0.746939	0.75117	0.706769	0.703399	0.733374	0.722569	0.735147	0.617233	0.630428	0.592824	0.699795	0.72287	0.709749	0.715095	0.701206	0.696757	0.718482	0.698298	0.633653	0.636909	0.653343	0.656541	0.875714	0.890742	0.885898	0.861874	0.876353	0.888896	0.882042	0.868225	0.882986	0.871061	0.853924	0.871095	0.896662	0.876294	0.900573	0.910284	0.873512	0.904522	0.868459	0.882012	0.884289	0.843921	0.85594	0.845433	0.864647
A17_LimN_3	0.639093	0.728648	0.747502	0.753085	0.704574	0.700771	0.728158	0.718046	0.737802	0.606071	0.619716	0.581755	0.703411	0.72531	0.712622	0.716861	0.703486	0.698822	0.718314	0.701286	0.625082	0.628181	0.646078	0.651722	0.870612	0.888048	0.889969	0.863019	0.876151	0.89046	0.8813	0.867607	0.881202	0.863772	0.850146	0.864009	0.892893	0.872518	0.897325	0.905176	0.869851	0.8998	0.865176	0.878309	0.878905	0.843061	0.854795	0.844964	0.863626
A17_rhizobia_SuffN_1	0.737652	0.738753	0.7446	0.742266	0.753513	0.752603	0.774152	0.7624	0.744971	0.704238	0.704498	0.671116	0.71923	0.72414	0.714863	0.719122	0.735989	0.741367	0.736956	0.722535	0.73153	0.733225	0.728525	0.726134	0.851407	0.857642	0.861818	0.82756	0.830009	0.882625	0.882146	0.848818	0.884642	0.853775	0.838407	0.830111	0.855436	0.867807	0.863416	0.913099	0.917519	0.894492	0.827445	0.791745	0.834438	0.810381	0.79895	0.798743	0.865402
A17_rhizobia_SuffN_2	0.715174	0.721152	0.73086	0.729325	0.733853	0.732883	0.758837	0.749761	0.729208	0.680817	0.68224	0.644463	0.695588	0.705664	0.691847	0.706704	0.712536	0.715973	0.715499	0.704559	0.70064	0.708325	0.700106	0.696886	0.85501	0.862075	0.862909	0.843027	0.841763	0.880289	0.894416	0.868156	0.891306	0.85962	0.842148	0.834607	0.870785	0.873648	0.876471	0.919135	0.913055	0.908809	0.834467	0.802746	0.843989	0.81899	0.811374	0.812492	0.861332
A17_rhizobia_SuffN_3	0.703576	0.734842	0.745887	0.746494	0.737166	0.734848	0.757195	0.741622	0.743562	0.669631	0.674029	0.638787	0.714721	0.728034	0.713839	0.715058	0.724316	0.725816	0.729094	0.709974	0.691607	0.690073	0.696263	0.696812	0.866724	0.877302	0.877089	0.844326	0.850844	0.889222	0.889429	0.863134	0.890857	0.864318	0.849622	0.849017	0.87678	0.879286	0.884718	0.914632	0.907755	0.903612	0.848038	0.833936	0.855528	0.827589	0.827773	0.821891	0.86803
A17_rhizobia_LimN_LimN2_1	0.649818	0.719294	0.736262	0.740943	0.703783	0.698545	0.728602	0.721881	0.730014	0.616337	0.627024	0.591511	0.699546	0.715712	0.7069	0.717131	0.702968	0.700843	0.716075	0.703555	0.640141	0.647051	0.655983	0.659938	0.840319	0.85708	0.865349	0.836372	0.846555	0.874805	0.870965	0.851792	0.872505	0.843801	0.826669	0.830867	0.865096	0.853082	0.870879	0.89674	0.873915	0.887411	0.833938	0.831004	0.853728	0.817254	0.822295	0.8163	0.853335
A17_rhizobia_LimN_LimN2_2	0.643146	0.742251	0.752115	0.760437	0.718545	0.714777	0.739768	0.724528	0.749907	0.613832	0.629336	0.591992	0.722887	0.737634	0.729077	0.726786	0.72313	0.722599	0.734686	0.716961	0.646929	0.645521	0.661734	0.669149	0.85196	0.872482	0.88685	0.857539	0.867741	0.887032	0.865025	0.847664	0.86679	0.853872	0.842633	0.844372	0.878286	0.874386	0.882191	0.88686	0.863875	0.881817	0.847068	0.847848	0.861795	0.841527	0.847982	0.840539	0.850226
A17_rhizobia_LimN_LimN2_3	0.6565	0.723183	0.74349	0.745151	0.710922	0.7072	0.734452	0.727628	0.735652	0.620916	0.632309	0.595382	0.700396	0.721051	0.7055	0.718236	0.704477	0.700321	0.714933	0.700779	0.641908	0.648403	0.656224	0.658938	0.877736	0.89091	0.890192	0.859161	0.870396	0.89416	0.882552	0.866701	0.882648	0.8713	0.853294	0.865566	0.895245	0.880404	0.900464	0.91384	0.883756	0.903629	0.864299	0.867504	0.879439	0.83986	0.848849	0.840421	0.858236
sunn_SuffN_1	0.675354	0.703308	0.722614	0.726524	0.702475	0.701272	0.728975	0.715932	0.709056	0.646352	0.654927	0.618915	0.675803	0.695966	0.687101	0.689652	0.682556	0.68209	0.702067	0.678626	0.65379	0.652448	0.66462	0.661118	0.865009	0.875592	0.86711	0.848462	0.857963	0.876943	0.887228	0.865773	0.889529	0.859685	0.842393	0.856635	0.885242	0.877903	0.890219	0.909829	0.883729	0.90357	0.854637	0.862552	0.86851	0.83793	0.844518	0.835779	0.875594
sunn_SuffN_2	0.679852	0.716181	0.736374	0.738503	0.714131	0.713361	0.742703	0.727793	0.724553	0.647418	0.660625	0.623328	0.689402	0.708523	0.698282	0.700072	0.697218	0.695673	0.712904	0.690423	0.660893	0.659419	0.671194	0.669562	0.872823	0.885367	0.880355	0.860686	0.869335	0.889072	0.89545	0.875706	0.896011	0.866843	0.851144	0.860383	0.893827	0.886873	0.897705	0.9152	0.889889	0.9106	0.860368	0.862268	0.872585	0.845689	0.852311	0.843839	0.877453
sunn_SuffN_3	0.671109	0.718828	0.735736	0.738675	0.712724	0.710769	0.737013	0.72483	0.72666	0.638874	0.648713	0.611601	0.690961	0.709618	0.697859	0.70124	0.697281	0.695251	0.711029	0.69004	0.653042	0.653596	0.664068	0.663774	0.864425	0.878334	0.875352	0.853726	0.86375	0.888377	0.889716	0.869232	0.891136	0.860338	0.844681	0.852864	0.885115	0.875999	0.889556	0.910616	0.885171	0.905194	0.854913	0.855615	0.867447	0.836565	0.843579	0.836326	0.871239
sunn_LimN_1	0.689485	0.71939	0.736193	0.739225	0.7211	0.720445	0.749828	0.732745	0.725875	0.658486	0.67095	0.635765	0.692054	0.706337	0.700364	0.697462	0.701844	0.702346	0.716404	0.693275	0.675464	0.671328	0.683047	0.681037	0.866884	0.87814	0.876295	0.856305	0.863514	0.889263	0.883597	0.864352	0.885942	0.857818	0.844483	0.8505	0.88397	0.882206	0.887055	0.911917	0.892304	0.904234	0.8515	0.84384	0.861242	0.84125	0.842044	0.835892	0.871746
sunn_LimN_2	0.665716	0.710332	0.730657	0.735118	0.706696	0.705219	0.7323	0.717026	0.716886	0.637281	0.650265	0.613976	0.683058	0.703595	0.694328	0.693316	0.689542	0.687218	0.706984	0.682783	0.649204	0.645576	0.663199	0.661628	0.865128	0.877188	0.872012	0.853485	0.86376	0.878899	0.880173	0.862107	0.880726	0.857055	0.844877	0.858055	0.889666	0.881237	0.893539	0.905118	0.879148	0.901623	0.854758	0.863689	0.865945	0.841688	0.850321	0.842249	0.869137
sunn_LimN_3	0.671614	0.714043	0.727196	0.731036	0.710817	0.708241	0.732976	0.723153	0.718905	0.642666	0.649284	0.612148	0.684476	0.70187	0.690768	0.697774	0.692125	0.690959	0.705912	0.687407	0.655456	0.658193	0.664785	0.663343	0.860326	0.872299	0.872386	0.853056	0.86053	0.887899	0.882601	0.864473	0.884009	0.850883	0.835693	0.844039	0.880578	0.873056	0.884623	0.909418	0.884522	0.902274	0.848702	0.845397	0.861378	0.834413	0.837668	0.833198	0.866209
CS_YE_0HR_CK_1	0.597133	0.583973	0.622264	0.621623	0.584505	0.58377	0.626647	0.607064	0.59079	0.573507	0.598206	0.571085	0.569652	0.596607	0.592089	0.581189	0.572046	0.570473	0.607865	0.57596	0.55936	0.550025	0.582544	0.57674	0.73164	0.741426	0.742059	0.745112	0.752035	0.724959	0.767171	0.773903	0.771986	0.713845	0.694609	0.719725	0.757397	0.742569	0.756963	0.766189	0.741832	0.774195	0.732237	0.767632	0.744006	0.74763	0.757433	0.736283	0.756001
CS_YE_0HR_CK_2	0.594771	0.589189	0.624761	0.62533	0.588202	0.587087	0.627939	0.607952	0.59457	0.572872	0.597264	0.570435	0.574978	0.601656	0.597389	0.58514	0.576351	0.574689	0.612257	0.579701	0.559473	0.549786	0.58278	0.57731	0.732248	0.743832	0.745391	0.749391	0.756827	0.727733	0.767825	0.774694	0.772422	0.711616	0.693179	0.717586	0.755568	0.741907	0.755684	0.762205	0.738439	0.771278	0.733362	0.770093	0.746155	0.751233	0.761313	0.740789	0.757405
CS_YE_2HR_CK_1	0.601488	0.585253	0.620915	0.620915	0.587116	0.586535	0.627671	0.608315	0.590752	0.579472	0.602249	0.575068	0.569945	0.596149	0.592219	0.580794	0.572828	0.571691	0.608626	0.576246	0.565035	0.555164	0.586227	0.579089	0.731934	0.74212	0.741912	0.745745	0.752817	0.724424	0.767643	0.773394	0.773405	0.714385	0.694778	0.719527	0.75645	0.743633	0.755842	0.766221	0.743128	0.77437	0.732224	0.767543	0.744193	0.747786	0.756948	0.736294	0.756267
CS_YE_2HR_CK_2	0.605501	0.585622	0.622524	0.6213	0.589711	0.58939	0.629785	0.610747	0.591498	0.582674	0.6037	0.576317	0.569841	0.59652	0.590484	0.581408	0.573771	0.572579	0.607988	0.576513	0.566297	0.55797	0.588183	0.581439	0.735324	0.743374	0.741748	0.744493	0.750363	0.72564	0.768978	0.774695	0.774364	0.717412	0.69888	0.72498	0.759506	0.744832	0.759187	0.770482	0.747373	0.777809	0.735374	0.768544	0.745649	0.746337	0.755185	0.735182	0.755879
CS_YE_2HR_1	0.565619	0.543171	0.571653	0.573863	0.549097	0.551105	0.59384	0.566052	0.547244	0.550558	0.583634	0.557203	0.526248	0.547152	0.547396	0.536574	0.532837	0.53375	0.566138	0.538527	0.534799	0.522447	0.548604	0.53964	0.696956	0.710532	0.714687	0.735664	0.729426	0.688905	0.738614	0.751578	0.741133	0.683338	0.669563	0.682086	0.724805	0.72528	0.72105	0.724693	0.704956	0.73494	0.696353	0.72035	0.699595	0.734058	0.735661	0.722429	0.712053
CS_YE_2HR_2	0.569179	0.543831	0.572192	0.573704	0.551163	0.553282	0.596356	0.567861	0.547573	0.554462	0.588703	0.562413	0.52748	0.54755	0.548869	0.537527	0.534628	0.535825	0.56789	0.540456	0.539688	0.526665	0.552728	0.543429	0.699032	0.71251	0.717062	0.73694	0.730578	0.690856	0.740367	0.752963	0.742229	0.683647	0.67065	0.682648	0.725558	0.728259	0.722049	0.726403	0.708107	0.735799	0.69782	0.72043	0.700063	0.736599	0.737447	0.724487	0.715517
CS_YE_24HR_CK_1	0.604531	0.583765	0.618216	0.618406	0.587287	0.586933	0.627185	0.606883	0.588351	0.583169	0.605365	0.579211	0.56868	0.594481	0.590519	0.578288	0.571998	0.571621	0.607782	0.574543	0.567804	0.557315	0.588454	0.581093	0.729588	0.738894	0.738376	0.740982	0.747582	0.721608	0.762365	0.767066	0.768856	0.711951	0.692846	0.717426	0.751603	0.740493	0.751334	0.761233	0.740184	0.768958	0.728989	0.762918	0.740609	0.74388	0.752214	0.731905	0.752584
CS_YE_24HR_CK_2	0.611451	0.580586	0.615712	0.614695	0.587896	0.58754	0.627463	0.607827	0.585877	0.58926	0.609192	0.582931	0.56528	0.59104	0.58548	0.574771	0.570433	0.570604	0.604316	0.572042	0.57268	0.562602	0.591663	0.583826	0.729729	0.736662	0.735177	0.736848	0.742349	0.719157	0.762558	0.766912	0.76905	0.712657	0.693696	0.718355	0.751839	0.740613	0.751572	0.764496	0.745016	0.771537	0.727208	0.758874	0.737393	0.738996	0.746678	0.726465	0.750599
CS_YE_24HR_1	0.612074	0.587313	0.618315	0.618787	0.594545	0.595698	0.63373	0.6108	0.591576	0.592162	0.616842	0.589416	0.571061	0.595788	0.590881	0.579086	0.576283	0.577058	0.609892	0.577599	0.577321	0.565988	0.593764	0.585326	0.73674	0.746852	0.745705	0.750736	0.754805	0.726258	0.771914	0.779332	0.778914	0.715151	0.698276	0.71985	0.756291	0.750048	0.755825	0.764384	0.746807	0.772961	0.733833	0.764499	0.742794	0.753065	0.760451	0.741467	0.758464
CS_YE_24HR_2	0.616805	0.588257	0.618849	0.618779	0.597698	0.59898	0.636651	0.613573	0.591985	0.598441	0.623983	0.597435	0.572442	0.59621	0.592488	0.580896	0.578815	0.579359	0.611861	0.580361	0.58294	0.57168	0.599198	0.590022	0.735085	0.745011	0.744211	0.749065	0.752351	0.724572	0.770015	0.777085	0.776487	0.71309	0.697126	0.71736	0.753405	0.749106	0.753262	0.761983	0.74633	0.770009	0.732398	0.760825	0.740455	0.752502	0.758625	0.740648	0.758186
CS_MJ_2HR_CK_1	0.619215	0.592352	0.624657	0.62398	0.599708	0.599673	0.638157	0.616896	0.597111	0.600141	0.621634	0.596963	0.578602	0.602095	0.598538	0.586945	0.584317	0.585016	0.618261	0.586486	0.585199	0.57457	0.603633	0.597371	0.735402	0.74304	0.741852	0.747105	0.750525	0.723141	0.765247	0.772889	0.773118	0.718862	0.701456	0.721116	0.750925	0.744863	0.752237	0.761124	0.74505	0.767709	0.734159	0.760781	0.741735	0.748917	0.754114	0.735138	0.751735
CS_MJ_2HR_CK_2	0.61551	0.593679	0.626159	0.625557	0.599701	0.599658	0.637295	0.616682	0.59848	0.596352	0.616923	0.591967	0.579592	0.6035	0.598946	0.588264	0.584876	0.58529	0.617915	0.587034	0.581282	0.57141	0.600528	0.595199	0.737032	0.744388	0.743	0.747832	0.751148	0.723837	0.765144	0.77334	0.772226	0.719656	0.702785	0.723558	0.752214	0.744484	0.753707	0.760786	0.744033	0.76797	0.736427	0.76319	0.74384	0.748926	0.754855	0.735712	0.750365
CS_MJ_2HR_1	0.613794	0.575947	0.600416	0.598059	0.588879	0.590621	0.624248	0.600967	0.578669	0.596292	0.615248	0.591742	0.558504	0.578093	0.574809	0.564267	0.568034	0.570696	0.597548	0.568326	0.577358	0.567564	0.588943	0.58152	0.722295	0.727622	0.72372	0.739457	0.736514	0.706539	0.757577	0.771804	0.763447	0.713783	0.695604	0.709593	0.736843	0.734858	0.737323	0.743664	0.731934	0.751904	0.716623	0.733084	0.719306	0.733463	0.734597	0.718269	0.731537
CS_MJ_2HR_2	0.609528	0.575002	0.598285	0.596111	0.587676	0.589662	0.621524	0.597282	0.57631	0.593378	0.612567	0.588637	0.55673	0.576629	0.573447	0.561825	0.566119	0.569183	0.596071	0.566476	0.574333	0.563972	0.586631	0.579532	0.72028	0.725732	0.7216	0.73772	0.73448	0.703609	0.754064	0.767934	0.75975	0.710391	0.693309	0.707054	0.732751	0.732035	0.733526	0.738046	0.726996	0.746136	0.715273	0.731877	0.716367	0.732708	0.733377	0.717556	0.728844
CS_MJ_24HR_CK_1	0.623817	0.593541	0.624072	0.623214	0.601604	0.60092	0.638523	0.618712	0.595889	0.60481	0.623625	0.599695	0.578293	0.600832	0.599606	0.585686	0.583711	0.584974	0.618441	0.585882	0.587647	0.57695	0.605727	0.598017	0.732414	0.740763	0.738627	0.736927	0.742428	0.722266	0.765877	0.77188	0.7747	0.717584	0.700313	0.719905	0.748882	0.743403	0.750771	0.765295	0.752159	0.771371	0.731198	0.758136	0.738066	0.739361	0.74589	0.72715	0.755127
CS_MJ_24HR_CK_2	0.635786	0.594941	0.625654	0.623991	0.607653	0.607119	0.644167	0.624277	0.597552	0.617537	0.635401	0.612099	0.579764	0.601488	0.599911	0.587729	0.587362	0.589498	0.620612	0.589195	0.599106	0.588652	0.615855	0.607635	0.735099	0.740898	0.738149	0.736507	0.740265	0.722855	0.766903	0.771995	0.775625	0.720158	0.703653	0.722288	0.749791	0.745939	0.752336	0.768093	0.757251	0.772816	0.732724	0.755635	0.737665	0.739567	0.744039	0.726185	0.756174
CS_MJ_24HR_1	0.681883	0.594275	0.601137	0.595773	0.631825	0.632918	0.653488	0.633089	0.589222	0.672798	0.678874	0.665968	0.579777	0.586243	0.58875	0.577859	0.598939	0.608806	0.618121	0.593485	0.655177	0.645755	0.648069	0.6354	0.721581	0.720106	0.710094	0.718229	0.71015	0.707966	0.740988	0.749608	0.753462	0.716421	0.7056	0.703823	0.717132	0.734388	0.724058	0.735835	0.749092	0.736488	0.704855	0.69128	0.695334	0.710163	0.697677	0.690461	0.723777
CS_MJ_24HR_2	0.67322	0.594207	0.600842	0.594896	0.629423	0.630288	0.650284	0.628823	0.588572	0.664902	0.670791	0.656509	0.57998	0.586644	0.589198	0.578651	0.598498	0.607419	0.617466	0.593468	0.647122	0.639047	0.6422	0.630708	0.717827	0.71784	0.710836	0.717219	0.709144	0.708164	0.739232	0.749079	0.749823	0.710071	0.700814	0.698444	0.713972	0.730178	0.720783	0.731935	0.744399	0.732785	0.70303	0.689815	0.692303	0.70854	0.696538	0.690219	0.721577
Seeds_transgenic_R108_GuarMannSynt_1	0.49008	0.483704	0.550558	0.529995	0.498277	0.49791	0.534705	0.52403	0.498121	0.461105	0.494863	0.478439	0.471858	0.499818	0.50289	0.498059	0.480981	0.47226	0.51435	0.48858	0.458572	0.454419	0.495891	0.494354	0.565447	0.573598	0.567896	0.553391	0.5711	0.560619	0.578552	0.572205	0.580508	0.568578	0.559344	0.565271	0.573193	0.560013	0.575543	0.572467	0.558746	0.576921	0.573692	0.590584	0.59287	0.565728	0.579039	0.567261	0.581469
Seeds_transgenic_R108_GuarMannSynt_2	0.498711	0.512521	0.585201	0.562211	0.521023	0.520783	0.560131	0.55182	0.531988	0.464468	0.497177	0.477357	0.498405	0.528157	0.529204	0.529863	0.506785	0.495515	0.539968	0.514698	0.466367	0.467043	0.505169	0.505688	0.599295	0.610443	0.605677	0.589864	0.610055	0.598141	0.608585	0.605197	0.609459	0.603054	0.589708	0.595913	0.606293	0.585909	0.607087	0.602588	0.580957	0.609084	0.610479	0.625912	0.63473	0.596981	0.612801	0.60193	0.604724
Seeds_transgenic_R108_GuarMannSynt_3	0.486406	0.483298	0.540384	0.523854	0.49604	0.495092	0.526791	0.517619	0.492093	0.463013	0.491901	0.475857	0.468704	0.495674	0.50045	0.492773	0.476711	0.469594	0.510961	0.484673	0.458478	0.452583	0.494663	0.490905	0.553615	0.562722	0.557211	0.544655	0.56178	0.552281	0.567301	0.558419	0.570434	0.558228	0.549852	0.555023	0.563917	0.554858	0.566811	0.563338	0.553273	0.56868	0.562931	0.581483	0.581951	0.557391	0.569355	0.558781	0.574173
Seeds_transgenic_R108_emptyVec_1	0.479369	0.520168	0.585462	0.568016	0.518325	0.51861	0.549934	0.539298	0.532049	0.451874	0.486453	0.464563	0.501904	0.536256	0.538032	0.527679	0.505104	0.493405	0.542	0.512104	0.452228	0.44567	0.49505	0.495286	0.602224	0.618178	0.61069	0.594784	0.619637	0.598071	0.609993	0.603108	0.61128	0.604071	0.594091	0.606616	0.61753	0.599332	0.619305	0.601242	0.575375	0.611181	0.618243	0.65513	0.640564	0.610132	0.63322	0.618665	0.615552
Seeds_transgenic_R108_emptyVec_2	0.481184	0.515713	0.579423	0.561874	0.51703	0.517252	0.547786	0.537778	0.526943	0.454511	0.487754	0.466614	0.498236	0.531192	0.532795	0.523563	0.50276	0.491482	0.538255	0.509434	0.45437	0.448609	0.496236	0.496127	0.59652	0.611094	0.60425	0.58819	0.611445	0.592618	0.603774	0.597289	0.605236	0.59721	0.588795	0.599719	0.609532	0.592648	0.611551	0.594532	0.571325	0.603727	0.61038	0.643282	0.631954	0.602175	0.623216	0.610048	0.607847
Seeds_transgenic_R108_emptyVec_3	0.478143	0.515782	0.577216	0.560193	0.518558	0.519823	0.546436	0.536224	0.524305	0.454426	0.487869	0.467421	0.496546	0.528767	0.531701	0.518992	0.501653	0.49028	0.537936	0.506715	0.454575	0.446651	0.496462	0.495688	0.593863	0.608111	0.600521	0.582498	0.606489	0.586599	0.599162	0.591145	0.601057	0.591631	0.586147	0.597902	0.603377	0.589254	0.605632	0.585974	0.565346	0.596226	0.607283	0.641111	0.628124	0.599715	0.620574	0.608508	0.605169
Root_A17_5d_seedling_N_starved_1	0.635325	0.7419	0.75476	0.759179	0.71328	0.710749	0.737344	0.720583	0.751962	0.596811	0.611867	0.572079	0.724261	0.738521	0.724815	0.723775	0.723009	0.721134	0.727366	0.709658	0.634619	0.634822	0.65118	0.661968	0.872039	0.888741	0.897176	0.866925	0.880661	0.910384	0.873116	0.858677	0.872281	0.874919	0.862685	0.872395	0.90707	0.888082	0.910269	0.902891	0.867149	0.898651	0.863489	0.866435	0.871611	0.844808	0.855644	0.844947	0.85167
Root_A17_5d_seedling_N_starved_2	0.699479	0.763541	0.776788	0.776205	0.756399	0.755644	0.77955	0.762281	0.772355	0.660798	0.67021	0.631432	0.743502	0.754536	0.74056	0.741243	0.752085	0.752826	0.753851	0.735167	0.695476	0.696316	0.708268	0.715061	0.896164	0.90421	0.902317	0.873283	0.882279	0.920348	0.886215	0.865229	0.885414	0.901004	0.887564	0.892919	0.918183	0.909144	0.924324	0.922757	0.898859	0.912649	0.87743	0.863295	0.881738	0.852339	0.854485	0.848601	0.865119
Root_A17_5d_seedling_N_starved_3	0.623699	0.737666	0.750597	0.755794	0.707837	0.70497	0.733096	0.716711	0.746861	0.586851	0.60593	0.565263	0.717628	0.731174	0.720644	0.722746	0.71627	0.71377	0.723962	0.710067	0.622833	0.62547	0.641915	0.653074	0.86596	0.888378	0.902972	0.880127	0.890421	0.91094	0.880609	0.876464	0.879431	0.859453	0.848661	0.852433	0.89387	0.874488	0.897859	0.895302	0.859102	0.892582	0.864682	0.862414	0.872748	0.852762	0.862129	0.855436	0.848265
Root_A17_5d_seedling_24h_Mock_1	0.623307	0.722123	0.746982	0.750239	0.703718	0.702523	0.733104	0.71254	0.729525	0.59086	0.617737	0.575544	0.69259	0.713394	0.706236	0.705234	0.69391	0.689432	0.714534	0.693813	0.613908	0.611745	0.634601	0.641134	0.870971	0.899736	0.907812	0.898978	0.912665	0.898189	0.892092	0.888558	0.890656	0.847053	0.837437	0.840651	0.878509	0.868124	0.881944	0.866791	0.833127	0.87322	0.872311	0.884412	0.88758	0.878725	0.892452	0.88296	0.861393
Root_A17_5d_seedling_24h_Mock_2	0.626502	0.717411	0.751805	0.750122	0.701883	0.698742	0.728826	0.712696	0.727719	0.591365	0.614694	0.575223	0.692017	0.715429	0.707017	0.707205	0.69507	0.687553	0.715845	0.693966	0.613596	0.613784	0.639625	0.6469	0.848075	0.874605	0.887627	0.870637	0.887477	0.884608	0.871576	0.866637	0.872025	0.822474	0.812334	0.817568	0.856497	0.839634	0.859536	0.854195	0.822004	0.855376	0.854394	0.864716	0.874022	0.855281	0.867744	0.857296	0.849282
Root_A17_5d_seedling_24h_Mock_3	0.620914	0.714929	0.750628	0.750173	0.695642	0.692661	0.725561	0.709344	0.726361	0.584302	0.607869	0.567583	0.690007	0.714178	0.706563	0.705578	0.691129	0.683122	0.713933	0.691455	0.607074	0.606779	0.634234	0.641819	0.848568	0.875803	0.886983	0.870511	0.889781	0.881895	0.866671	0.863347	0.867092	0.82305	0.810968	0.819037	0.85621	0.836881	0.858786	0.852418	0.816824	0.853848	0.855396	0.870866	0.877299	0.855785	0.869583	0.857526	0.845754
Root_A17_5d_seedling_24h_Nod_factor_1	0.629876	0.717348	0.741054	0.743343	0.706443	0.706656	0.738692	0.713971	0.724536	0.599156	0.62925	0.585579	0.687341	0.706481	0.700911	0.700533	0.692327	0.688486	0.713159	0.694229	0.621844	0.619379	0.639968	0.644734	0.868118	0.898946	0.910742	0.913555	0.921333	0.894951	0.896965	0.900097	0.893034	0.839053	0.83147	0.827046	0.873862	0.86947	0.875715	0.860909	0.829281	0.870216	0.866165	0.872272	0.880311	0.888746	0.89807	0.891568	0.857274
Root_A17_5d_seedling_24h_Nod_factor_2	0.620349	0.711045	0.746468	0.745698	0.694443	0.69168	0.723327	0.707104	0.721498	0.58581	0.610574	0.570231	0.684795	0.7087	0.701279	0.701962	0.687132	0.67941	0.709924	0.688036	0.606302	0.606353	0.632768	0.639583	0.84772	0.874498	0.88624	0.873459	0.889494	0.881877	0.86987	0.867011	0.869608	0.819726	0.809002	0.815419	0.856496	0.839282	0.858796	0.852814	0.81852	0.854784	0.855818	0.868212	0.874229	0.859031	0.872045	0.861009	0.848778
Root_A17_5d_seedling_24h_Nod_factor_3	0.621569	0.714116	0.748371	0.748286	0.695845	0.692564	0.725379	0.708346	0.725546	0.58663	0.611366	0.570715	0.689198	0.712928	0.703744	0.705647	0.690471	0.683096	0.712167	0.691605	0.607421	0.608182	0.633446	0.641331	0.852444	0.879859	0.893939	0.882816	0.89823	0.887222	0.873305	0.873097	0.872598	0.824912	0.814261	0.820172	0.862478	0.844281	0.864989	0.858446	0.823189	0.860675	0.860725	0.873321	0.878263	0.866004	0.879029	0.868464	0.849424
Root_A17_5d_seedling_1dpi_Sinorhizobium_1	0.613016	0.724538	0.746405	0.751628	0.690536	0.687095	0.721741	0.70648	0.736508	0.573214	0.594787	0.554586	0.705916	0.723493	0.714406	0.714152	0.702017	0.697686	0.714722	0.69749	0.606885	0.607733	0.630157	0.640474	0.86114	0.882493	0.892967	0.871131	0.886899	0.901517	0.870986	0.862962	0.868881	0.862423	0.849439	0.860736	0.905211	0.878765	0.906056	0.900351	0.85735	0.900269	0.858477	0.870282	0.871187	0.849281	0.863462	0.851979	0.851595
Root_A17_5d_seedling_1dpi_Sinorhizobium_2	0.67607	0.747934	0.765376	0.765371	0.736166	0.734327	0.763951	0.746851	0.75818	0.635807	0.650949	0.61033	0.725072	0.7382	0.725551	0.728604	0.731901	0.730854	0.737346	0.721187	0.666316	0.668017	0.682941	0.689506	0.884801	0.899138	0.90628	0.885437	0.893484	0.922561	0.899443	0.883797	0.894699	0.883156	0.87071	0.873044	0.91671	0.901394	0.920569	0.924262	0.897628	0.92124	0.871616	0.860617	0.878756	0.860917	0.865016	0.859596	0.871257
Root_A17_5d_seedling_1dpi_Sinorhizobium_3	0.62026	0.723113	0.73973	0.745076	0.694673	0.691405	0.722513	0.7066	0.731861	0.582787	0.599356	0.558619	0.700811	0.717811	0.706745	0.709043	0.699232	0.695972	0.711485	0.695196	0.611113	0.613475	0.631879	0.641122	0.86221	0.883734	0.895357	0.879464	0.890467	0.905778	0.880315	0.877552	0.876283	0.850401	0.838835	0.848597	0.897713	0.872573	0.900058	0.8998	0.860768	0.901735	0.861731	0.867096	0.871431	0.852626	0.864447	0.856047	0.84992
Root_A17_5d_seedling_3dpi_Sinorhizobium_1	0.632576	0.73232	0.748235	0.751686	0.703945	0.700045	0.732177	0.716641	0.742464	0.593396	0.609709	0.571475	0.715392	0.728138	0.7195	0.71885	0.714788	0.71203	0.723126	0.707116	0.629117	0.631533	0.648055	0.658433	0.850234	0.869622	0.884891	0.857273	0.870027	0.900838	0.869459	0.857415	0.869252	0.854013	0.842796	0.846456	0.886915	0.866405	0.889156	0.899079	0.864559	0.893137	0.843986	0.841556	0.855378	0.833294	0.840205	0.832132	0.851318
Root_A17_5d_seedling_3dpi_Sinorhizobium_2	0.661445	0.742973	0.756797	0.759687	0.724809	0.723193	0.751347	0.734344	0.751697	0.624437	0.637658	0.599854	0.723307	0.736896	0.724842	0.724754	0.726841	0.72586	0.733354	0.715254	0.656975	0.65787	0.671096	0.679125	0.885364	0.898436	0.901822	0.879912	0.889993	0.913899	0.878164	0.86475	0.873514	0.883746	0.872504	0.882435	0.914198	0.898785	0.918399	0.906488	0.87488	0.903406	0.871305	0.868889	0.878747	0.856453	0.862333	0.853975	0.857019
Root_A17_5d_seedling_3dpi_Sinorhizobium_3	0.658659	0.728529	0.741606	0.743614	0.712087	0.709408	0.741557	0.724741	0.736102	0.619848	0.633172	0.594577	0.706907	0.717417	0.708853	0.710323	0.711334	0.711521	0.719267	0.70375	0.648817	0.651119	0.663004	0.669303	0.861506	0.877462	0.890666	0.868725	0.874945	0.912387	0.885985	0.874445	0.882993	0.853967	0.841721	0.84415	0.889828	0.874192	0.892805	0.910579	0.881978	0.904948	0.851933	0.839268	0.859128	0.843693	0.844199	0.839376	0.861456
Root_efd_5d_seedling_N_starved_1	0.651303	0.747523	0.761231	0.763572	0.723501	0.722008	0.746776	0.73139	0.757351	0.611813	0.626039	0.586672	0.728486	0.743084	0.728426	0.726783	0.729686	0.727602	0.732958	0.713794	0.649072	0.648062	0.665289	0.674381	0.880522	0.894371	0.898613	0.865387	0.879154	0.91335	0.878049	0.859204	0.876895	0.884589	0.871531	0.881157	0.913161	0.896529	0.916804	0.909911	0.877909	0.90499	0.869376	0.870041	0.8767	0.846604	0.856445	0.845158	0.858295
Root_efd_5d_seedling_N_starved_2	0.687474	0.752724	0.764518	0.763779	0.742125	0.742478	0.767616	0.751703	0.760514	0.647631	0.658998	0.620247	0.730765	0.740437	0.72924	0.727575	0.739064	0.739861	0.741215	0.722804	0.683715	0.683482	0.696376	0.701761	0.882925	0.89263	0.892507	0.863062	0.871481	0.913037	0.881446	0.858619	0.879992	0.892921	0.878039	0.881289	0.911648	0.902241	0.916089	0.919966	0.896981	0.91048	0.864697	0.848475	0.869106	0.842079	0.842701	0.836515	0.861121
Root_efd_5d_seedling_N_starved_3	0.62098	0.740759	0.750518	0.756531	0.707442	0.705144	0.730235	0.715095	0.747906	0.585033	0.602355	0.561774	0.720297	0.734302	0.724024	0.723379	0.71746	0.714503	0.725556	0.710381	0.621918	0.623394	0.641068	0.652137	0.861991	0.884868	0.898502	0.873068	0.884711	0.906799	0.873454	0.866801	0.872678	0.858172	0.84759	0.85178	0.891093	0.872503	0.894779	0.89166	0.855067	0.888937	0.861486	0.862341	0.870243	0.847559	0.857476	0.849841	0.844723
Root_ya1_hap2_5d_seedling_T0_non_inoculated_N_starved_1	0.643283	0.74965	0.762409	0.765744	0.722119	0.720384	0.746357	0.730372	0.75987	0.604206	0.620208	0.580743	0.731653	0.745314	0.732225	0.730341	0.731513	0.729236	0.735305	0.717123	0.644968	0.644309	0.661192	0.671549	0.879923	0.895465	0.901794	0.870312	0.884623	0.914565	0.872727	0.857089	0.870678	0.884055	0.871655	0.880062	0.912568	0.896533	0.915711	0.904633	0.870506	0.899053	0.869129	0.86894	0.876857	0.85018	0.859812	0.849086	0.852211
Root_ya1_hap2_5d_seedling_T0_non_inoculated_N_starved_2	0.686914	0.758032	0.769325	0.770267	0.746046	0.745829	0.770539	0.753813	0.766968	0.648204	0.659142	0.619993	0.737965	0.747401	0.735772	0.736217	0.745078	0.745912	0.746837	0.729366	0.685251	0.685733	0.69806	0.704578	0.887469	0.897444	0.898867	0.871876	0.879935	0.918201	0.884358	0.863088	0.883563	0.899038	0.883566	0.887034	0.917725	0.908134	0.922887	0.922939	0.898788	0.913254	0.871341	0.855834	0.876869	0.851211	0.851959	0.846436	0.863976
Root_ya1_hap2_5d_seedling_T0_non_inoculated_N_starved_3	0.629383	0.738091	0.751559	0.756008	0.709588	0.70762	0.735929	0.721243	0.747382	0.590973	0.608202	0.567779	0.716623	0.73059	0.719542	0.721555	0.716173	0.713359	0.723694	0.708457	0.626613	0.629158	0.644491	0.654279	0.871305	0.891648	0.901688	0.877008	0.888089	0.911999	0.878872	0.87293	0.876211	0.864306	0.852056	0.858507	0.899169	0.878322	0.90235	0.898678	0.862133	0.896632	0.867664	0.86497	0.876301	0.850579	0.860225	0.85221	0.846285
Root_ya1_hap2_5d_seedling_24h_Mock_1	0.631034	0.722982	0.745475	0.749342	0.708199	0.707982	0.739216	0.715331	0.729859	0.600606	0.629894	0.58752	0.69442	0.713887	0.707488	0.705886	0.697013	0.693522	0.718371	0.697512	0.623422	0.620418	0.642052	0.648126	0.868634	0.898339	0.90787	0.906722	0.916714	0.893039	0.892725	0.892996	0.891096	0.847462	0.838425	0.836315	0.875139	0.870032	0.877773	0.860851	0.829296	0.869352	0.868337	0.877408	0.882797	0.884015	0.894944	0.887205	0.856829
Root_ya1_hap2_5d_seedling_24h_Mock_2	0.625971	0.718571	0.752532	0.751668	0.701648	0.698755	0.729825	0.713385	0.728871	0.590631	0.614881	0.575158	0.69279	0.716056	0.708019	0.708017	0.695395	0.687937	0.716671	0.694915	0.613396	0.613347	0.639619	0.647001	0.848375	0.875411	0.888397	0.870943	0.888101	0.884235	0.870347	0.865248	0.871284	0.822542	0.812015	0.817457	0.855615	0.839032	0.85838	0.853004	0.819785	0.854024	0.854767	0.866347	0.875278	0.856592	0.869159	0.858483	0.84959
Root_ya1_hap2_5d_seedling_24h_Mock_3	0.62555	0.713156	0.747411	0.746114	0.696852	0.694162	0.725079	0.70918	0.723671	0.589832	0.611501	0.571334	0.68744	0.711475	0.702575	0.702637	0.690018	0.682439	0.711442	0.68944	0.610288	0.610343	0.63573	0.642329	0.849364	0.876165	0.886334	0.871034	0.888411	0.882934	0.872117	0.868451	0.872781	0.82252	0.810452	0.817723	0.856091	0.83766	0.858744	0.854426	0.820821	0.85618	0.855536	0.86851	0.875574	0.855263	0.868378	0.856797	0.848437
Root_YA1_HAP2_5d_seedling_24h_Nod_factor_1	0.638088	0.721896	0.743492	0.746433	0.711298	0.71188	0.742236	0.718965	0.727805	0.607711	0.635769	0.592995	0.691311	0.710006	0.703846	0.702838	0.696369	0.693028	0.716855	0.696343	0.62967	0.627136	0.646375	0.650421	0.874421	0.903486	0.912587	0.913703	0.922398	0.900798	0.900009	0.899669	0.897107	0.843846	0.835134	0.834157	0.877275	0.873076	0.87926	0.865827	0.83504	0.873659	0.871384	0.877163	0.88571	0.889546	0.898693	0.891474	0.863093
Root_YA1_HAP2_5d_seedling_24h_Nod_factor_2	0.631473	0.712618	0.747866	0.746957	0.69934	0.696714	0.730477	0.713952	0.722791	0.597378	0.622856	0.583625	0.687843	0.709976	0.704532	0.704708	0.691628	0.684578	0.715148	0.692545	0.6189	0.618678	0.643633	0.649362	0.850606	0.876076	0.88894	0.876885	0.891834	0.885147	0.874178	0.871647	0.874697	0.820733	0.809606	0.815453	0.858598	0.843889	0.86015	0.857879	0.826545	0.859051	0.856698	0.8648	0.874698	0.862502	0.872956	0.862227	0.853378
Root_YA1_HAP2_5d_seedling_24h_Nod_factor_3	0.620835	0.719663	0.753465	0.754448	0.697856	0.694717	0.727686	0.71077	0.730424	0.584834	0.609559	0.568919	0.694481	0.718878	0.711207	0.708913	0.694408	0.686734	0.718071	0.694378	0.607792	0.60681	0.635287	0.643216	0.849695	0.877619	0.889905	0.874334	0.89346	0.883915	0.868945	0.865617	0.86902	0.827577	0.815394	0.822453	0.860947	0.842867	0.863571	0.856879	0.820459	0.859361	0.857997	0.874708	0.879015	0.859987	0.874699	0.862552	0.848949
Root_ya1_hap2_5d_seedling_1dpi_Sinorhizobium_1	0.625465	0.732532	0.748586	0.752294	0.704157	0.700467	0.730398	0.715256	0.742538	0.586364	0.603153	0.562472	0.71182	0.726639	0.715161	0.716885	0.711484	0.708621	0.719274	0.703631	0.621678	0.624034	0.641958	0.652035	0.859072	0.878763	0.892511	0.867248	0.880396	0.908076	0.877378	0.863968	0.874116	0.86357	0.851758	0.856394	0.900853	0.87956	0.904324	0.904377	0.868937	0.902372	0.853272	0.85359	0.864499	0.841863	0.852161	0.844844	0.854014
Root_ya1_hap2_5d_seedling_1dpi_Sinorhizobium_2	0.685042	0.745108	0.763976	0.762864	0.736351	0.734475	0.766097	0.749888	0.756919	0.641712	0.652951	0.612608	0.721206	0.73426	0.721183	0.725004	0.7299	0.728874	0.735299	0.717657	0.671841	0.674482	0.687588	0.692954	0.873985	0.885711	0.890905	0.870944	0.879554	0.913076	0.896215	0.877694	0.891904	0.881707	0.864964	0.866389	0.910018	0.892987	0.913284	0.92265	0.897847	0.920438	0.859432	0.845914	0.871998	0.845685	0.848204	0.842635	0.868211
Root_ya1_hap2_5d_seedling_1dpi_Sinorhizobium_3	0.603871	0.710937	0.729348	0.735665	0.679774	0.677127	0.709765	0.69391	0.719768	0.566552	0.586783	0.5455	0.687187	0.70565	0.69524	0.696797	0.6842	0.680773	0.698459	0.681907	0.594138	0.595515	0.616107	0.624906	0.855388	0.878115	0.889564	0.87499	0.886888	0.897232	0.875606	0.873817	0.871278	0.845752	0.833891	0.845435	0.896448	0.870426	0.898395	0.894079	0.852614	0.897931	0.85607	0.867219	0.866465	0.848891	0.863177	0.853197	0.846105
Root_ya1_hap2_5d_seedling_3dpi_Sinorhizobium_1	0.63305	0.737617	0.753755	0.757434	0.709916	0.706025	0.737093	0.722005	0.748714	0.59399	0.610726	0.571595	0.720771	0.732485	0.722851	0.725567	0.720776	0.718775	0.726624	0.713376	0.632487	0.636114	0.651435	0.662992	0.856621	0.875316	0.891709	0.864152	0.875446	0.908704	0.872513	0.860551	0.870999	0.859914	0.849508	0.852097	0.89432	0.873582	0.89749	0.901898	0.868223	0.89562	0.85078	0.84445	0.860983	0.839518	0.845948	0.839315	0.852855
Root_ya1_hap2_5d_seedling_3dpi_Sinorhizobium_2	0.608283	0.733315	0.749158	0.755373	0.695393	0.691312	0.720799	0.705704	0.743787	0.570017	0.587833	0.548608	0.715595	0.731241	0.721944	0.719873	0.710678	0.706554	0.719835	0.704222	0.607586	0.608555	0.630166	0.643013	0.856696	0.877448	0.891935	0.865499	0.880422	0.902482	0.858093	0.848324	0.853892	0.859959	0.850023	0.858507	0.897804	0.873352	0.900408	0.886765	0.845869	0.885271	0.852318	0.861235	0.86247	0.841766	0.853096	0.843451	0.839982
Root_ya1_hap2_5d_seedling_3dpi_Sinorhizobium_3	0.690447	0.738574	0.749477	0.747503	0.734171	0.731519	0.760798	0.744045	0.748394	0.650146	0.656918	0.6202	0.72062	0.726806	0.714554	0.721675	0.730966	0.731943	0.729467	0.718062	0.681477	0.687307	0.689281	0.696155	0.870263	0.879767	0.889951	0.865465	0.867669	0.917014	0.883495	0.870728	0.878884	0.860702	0.849972	0.847152	0.888512	0.876883	0.893458	0.915881	0.894125	0.904816	0.852415	0.823213	0.853823	0.83669	0.831277	0.829975	0.852818
Root_sunn_2_skl_5d_seedling_4h_Mock_1	0.695005	0.746242	0.753894	0.754211	0.745313	0.747329	0.766866	0.748277	0.750023	0.662806	0.676407	0.638201	0.71994	0.729883	0.721274	0.715848	0.730975	0.733819	0.737192	0.714143	0.694659	0.689893	0.702751	0.704529	0.883351	0.894249	0.886087	0.870584	0.879026	0.904757	0.877009	0.851114	0.876323	0.903483	0.888709	0.889711	0.917382	0.922039	0.924011	0.915092	0.899721	0.90661	0.860777	0.847981	0.865993	0.849636	0.849237	0.846054	0.861792
Root_sunn_2_skl_5d_seedling_4h_Mock_2	0.66409	0.746784	0.755674	0.757736	0.731725	0.731261	0.752529	0.735656	0.753063	0.629274	0.642449	0.602562	0.721875	0.734774	0.721819	0.719608	0.726934	0.728059	0.732335	0.711727	0.663048	0.661725	0.676741	0.683129	0.879609	0.893741	0.889866	0.870106	0.881842	0.905538	0.868657	0.84731	0.8678	0.900975	0.885978	0.891288	0.919758	0.912873	0.92593	0.910662	0.884392	0.904647	0.862617	0.859365	0.870013	0.84706	0.852727	0.847692	0.851235
Root_sunn_2_skl_5d_seedling_4h_Mock_3	0.61803	0.712388	0.729227	0.734875	0.690365	0.689763	0.717878	0.699275	0.719102	0.584933	0.604021	0.563413	0.687812	0.705811	0.6976	0.692938	0.687333	0.686683	0.703416	0.680151	0.615794	0.612753	0.633935	0.640642	0.858487	0.87727	0.874166	0.863225	0.879061	0.876902	0.837262	0.829269	0.836291	0.874731	0.860091	0.875255	0.908889	0.895998	0.911985	0.885751	0.846758	0.884992	0.846449	0.860905	0.857502	0.840066	0.851959	0.843141	0.823258
Root_sunn_2_skl_5d_seedling_4h_Nod_factor_1	0.649666	0.724222	0.737399	0.741002	0.71008	0.709712	0.736965	0.717403	0.730345	0.615942	0.633225	0.593033	0.698655	0.713289	0.703701	0.698837	0.703451	0.704132	0.714994	0.691627	0.64591	0.641994	0.660852	0.665241	0.863041	0.878663	0.878342	0.867536	0.878462	0.891072	0.866103	0.848856	0.86497	0.880743	0.864726	0.872453	0.913168	0.906584	0.916786	0.907371	0.878386	0.903868	0.847889	0.849059	0.856772	0.844309	0.850511	0.843452	0.850542
Root_sunn_2_skl_5d_seedling_4h_Nod_factor_2	0.648773	0.722731	0.73488	0.737215	0.708251	0.708069	0.733657	0.715225	0.729553	0.614538	0.630242	0.590173	0.696814	0.711311	0.699163	0.696572	0.702515	0.703271	0.710726	0.69001	0.644808	0.641826	0.659276	0.664058	0.863184	0.878062	0.876996	0.865302	0.875432	0.891171	0.863124	0.844886	0.861606	0.88361	0.867504	0.874174	0.916247	0.908186	0.919879	0.908951	0.880151	0.904531	0.845363	0.845876	0.85269	0.840726	0.846413	0.840268	0.847743
Root_sunn_2_skl_5d_seedling_4h_Nod_factor_3	0.610651	0.706087	0.72206	0.728027	0.682605	0.681501	0.71041	0.690843	0.714078	0.577557	0.596462	0.556486	0.683724	0.700482	0.692065	0.687853	0.682633	0.682005	0.696896	0.675458	0.609241	0.605857	0.626443	0.634109	0.847254	0.867013	0.86864	0.85806	0.872915	0.870399	0.829616	0.822802	0.828683	0.863279	0.849014	0.862007	0.899153	0.886998	0.901949	0.879146	0.840473	0.877182	0.834674	0.847624	0.845292	0.833886	0.844575	0.836017	0.814816
Root_sunn_2_skl_5d_seedling_24h_Mock_1	0.666724	0.754603	0.766987	0.768655	0.738831	0.738192	0.758385	0.742568	0.759943	0.631541	0.646274	0.605951	0.72752	0.742317	0.730899	0.726499	0.732331	0.731234	0.74039	0.717426	0.662911	0.660567	0.678438	0.684158	0.881758	0.899624	0.902546	0.870845	0.886017	0.915542	0.885531	0.860454	0.885935	0.884965	0.873461	0.877835	0.905308	0.898351	0.910987	0.910212	0.885742	0.905246	0.872038	0.869179	0.881449	0.852708	0.86173	0.855192	0.868857
Root_sunn_2_skl_5d_seedling_24h_Mock_2	0.640735	0.71159	0.736419	0.738049	0.69966	0.698051	0.727794	0.710119	0.719935	0.60599	0.624254	0.582762	0.687039	0.706111	0.697712	0.696564	0.690732	0.688507	0.708105	0.685873	0.62838	0.626869	0.648138	0.6525	0.848461	0.868345	0.876757	0.85572	0.869043	0.878406	0.854004	0.84651	0.856658	0.84268	0.830765	0.840169	0.878279	0.865033	0.880643	0.882961	0.851813	0.88068	0.846876	0.853968	0.857877	0.840037	0.849801	0.840905	0.839866
Root_sunn_2_skl_5d_seedling_24h_Mock_3	0.642318	0.711565	0.737243	0.739021	0.699589	0.697843	0.728483	0.710652	0.719959	0.607164	0.626309	0.585189	0.687416	0.706903	0.699063	0.696808	0.690732	0.6884	0.709524	0.685582	0.629192	0.627467	0.649109	0.65311	0.849219	0.868989	0.876753	0.856427	0.870012	0.878249	0.854727	0.847537	0.857524	0.843485	0.830956	0.840863	0.879258	0.865776	0.880976	0.884074	0.852156	0.882101	0.847823	0.856118	0.858772	0.841064	0.850974	0.841512	0.840964
Root_sunn_2_skl_5d_seedling_24h_Nod_factor_1	0.6196	0.681156	0.711707	0.714657	0.665145	0.66562	0.699715	0.683522	0.689503	0.583389	0.604642	0.563686	0.650584	0.677275	0.663851	0.660864	0.651626	0.648314	0.674052	0.645059	0.592511	0.58882	0.615524	0.615736	0.852121	0.86755	0.857584	0.845219	0.861838	0.857598	0.860835	0.849325	0.858551	0.851907	0.834419	0.859976	0.899305	0.873715	0.898951	0.895066	0.853912	0.904563	0.84865	0.877608	0.861635	0.833421	0.854762	0.838948	0.843765
Root_sunn_2_skl_5d_seedling_24h_Nod_factor_2	0.601211	0.672221	0.703541	0.707453	0.651684	0.652004	0.686124	0.670464	0.680888	0.564728	0.587278	0.545744	0.641337	0.669884	0.655724	0.653135	0.640366	0.63646	0.663723	0.635572	0.573699	0.57014	0.598742	0.600054	0.840288	0.858052	0.849174	0.83874	0.856206	0.84744	0.850829	0.841935	0.848199	0.840107	0.822953	0.848875	0.890331	0.861323	0.889481	0.882766	0.8383	0.894258	0.840525	0.87429	0.854737	0.826797	0.850741	0.833798	0.833228
Root_sunn_2_skl_5d_seedling_24h_Nod_factor_3	0.632284	0.68531	0.718162	0.719111	0.675546	0.674792	0.711285	0.693339	0.694636	0.596637	0.618987	0.577683	0.658715	0.68202	0.674075	0.672638	0.66211	0.658933	0.685874	0.6608	0.609395	0.606897	0.631103	0.632222	0.838541	0.857934	0.862676	0.850724	0.863099	0.861173	0.855339	0.852424	0.856208	0.829961	0.816317	0.830854	0.87814	0.859509	0.877195	0.88498	0.85043	0.888963	0.840126	0.855806	0.851382	0.838051	0.851331	0.838865	0.839955
Nodule_A17_6dpi_1	0.47423	0.526289	0.553383	0.555758	0.509496	0.507887	0.541419	0.53043	0.537081	0.44634	0.465611	0.438919	0.511408	0.529767	0.523744	0.529017	0.509245	0.506104	0.5287	0.512651	0.456227	0.460937	0.476132	0.480752	0.646227	0.656003	0.65603	0.652176	0.661567	0.652316	0.640104	0.64405	0.644833	0.661498	0.64811	0.661722	0.680906	0.656948	0.67886	0.668975	0.634035	0.674805	0.646715	0.659629	0.658506	0.638333	0.648199	0.638939	0.62887
Nodule_A17_6dpi_2	0.480916	0.521742	0.544631	0.546671	0.510054	0.509302	0.542406	0.528584	0.53067	0.454601	0.473369	0.446135	0.506866	0.522724	0.517832	0.52111	0.507397	0.505869	0.526136	0.509869	0.465283	0.468276	0.481322	0.484501	0.63951	0.649331	0.651688	0.648825	0.655339	0.645145	0.637329	0.641111	0.641396	0.652844	0.639949	0.648873	0.667962	0.651637	0.66585	0.65959	0.629938	0.665621	0.637245	0.644028	0.648004	0.634575	0.640559	0.63346	0.622662
Nodule_A17_6dpi_3	0.454291	0.48073	0.497321	0.497432	0.476105	0.47458	0.502272	0.490073	0.488398	0.430449	0.443326	0.420457	0.469771	0.479341	0.475254	0.479918	0.473241	0.473962	0.485908	0.473673	0.443043	0.447576	0.453719	0.457298	0.570444	0.577937	0.585549	0.577558	0.580744	0.586876	0.574999	0.575393	0.581683	0.582222	0.571536	0.572977	0.589491	0.580243	0.589363	0.595503	0.578238	0.596558	0.567482	0.559583	0.57588	0.56401	0.56379	0.560259	0.564142
Nodule_efd_6dpi_1	0.576312	0.610006	0.625651	0.625913	0.605529	0.604278	0.634547	0.618335	0.618771	0.545231	0.560495	0.528575	0.593588	0.604297	0.59691	0.60056	0.599166	0.601217	0.611711	0.594841	0.56497	0.568457	0.57441	0.578196	0.741112	0.748671	0.755261	0.751305	0.752958	0.761135	0.740845	0.735554	0.743777	0.768423	0.753866	0.753926	0.77812	0.768182	0.776623	0.78041	0.755686	0.780174	0.72626	0.711949	0.733375	0.724647	0.721486	0.718137	0.724304
Nodule_efd_6dpi_2	0.561167	0.589434	0.606925	0.606663	0.587422	0.585882	0.618729	0.601811	0.597769	0.532447	0.549328	0.521143	0.575213	0.583856	0.581071	0.58419	0.581558	0.583497	0.595893	0.58073	0.551498	0.555279	0.560699	0.564265	0.703066	0.712368	0.724634	0.717078	0.718225	0.725453	0.712813	0.709912	0.718016	0.71943	0.707855	0.703136	0.723986	0.718946	0.723016	0.734473	0.715984	0.733504	0.694939	0.677598	0.70458	0.697398	0.69233	0.690431	0.697337
Nodule_efd_6dpi_3	0.528299	0.555747	0.570642	0.569774	0.552943	0.549895	0.579347	0.565902	0.563543	0.501082	0.513421	0.487813	0.543722	0.550125	0.547018	0.553218	0.549963	0.551269	0.559925	0.549384	0.518953	0.525494	0.527745	0.531449	0.653005	0.662301	0.677796	0.668568	0.668312	0.687009	0.673011	0.669746	0.678911	0.664028	0.654481	0.648349	0.675975	0.667959	0.675738	0.695302	0.680488	0.693041	0.646663	0.626647	0.654422	0.647715	0.642051	0.641927	0.659853
Nodule_ya1_hap2_6dpi_1	0.569626	0.60986	0.628146	0.62926	0.602938	0.602299	0.634045	0.618984	0.618996	0.538238	0.556304	0.52369	0.590726	0.604201	0.596642	0.601055	0.59524	0.59575	0.609932	0.592666	0.556094	0.559725	0.567854	0.571018	0.749209	0.757335	0.761267	0.758363	0.761796	0.762051	0.74325	0.740436	0.74482	0.773629	0.758563	0.762931	0.786218	0.772532	0.783978	0.78083	0.750798	0.783309	0.734529	0.726492	0.743579	0.731951	0.731909	0.726904	0.724687
Nodule_ya1_hap2_6dpi_2	0.578333	0.633088	0.657874	0.661458	0.61696	0.616054	0.652991	0.634756	0.644267	0.545232	0.568242	0.532111	0.613595	0.632847	0.62409	0.626463	0.613979	0.613129	0.634393	0.614355	0.56115	0.561895	0.57875	0.583694	0.788261	0.800236	0.804096	0.803011	0.807807	0.79658	0.788318	0.787591	0.78969	0.81587	0.799407	0.807264	0.833182	0.813746	0.829932	0.826162	0.787686	0.831328	0.780044	0.786253	0.790558	0.778462	0.78451	0.775215	0.771463
Nodule_ya1_hap2_6dpi_3	0.540935	0.593659	0.613541	0.615689	0.580276	0.577935	0.613439	0.594636	0.604025	0.51324	0.536447	0.506711	0.579818	0.59154	0.588632	0.591658	0.58165	0.581617	0.598846	0.584114	0.533237	0.536544	0.547064	0.553532	0.707223	0.71988	0.732098	0.731616	0.732661	0.723036	0.708193	0.71151	0.71316	0.738545	0.724289	0.718952	0.735182	0.726266	0.7327	0.730842	0.703174	0.734011	0.704958	0.698196	0.714299	0.711141	0.710662	0.707016	0.692165
Root_A17_control_1	0.647062	0.67949	0.704314	0.706019	0.677737	0.676534	0.719016	0.700904	0.692721	0.61022	0.630381	0.591172	0.660803	0.672421	0.66298	0.67585	0.669923	0.672283	0.682233	0.667176	0.633797	0.638645	0.642008	0.646561	0.839969	0.849248	0.857869	0.848342	0.846623	0.868607	0.854597	0.852893	0.854832	0.834612	0.818531	0.82391	0.869706	0.85544	0.87144	0.88533	0.857587	0.884366	0.838219	0.81849	0.843846	0.829298	0.828902	0.820807	0.835342
Root_A17_control_2	0.650488	0.680888	0.706928	0.708643	0.681732	0.679423	0.721313	0.703057	0.695497	0.614084	0.635323	0.598879	0.666613	0.67651	0.670896	0.681334	0.676579	0.678358	0.688663	0.673063	0.640455	0.644385	0.648774	0.65401	0.831569	0.84015	0.85217	0.842225	0.839963	0.863179	0.852504	0.847995	0.851368	0.832538	0.817013	0.818765	0.863467	0.852939	0.864939	0.881677	0.859154	0.878466	0.829671	0.806797	0.835266	0.82525	0.821621	0.814609	0.836542
Root_A17_control_3	0.575643	0.584284	0.610608	0.611382	0.586193	0.583957	0.625963	0.611861	0.600337	0.543005	0.557862	0.528835	0.5754	0.585807	0.576949	0.595728	0.583079	0.583975	0.595704	0.583718	0.556934	0.565584	0.562979	0.565992	0.719342	0.729143	0.736898	0.749552	0.747502	0.754588	0.763584	0.78183	0.775615	0.717359	0.699419	0.697784	0.750861	0.733359	0.750741	0.774675	0.758193	0.78038	0.720289	0.699142	0.729896	0.721836	0.722498	0.716795	0.728446
Root_DMI3_control_1	0.636123	0.68576	0.714481	0.716514	0.675737	0.673869	0.715969	0.702479	0.702749	0.594715	0.610768	0.57077	0.666454	0.681928	0.668508	0.687156	0.671849	0.671276	0.684251	0.670115	0.618051	0.628152	0.629936	0.635996	0.848587	0.858918	0.868108	0.858151	0.861001	0.880649	0.864675	0.865894	0.864855	0.843094	0.821034	0.834036	0.880392	0.852843	0.88028	0.891962	0.851907	0.891207	0.844023	0.834012	0.857681	0.830249	0.832614	0.823633	0.838995
Root_DMI3_control_2	0.606921	0.653323	0.680472	0.685372	0.64089	0.639886	0.683755	0.66464	0.667034	0.572396	0.595095	0.558017	0.63744	0.653673	0.646188	0.653657	0.639703	0.639899	0.659963	0.639401	0.592229	0.594065	0.60309	0.606188	0.811983	0.828346	0.83884	0.846836	0.849642	0.845215	0.845331	0.855188	0.851305	0.820141	0.797894	0.806441	0.858019	0.83967	0.855419	0.859113	0.825962	0.866716	0.811809	0.811619	0.827035	0.82102	0.826578	0.815618	0.819013
Root_DMI3_control_3	0.63628	0.67903	0.702855	0.705177	0.671975	0.669532	0.708905	0.691719	0.694699	0.598982	0.615437	0.579604	0.667191	0.678492	0.667886	0.679922	0.672641	0.674513	0.683669	0.668088	0.625098	0.630367	0.63213	0.638037	0.83476	0.847018	0.858258	0.849884	0.852216	0.873096	0.860515	0.864632	0.870025	0.834181	0.815624	0.820614	0.868549	0.850796	0.87033	0.886363	0.860533	0.886014	0.8305	0.814824	0.840852	0.824029	0.826641	0.817797	0.837258
HairyRoot_WT_Myc_CK_1	0.647062	0.67949	0.704314	0.706019	0.677737	0.676534	0.719016	0.700904	0.692721	0.61022	0.630381	0.591172	0.660803	0.672421	0.66298	0.67585	0.669923	0.672283	0.682233	0.667176	0.633797	0.638645	0.642008	0.646561	0.839969	0.849248	0.857869	0.848342	0.846623	0.868607	0.854597	0.852893	0.854832	0.834612	0.818531	0.82391	0.869706	0.85544	0.87144	0.88533	0.857587	0.884366	0.838219	0.81849	0.843846	0.829298	0.828902	0.820807	0.835342
HairyRoot_WT_Myc_CK_2	0.650488	0.680888	0.706928	0.708643	0.681732	0.679423	0.721313	0.703057	0.695497	0.614084	0.635323	0.598879	0.666613	0.67651	0.670896	0.681334	0.676579	0.678358	0.688663	0.673063	0.640455	0.644385	0.648774	0.65401	0.831569	0.84015	0.85217	0.842225	0.839963	0.863179	0.852504	0.847995	0.851368	0.832538	0.817013	0.818765	0.863467	0.852939	0.864939	0.881677	0.859154	0.878466	0.829671	0.806797	0.835266	0.82525	0.821621	0.814609	0.836542
HairyRoot_WT_Myc_CK_3	0.575643	0.584284	0.610608	0.611382	0.586193	0.583957	0.625963	0.611861	0.600337	0.543005	0.557862	0.528835	0.5754	0.585807	0.576949	0.595728	0.583079	0.583975	0.595704	0.583718	0.556934	0.565584	0.562979	0.565992	0.719342	0.729143	0.736898	0.749552	0.747502	0.754588	0.763584	0.78183	0.775615	0.717359	0.699419	0.697784	0.750861	0.733359	0.750741	0.774675	0.758193	0.78038	0.720289	0.699142	0.729896	0.721836	0.722498	0.716795	0.728446
HairyRoot_WT_Myc_Infect_1	0.637494	0.700412	0.73251	0.736903	0.68499	0.68144	0.726429	0.708115	0.716202	0.599214	0.621945	0.582772	0.684398	0.701305	0.695222	0.703229	0.686103	0.68362	0.706079	0.687248	0.623071	0.62738	0.641804	0.648092	0.851815	0.868826	0.880726	0.874224	0.881233	0.885408	0.868285	0.874052	0.870235	0.844358	0.825884	0.83768	0.888422	0.864201	0.887839	0.893924	0.855006	0.896621	0.855366	0.857688	0.869854	0.855234	0.861525	0.850221	0.851537
HairyRoot_WT_Myc_Infect_2	0.610095	0.669011	0.700717	0.704583	0.653881	0.651901	0.69585	0.678577	0.683515	0.572501	0.597423	0.556915	0.651645	0.669875	0.661961	0.669944	0.653927	0.651834	0.672323	0.653243	0.595012	0.597403	0.612479	0.617068	0.835837	0.850553	0.858634	0.850574	0.857778	0.863909	0.855952	0.859392	0.856824	0.833243	0.815151	0.82959	0.881572	0.857299	0.881281	0.884366	0.845754	0.888841	0.837547	0.842739	0.850484	0.834384	0.843504	0.831346	0.839651
HairyRoot_WT_Myc_Infect_3	0.627556	0.695334	0.719734	0.726297	0.681246	0.681186	0.715372	0.695813	0.701803	0.596681	0.620726	0.581087	0.675056	0.694209	0.689377	0.688112	0.677115	0.675334	0.699454	0.674776	0.619819	0.617985	0.639749	0.644886	0.841997	0.858273	0.864155	0.857327	0.865818	0.863542	0.848209	0.844307	0.846491	0.835136	0.821598	0.835337	0.875081	0.861512	0.876005	0.865986	0.832344	0.869859	0.844086	0.853721	0.853236	0.844806	0.850141	0.839543	0.837617
HairyRoot_DMI3_Myc_CK_1	0.636123	0.68576	0.714481	0.716514	0.675737	0.673869	0.715969	0.702479	0.702749	0.594715	0.610768	0.57077	0.666454	0.681928	0.668508	0.687156	0.671849	0.671276	0.684251	0.670115	0.618051	0.628152	0.629936	0.635996	0.848587	0.858918	0.868108	0.858151	0.861001	0.880649	0.864675	0.865894	0.864855	0.843094	0.821034	0.834036	0.880392	0.852843	0.88028	0.891962	0.851907	0.891207	0.844023	0.834012	0.857681	0.830249	0.832614	0.823633	0.838995
HairyRoot_DMI3_Myc_CK_2	0.606921	0.653323	0.680472	0.685372	0.64089	0.639886	0.683755	0.66464	0.667034	0.572396	0.595095	0.558017	0.63744	0.653673	0.646188	0.653657	0.639703	0.639899	0.659963	0.639401	0.592229	0.594065	0.60309	0.606188	0.811983	0.828346	0.83884	0.846836	0.849642	0.845215	0.845331	0.855188	0.851305	0.820141	0.797894	0.806441	0.858019	0.83967	0.855419	0.859113	0.825962	0.866716	0.811809	0.811619	0.827035	0.82102	0.826578	0.815618	0.819013
HairyRoot_DMI3_Myc_CK_3	0.63628	0.67903	0.702855	0.705177	0.671975	0.669532	0.708905	0.691719	0.694699	0.598982	0.615437	0.579604	0.667191	0.678492	0.667886	0.679922	0.672641	0.674513	0.683669	0.668088	0.625098	0.630367	0.63213	0.638037	0.83476	0.847018	0.858258	0.849884	0.852216	0.873096	0.860515	0.864632	0.870025	0.834181	0.815624	0.820614	0.868549	0.850796	0.87033	0.886363	0.860533	0.886014	0.8305	0.814824	0.840852	0.824029	0.826641	0.817797	0.837258
HairyRoot_DMI3_Myc_Infect_1	0.641337	0.708319	0.732826	0.735919	0.694024	0.691382	0.728888	0.711314	0.722163	0.602506	0.621058	0.579935	0.690044	0.705998	0.694267	0.703664	0.693108	0.691847	0.706618	0.689122	0.629918	0.634889	0.643706	0.651231	0.860192	0.876464	0.891342	0.8786	0.884754	0.898249	0.870024	0.869848	0.868656	0.852488	0.835186	0.845348	0.892143	0.871516	0.892909	0.896917	0.857436	0.894941	0.855037	0.853397	0.867162	0.853081	0.85643	0.847767	0.849771
HairyRoot_DMI3_Myc_Infect_2	0.640606	0.709593	0.735879	0.739848	0.693887	0.691602	0.730928	0.712543	0.724848	0.601904	0.624431	0.584178	0.69289	0.710923	0.698776	0.706008	0.695251	0.69327	0.710191	0.690607	0.630473	0.63321	0.645064	0.652228	0.873353	0.88914	0.897061	0.89294	0.900869	0.900712	0.877172	0.87972	0.876386	0.868544	0.851209	0.863076	0.909999	0.889833	0.909758	0.902977	0.86242	0.904763	0.86533	0.869462	0.877471	0.867058	0.873477	0.861764	0.85569
HairyRoot_DMI3_Myc_Infect_3	0.631372	0.706279	0.729383	0.734259	0.688649	0.686981	0.720292	0.703589	0.7172	0.595824	0.615229	0.576075	0.688098	0.705696	0.696481	0.70043	0.689693	0.687224	0.7061	0.684394	0.622954	0.625609	0.639928	0.647334	0.851925	0.867485	0.875015	0.86537	0.874479	0.882304	0.855201	0.852418	0.854389	0.851305	0.835863	0.848604	0.889134	0.868574	0.889752	0.884303	0.846161	0.885858	0.847407	0.851618	0.858776	0.841204	0.84622	0.836579	0.840597
Root_A17_inoculated_with_Gigaspora_early_contact_1	0.637494	0.700412	0.73251	0.736903	0.68499	0.68144	0.726429	0.708115	0.716202	0.599214	0.621945	0.582772	0.684398	0.701305	0.695222	0.703229	0.686103	0.68362	0.706079	0.687248	0.623071	0.62738	0.641804	0.648092	0.851815	0.868826	0.880726	0.874224	0.881233	0.885408	0.868285	0.874052	0.870235	0.844358	0.825884	0.83768	0.888422	0.864201	0.887839	0.893924	0.855006	0.896621	0.855366	0.857688	0.869854	0.855234	0.861525	0.850221	0.851537
Root_A17_inoculated_with_Gigaspora_early_contact_2	0.610095	0.669011	0.700717	0.704583	0.653881	0.651901	0.69585	0.678577	0.683515	0.572501	0.597423	0.556915	0.651645	0.669875	0.661961	0.669944	0.653927	0.651834	0.672323	0.653243	0.595012	0.597403	0.612479	0.617068	0.835837	0.850553	0.858634	0.850574	0.857778	0.863909	0.855952	0.859392	0.856824	0.833243	0.815151	0.82959	0.881572	0.857299	0.881281	0.884366	0.845754	0.888841	0.837547	0.842739	0.850484	0.834384	0.843504	0.831346	0.839651
Root_A17_inoculated_with_Gigaspora_early_contact_3	0.627556	0.695334	0.719734	0.726297	0.681246	0.681186	0.715372	0.695813	0.701803	0.596681	0.620726	0.581087	0.675056	0.694209	0.689377	0.688112	0.677115	0.675334	0.699454	0.674776	0.619819	0.617985	0.639749	0.644886	0.841997	0.858273	0.864155	0.857327	0.865818	0.863542	0.848209	0.844307	0.846491	0.835136	0.821598	0.835337	0.875081	0.861512	0.876005	0.865986	0.832344	0.869859	0.844086	0.853721	0.853236	0.844806	0.850141	0.839543	0.837617
Root_DMI3_inoculated_with_Gigaspora_early_contact_1	0.641337	0.708319	0.732826	0.735919	0.694024	0.691382	0.728888	0.711314	0.722163	0.602506	0.621058	0.579935	0.690044	0.705998	0.694267	0.703664	0.693108	0.691847	0.706618	0.689122	0.629918	0.634889	0.643706	0.651231	0.860192	0.876464	0.891342	0.8786	0.884754	0.898249	0.870024	0.869848	0.868656	0.852488	0.835186	0.845348	0.892143	0.871516	0.892909	0.896917	0.857436	0.894941	0.855037	0.853397	0.867162	0.853081	0.85643	0.847767	0.849771
Root_DMI3_inoculated_with_Gigaspora_early_contact_2	0.640606	0.709593	0.735879	0.739848	0.693887	0.691602	0.730928	0.712543	0.724848	0.601904	0.624431	0.584178	0.69289	0.710923	0.698776	0.706008	0.695251	0.69327	0.710191	0.690607	0.630473	0.63321	0.645064	0.652228	0.873353	0.88914	0.897061	0.89294	0.900869	0.900712	0.877172	0.87972	0.876386	0.868544	0.851209	0.863076	0.909999	0.889833	0.909758	0.902977	0.86242	0.904763	0.86533	0.869462	0.877471	0.867058	0.873477	0.861764	0.85569
Root_DMI3_inoculated_with_Gigaspora_early_contact_3	0.631372	0.706279	0.729383	0.734259	0.688649	0.686981	0.720292	0.703589	0.7172	0.595824	0.615229	0.576075	0.688098	0.705696	0.696481	0.70043	0.689693	0.687224	0.7061	0.684394	0.622954	0.625609	0.639928	0.647334	0.851925	0.867485	0.875015	0.86537	0.874479	0.882304	0.855201	0.852418	0.854389	0.851305	0.835863	0.848604	0.889134	0.868574	0.889752	0.884303	0.846161	0.885858	0.847407	0.851618	0.858776	0.841204	0.84622	0.836579	0.840597
Seed_Coat_1	0.574843	0.546299	0.577395	0.561802	0.568894	0.564935	0.591035	0.58343	0.555533	0.546163	0.551592	0.541411	0.533521	0.546716	0.547379	0.542076	0.548414	0.541526	0.565934	0.543135	0.548509	0.550094	0.559994	0.555324	0.577473	0.583299	0.587494	0.568423	0.58165	0.595933	0.591617	0.586896	0.598908	0.584549	0.574002	0.562573	0.570274	0.569691	0.573344	0.596444	0.594415	0.595244	0.565865	0.553894	0.585565	0.560077	0.559245	0.555529	0.578606
Seed_Coat_2	0.542681	0.5518	0.583252	0.566976	0.564076	0.561377	0.578362	0.57236	0.559673	0.515535	0.521657	0.506072	0.53751	0.556859	0.551189	0.546553	0.548186	0.53898	0.566437	0.542434	0.52155	0.523894	0.538605	0.537579	0.590066	0.599932	0.606599	0.586391	0.602491	0.608006	0.599264	0.596161	0.606191	0.59353	0.583646	0.57756	0.583367	0.579018	0.586317	0.595327	0.585166	0.597307	0.584949	0.582863	0.604834	0.579334	0.583598	0.579139	0.583126
Seed_Coat_3	0.53573	0.540628	0.570796	0.554452	0.55354	0.55037	0.567713	0.56209	0.54814	0.508904	0.514467	0.500008	0.526599	0.544586	0.539981	0.536442	0.537358	0.528321	0.555105	0.53278	0.513252	0.516529	0.529615	0.528325	0.574277	0.584053	0.592219	0.5728	0.587947	0.595386	0.588283	0.585286	0.594839	0.578306	0.569064	0.560471	0.567997	0.564077	0.571165	0.584725	0.5763	0.585829	0.568801	0.564564	0.587501	0.564451	0.567577	0.564053	0.572345
RT_transgenic_GUS_TT2_CK_1	0.625955	0.683689	0.700466	0.702443	0.683659	0.682964	0.706656	0.680619	0.685965	0.60713	0.639589	0.605005	0.664083	0.681487	0.680924	0.668635	0.668937	0.667666	0.694301	0.668727	0.623752	0.615043	0.63719	0.637284	0.820678	0.852584	0.867658	0.873734	0.881694	0.849225	0.846114	0.855596	0.84879	0.79352	0.787601	0.779948	0.822403	0.832578	0.827687	0.803517	0.787856	0.816185	0.821017	0.830177	0.829587	0.85913	0.86509	0.856872	0.824959
RT_transgenic_GUS_TT2_CK_2	0.619868	0.682557	0.700724	0.70427	0.679422	0.679013	0.703932	0.678531	0.685567	0.600343	0.633242	0.597195	0.662354	0.681655	0.679989	0.66921	0.665556	0.663941	0.692365	0.666175	0.616368	0.608097	0.631464	0.631611	0.826393	0.857805	0.870123	0.878311	0.887226	0.850688	0.847415	0.857686	0.850146	0.802126	0.793991	0.791061	0.832987	0.84003	0.838017	0.810269	0.789496	0.82319	0.828446	0.842927	0.838848	0.86472	0.872522	0.863009	0.828459
RT_transgenic_TT2_1	0.620937	0.679613	0.696885	0.696551	0.680352	0.678429	0.699738	0.675071	0.681342	0.602195	0.630095	0.596794	0.661493	0.678799	0.676655	0.668654	0.666634	0.664697	0.689806	0.668451	0.616684	0.611421	0.631614	0.633809	0.805488	0.838122	0.861932	0.8649	0.871196	0.844163	0.837692	0.84922	0.840232	0.769929	0.766498	0.757548	0.799735	0.805977	0.805278	0.787221	0.770335	0.796528	0.807284	0.812645	0.816615	0.845771	0.850289	0.844396	0.811518
RT_transgenic_TT2_2	0.623987	0.67655	0.698194	0.697318	0.677531	0.676104	0.700079	0.675217	0.677367	0.604357	0.63222	0.599823	0.658719	0.67675	0.679569	0.664774	0.663232	0.661464	0.69261	0.665162	0.618754	0.610063	0.635591	0.636107	0.795849	0.829016	0.850868	0.84805	0.859993	0.833517	0.827659	0.834172	0.832274	0.76553	0.758909	0.752572	0.79024	0.798932	0.795448	0.781385	0.765083	0.789266	0.79836	0.808517	0.812763	0.834542	0.840533	0.832411	0.810479
Leaf_MtLAP1_1	0.444779	0.467151	0.539751	0.497793	0.495349	0.495032	0.508765	0.506781	0.474735	0.42217	0.459127	0.44891	0.45854	0.470754	0.487705	0.479013	0.476874	0.464896	0.501153	0.488245	0.442123	0.441794	0.478697	0.481572	0.448202	0.470399	0.479786	0.447634	0.467348	0.465863	0.472284	0.457535	0.472078	0.43441	0.442243	0.415235	0.411267	0.417286	0.416977	0.426919	0.438391	0.423649	0.46072	0.43886	0.481466	0.454016	0.459727	0.465611	0.470157
Leaf_MtLAP1_2	0.455767	0.472617	0.543301	0.502586	0.502591	0.501938	0.51652	0.513636	0.479119	0.434101	0.470666	0.459998	0.463732	0.475595	0.493738	0.485276	0.482261	0.471082	0.50784	0.494927	0.452322	0.451556	0.488452	0.490532	0.453412	0.475984	0.48556	0.454834	0.473779	0.471974	0.479662	0.464934	0.479716	0.442428	0.450884	0.421418	0.417166	0.425332	0.423726	0.434538	0.447436	0.431694	0.46602	0.443723	0.486983	0.4618	0.466437	0.473569	0.478502
Leaf_MtLAP1_3	0.465402	0.469228	0.535647	0.497071	0.503578	0.502123	0.515813	0.513515	0.473186	0.445474	0.479772	0.472389	0.461129	0.470783	0.491509	0.479754	0.479596	0.470056	0.506454	0.492421	0.459996	0.458404	0.495702	0.496142	0.441787	0.463117	0.471688	0.438913	0.457749	0.461471	0.472142	0.454827	0.474003	0.437516	0.446867	0.411751	0.403904	0.415156	0.411749	0.427449	0.446984	0.424908	0.45285	0.426934	0.47343	0.44591	0.448566	0.455679	0.472957
Leaf_MtGUS_1	0.455708	0.493462	0.567022	0.52798	0.515939	0.51454	0.52781	0.526781	0.50147	0.431517	0.469631	0.45764	0.484376	0.500727	0.516114	0.50519	0.499082	0.485942	0.527045	0.510276	0.451406	0.450356	0.4942	0.498503	0.475494	0.498954	0.506522	0.471691	0.494888	0.491266	0.497149	0.481354	0.497471	0.468999	0.47679	0.450098	0.44275	0.446231	0.448794	0.454275	0.463146	0.453303	0.490575	0.475687	0.513385	0.48007	0.489307	0.492461	0.496106
Leaf_MtGUS_2	0.437736	0.464259	0.538552	0.496285	0.49034	0.490003	0.503156	0.501842	0.472551	0.414759	0.451748	0.442545	0.456338	0.46909	0.486482	0.476406	0.473771	0.460974	0.498381	0.484572	0.434743	0.434406	0.472883	0.476458	0.445195	0.467431	0.475777	0.441669	0.462674	0.461393	0.467692	0.452347	0.467786	0.43164	0.439496	0.414282	0.408582	0.41297	0.413963	0.423219	0.433946	0.419557	0.458198	0.43839	0.479424	0.449006	0.455958	0.460206	0.46712
Leaf_MtGUS_3	0.463293	0.485225	0.55734	0.51765	0.514198	0.512442	0.526983	0.525005	0.492676	0.440186	0.477683	0.467111	0.476225	0.490025	0.506279	0.497687	0.493336	0.481845	0.520044	0.505947	0.456445	0.456651	0.49674	0.499796	0.468642	0.491153	0.498219	0.466652	0.486737	0.485176	0.495683	0.481053	0.496652	0.459082	0.467909	0.438707	0.432971	0.438528	0.440101	0.449014	0.461226	0.446956	0.482634	0.463121	0.503404	0.473836	0.480681	0.485324	0.493732
RT_R108_1	0.695891	0.724518	0.766241	0.765753	0.731539	0.732348	0.776543	0.753387	0.726608	0.671878	0.7091	0.676033	0.703466	0.716678	0.736816	0.723469	0.715796	0.717881	0.754484	0.729173	0.68931	0.681107	0.725426	0.726431	0.824438	0.839207	0.846491	0.823489	0.829849	0.845317	0.849956	0.827802	0.855446	0.80963	0.807122	0.801082	0.82921	0.834002	0.832997	0.849862	0.846169	0.848659	0.842457	0.829827	0.847496	0.838975	0.838688	0.835482	0.868468
RT_R108_2	0.699768	0.707875	0.753796	0.751733	0.719511	0.72102	0.769672	0.745482	0.712163	0.673978	0.712876	0.679413	0.685473	0.699385	0.718965	0.709009	0.69991	0.70252	0.739619	0.715092	0.685128	0.67771	0.72039	0.719461	0.819344	0.832718	0.835595	0.818644	0.822379	0.835602	0.855731	0.833271	0.860805	0.810267	0.805082	0.797362	0.826495	0.829527	0.829631	0.855214	0.850002	0.853378	0.836221	0.822912	0.841202	0.833423	0.832412	0.830104	0.871628
RT_R108_3	0.700169	0.716374	0.756621	0.756441	0.727988	0.730282	0.776751	0.751393	0.719018	0.677045	0.715829	0.681756	0.693995	0.705197	0.725044	0.715303	0.708605	0.711631	0.745325	0.722543	0.692068	0.684479	0.724442	0.724654	0.828975	0.840416	0.846225	0.828432	0.830041	0.842429	0.84484	0.825826	0.847485	0.809456	0.808312	0.80355	0.832462	0.839169	0.834986	0.847667	0.840929	0.846358	0.843061	0.826148	0.84434	0.843739	0.840224	0.837791	0.859838
Nod_R108_1	0.606434	0.550775	0.597311	0.591432	0.579599	0.58071	0.627232	0.611971	0.555029	0.582844	0.607274	0.58376	0.532965	0.549201	0.56074	0.558955	0.547866	0.55104	0.584615	0.560398	0.572176	0.569876	0.600217	0.592607	0.67917	0.677538	0.670024	0.657252	0.66184	0.671219	0.69406	0.675783	0.700647	0.667368	0.657788	0.669397	0.682834	0.67964	0.685985	0.708089	0.706346	0.710243	0.683598	0.676493	0.691718	0.671279	0.669287	0.662936	0.706791
Nod_R108_2	0.556434	0.541286	0.588979	0.586228	0.552078	0.552671	0.599031	0.585043	0.547481	0.530803	0.557991	0.531982	0.525306	0.545669	0.555083	0.552676	0.532436	0.532757	0.570906	0.546791	0.526482	0.524319	0.559735	0.555843	0.666799	0.671959	0.667699	0.654553	0.664188	0.665201	0.684875	0.673256	0.692126	0.660351	0.649783	0.664289	0.682362	0.669964	0.68438	0.700153	0.688208	0.705186	0.677548	0.684633	0.690056	0.667228	0.672052	0.663366	0.697434
Nod_R108_3	0.603996	0.547071	0.59408	0.587596	0.576168	0.578005	0.623767	0.608829	0.551824	0.579846	0.603566	0.580845	0.531507	0.547633	0.558229	0.556586	0.546459	0.549566	0.582362	0.557645	0.572651	0.570034	0.599853	0.592632	0.674024	0.670886	0.663279	0.649643	0.654536	0.664758	0.681623	0.664109	0.688914	0.663364	0.654552	0.66704	0.676773	0.674092	0.679859	0.699577	0.698145	0.701139	0.677524	0.668448	0.685585	0.664573	0.661223	0.654562	0.695297
NOOT_NF2717_1	0.576417	0.579441	0.62841	0.628491	0.582683	0.58214	0.630573	0.615282	0.586124	0.54968	0.579596	0.550505	0.56112	0.5844	0.593257	0.587933	0.565063	0.564212	0.606112	0.578749	0.545739	0.541722	0.582792	0.579934	0.707971	0.715118	0.712926	0.705209	0.716107	0.713505	0.730217	0.718298	0.734711	0.705937	0.694475	0.712562	0.740342	0.724117	0.741453	0.74966	0.732772	0.759609	0.723329	0.740079	0.737351	0.721379	0.729358	0.717497	0.747847
NOOT_NF2717_2	0.572761	0.564967	0.609283	0.608348	0.574017	0.57469	0.620854	0.605959	0.569923	0.547685	0.575453	0.547191	0.546461	0.566312	0.575188	0.571963	0.553189	0.553771	0.591173	0.566395	0.544162	0.541828	0.576325	0.572809	0.691266	0.696012	0.693525	0.686296	0.694082	0.693997	0.706833	0.696572	0.711343	0.686101	0.676156	0.691661	0.715551	0.704107	0.716918	0.726174	0.712746	0.734529	0.703088	0.710104	0.714107	0.699623	0.703383	0.694232	0.71997
RT_A17_mock_1	0.669421	0.714436	0.752927	0.732235	0.733561	0.732582	0.74776	0.734126	0.722448	0.636859	0.65409	0.618989	0.68721	0.701314	0.696147	0.699175	0.707516	0.70385	0.718786	0.701443	0.664465	0.665441	0.677264	0.681892	0.847896	0.868661	0.877052	0.842683	0.854051	0.878197	0.865732	0.841744	0.864801	0.813835	0.811612	0.793871	0.810257	0.815668	0.820566	0.830144	0.825967	0.824507	0.841404	0.805293	0.851199	0.822252	0.824163	0.827028	0.837972
RT_A17_mock_2	0.684272	0.669265	0.719977	0.686123	0.709881	0.711451	0.7253	0.713586	0.676182	0.652618	0.667564	0.639885	0.640844	0.652744	0.652339	0.653779	0.670896	0.667826	0.68379	0.664764	0.666467	0.667283	0.677012	0.674836	0.788783	0.804736	0.804505	0.768185	0.779484	0.813845	0.832961	0.792702	0.83279	0.754536	0.750637	0.730666	0.740446	0.750909	0.750774	0.784119	0.793219	0.773478	0.779249	0.734202	0.790769	0.754775	0.753056	0.759108	0.809786
RT_A17_mock_3	0.691063	0.711175	0.752578	0.728296	0.7399	0.739769	0.755485	0.740306	0.717807	0.660254	0.677409	0.644446	0.684556	0.697037	0.694629	0.695733	0.708606	0.705901	0.721206	0.70292	0.683057	0.682915	0.695334	0.697051	0.844787	0.863826	0.869926	0.835307	0.84554	0.873675	0.869536	0.839962	0.868471	0.803106	0.80197	0.784747	0.801343	0.811681	0.81233	0.829904	0.831924	0.821243	0.836327	0.797073	0.843628	0.819558	0.81842	0.82335	0.845775
RT_A17_1dpi_1	0.659701	0.651287	0.689915	0.669764	0.691275	0.696754	0.720333	0.692463	0.654526	0.636517	0.670349	0.633901	0.61909	0.630841	0.634702	0.634774	0.645839	0.645995	0.664921	0.646819	0.647162	0.642088	0.653468	0.645848	0.806232	0.831991	0.840736	0.840221	0.836609	0.831847	0.876743	0.862627	0.870267	0.760854	0.759849	0.73759	0.784685	0.807916	0.790977	0.799907	0.804081	0.805274	0.796126	0.762066	0.804108	0.82175	0.817854	0.825798	0.83531
RT_A17_1dpi_2	0.659124	0.644578	0.68311	0.667697	0.683028	0.69008	0.721306	0.688383	0.648562	0.637583	0.675578	0.637919	0.612111	0.626083	0.628423	0.62883	0.637811	0.638333	0.660493	0.640978	0.642878	0.636735	0.649747	0.642057	0.822491	0.845433	0.846908	0.862125	0.854905	0.829202	0.881939	0.875541	0.874321	0.769936	0.767518	0.754298	0.801891	0.822595	0.804956	0.801349	0.796885	0.809582	0.812085	0.789494	0.817707	0.84576	0.843684	0.847675	0.836843
RT_A17_1dpi_3	0.618141	0.634776	0.67352	0.662708	0.656337	0.661516	0.694701	0.664018	0.639966	0.593845	0.633912	0.593162	0.600354	0.619706	0.618954	0.620922	0.617876	0.616479	0.642822	0.624212	0.595399	0.590573	0.61037	0.60491	0.811446	0.839999	0.846069	0.85603	0.853345	0.825279	0.887264	0.882987	0.879848	0.765333	0.761102	0.75316	0.806313	0.813326	0.80903	0.802651	0.787916	0.816622	0.807867	0.801559	0.817969	0.838709	0.845242	0.846317	0.839804
RT_A17_buffer_1d_1	0.781031	0.777384	0.784294	0.763805	0.819264	0.819099	0.817647	0.79685	0.775511	0.754832	0.757141	0.731971	0.758711	0.753955	0.756683	0.7408	0.789269	0.793893	0.786072	0.764007	0.798154	0.789235	0.789493	0.78875	0.860071	0.870173	0.876447	0.834286	0.844974	0.906835	0.852302	0.808161	0.86167	0.827293	0.831703	0.801541	0.804013	0.838399	0.814877	0.834938	0.857432	0.817709	0.83692	0.773164	0.835874	0.825342	0.809823	0.818884	0.851683
RT_A17_buffer_1d_2	0.766455	0.777688	0.780093	0.767799	0.806903	0.806163	0.805725	0.783217	0.77381	0.741969	0.742282	0.714192	0.753521	0.752256	0.75308	0.735753	0.777466	0.782633	0.777651	0.753015	0.776878	0.764612	0.772257	0.771454	0.874872	0.884297	0.890617	0.846043	0.85648	0.920007	0.874925	0.827216	0.888827	0.843936	0.844899	0.826542	0.831382	0.860463	0.842196	0.867199	0.882404	0.848572	0.853254	0.805926	0.851499	0.839721	0.828251	0.833644	0.882826
RT_A17_buffer_1d_3	0.781646	0.771044	0.777574	0.761889	0.808191	0.808331	0.811074	0.788523	0.768553	0.755493	0.758342	0.732143	0.748822	0.746405	0.749726	0.729463	0.77683	0.781902	0.777553	0.750324	0.791294	0.777447	0.784743	0.781648	0.864366	0.871401	0.875059	0.830425	0.841708	0.905344	0.865854	0.816232	0.877869	0.837396	0.837066	0.817282	0.820309	0.852813	0.830717	0.857676	0.877372	0.838893	0.83987	0.789195	0.839526	0.827321	0.81413	0.818807	0.874947
RT_A17_buffer_7d_1	0.776321	0.752608	0.76352	0.751493	0.792615	0.793712	0.811577	0.784526	0.752155	0.74828	0.763488	0.734798	0.727682	0.727796	0.732158	0.714557	0.756876	0.763014	0.764297	0.737129	0.778142	0.765924	0.774216	0.769117	0.848156	0.858942	0.868666	0.841217	0.844857	0.890411	0.87781	0.844472	0.883778	0.823191	0.821178	0.797921	0.823823	0.854113	0.830105	0.858316	0.875078	0.850152	0.82632	0.776395	0.829099	0.830413	0.817905	0.8211	0.868814
RT_A17_buffer_7d_2	0.780973	0.755025	0.761448	0.749679	0.799516	0.802052	0.815079	0.78947	0.752083	0.758861	0.774787	0.745522	0.728943	0.727409	0.732425	0.720143	0.760697	0.766601	0.766733	0.744107	0.787411	0.778195	0.780126	0.77287	0.864373	0.874652	0.881295	0.863622	0.862148	0.897993	0.888598	0.857101	0.892907	0.834141	0.834847	0.809734	0.833217	0.869157	0.840132	0.861822	0.879791	0.852841	0.840634	0.786069	0.838116	0.850981	0.834452	0.841792	0.875717
RT_A17_buffer_7d_3	0.795331	0.752773	0.764735	0.752004	0.799365	0.803378	0.822495	0.798716	0.755166	0.764887	0.776513	0.744682	0.724789	0.724598	0.724144	0.720309	0.757911	0.762898	0.761448	0.739455	0.788761	0.785182	0.779988	0.772582	0.87675	0.884306	0.88608	0.87389	0.870398	0.910667	0.905631	0.877102	0.908897	0.849367	0.845104	0.820442	0.849109	0.876083	0.854521	0.885176	0.899382	0.878259	0.850904	0.791522	0.850639	0.852251	0.835175	0.84235	0.882497
RT_A17_NPA_1d_1	0.817151	0.740034	0.743151	0.717275	0.811692	0.816565	0.808985	0.785818	0.73456	0.798178	0.798664	0.781223	0.720365	0.710513	0.715976	0.696938	0.764193	0.773405	0.759023	0.732755	0.830628	0.817278	0.808038	0.798569	0.82352	0.824909	0.815916	0.779836	0.783807	0.843483	0.817053	0.767734	0.826468	0.784843	0.788516	0.752864	0.746091	0.79676	0.757911	0.787047	0.82737	0.767203	0.787659	0.709374	0.781093	0.772712	0.74956	0.759284	0.815771
RT_A17_NPA_1d_2	0.827051	0.727723	0.73385	0.707181	0.802997	0.809687	0.804139	0.781166	0.72335	0.805057	0.804102	0.786228	0.707969	0.699585	0.702631	0.684304	0.753738	0.764442	0.747826	0.720573	0.835041	0.820264	0.810312	0.799164	0.817353	0.813806	0.801943	0.765004	0.767809	0.832032	0.816053	0.76379	0.826613	0.786927	0.78813	0.755208	0.748112	0.795707	0.758172	0.793846	0.832459	0.772763	0.779396	0.703201	0.772464	0.76008	0.736563	0.744444	0.816922
RT_A17_NPA_1d_3	0.820061	0.740124	0.744228	0.721642	0.807886	0.813575	0.808063	0.783663	0.734779	0.798559	0.798134	0.777836	0.717744	0.711173	0.71369	0.695382	0.759826	0.770507	0.75667	0.728616	0.828081	0.813419	0.807939	0.798305	0.832709	0.831792	0.82463	0.788206	0.791353	0.855604	0.83742	0.783994	0.850306	0.802386	0.802764	0.772846	0.769223	0.813937	0.779293	0.813994	0.848008	0.793396	0.798773	0.727281	0.793662	0.782257	0.760411	0.768152	0.840617
RT_A17_NPA_7d_1	0.725073	0.707579	0.727481	0.716972	0.739611	0.740017	0.767359	0.740977	0.710585	0.698108	0.721354	0.691683	0.681328	0.687222	0.693212	0.683371	0.70563	0.707777	0.721014	0.698387	0.71377	0.705477	0.717059	0.710264	0.813822	0.833596	0.851248	0.843915	0.843477	0.86514	0.898858	0.875418	0.901722	0.790162	0.786303	0.760569	0.806479	0.828523	0.810763	0.845094	0.857216	0.845708	0.802668	0.765885	0.811941	0.828837	0.81945	0.822638	0.875382
RT_A17_NPA_7d_2	0.735906	0.70818	0.729437	0.717394	0.743299	0.743172	0.76303	0.734494	0.706716	0.714744	0.729302	0.702994	0.680647	0.688829	0.694931	0.681886	0.705051	0.707237	0.723398	0.696717	0.719196	0.706065	0.724899	0.71595	0.826608	0.844839	0.855629	0.839334	0.842269	0.867959	0.912327	0.870714	0.92005	0.797221	0.79332	0.771987	0.803448	0.82606	0.81018	0.854121	0.868812	0.847113	0.813824	0.78512	0.82283	0.830198	0.822323	0.824664	0.900894
RT_A17_NPA_7d_3	0.732755	0.703684	0.722191	0.711395	0.741609	0.742954	0.764574	0.733061	0.700761	0.713875	0.732419	0.705025	0.675343	0.681895	0.68974	0.676151	0.700985	0.704126	0.720043	0.693655	0.721031	0.706682	0.723343	0.713212	0.826917	0.846567	0.858654	0.851453	0.851184	0.864762	0.908643	0.872314	0.913459	0.791739	0.788785	0.766443	0.801531	0.829869	0.806822	0.840792	0.854879	0.837171	0.813007	0.782275	0.82193	0.841404	0.831489	0.834757	0.892618
RT_A17_TIBA_7d_1	0.72925	0.732216	0.756127	0.739871	0.760836	0.759202	0.783427	0.764592	0.739728	0.693186	0.707274	0.675356	0.704006	0.710378	0.709176	0.711334	0.729463	0.728904	0.736961	0.721605	0.714536	0.716496	0.720852	0.719432	0.839114	0.857248	0.876168	0.855034	0.857866	0.900684	0.912309	0.885399	0.914363	0.812157	0.8085	0.782303	0.822405	0.83126	0.828567	0.870465	0.875232	0.864528	0.826885	0.778067	0.837063	0.82982	0.820977	0.827842	0.881868
RT_A17_TIBA_7d_2	0.743138	0.7335	0.753296	0.739295	0.767029	0.765776	0.788477	0.770743	0.736903	0.713098	0.729293	0.699246	0.70588	0.710451	0.714453	0.713117	0.73271	0.733519	0.744308	0.726773	0.732498	0.733037	0.737421	0.732295	0.837298	0.854188	0.869185	0.850329	0.852219	0.891736	0.905946	0.877596	0.90894	0.811336	0.80712	0.781483	0.817927	0.835131	0.824615	0.864736	0.874929	0.857566	0.825024	0.776783	0.833963	0.831746	0.82052	0.827501	0.882491
RT_A17_TIBA_7d_3	0.775826	0.720197	0.738209	0.725597	0.765587	0.766565	0.787203	0.761627	0.720563	0.747775	0.759739	0.733728	0.691203	0.696812	0.700434	0.685831	0.720806	0.726224	0.734204	0.705573	0.75549	0.742711	0.755628	0.745828	0.828314	0.838541	0.842058	0.82678	0.828427	0.868572	0.898073	0.860024	0.903664	0.808232	0.80118	0.781152	0.812409	0.836518	0.8192	0.863572	0.884629	0.856877	0.811227	0.770474	0.816573	0.81715	0.805469	0.80624	0.885983
RT_A17_TIBA_1d_1	0.773077	0.754118	0.768071	0.747118	0.796813	0.79909	0.802321	0.780163	0.752522	0.746131	0.752581	0.72842	0.730656	0.732599	0.733497	0.714415	0.761139	0.765681	0.765084	0.735529	0.775882	0.764363	0.768305	0.765014	0.858285	0.868338	0.866221	0.827569	0.840152	0.888885	0.867184	0.825382	0.878082	0.825717	0.822881	0.803682	0.805792	0.835763	0.816385	0.83585	0.856355	0.822312	0.833691	0.784846	0.839006	0.817326	0.808136	0.811037	0.86017
RT_A17_TIBA_1d_2	0.796461	0.750845	0.765103	0.74309	0.80392	0.807021	0.812544	0.78881	0.750389	0.769653	0.775489	0.752606	0.727439	0.727384	0.728834	0.71187	0.76247	0.768326	0.765559	0.736261	0.796537	0.784949	0.784963	0.779279	0.857741	0.863323	0.856644	0.82376	0.832544	0.881784	0.865535	0.825108	0.876345	0.823961	0.821014	0.799236	0.801707	0.83502	0.812101	0.834595	0.859117	0.820606	0.82938	0.773153	0.831824	0.813369	0.800426	0.803968	0.857404
RT_A17_TIBA_1d_3	0.831594	0.729424	0.737796	0.713763	0.804008	0.809576	0.812977	0.787702	0.726781	0.81269	0.811082	0.796131	0.706577	0.70202	0.702626	0.688635	0.750257	0.759625	0.749685	0.721704	0.828565	0.817429	0.802378	0.792818	0.833181	0.829344	0.808862	0.791519	0.791517	0.831525	0.826074	0.795515	0.838117	0.798573	0.796244	0.76743	0.760075	0.806465	0.772023	0.793796	0.830857	0.779106	0.794068	0.724716	0.788854	0.777765	0.756739	0.762947	0.807652
SHT_5WKS_SuffNO3_NO3PAT_1	0.532437	0.572068	0.649475	0.609655	0.590825	0.591928	0.604898	0.601728	0.589894	0.494521	0.526871	0.503622	0.554857	0.583212	0.575453	0.569312	0.571873	0.556684	0.591583	0.566578	0.514588	0.513754	0.549631	0.552265	0.614434	0.63766	0.636554	0.609861	0.635276	0.630673	0.634312	0.61548	0.632856	0.61078	0.604746	0.597399	0.609482	0.596539	0.612532	0.608686	0.594049	0.613295	0.618764	0.621626	0.642823	0.603976	0.623554	0.617152	0.613035
SHT_5WKS_SuffNO3_NO3PAT_2	0.539901	0.578897	0.65456	0.614498	0.598155	0.599023	0.610791	0.607351	0.596638	0.502402	0.534216	0.511808	0.562387	0.589575	0.581591	0.575589	0.579887	0.565202	0.59816	0.573811	0.523954	0.523114	0.557889	0.56109	0.614517	0.637191	0.637842	0.611717	0.635694	0.632832	0.632817	0.613705	0.632114	0.61341	0.607242	0.597394	0.608219	0.597093	0.61116	0.608318	0.595033	0.611613	0.618428	0.617705	0.641982	0.605539	0.623041	0.617135	0.611734
SHT_5WKS_LimtNO3_NO3PAE_1	0.534101	0.576462	0.654865	0.614332	0.594429	0.593463	0.606608	0.603418	0.596517	0.496262	0.527769	0.506085	0.561399	0.589033	0.579961	0.57637	0.577995	0.562154	0.595369	0.572778	0.515461	0.515887	0.551901	0.556491	0.609734	0.632286	0.634655	0.608319	0.631626	0.629502	0.63163	0.612505	0.630106	0.60915	0.604159	0.592681	0.604733	0.591357	0.607461	0.606333	0.593713	0.609464	0.613902	0.613204	0.637199	0.600616	0.619071	0.613325	0.608314
SHT_5WKS_LimtNO3_NO3PAE_2	0.543756	0.579458	0.656277	0.615835	0.599196	0.598359	0.612042	0.607945	0.598978	0.506264	0.536904	0.515967	0.564435	0.590885	0.582933	0.578391	0.581766	0.566702	0.599821	0.576387	0.525258	0.525108	0.559669	0.563669	0.610717	0.63271	0.635428	0.61149	0.633356	0.631428	0.634559	0.615508	0.633512	0.61361	0.607971	0.593871	0.605256	0.594306	0.607655	0.609547	0.598745	0.612281	0.614418	0.610542	0.637424	0.603379	0.619748	0.614395	0.610982
SHT_5WKS_SuffNH4_NH4PAT_1	0.55019	0.582902	0.661238	0.61985	0.606698	0.607225	0.619144	0.615284	0.602677	0.511907	0.543216	0.519822	0.565305	0.59311	0.581793	0.579897	0.584618	0.569208	0.599362	0.577672	0.529629	0.530485	0.563912	0.567346	0.623536	0.644261	0.644458	0.619146	0.641204	0.640307	0.642778	0.62456	0.640671	0.618199	0.613388	0.604436	0.617444	0.603821	0.620904	0.617242	0.603545	0.620427	0.626442	0.624176	0.647688	0.61162	0.629313	0.624563	0.618308
SHT_5WKS_SuffNH4_NH4PAT_2	0.551262	0.582196	0.659857	0.617894	0.605654	0.606425	0.618101	0.614524	0.601662	0.512894	0.544026	0.521306	0.564763	0.592206	0.581517	0.579177	0.584393	0.569467	0.599643	0.577876	0.532039	0.532353	0.565312	0.568934	0.619833	0.640197	0.64027	0.616299	0.637743	0.635432	0.637084	0.618981	0.635498	0.618332	0.612854	0.601522	0.612177	0.600597	0.615154	0.612014	0.599584	0.614693	0.62272	0.617955	0.643863	0.609068	0.62513	0.620195	0.612652
SHT_5WKS_LimtNH4_NH4PAE_1	0.563361	0.592701	0.670311	0.629252	0.615697	0.615115	0.628296	0.62486	0.61241	0.526033	0.555525	0.534575	0.576989	0.602557	0.594303	0.590682	0.595655	0.580342	0.61202	0.58895	0.543342	0.543963	0.577751	0.581018	0.619959	0.640484	0.643358	0.617995	0.639708	0.64235	0.641522	0.621215	0.640609	0.617651	0.612907	0.600583	0.613597	0.602716	0.616158	0.618987	0.60898	0.620503	0.622035	0.616434	0.644403	0.610279	0.625091	0.620911	0.619399
SHT_5WKS_LimtNH4_NH4PAE_2	0.549436	0.587693	0.664994	0.623498	0.608084	0.606047	0.620536	0.615361	0.610435	0.511781	0.542001	0.520651	0.573503	0.598774	0.587742	0.588425	0.591785	0.575857	0.604755	0.585957	0.530598	0.53324	0.564029	0.570564	0.616188	0.63648	0.643011	0.623184	0.640389	0.639137	0.63872	0.622872	0.636573	0.621169	0.616866	0.598815	0.611021	0.59911	0.61311	0.612541	0.601424	0.61471	0.619719	0.610092	0.638935	0.611325	0.625376	0.622266	0.609732
SHT_5WKS_SuffN2_N2PAT_1	0.625213	0.591686	0.66231	0.623039	0.641206	0.643063	0.663178	0.650145	0.606643	0.592881	0.626994	0.604989	0.572714	0.594235	0.588938	0.588516	0.600379	0.591941	0.620261	0.599346	0.596056	0.595994	0.61918	0.614298	0.661765	0.683895	0.681577	0.673409	0.684172	0.671058	0.710882	0.705703	0.713058	0.644054	0.640532	0.617218	0.63993	0.644974	0.647322	0.658267	0.66249	0.662662	0.659011	0.641932	0.675077	0.660178	0.668086	0.668233	0.674441
SHT_5WKS_SuffN2_N2PAT_2	0.54516	0.580874	0.656728	0.617367	0.601261	0.601004	0.617876	0.611231	0.601219	0.506953	0.542057	0.518106	0.566942	0.592913	0.583738	0.582537	0.584977	0.570252	0.602039	0.582763	0.527503	0.529086	0.560415	0.564521	0.621492	0.649451	0.654178	0.633375	0.653518	0.641643	0.661439	0.656274	0.663336	0.614687	0.609571	0.590624	0.610203	0.601626	0.615813	0.621094	0.613074	0.623889	0.628389	0.625859	0.650924	0.621736	0.637873	0.635124	0.634288
SHT_5WKS_LimtN2_N2PAE_1	0.586616	0.588083	0.657837	0.619774	0.621134	0.61867	0.638193	0.632006	0.604689	0.550642	0.581029	0.561578	0.57053	0.591266	0.587619	0.586319	0.592868	0.580874	0.611901	0.593296	0.560516	0.563101	0.589639	0.588841	0.624197	0.649879	0.657728	0.641	0.655351	0.655091	0.684345	0.676102	0.685881	0.617409	0.613362	0.586696	0.613506	0.609752	0.618897	0.642358	0.645227	0.644778	0.62732	0.611405	0.647726	0.625019	0.634531	0.634056	0.652704
SHT_5WKS_LimtN2_N2PAE_2	0.567469	0.605498	0.678717	0.641891	0.624146	0.621875	0.641078	0.634317	0.624936	0.530558	0.564662	0.54255	0.590535	0.614916	0.60892	0.605565	0.608496	0.593629	0.627498	0.607282	0.549898	0.551447	0.584891	0.588664	0.635363	0.663342	0.66895	0.650293	0.669805	0.661315	0.680797	0.672737	0.683139	0.629917	0.624974	0.60427	0.628731	0.619615	0.632987	0.643222	0.637191	0.647028	0.642813	0.6396	0.665835	0.63821	0.654057	0.650647	0.654941
RT_Nod_5WKS_SuffN2_N2S_1	0.811255	0.718933	0.737379	0.728346	0.770371	0.772795	0.800183	0.773283	0.722312	0.788016	0.796207	0.773839	0.693747	0.70482	0.700119	0.690109	0.722863	0.729242	0.737069	0.708423	0.780011	0.767772	0.771492	0.759746	0.857232	0.861014	0.841722	0.840896	0.840228	0.841775	0.876735	0.85864	0.879296	0.843081	0.831183	0.817049	0.833231	0.859598	0.842532	0.860869	0.876845	0.85805	0.827249	0.804953	0.832456	0.831303	0.82079	0.81657	0.853336
RT_Nod_5WKS_SuffN2_N2S_2	0.741637	0.719213	0.73694	0.734569	0.740014	0.740554	0.774159	0.746017	0.726247	0.710738	0.726067	0.691541	0.693973	0.707613	0.700268	0.692181	0.711355	0.715171	0.725965	0.699655	0.718715	0.708389	0.720846	0.716251	0.863806	0.872858	0.86952	0.856745	0.857508	0.868067	0.902865	0.882784	0.903323	0.860098	0.845952	0.837488	0.864785	0.87936	0.870905	0.901097	0.898832	0.895123	0.840751	0.827187	0.845858	0.844339	0.838813	0.832871	0.881486
RT_Nod_5WKS_LimtN2_N2C_1	0.636812	0.706263	0.7211	0.72615	0.694833	0.693007	0.719715	0.700148	0.711981	0.605827	0.626807	0.587398	0.678455	0.701037	0.690282	0.683861	0.680859	0.678178	0.700737	0.676534	0.621507	0.616269	0.636969	0.638036	0.853382	0.87997	0.884366	0.872319	0.884315	0.871426	0.880986	0.878457	0.878648	0.837475	0.825017	0.827309	0.866136	0.860783	0.870429	0.864144	0.838515	0.872151	0.848791	0.865229	0.864777	0.855936	0.866829	0.856208	0.84862
RT_Nod_5WKS_LimtN2_N2C_2	0.658276	0.70271	0.715683	0.719313	0.698729	0.697359	0.723418	0.701572	0.708498	0.629475	0.642201	0.607794	0.675579	0.693394	0.683925	0.674954	0.682912	0.683642	0.698849	0.673244	0.645864	0.637965	0.656195	0.657481	0.833426	0.84856	0.846932	0.825278	0.835906	0.843959	0.839766	0.824933	0.84347	0.830738	0.817421	0.819195	0.839077	0.841036	0.843871	0.851648	0.832814	0.847425	0.820523	0.825562	0.832166	0.814124	0.818957	0.809595	0.824699
RT_5WKS_SuffNH4_NH4S_1	0.706294	0.75783	0.764158	0.768969	0.755382	0.757372	0.772418	0.751544	0.758332	0.680431	0.691186	0.654647	0.730003	0.746636	0.735908	0.71989	0.738335	0.741135	0.750604	0.719477	0.705215	0.692046	0.711194	0.711705	0.890896	0.90094	0.892112	0.866233	0.878506	0.895746	0.877626	0.846566	0.876975	0.891194	0.879237	0.885517	0.892018	0.902836	0.899287	0.885856	0.871223	0.882497	0.876123	0.879285	0.883238	0.862371	0.866884	0.855279	0.869417
RT_5WKS_SuffNH4_NH4S_2	0.749619	0.750847	0.752883	0.754164	0.765749	0.769068	0.784469	0.763841	0.750727	0.724027	0.729315	0.695772	0.72293	0.734195	0.724036	0.711718	0.739298	0.744773	0.747836	0.718316	0.743209	0.731638	0.738185	0.732988	0.881499	0.887513	0.878687	0.863124	0.866612	0.89161	0.883376	0.850134	0.883068	0.88927	0.873539	0.867	0.877961	0.899078	0.884495	0.891826	0.889917	0.884344	0.85931	0.840333	0.862822	0.852028	0.844619	0.838184	0.869343
RT_5WKS_LimtNH4_NH4C_1	0.694204	0.754704	0.763472	0.768715	0.74605	0.746455	0.768425	0.749267	0.757292	0.664484	0.678279	0.641276	0.728121	0.743686	0.736507	0.722242	0.733198	0.733814	0.748168	0.71863	0.689971	0.680045	0.699159	0.700225	0.879696	0.894766	0.896402	0.870503	0.882303	0.904281	0.880928	0.855749	0.880602	0.8781	0.864855	0.867374	0.888517	0.894938	0.89322	0.892293	0.873302	0.887529	0.868715	0.869543	0.879003	0.86241	0.865088	0.854672	0.870819
RT_5WKS_LimtNH4_NH4C_2	0.701173	0.757406	0.759819	0.763585	0.752745	0.752275	0.769087	0.748064	0.758035	0.676098	0.688701	0.6543	0.73472	0.745515	0.738618	0.724491	0.741728	0.744691	0.752112	0.725737	0.703466	0.693841	0.708971	0.711683	0.869633	0.88334	0.891249	0.863842	0.870484	0.899936	0.865158	0.837844	0.866811	0.86936	0.859916	0.855351	0.868245	0.883851	0.874347	0.87678	0.864725	0.864791	0.857874	0.845325	0.860236	0.854917	0.850981	0.843935	0.855257
RT_5WKS_SuffNO3_NO3S_1	0.709786	0.751438	0.762081	0.764425	0.751929	0.753174	0.77304	0.753402	0.754714	0.680834	0.693146	0.656791	0.724886	0.74106	0.731161	0.718964	0.734934	0.736753	0.747767	0.718401	0.705353	0.69503	0.711875	0.711239	0.888848	0.900607	0.894303	0.871784	0.883033	0.901184	0.893456	0.862362	0.893405	0.892213	0.875834	0.879302	0.895777	0.904917	0.90293	0.901504	0.888445	0.897636	0.873423	0.871666	0.882981	0.864147	0.866665	0.856031	0.882824
RT_5WKS_SuffNO3_NO3S_2	0.738306	0.753351	0.759563	0.760396	0.762778	0.764552	0.783505	0.760794	0.75575	0.711317	0.721603	0.688497	0.729816	0.74122	0.733535	0.717699	0.744467	0.749021	0.75344	0.723924	0.736712	0.722839	0.735935	0.733764	0.880669	0.888664	0.882406	0.86169	0.868296	0.892391	0.883766	0.850298	0.884613	0.893686	0.877387	0.873527	0.887203	0.906425	0.894353	0.900278	0.896681	0.892167	0.859448	0.846824	0.863626	0.854501	0.84979	0.841183	0.87582
RT_5WKS_LimtNO3_NO3C_1	0.676546	0.73912	0.749573	0.754751	0.730987	0.730323	0.75218	0.735764	0.74056	0.649962	0.660576	0.623949	0.714956	0.729496	0.723477	0.715325	0.72012	0.72093	0.736455	0.71006	0.674715	0.669158	0.685668	0.68735	0.87271	0.88848	0.887843	0.859665	0.871857	0.893667	0.869804	0.844371	0.871199	0.860905	0.846214	0.855999	0.872679	0.876624	0.880721	0.880571	0.861523	0.873932	0.8652	0.862303	0.875917	0.852326	0.855086	0.845745	0.860804
RT_5WKS_LimtNO3_NO3C_2	0.691037	0.74292	0.753753	0.756347	0.739269	0.739273	0.760355	0.739086	0.744164	0.664714	0.679615	0.644751	0.72031	0.73403	0.72946	0.713906	0.727062	0.728987	0.742165	0.714541	0.690086	0.678422	0.699339	0.700524	0.869935	0.88644	0.886701	0.856841	0.868698	0.890735	0.871662	0.84299	0.873439	0.859745	0.848223	0.853365	0.869255	0.881009	0.878673	0.881135	0.86783	0.871128	0.858277	0.85564	0.865325	0.852575	0.853968	0.843815	0.866686
RT_5WKS_NoNO3_NO3ONE_1	0.726138	0.753455	0.771048	0.768223	0.761199	0.758507	0.784608	0.758572	0.764174	0.6925	0.70482	0.672315	0.737549	0.749318	0.737565	0.727143	0.749917	0.751217	0.754471	0.728686	0.718746	0.710551	0.725246	0.730043	0.869891	0.879868	0.889226	0.856437	0.863232	0.90232	0.883515	0.857525	0.882405	0.855649	0.846306	0.841876	0.86967	0.878032	0.876312	0.893472	0.884478	0.878592	0.852395	0.83618	0.856156	0.846332	0.843393	0.834651	0.869293
RT_5WKS_NoNO3_NO3ONE_2	0.709736	0.757829	0.775441	0.774504	0.756932	0.75357	0.780563	0.754525	0.769754	0.675484	0.690389	0.656975	0.743024	0.755904	0.744012	0.733494	0.751468	0.751706	0.756717	0.731704	0.705049	0.696864	0.713982	0.721016	0.877149	0.889331	0.899291	0.866102	0.874692	0.908586	0.882686	0.859371	0.881474	0.86623	0.85646	0.854278	0.880961	0.886571	0.887464	0.89642	0.881511	0.882385	0.861512	0.851175	0.866045	0.856227	0.856081	0.845975	0.869123
Nodule_20d_1	0.509786	0.52375	0.545087	0.544585	0.520789	0.516209	0.54784	0.535346	0.531631	0.484327	0.498701	0.476206	0.512937	0.526664	0.522082	0.524581	0.51523	0.514809	0.533209	0.517168	0.485585	0.489572	0.501572	0.503712	0.625211	0.633796	0.642789	0.629204	0.634573	0.637958	0.645887	0.646778	0.653649	0.626624	0.616513	0.620436	0.637692	0.625384	0.638624	0.658133	0.645475	0.661353	0.624381	0.623336	0.632382	0.616123	0.619264	0.611822	0.630119
Nodule_20d_2	0.50576	0.522455	0.542511	0.542814	0.519189	0.514786	0.544649	0.532854	0.527913	0.481198	0.494247	0.472116	0.510737	0.52433	0.52104	0.521649	0.512237	0.51188	0.531043	0.51356	0.482284	0.485595	0.498669	0.499751	0.622674	0.631892	0.640004	0.624539	0.631881	0.638794	0.641942	0.640919	0.649488	0.618431	0.609147	0.616914	0.636173	0.623873	0.637503	0.654272	0.641677	0.658332	0.621791	0.624049	0.630832	0.613442	0.617335	0.609755	0.630342
Nodule_20d_3	0.483922	0.515598	0.537709	0.538453	0.505991	0.50177	0.53139	0.520218	0.523566	0.457922	0.471049	0.447322	0.504054	0.521318	0.513729	0.515432	0.502692	0.500764	0.520268	0.502807	0.460442	0.463706	0.478418	0.481249	0.625534	0.634811	0.640662	0.625111	0.635171	0.635842	0.635219	0.63601	0.641725	0.623529	0.613171	0.626575	0.64589	0.62771	0.646709	0.653016	0.632039	0.658539	0.624091	0.636242	0.63475	0.613886	0.622555	0.612438	0.622299
Nod_phosphinothricin_0h_1	0.509786	0.52375	0.545087	0.544585	0.520789	0.516209	0.54784	0.535346	0.531631	0.484327	0.498701	0.476206	0.512937	0.526664	0.522082	0.524581	0.51523	0.514809	0.533209	0.517168	0.485585	0.489572	0.501572	0.503712	0.625211	0.633796	0.642789	0.629204	0.634573	0.637958	0.645887	0.646778	0.653649	0.626624	0.616513	0.620436	0.637692	0.625384	0.638624	0.658133	0.645475	0.661353	0.624381	0.623336	0.632382	0.616123	0.619264	0.611822	0.630119
Nod_phosphinothricin_0h_2	0.50576	0.522455	0.542511	0.542814	0.519189	0.514786	0.544649	0.532854	0.527913	0.481198	0.494247	0.472116	0.510737	0.52433	0.52104	0.521649	0.512237	0.51188	0.531043	0.51356	0.482284	0.485595	0.498669	0.499751	0.622674	0.631892	0.640004	0.624539	0.631881	0.638794	0.641942	0.640919	0.649488	0.618431	0.609147	0.616914	0.636173	0.623873	0.637503	0.654272	0.641677	0.658332	0.621791	0.624049	0.630832	0.613442	0.617335	0.609755	0.630342
Nod_phosphinothricin_0h_3	0.483922	0.515598	0.537709	0.538453	0.505991	0.50177	0.53139	0.520218	0.523566	0.457922	0.471049	0.447322	0.504054	0.521318	0.513729	0.515432	0.502692	0.500764	0.520268	0.502807	0.460442	0.463706	0.478418	0.481249	0.625534	0.634811	0.640662	0.625111	0.635171	0.635842	0.635219	0.63601	0.641725	0.623529	0.613171	0.626575	0.64589	0.62771	0.646709	0.653016	0.632039	0.658539	0.624091	0.636242	0.63475	0.613886	0.622555	0.612438	0.622299
Nod_phosphinothricin_4h_1	0.54893	0.534961	0.551938	0.552266	0.542963	0.543626	0.579179	0.560516	0.536435	0.531516	0.551562	0.528967	0.520662	0.530983	0.53243	0.533667	0.529638	0.530934	0.552575	0.535064	0.527938	0.530483	0.537024	0.531132	0.662535	0.674758	0.683598	0.695687	0.690738	0.676598	0.702801	0.709064	0.706418	0.65213	0.643221	0.640505	0.673838	0.673434	0.670788	0.69186	0.678988	0.698583	0.654676	0.645691	0.658807	0.674378	0.669546	0.667536	0.668525
Nod_phosphinothricin_4h_2	0.51273	0.500988	0.514668	0.514279	0.509639	0.509971	0.539014	0.523243	0.502048	0.496462	0.511379	0.490296	0.487005	0.49701	0.494333	0.498483	0.495799	0.496895	0.513377	0.499038	0.491739	0.495865	0.499722	0.495171	0.621345	0.630561	0.638824	0.647502	0.641582	0.634028	0.65631	0.661096	0.658774	0.610448	0.604364	0.602033	0.63123	0.628092	0.629127	0.648077	0.637518	0.654308	0.612445	0.601325	0.613345	0.624925	0.620159	0.61934	0.620565
Nod_phosphinothricin_4h_3	0.531792	0.518967	0.537326	0.536952	0.52725	0.526841	0.560196	0.544408	0.521964	0.51228	0.526651	0.504967	0.506671	0.517461	0.516508	0.520296	0.514969	0.515438	0.534829	0.518827	0.509091	0.513502	0.5187	0.51371	0.642556	0.653035	0.661721	0.666289	0.664044	0.659219	0.681298	0.685522	0.685464	0.628578	0.620109	0.620959	0.653744	0.648953	0.652015	0.675491	0.66352	0.681126	0.633819	0.626164	0.640778	0.646105	0.643094	0.641439	0.650231
Nod_phosphinothricin_8h_1	0.553959	0.506512	0.509763	0.507795	0.530933	0.530497	0.559326	0.536115	0.504958	0.545376	0.559627	0.544314	0.497015	0.495112	0.499142	0.499816	0.512989	0.519466	0.525751	0.512283	0.541415	0.543808	0.53639	0.529637	0.599305	0.605901	0.618679	0.641932	0.626024	0.613962	0.634877	0.643288	0.639581	0.59808	0.590051	0.571888	0.59783	0.619116	0.59707	0.618121	0.62558	0.62152	0.586892	0.553401	0.583635	0.620437	0.602023	0.608232	0.59698
Nod_phosphinothricin_8h_2	0.523166	0.481442	0.48417	0.484275	0.502612	0.502469	0.531114	0.506604	0.478432	0.519838	0.535745	0.521324	0.470233	0.469122	0.475034	0.475174	0.484664	0.491219	0.499955	0.488142	0.510099	0.511461	0.506356	0.500091	0.574265	0.582902	0.593958	0.627746	0.608673	0.584886	0.616488	0.630655	0.62077	0.573254	0.566855	0.547952	0.575487	0.596564	0.573988	0.589599	0.596868	0.59668	0.567562	0.538986	0.561065	0.606661	0.589821	0.595604	0.575664
Nod_phosphinothricin_8h_3	0.551784	0.505346	0.506911	0.505646	0.529032	0.528584	0.556293	0.532856	0.502242	0.5451	0.559185	0.544532	0.495306	0.493207	0.498174	0.497226	0.510987	0.517786	0.524465	0.510521	0.54035	0.541411	0.535443	0.52842	0.595368	0.602414	0.615088	0.638866	0.623165	0.610388	0.631486	0.638773	0.636796	0.59549	0.588002	0.569448	0.59459	0.617275	0.594015	0.614121	0.622629	0.617723	0.58405	0.551885	0.580581	0.618854	0.60039	0.606362	0.59563
Nod_phosphinothricin_24h_1	0.624704	0.586001	0.593858	0.594268	0.608322	0.606391	0.63719	0.615243	0.582078	0.615217	0.631347	0.613627	0.567443	0.570687	0.577771	0.574439	0.582776	0.589134	0.602919	0.58761	0.603551	0.604795	0.60591	0.60044	0.691922	0.700075	0.700071	0.712066	0.702222	0.689823	0.727621	0.737104	0.739257	0.682682	0.673561	0.659449	0.674193	0.69059	0.677564	0.705609	0.716022	0.708914	0.684338	0.661257	0.681975	0.694734	0.683966	0.684225	0.696008
Nod_phosphinothricin_24h_2	0.623869	0.589992	0.596152	0.596746	0.610428	0.60777	0.638115	0.617857	0.584308	0.615107	0.633064	0.616481	0.570802	0.573052	0.583376	0.578386	0.585549	0.591286	0.607176	0.591665	0.604311	0.606119	0.608005	0.602568	0.686591	0.695488	0.694412	0.702937	0.695351	0.683972	0.714933	0.723164	0.727253	0.678606	0.669685	0.654455	0.665074	0.682375	0.669017	0.696301	0.705765	0.698789	0.679477	0.657092	0.67775	0.686409	0.676466	0.677023	0.687122
Nod_phosphinothricin_24h_3	0.630239	0.586244	0.594197	0.593702	0.613014	0.612489	0.640866	0.620068	0.581825	0.620865	0.636711	0.618262	0.567244	0.570259	0.575991	0.574275	0.584204	0.591406	0.602799	0.588655	0.609834	0.612082	0.611784	0.606543	0.695701	0.700866	0.699587	0.709057	0.698471	0.689376	0.723849	0.731801	0.734923	0.681165	0.673512	0.661457	0.673069	0.690578	0.677506	0.701014	0.71329	0.703352	0.685922	0.659093	0.681697	0.691984	0.680236	0.680767	0.691939
Nodule_20d_4h_PPT_1	0.54893	0.534961	0.551938	0.552266	0.542963	0.543626	0.579179	0.560516	0.536435	0.531516	0.551562	0.528967	0.520662	0.530983	0.53243	0.533667	0.529638	0.530934	0.552575	0.535064	0.527938	0.530483	0.537024	0.531132	0.662535	0.674758	0.683598	0.695687	0.690738	0.676598	0.702801	0.709064	0.706418	0.65213	0.643221	0.640505	0.673838	0.673434	0.670788	0.69186	0.678988	0.698583	0.654676	0.645691	0.658807	0.674378	0.669546	0.667536	0.668525
Nodule_20d_4h_PPT_2	0.51273	0.500988	0.514668	0.514279	0.509639	0.509971	0.539014	0.523243	0.502048	0.496462	0.511379	0.490296	0.487005	0.49701	0.494333	0.498483	0.495799	0.496895	0.513377	0.499038	0.491739	0.495865	0.499722	0.495171	0.621345	0.630561	0.638824	0.647502	0.641582	0.634028	0.65631	0.661096	0.658774	0.610448	0.604364	0.602033	0.63123	0.628092	0.629127	0.648077	0.637518	0.654308	0.612445	0.601325	0.613345	0.624925	0.620159	0.61934	0.620565
Nodule_20d_4h_PPT_3	0.531792	0.518967	0.537326	0.536952	0.52725	0.526841	0.560196	0.544408	0.521964	0.51228	0.526651	0.504967	0.506671	0.517461	0.516508	0.520296	0.514969	0.515438	0.534829	0.518827	0.509091	0.513502	0.5187	0.51371	0.642556	0.653035	0.661721	0.666289	0.664044	0.659219	0.681298	0.685522	0.685464	0.628578	0.620109	0.620959	0.653744	0.648953	0.652015	0.675491	0.66352	0.681126	0.633819	0.626164	0.640778	0.646105	0.643094	0.641439	0.650231
Nodule_20d_8h_PPT_1	0.553959	0.506512	0.509763	0.507795	0.530933	0.530497	0.559326	0.536115	0.504958	0.545376	0.559627	0.544314	0.497015	0.495112	0.499142	0.499816	0.512989	0.519466	0.525751	0.512283	0.541415	0.543808	0.53639	0.529637	0.599305	0.605901	0.618679	0.641932	0.626024	0.613962	0.634877	0.643288	0.639581	0.59808	0.590051	0.571888	0.59783	0.619116	0.59707	0.618121	0.62558	0.62152	0.586892	0.553401	0.583635	0.620437	0.602023	0.608232	0.59698
Nodule_20d_8h_PPT_2	0.523166	0.481442	0.48417	0.484275	0.502612	0.502469	0.531114	0.506604	0.478432	0.519838	0.535745	0.521324	0.470233	0.469122	0.475034	0.475174	0.484664	0.491219	0.499955	0.488142	0.510099	0.511461	0.506356	0.500091	0.574265	0.582902	0.593958	0.627746	0.608673	0.584886	0.616488	0.630655	0.62077	0.573254	0.566855	0.547952	0.575487	0.596564	0.573988	0.589599	0.596868	0.59668	0.567562	0.538986	0.561065	0.606661	0.589821	0.595604	0.575664
Nodule_20d_8h_PPT_3	0.551784	0.505346	0.506911	0.505646	0.529032	0.528584	0.556293	0.532856	0.502242	0.5451	0.559185	0.544532	0.495306	0.493207	0.498174	0.497226	0.510987	0.517786	0.524465	0.510521	0.54035	0.541411	0.535443	0.52842	0.595368	0.602414	0.615088	0.638866	0.623165	0.610388	0.631486	0.638773	0.636796	0.59549	0.588002	0.569448	0.59459	0.617275	0.594015	0.614121	0.622629	0.617723	0.58405	0.551885	0.580581	0.618854	0.60039	0.606362	0.59563
Nodule_20d_24h_PPT_1	0.624704	0.586001	0.593858	0.594268	0.608322	0.606391	0.63719	0.615243	0.582078	0.615217	0.631347	0.613627	0.567443	0.570687	0.577771	0.574439	0.582776	0.589134	0.602919	0.58761	0.603551	0.604795	0.60591	0.60044	0.691922	0.700075	0.700071	0.712066	0.702222	0.689823	0.727621	0.737104	0.739257	0.682682	0.673561	0.659449	0.674193	0.69059	0.677564	0.705609	0.716022	0.708914	0.684338	0.661257	0.681975	0.694734	0.683966	0.684225	0.696008
Nodule_20d_24h_PPT_2	0.623869	0.589992	0.596152	0.596746	0.610428	0.60777	0.638115	0.617857	0.584308	0.615107	0.633064	0.616481	0.570802	0.573052	0.583376	0.578386	0.585549	0.591286	0.607176	0.591665	0.604311	0.606119	0.608005	0.602568	0.686591	0.695488	0.694412	0.702937	0.695351	0.683972	0.714933	0.723164	0.727253	0.678606	0.669685	0.654455	0.665074	0.682375	0.669017	0.696301	0.705765	0.698789	0.679477	0.657092	0.67775	0.686409	0.676466	0.677023	0.687122
Nodule_20d_24h_PPT_3	0.630239	0.586244	0.594197	0.593702	0.613014	0.612489	0.640866	0.620068	0.581825	0.620865	0.636711	0.618262	0.567244	0.570259	0.575991	0.574275	0.584204	0.591406	0.602799	0.588655	0.609834	0.612082	0.611784	0.606543	0.695701	0.700866	0.699587	0.709057	0.698471	0.689376	0.723849	0.731801	0.734923	0.681165	0.673512	0.661457	0.673069	0.690578	0.677506	0.701014	0.71329	0.703352	0.685922	0.659093	0.681697	0.691984	0.680236	0.680767	0.691939
SHT_R108_1	0.489328	0.561899	0.656123	0.622368	0.562728	0.562289	0.589469	0.589092	0.584227	0.450618	0.489988	0.46578	0.544332	0.580719	0.581125	0.579397	0.551807	0.533542	0.586434	0.559631	0.465514	0.466772	0.518693	0.523978	0.628201	0.650306	0.64306	0.620805	0.650412	0.631515	0.626393	0.614622	0.622264	0.625623	0.618846	0.626473	0.636129	0.608379	0.636272	0.61131	0.582314	0.622625	0.647517	0.670054	0.678811	0.626723	0.654256	0.643331	0.618725
SHT_R108_2	0.487185	0.558899	0.652563	0.619883	0.558734	0.558664	0.584806	0.582277	0.5792	0.450502	0.491878	0.468705	0.542043	0.579263	0.580703	0.57324	0.548565	0.530302	0.584971	0.554554	0.463735	0.4612	0.517993	0.522598	0.627274	0.649337	0.639654	0.61742	0.648613	0.625326	0.622164	0.608395	0.619219	0.62381	0.616916	0.628168	0.635448	0.609729	0.635379	0.60758	0.57838	0.618728	0.647285	0.676709	0.678019	0.628037	0.65721	0.643883	0.619509
SHT_R108_3	0.514037	0.573958	0.667177	0.63236	0.580001	0.581531	0.606567	0.603995	0.592371	0.478519	0.519319	0.497753	0.556483	0.591863	0.595305	0.586161	0.566847	0.549775	0.60345	0.57188	0.493913	0.490716	0.546346	0.549549	0.638377	0.656936	0.646432	0.620039	0.650643	0.632459	0.625198	0.608291	0.623285	0.632719	0.625962	0.637725	0.639097	0.617445	0.638716	0.613483	0.588791	0.621791	0.656331	0.677816	0.685855	0.633353	0.658698	0.646804	0.625632
SHT_stenofolia_1	0.526034	0.613865	0.705393	0.674522	0.611213	0.611144	0.639162	0.636283	0.635796	0.488354	0.530664	0.505096	0.59719	0.632173	0.634734	0.628927	0.605482	0.587199	0.641095	0.612197	0.512676	0.511656	0.566789	0.574591	0.665931	0.688218	0.680877	0.658681	0.68853	0.665145	0.652812	0.640407	0.65123	0.661023	0.653532	0.66146	0.66801	0.645317	0.667841	0.6382	0.609886	0.647903	0.687903	0.709199	0.71801	0.668956	0.69539	0.683429	0.650253
SHT_stenofolia_2	0.563102	0.619583	0.710816	0.676505	0.630569	0.632933	0.659044	0.65749	0.638441	0.526012	0.566404	0.544527	0.60422	0.635951	0.640927	0.632798	0.617839	0.602	0.653509	0.622634	0.551105	0.549142	0.603046	0.607719	0.664132	0.679562	0.668576	0.640012	0.66949	0.656563	0.641384	0.623102	0.640762	0.659231	0.653139	0.659393	0.654826	0.63881	0.654928	0.632718	0.613387	0.638726	0.680147	0.688925	0.708858	0.654768	0.674126	0.664395	0.643242
SHT_stenofolia_3	0.496708	0.581375	0.676367	0.642902	0.578028	0.578223	0.606049	0.603307	0.604156	0.458021	0.502008	0.477702	0.565601	0.602218	0.603539	0.597424	0.573144	0.553497	0.607099	0.579522	0.478499	0.47699	0.533896	0.542043	0.63709	0.659595	0.653131	0.627509	0.658346	0.637105	0.629395	0.616664	0.624944	0.632704	0.626959	0.635596	0.643684	0.618346	0.644038	0.613748	0.584936	0.623192	0.656788	0.682863	0.686344	0.637584	0.666518	0.653821	0.626099
LF_IRG1_R108_1	0.441615	0.443475	0.517039	0.47115	0.479026	0.482679	0.491028	0.492273	0.451061	0.420699	0.446811	0.437098	0.429794	0.440729	0.454772	0.452623	0.452835	0.44245	0.473793	0.460188	0.434156	0.438265	0.461401	0.461266	0.453082	0.469443	0.473675	0.442673	0.46042	0.466111	0.457893	0.440487	0.458629	0.42921	0.431303	0.416091	0.40761	0.411651	0.411416	0.418081	0.426014	0.413645	0.46151	0.432387	0.480705	0.443029	0.447243	0.452945	0.448302
LF_IRG1_R108_2	0.437232	0.439638	0.513059	0.466838	0.474748	0.478359	0.486227	0.487663	0.447145	0.416457	0.442994	0.43388	0.426492	0.437328	0.451355	0.448743	0.449441	0.438977	0.469894	0.456635	0.430252	0.434027	0.457635	0.457725	0.447183	0.463328	0.467707	0.43608	0.453887	0.459425	0.451758	0.434285	0.452158	0.423742	0.42637	0.411095	0.401804	0.405904	0.40561	0.412318	0.420519	0.407535	0.455443	0.426662	0.474154	0.436902	0.441137	0.446653	0.442862
LF_IRG1_R108_3	0.436664	0.439613	0.512084	0.466217	0.474947	0.478611	0.485227	0.487191	0.446268	0.416645	0.442227	0.432972	0.425862	0.436661	0.450689	0.447858	0.4487	0.438266	0.469458	0.455457	0.42997	0.433765	0.457326	0.456907	0.447418	0.463591	0.467081	0.435724	0.453797	0.459616	0.451252	0.433002	0.452147	0.423604	0.425755	0.411157	0.401284	0.405714	0.405315	0.411345	0.419952	0.406827	0.455771	0.427197	0.474779	0.436462	0.440607	0.446254	0.442587
LF_irg1_1_1	0.492213	0.467866	0.538891	0.493743	0.515215	0.520799	0.532623	0.52864	0.473165	0.475181	0.505978	0.49653	0.452894	0.460141	0.478829	0.474266	0.481377	0.473863	0.504737	0.489714	0.48555	0.487098	0.510054	0.506992	0.484572	0.498258	0.501315	0.47422	0.486389	0.490438	0.488991	0.472176	0.490042	0.457216	0.461616	0.441402	0.431345	0.444817	0.435291	0.443576	0.458158	0.438699	0.489948	0.451825	0.504367	0.476545	0.475797	0.48311	0.477879
LF_irg1_1_2	0.493961	0.473254	0.541072	0.498155	0.518545	0.524358	0.53524	0.531142	0.476764	0.478445	0.5082	0.498085	0.457401	0.464478	0.48418	0.478224	0.484863	0.477818	0.509587	0.493225	0.489047	0.489776	0.512867	0.508817	0.489604	0.504373	0.507383	0.482293	0.494754	0.496836	0.494057	0.476778	0.49611	0.463184	0.466605	0.447136	0.438102	0.452796	0.441876	0.448841	0.463761	0.44537	0.496364	0.459713	0.511635	0.484807	0.48407	0.491273	0.484245
LF_irg1_2_1	0.489709	0.47047	0.539859	0.495339	0.516494	0.521008	0.53151	0.530537	0.474466	0.472455	0.502041	0.493311	0.455294	0.461978	0.481451	0.476676	0.482787	0.475249	0.506949	0.491807	0.484121	0.486787	0.509791	0.506899	0.476124	0.490634	0.493978	0.464749	0.478932	0.486675	0.481121	0.461827	0.483012	0.452347	0.4561	0.434356	0.422846	0.435519	0.427181	0.437595	0.453355	0.432628	0.483274	0.443986	0.499552	0.466946	0.466025	0.473524	0.472919
LF_irg1_2_2	0.488964	0.470795	0.538982	0.494836	0.516511	0.521165	0.529836	0.529967	0.474049	0.472017	0.49913	0.490202	0.454832	0.461596	0.480292	0.476119	0.48226	0.474777	0.506001	0.490966	0.483494	0.486806	0.508821	0.505878	0.475322	0.489484	0.492255	0.462806	0.477109	0.486589	0.478758	0.458428	0.481034	0.451815	0.454892	0.433671	0.420923	0.433261	0.425443	0.436116	0.451862	0.430888	0.482687	0.442818	0.499012	0.464084	0.462921	0.470826	0.470579
LF_irg1_5_1	0.493043	0.473957	0.54661	0.501239	0.520173	0.525586	0.539189	0.536563	0.480024	0.473989	0.506684	0.494447	0.457084	0.464906	0.483	0.482389	0.485329	0.477031	0.508607	0.496081	0.48455	0.488688	0.510072	0.507053	0.49308	0.508471	0.513386	0.488518	0.500127	0.503693	0.501291	0.485555	0.501326	0.465249	0.469419	0.448086	0.443946	0.454617	0.446944	0.456052	0.46697	0.452236	0.499954	0.461041	0.515578	0.488974	0.488497	0.496633	0.487697
LF_irg1_5_2	0.488981	0.471429	0.543429	0.498153	0.5168	0.522186	0.534871	0.532294	0.476924	0.470403	0.502605	0.490662	0.454706	0.462705	0.480912	0.479045	0.482519	0.474203	0.505989	0.492995	0.481207	0.484631	0.506722	0.503671	0.488123	0.503828	0.508701	0.482899	0.495432	0.498923	0.496566	0.480284	0.496823	0.461076	0.465068	0.444127	0.439381	0.450241	0.442612	0.451623	0.46303	0.447897	0.49519	0.45768	0.511208	0.483957	0.483877	0.491711	0.484258
RT_CRR_0hpi_1	0.700452	0.676981	0.71829	0.694589	0.711656	0.712854	0.731769	0.711498	0.684232	0.668785	0.691942	0.663832	0.658129	0.673389	0.669165	0.661584	0.683464	0.68243	0.697708	0.674168	0.682889	0.674696	0.695981	0.691754	0.801321	0.820461	0.833693	0.809101	0.814837	0.842728	0.883481	0.850656	0.884563	0.774493	0.767653	0.749632	0.782058	0.795698	0.792836	0.83447	0.846119	0.824837	0.789863	0.760321	0.797083	0.796814	0.791268	0.789702	0.870006
RT_CRR_0hpi_2	0.68499	0.703721	0.741971	0.723406	0.719763	0.718482	0.73571	0.718283	0.713028	0.650434	0.67002	0.640294	0.686456	0.704152	0.695661	0.689154	0.703845	0.6999	0.715428	0.692133	0.670096	0.664386	0.686569	0.686573	0.823262	0.845739	0.860409	0.828737	0.840272	0.869045	0.887063	0.857763	0.889513	0.801177	0.792884	0.78194	0.813428	0.81557	0.824082	0.853643	0.853671	0.845962	0.816308	0.799915	0.825787	0.81599	0.816161	0.811245	0.875906
RT_CRR_0hpi_3	0.683625	0.700951	0.740256	0.721006	0.716876	0.715695	0.734122	0.717097	0.711597	0.647776	0.667541	0.637217	0.683987	0.702064	0.691433	0.688322	0.70149	0.697973	0.711592	0.690929	0.66717	0.663177	0.68369	0.684226	0.82499	0.846883	0.862304	0.831142	0.84105	0.871743	0.889758	0.861704	0.892054	0.802486	0.793527	0.782203	0.816213	0.816526	0.826931	0.857553	0.856096	0.848873	0.817908	0.799996	0.826488	0.816607	0.816537	0.811466	0.876269
RT_CRR_72hpi_1	0.6752	0.680972	0.711425	0.696052	0.701964	0.702651	0.716911	0.698217	0.684685	0.649836	0.670853	0.639787	0.663003	0.679784	0.674456	0.667251	0.681259	0.679062	0.697443	0.673098	0.663496	0.656509	0.676365	0.672289	0.810285	0.832709	0.849853	0.826565	0.831354	0.850729	0.8688	0.846834	0.871393	0.784476	0.776962	0.767799	0.801981	0.813117	0.810696	0.833888	0.834292	0.826785	0.802893	0.787801	0.807233	0.813958	0.809481	0.805428	0.854526
RT_CRR_72hpi_2	0.658779	0.66622	0.703811	0.687936	0.684592	0.685293	0.704957	0.683927	0.672563	0.631165	0.658823	0.629646	0.647735	0.665221	0.66241	0.654888	0.664741	0.661854	0.682733	0.659685	0.641881	0.633924	0.658302	0.655191	0.806993	0.830874	0.846296	0.830091	0.833649	0.847016	0.877413	0.860794	0.879635	0.776988	0.769972	0.76182	0.80271	0.808138	0.810899	0.835463	0.834412	0.830461	0.80363	0.789915	0.806647	0.817214	0.814836	0.808892	0.862081
RT_CRR_72hpi_3	0.645537	0.619836	0.644629	0.634606	0.650257	0.651638	0.674033	0.649034	0.619571	0.627816	0.654145	0.631521	0.598659	0.611925	0.614778	0.606323	0.619739	0.621662	0.640995	0.620146	0.625318	0.617046	0.635007	0.626511	0.741983	0.765589	0.776259	0.789791	0.78444	0.773854	0.842722	0.85082	0.845444	0.714815	0.709111	0.691183	0.742676	0.759447	0.751875	0.774132	0.787086	0.780677	0.740428	0.720441	0.741623	0.769519	0.763856	0.762429	0.802507
RT_CRR_96hpi_1	0.626276	0.522481	0.531974	0.522394	0.58636	0.592424	0.610971	0.581883	0.517765	0.628198	0.650359	0.636097	0.507639	0.507952	0.515181	0.514365	0.541424	0.549864	0.554833	0.542112	0.614445	0.608237	0.601487	0.585367	0.639023	0.650278	0.651786	0.694869	0.6698	0.641412	0.70888	0.729866	0.714634	0.601482	0.602093	0.573368	0.616962	0.661654	0.62561	0.631081	0.664547	0.636426	0.624567	0.580612	0.614035	0.674448	0.651288	0.661076	0.656798
RT_CRR_96hpi_2	0.617812	0.523585	0.532725	0.523763	0.581569	0.587112	0.603017	0.574253	0.518047	0.61969	0.640981	0.626667	0.511679	0.512365	0.519109	0.513739	0.542282	0.550169	0.555511	0.538132	0.611779	0.602196	0.599747	0.582918	0.647497	0.6555	0.658471	0.687469	0.666091	0.649225	0.696956	0.714221	0.704204	0.608229	0.606878	0.587403	0.623362	0.666974	0.632582	0.637684	0.669997	0.640746	0.633357	0.593323	0.620815	0.674259	0.651856	0.657711	0.658806
RT_CRR_96hpi_3	0.632659	0.548544	0.569128	0.561926	0.590677	0.594969	0.616283	0.594234	0.552562	0.618226	0.628871	0.612027	0.535998	0.547395	0.545877	0.541696	0.559368	0.565751	0.577298	0.555738	0.614061	0.604343	0.61147	0.602024	0.666546	0.665072	0.658021	0.673636	0.666618	0.646729	0.687527	0.696461	0.703498	0.654371	0.644623	0.639632	0.648899	0.669775	0.654879	0.660719	0.678173	0.663213	0.65453	0.633409	0.650171	0.665243	0.654197	0.649998	0.655226
Stem_internode1_1	0.53095	0.65808	0.735282	0.714573	0.633256	0.630018	0.654017	0.649926	0.685677	0.486395	0.521793	0.492369	0.642762	0.686195	0.667606	0.667488	0.640974	0.620691	0.665865	0.638043	0.513752	0.513831	0.56531	0.577399	0.715654	0.740504	0.734477	0.709075	0.741314	0.715854	0.706703	0.698059	0.706552	0.723925	0.713509	0.725083	0.735916	0.699339	0.736113	0.703131	0.665353	0.717126	0.730682	0.769536	0.761276	0.707743	0.741681	0.724912	0.690843
Stem_internode1_2	0.51655	0.655338	0.725717	0.707197	0.626931	0.623902	0.639368	0.633906	0.676907	0.477798	0.511649	0.483228	0.639611	0.684139	0.666484	0.658255	0.635137	0.615298	0.661183	0.630001	0.50426	0.499477	0.55623	0.568388	0.704859	0.73126	0.724936	0.699426	0.733474	0.70406	0.69212	0.678969	0.692768	0.714772	0.706856	0.719724	0.726217	0.694691	0.727303	0.685438	0.650687	0.700773	0.72183	0.768804	0.751093	0.702426	0.738447	0.720446	0.682208
Stem_internode1_3	0.511069	0.651746	0.722134	0.70256	0.623991	0.620707	0.634742	0.628	0.672834	0.473456	0.507402	0.479405	0.636273	0.680979	0.663492	0.65439	0.631928	0.611814	0.657217	0.626331	0.499432	0.494255	0.552163	0.564777	0.699953	0.726252	0.720937	0.694418	0.728301	0.699501	0.687425	0.67331	0.687587	0.7106	0.704322	0.716928	0.722112	0.691258	0.723873	0.679874	0.645753	0.694423	0.717229	0.764944	0.74524	0.698675	0.734864	0.717417	0.679344
Stem_internode2_1	0.55816	0.729434	0.784471	0.764742	0.705746	0.6984	0.699658	0.699543	0.746774	0.521585	0.552876	0.525386	0.718324	0.751859	0.736288	0.72717	0.71845	0.699762	0.735405	0.711434	0.572619	0.570997	0.626169	0.645167	0.687234	0.714871	0.718367	0.685508	0.717848	0.700645	0.669248	0.65191	0.672049	0.693933	0.695059	0.684206	0.682731	0.667942	0.687689	0.653882	0.636963	0.662994	0.705341	0.721252	0.731885	0.689592	0.713567	0.704975	0.660649
Stem_internode2_2	0.544848	0.716173	0.777344	0.757671	0.687652	0.681142	0.68616	0.684826	0.736222	0.506907	0.539701	0.511546	0.705866	0.744016	0.725547	0.718422	0.703696	0.682667	0.721725	0.697101	0.552092	0.550395	0.608424	0.627326	0.694292	0.721685	0.722984	0.692551	0.725322	0.702505	0.6773	0.661955	0.678099	0.702506	0.702061	0.697468	0.696923	0.675559	0.70086	0.66229	0.6391	0.673142	0.712677	0.738539	0.738709	0.696125	0.724328	0.713376	0.66593
Stem_internode2_3	0.545942	0.715611	0.774587	0.753611	0.691841	0.68499	0.685652	0.6832	0.732227	0.510631	0.54122	0.513592	0.704202	0.740843	0.724695	0.714287	0.703151	0.682998	0.721662	0.695137	0.555151	0.552598	0.610853	0.62914	0.685758	0.713911	0.71568	0.6833	0.716533	0.6972	0.669084	0.651007	0.670685	0.692683	0.694589	0.688289	0.686141	0.668686	0.691533	0.653545	0.633972	0.663952	0.704625	0.727962	0.73051	0.688231	0.715475	0.705969	0.660698
Stem_internode4_1	0.637149	0.684649	0.732279	0.705512	0.715658	0.711971	0.718507	0.7118	0.689427	0.605826	0.625057	0.600759	0.66374	0.680423	0.679831	0.667446	0.684983	0.67932	0.703551	0.681267	0.63811	0.636976	0.670082	0.676297	0.66191	0.682162	0.688192	0.647826	0.668779	0.685442	0.669397	0.643385	0.672203	0.661189	0.666213	0.633443	0.633207	0.641168	0.642615	0.65021	0.659849	0.652693	0.666228	0.637575	0.685407	0.647414	0.651998	0.655209	0.653258
Stem_internode4_2	0.665623	0.707696	0.755529	0.73035	0.736318	0.733139	0.745505	0.736105	0.71566	0.630411	0.649875	0.623782	0.68735	0.704757	0.70214	0.691548	0.708436	0.70208	0.727428	0.703211	0.662041	0.662127	0.693288	0.699733	0.692422	0.710952	0.717382	0.681054	0.701131	0.716881	0.700882	0.677757	0.703666	0.695202	0.696417	0.665158	0.668143	0.673131	0.675781	0.685539	0.69162	0.688393	0.694898	0.665616	0.714115	0.678667	0.681758	0.683657	0.681231
Stem_internode4_3	0.648052	0.708686	0.752569	0.730128	0.731171	0.726988	0.73529	0.72762	0.714707	0.615024	0.633202	0.606122	0.686987	0.704451	0.702238	0.690665	0.704368	0.697988	0.724365	0.699593	0.648163	0.648289	0.680945	0.687522	0.681468	0.702885	0.710201	0.675075	0.697361	0.712561	0.690844	0.6663	0.695806	0.688502	0.69011	0.659732	0.663056	0.667266	0.671397	0.678845	0.683162	0.682419	0.687682	0.663651	0.709791	0.672709	0.677824	0.680118	0.675983
Stem_internode6_1	0.661655	0.701207	0.74561	0.722877	0.728251	0.725793	0.737009	0.727003	0.705586	0.62828	0.64657	0.620219	0.676995	0.695186	0.69501	0.679621	0.698293	0.692797	0.719263	0.69146	0.658166	0.654566	0.686183	0.690038	0.696678	0.716681	0.725917	0.686024	0.708127	0.727547	0.711747	0.685503	0.715216	0.697561	0.69661	0.669146	0.676547	0.683316	0.685527	0.695577	0.703031	0.699208	0.700022	0.675005	0.721182	0.686035	0.690019	0.691012	0.69765
Stem_internode6_2	0.681649	0.713572	0.756107	0.735324	0.741434	0.738944	0.75263	0.74118	0.719264	0.647164	0.6635	0.636725	0.689709	0.707613	0.705414	0.692257	0.711463	0.706607	0.731836	0.70425	0.674722	0.672445	0.702664	0.707183	0.706144	0.723235	0.731789	0.694238	0.713889	0.734929	0.720936	0.696227	0.724627	0.711681	0.709854	0.682112	0.688061	0.694096	0.696435	0.710959	0.717158	0.712729	0.708242	0.681263	0.727255	0.69346	0.695452	0.696711	0.704671
Stem_internode6_3	0.668286	0.710865	0.75046	0.730615	0.736304	0.733361	0.741443	0.731115	0.715224	0.636443	0.649778	0.622386	0.685622	0.704259	0.700339	0.687267	0.705882	0.70052	0.72403	0.698272	0.662887	0.659696	0.690583	0.694905	0.701448	0.719992	0.730524	0.69336	0.713129	0.733574	0.71817	0.691739	0.721631	0.706304	0.705475	0.677873	0.687086	0.692417	0.696452	0.706332	0.713268	0.710086	0.704781	0.681289	0.724326	0.692191	0.695988	0.697016	0.703111
Stem_internode8_1	0.665306	0.708012	0.745709	0.728304	0.730844	0.727418	0.740423	0.730241	0.712399	0.631591	0.649224	0.621958	0.683916	0.701531	0.700861	0.685201	0.703766	0.699516	0.723716	0.696759	0.663247	0.658818	0.689971	0.693918	0.698019	0.717969	0.73123	0.691919	0.712993	0.735401	0.718147	0.692179	0.722328	0.706162	0.704001	0.675046	0.685425	0.693756	0.694721	0.708302	0.715673	0.710444	0.701329	0.677276	0.722821	0.69235	0.694435	0.694778	0.708771
Stem_internode8_2	0.692694	0.723763	0.753454	0.739472	0.75046	0.748697	0.756168	0.746082	0.721949	0.663717	0.675254	0.646111	0.694118	0.71169	0.709584	0.693858	0.715105	0.712349	0.737305	0.707054	0.688249	0.683425	0.71282	0.712786	0.719355	0.736798	0.745274	0.711674	0.730603	0.753313	0.739223	0.710743	0.744533	0.727456	0.72416	0.699034	0.707239	0.717001	0.715627	0.731876	0.738957	0.734743	0.722253	0.699791	0.742951	0.710692	0.711965	0.713336	0.728521
Stem_internode8_3	0.678378	0.712262	0.746268	0.729308	0.73639	0.73434	0.745029	0.734432	0.714486	0.645401	0.657655	0.628146	0.684007	0.702575	0.697873	0.685751	0.704547	0.700568	0.723889	0.696643	0.670432	0.667499	0.694836	0.696715	0.714191	0.731454	0.742577	0.706706	0.725076	0.751109	0.736283	0.709524	0.740446	0.722194	0.719194	0.692523	0.70456	0.710354	0.712852	0.729715	0.734111	0.732081	0.715821	0.692216	0.735308	0.703442	0.705398	0.706438	0.7225
Stem_MTSTP_R108_1	0.53886	0.657603	0.724489	0.703711	0.652232	0.64797	0.67316	0.665501	0.667286	0.507021	0.546917	0.519922	0.642599	0.667562	0.680128	0.664948	0.64994	0.637805	0.687051	0.664341	0.544306	0.543231	0.602367	0.616581	0.640924	0.668415	0.676547	0.640808	0.67185	0.661735	0.642187	0.629314	0.643811	0.641635	0.644143	0.627658	0.630207	0.621459	0.637336	0.62158	0.611507	0.629328	0.671155	0.67442	0.697459	0.659625	0.677276	0.673929	0.646162
Stem_MTSTP_R108_2	0.57171	0.651816	0.720086	0.699579	0.658486	0.65476	0.687912	0.677697	0.66066	0.539825	0.578514	0.552049	0.635004	0.657007	0.67415	0.659633	0.647103	0.637827	0.68795	0.664055	0.571016	0.569389	0.624959	0.634646	0.646395	0.671734	0.681344	0.64708	0.674259	0.672769	0.663914	0.648363	0.666251	0.646911	0.647124	0.627297	0.634372	0.629877	0.642106	0.643285	0.640005	0.64924	0.674478	0.667698	0.700413	0.665437	0.676696	0.676417	0.670339
Stem_MTSTP_R108_3	0.559225	0.668824	0.738151	0.715939	0.666625	0.661556	0.688406	0.680615	0.679595	0.526034	0.565593	0.538629	0.653048	0.677575	0.689794	0.67634	0.66195	0.649542	0.698621	0.676378	0.561498	0.560782	0.619985	0.633394	0.648362	0.67506	0.684114	0.649841	0.67886	0.67284	0.659436	0.644898	0.661009	0.649122	0.651173	0.632806	0.638011	0.62917	0.645691	0.637692	0.630569	0.64377	0.676516	0.675835	0.702034	0.66633	0.681769	0.679819	0.663582
Stem_Mtstp_1	0.572784	0.651964	0.722081	0.699187	0.659481	0.655905	0.689984	0.679976	0.66043	0.540215	0.579454	0.553026	0.633791	0.655373	0.673999	0.659274	0.64661	0.637098	0.687742	0.66498	0.570982	0.569613	0.62548	0.63555	0.64337	0.668528	0.677989	0.642416	0.669719	0.669988	0.662428	0.646245	0.664352	0.64338	0.643911	0.622571	0.63037	0.625912	0.638088	0.641582	0.639624	0.646661	0.669928	0.660856	0.695478	0.659725	0.670761	0.670914	0.667838
Stem_Mtstp_2	0.577901	0.661476	0.72788	0.708696	0.667079	0.662846	0.696263	0.684448	0.669803	0.545835	0.587201	0.560396	0.644775	0.666262	0.684203	0.666484	0.655986	0.647002	0.698362	0.672046	0.578329	0.575023	0.633622	0.643395	0.647177	0.672789	0.681846	0.649738	0.677075	0.672789	0.663311	0.64782	0.666454	0.649776	0.649556	0.629397	0.634816	0.631455	0.641933	0.642776	0.639851	0.648933	0.67586	0.669553	0.701135	0.669219	0.680482	0.679279	0.670703
Stem_Mtstp_3	0.581403	0.655209	0.724779	0.698279	0.665918	0.662781	0.693973	0.683392	0.663782	0.548589	0.587212	0.560964	0.637678	0.657718	0.673463	0.661194	0.652377	0.642402	0.689819	0.669018	0.579041	0.579492	0.632458	0.642809	0.638799	0.662362	0.672643	0.636426	0.661018	0.66399	0.6552	0.639507	0.656699	0.638212	0.640313	0.616359	0.620937	0.616909	0.628063	0.63429	0.634142	0.637713	0.663362	0.647474	0.685	0.651323	0.660136	0.661943	0.657724
Stem_R108_NStem1_2_1	0.544168	0.6714	0.736975	0.717947	0.662599	0.65782	0.681521	0.674016	0.679086	0.513248	0.553153	0.524239	0.6516	0.678399	0.69134	0.674395	0.657454	0.644931	0.696773	0.67212	0.548991	0.546518	0.607783	0.621751	0.653187	0.682352	0.688511	0.654913	0.687235	0.67466	0.658864	0.644504	0.661334	0.655377	0.6564	0.641984	0.646508	0.637383	0.654782	0.636632	0.626097	0.646231	0.684804	0.694203	0.711585	0.673369	0.694356	0.689537	0.66498
Stem_R108_NStem1_2_2	0.542501	0.673347	0.740611	0.720129	0.663551	0.658814	0.68125	0.675066	0.682303	0.510618	0.55181	0.522925	0.65485	0.681955	0.693293	0.677906	0.66049	0.646639	0.698086	0.674513	0.547478	0.545739	0.607573	0.622126	0.652195	0.681323	0.687512	0.654072	0.68622	0.672447	0.656309	0.642214	0.657974	0.653042	0.654744	0.640713	0.644388	0.634076	0.652176	0.633215	0.622253	0.642253	0.683084	0.692432	0.709506	0.672003	0.692967	0.688036	0.660844
Stem_R108_NStem1_2_3	0.532144	0.652502	0.72331	0.703149	0.642469	0.638754	0.66694	0.659048	0.661905	0.499465	0.541156	0.512572	0.63278	0.660969	0.675013	0.658572	0.637507	0.624439	0.679659	0.653228	0.531575	0.52942	0.590296	0.602717	0.650626	0.680419	0.685192	0.652319	0.686199	0.671251	0.657766	0.6444	0.659468	0.654305	0.653591	0.642176	0.647179	0.634669	0.654477	0.636233	0.621753	0.646761	0.682289	0.695511	0.71148	0.67033	0.692941	0.686345	0.663497
Stem_nStem1_2_1	0.547229	0.683744	0.750749	0.733085	0.669134	0.664745	0.68964	0.682727	0.692703	0.514681	0.557448	0.526081	0.662327	0.692699	0.702939	0.687103	0.665549	0.651694	0.706754	0.680323	0.549917	0.547042	0.612038	0.62537	0.677607	0.707663	0.712608	0.681812	0.715015	0.697467	0.684587	0.670539	0.686648	0.67953	0.679054	0.670333	0.677169	0.663703	0.684103	0.661505	0.645201	0.672703	0.7096	0.727161	0.738131	0.699655	0.723455	0.716406	0.691089
Stem_nStem1_2_2	0.563884	0.69297	0.758546	0.739976	0.683719	0.678533	0.702657	0.696368	0.701285	0.531921	0.573273	0.54369	0.673095	0.700067	0.712297	0.696241	0.678712	0.665763	0.71853	0.693523	0.569467	0.56697	0.630909	0.64436	0.669985	0.698957	0.705048	0.672802	0.704459	0.692493	0.677645	0.661428	0.680186	0.672431	0.673036	0.658895	0.663838	0.654741	0.671666	0.654989	0.645072	0.664228	0.700997	0.709595	0.728421	0.691173	0.710812	0.706153	0.685107
Stem_nStem1_2_3	0.571957	0.690763	0.755822	0.734517	0.687529	0.682554	0.70509	0.698659	0.697507	0.540888	0.581566	0.553244	0.671041	0.695506	0.709305	0.692417	0.678901	0.667128	0.717883	0.693401	0.577995	0.57556	0.637011	0.650051	0.661177	0.688541	0.695388	0.661565	0.691874	0.683743	0.667567	0.649589	0.670389	0.662195	0.664305	0.646675	0.6492	0.643747	0.656995	0.644419	0.638893	0.652063	0.690991	0.692025	0.717116	0.679677	0.69714	0.693728	0.674196
Stem_R108_NStem1_P_1	0.567835	0.656923	0.728008	0.70936	0.657339	0.655052	0.688126	0.679189	0.66529	0.534923	0.578351	0.547765	0.634472	0.662642	0.676141	0.661254	0.643873	0.633344	0.687741	0.661811	0.56151	0.557668	0.618217	0.626671	0.673475	0.700152	0.704025	0.673905	0.703204	0.691139	0.692302	0.67759	0.693443	0.674437	0.672829	0.659589	0.66969	0.660328	0.677153	0.668423	0.658498	0.677537	0.702695	0.711021	0.729858	0.692832	0.711628	0.705873	0.697556
Stem_R108_NStem1_P_2	0.557783	0.65126	0.723779	0.703596	0.65008	0.64726	0.680662	0.671467	0.661931	0.523865	0.56535	0.5358	0.630867	0.658779	0.672305	0.659247	0.639773	0.628477	0.682493	0.657056	0.552484	0.550279	0.607671	0.617511	0.667383	0.695079	0.700057	0.668996	0.699368	0.687801	0.684995	0.671641	0.686151	0.669393	0.667313	0.653164	0.662274	0.651706	0.669916	0.660101	0.649022	0.669419	0.696894	0.703667	0.726135	0.686306	0.705275	0.700546	0.68851
Stem_R108_NStem1_P_3	0.555242	0.662315	0.732312	0.715608	0.656284	0.65266	0.686354	0.677321	0.672369	0.521364	0.563724	0.532613	0.640423	0.669491	0.682062	0.668136	0.647288	0.635895	0.690305	0.664816	0.551012	0.548496	0.609209	0.620241	0.674782	0.702188	0.706686	0.676184	0.706683	0.693809	0.689922	0.677149	0.690599	0.678083	0.676502	0.663844	0.674556	0.662222	0.68215	0.668506	0.654595	0.679063	0.705482	0.717355	0.733676	0.694613	0.715545	0.709388	0.69468
Stem_nStem1_p_1	0.588272	0.682418	0.749342	0.730633	0.68493	0.680392	0.711435	0.702917	0.690144	0.555948	0.597599	0.568285	0.662358	0.687539	0.703614	0.686864	0.672002	0.661954	0.715712	0.688709	0.588269	0.584765	0.646641	0.656175	0.674744	0.700493	0.706807	0.676647	0.705678	0.697739	0.694532	0.676614	0.696964	0.677808	0.677675	0.659664	0.666581	0.661729	0.674229	0.669185	0.664922	0.677432	0.703461	0.703751	0.73146	0.695983	0.710549	0.707339	0.703229
Stem_nStem1_p_2	0.58345	0.66846	0.737923	0.718384	0.671094	0.668137	0.700552	0.6917	0.675707	0.551263	0.5932	0.563382	0.646378	0.672639	0.689073	0.67312	0.656539	0.64661	0.701851	0.674326	0.579695	0.575735	0.635494	0.643454	0.673764	0.699584	0.705516	0.67606	0.704119	0.696869	0.696668	0.67911	0.699039	0.677991	0.676093	0.659941	0.668547	0.662446	0.675875	0.673083	0.667266	0.680878	0.702435	0.703953	0.729828	0.694283	0.709396	0.7056	0.705173
Stem_nStem1_p_3	0.594797	0.670135	0.739001	0.716608	0.679267	0.677039	0.707523	0.699104	0.675657	0.563159	0.603412	0.575098	0.647735	0.671234	0.689742	0.673076	0.661045	0.651862	0.704725	0.678657	0.592797	0.588903	0.647336	0.654504	0.666603	0.691255	0.697371	0.664351	0.691567	0.689849	0.6874	0.6675	0.689628	0.667479	0.667248	0.647568	0.654264	0.651645	0.661849	0.663213	0.662869	0.669548	0.693347	0.686547	0.719806	0.682965	0.694765	0.693284	0.695211
RT_tip_1	0.559611	0.699154	0.723885	0.735258	0.650945	0.64746	0.666208	0.649026	0.711117	0.532338	0.55138	0.518919	0.694209	0.730783	0.710428	0.700665	0.675227	0.664849	0.695517	0.669372	0.556229	0.546651	0.589147	0.60369	0.848715	0.861861	0.842383	0.840211	0.864166	0.806586	0.762187	0.768425	0.759973	0.852664	0.845017	0.884719	0.890147	0.856797	0.888912	0.803826	0.748925	0.817811	0.844512	0.917676	0.851012	0.837117	0.867665	0.840691	0.753953
RT_tip_2	0.567132	0.709598	0.73246	0.744025	0.661774	0.657534	0.676355	0.659036	0.720277	0.539891	0.559672	0.526299	0.704433	0.739521	0.720769	0.710784	0.685066	0.675054	0.706594	0.680175	0.564817	0.555872	0.597643	0.612211	0.857014	0.872531	0.854824	0.854171	0.878108	0.820478	0.772217	0.778095	0.770253	0.858734	0.851333	0.887343	0.894766	0.86389	0.893775	0.812085	0.757491	0.825467	0.853477	0.923358	0.85996	0.850046	0.878864	0.853505	0.762662
RT_tip_3	0.569718	0.720159	0.73915	0.751634	0.669915	0.665818	0.681752	0.663159	0.72949	0.543588	0.563065	0.530185	0.717261	0.750832	0.7329	0.718204	0.696682	0.687318	0.716787	0.689166	0.573166	0.561985	0.605356	0.621356	0.854754	0.870436	0.852804	0.849487	0.874548	0.81774	0.765058	0.769985	0.763857	0.85906	0.853449	0.88807	0.892874	0.865893	0.892584	0.807184	0.754977	0.819886	0.851023	0.921308	0.855759	0.847812	0.876363	0.850888	0.759688
RT_Whole_1	0.707766	0.864418	0.838488	0.845573	0.84178	0.832291	0.821221	0.802942	0.860985	0.681027	0.680809	0.643476	0.856396	0.861474	0.842538	0.829062	0.855165	0.856989	0.844776	0.834154	0.745802	0.742942	0.755851	0.774769	0.878476	0.901872	0.917042	0.887334	0.900487	0.915577	0.837991	0.820554	0.841039	0.880058	0.890821	0.861384	0.8697	0.88052	0.879257	0.842265	0.833107	0.843707	0.872366	0.860406	0.871979	0.874066	0.873916	0.874702	0.827627
RT_Whole_2	0.723331	0.859681	0.831545	0.836288	0.850177	0.841572	0.827856	0.811262	0.853498	0.699121	0.700392	0.663493	0.846147	0.848692	0.830331	0.819582	0.851225	0.854487	0.83948	0.83054	0.759713	0.756941	0.767107	0.782323	0.887887	0.907595	0.920181	0.894416	0.903526	0.921574	0.847152	0.824431	0.848405	0.882885	0.896785	0.861052	0.865404	0.884913	0.876734	0.841506	0.83911	0.841336	0.877307	0.850714	0.873434	0.88017	0.874444	0.878469	0.833412
RT_Whole_3	0.726394	0.869545	0.844552	0.850625	0.856217	0.845488	0.832837	0.817822	0.866436	0.698964	0.700434	0.663894	0.86208	0.868198	0.84709	0.835874	0.863154	0.86429	0.852903	0.842424	0.761842	0.759664	0.77448	0.791671	0.879798	0.899068	0.905867	0.885533	0.897471	0.904866	0.831545	0.8143	0.833257	0.887174	0.900952	0.864529	0.867031	0.880248	0.877531	0.835931	0.829815	0.839399	0.871205	0.85388	0.869682	0.873738	0.871169	0.872826	0.820494
RT_BC_1	0.611093	0.757157	0.740528	0.744269	0.734689	0.7256	0.715124	0.701681	0.764078	0.594241	0.605405	0.583889	0.77391	0.77026	0.752649	0.749016	0.769369	0.767107	0.751264	0.750692	0.657539	0.659442	0.66877	0.691068	0.775232	0.794697	0.801321	0.771114	0.782555	0.780552	0.661964	0.664751	0.666533	0.728845	0.749037	0.725813	0.7098	0.726497	0.718545	0.674845	0.663721	0.658128	0.763844	0.74325	0.735828	0.763437	0.761195	0.766906	0.6476
RT_BC_2	0.685767	0.827819	0.808243	0.806905	0.815853	0.805965	0.785775	0.774421	0.832656	0.664261	0.66795	0.643324	0.841439	0.836853	0.814635	0.812561	0.842685	0.841369	0.820205	0.818117	0.735265	0.739363	0.742633	0.763239	0.824984	0.84424	0.856591	0.826821	0.835109	0.848747	0.735032	0.727692	0.740773	0.782059	0.797652	0.768035	0.759382	0.781122	0.769244	0.735471	0.732007	0.718873	0.811637	0.778594	0.791248	0.813745	0.804605	0.811713	0.7209
RT_BC_3	0.674927	0.815702	0.794598	0.796618	0.802567	0.791792	0.773827	0.761986	0.822567	0.653848	0.658884	0.635186	0.833097	0.829189	0.805217	0.80212	0.833294	0.831627	0.809629	0.807972	0.724146	0.726985	0.734005	0.755876	0.809001	0.827078	0.835253	0.806953	0.815465	0.822855	0.713094	0.710634	0.717932	0.768833	0.786905	0.755675	0.744662	0.764209	0.754387	0.717163	0.713774	0.702246	0.795499	0.765968	0.771442	0.795785	0.788589	0.794757	0.696426
SHT_drought_2d_1	0.446868	0.514669	0.59101	0.549537	0.521478	0.520439	0.528815	0.528479	0.533991	0.408467	0.438847	0.421119	0.505292	0.532616	0.524096	0.520527	0.516848	0.499306	0.529486	0.513474	0.43448	0.436133	0.470309	0.478939	0.534749	0.560837	0.56673	0.532386	0.559256	0.552233	0.555014	0.543638	0.552106	0.530525	0.531164	0.517089	0.526103	0.509808	0.530195	0.524009	0.512551	0.527653	0.540445	0.544509	0.565698	0.525664	0.546407	0.541179	0.532692
SHT_drought_2d_2	0.456548	0.529076	0.603676	0.563841	0.534663	0.534199	0.539859	0.539223	0.546441	0.420221	0.449479	0.43096	0.51842	0.546316	0.538883	0.531238	0.528869	0.511447	0.544027	0.523918	0.44596	0.445608	0.482223	0.489831	0.547705	0.575228	0.579221	0.545476	0.574383	0.56541	0.565325	0.551286	0.56358	0.546044	0.545975	0.533411	0.540243	0.525266	0.544233	0.535063	0.523471	0.540156	0.554815	0.562243	0.581651	0.539639	0.56147	0.555917	0.545497
SHT_drought_2d_3	0.462926	0.533936	0.608019	0.567608	0.541609	0.540679	0.545169	0.544446	0.551317	0.426755	0.454136	0.435518	0.523392	0.55081	0.541988	0.536311	0.534662	0.517819	0.548245	0.529193	0.45269	0.453083	0.488006	0.496075	0.554427	0.580658	0.585387	0.550728	0.578521	0.571519	0.570511	0.555413	0.569298	0.551255	0.551147	0.538008	0.54375	0.529463	0.548516	0.539714	0.529439	0.54451	0.560977	0.565214	0.58717	0.544462	0.565588	0.560602	0.549358
SHT_drought_3d_1	0.464437	0.513851	0.584028	0.541789	0.531361	0.529316	0.534989	0.535966	0.529323	0.428142	0.456038	0.440771	0.505332	0.527251	0.522247	0.518584	0.519313	0.504408	0.53105	0.517493	0.454367	0.456715	0.487744	0.494632	0.515069	0.53958	0.548993	0.512685	0.537371	0.539322	0.540229	0.524972	0.538269	0.515504	0.519802	0.494938	0.499096	0.491053	0.504736	0.50702	0.507334	0.509273	0.518291	0.507393	0.542606	0.505717	0.518972	0.518111	0.518608
SHT_drought_3d_2	0.463317	0.532164	0.6042	0.562421	0.54389	0.541855	0.544521	0.545206	0.548495	0.427724	0.454532	0.437916	0.523074	0.547251	0.541142	0.535184	0.535216	0.518834	0.547904	0.529958	0.456161	0.458157	0.49074	0.498836	0.53463	0.561457	0.569402	0.532361	0.560436	0.558866	0.553365	0.537337	0.552062	0.532163	0.53459	0.515326	0.519288	0.508951	0.524706	0.520304	0.515384	0.523402	0.54035	0.53605	0.566612	0.525125	0.542682	0.540677	0.53261
SHT_drought_3d_3	0.470682	0.540781	0.610067	0.570143	0.551053	0.549094	0.55141	0.552474	0.555795	0.435281	0.461032	0.443271	0.529957	0.554416	0.54803	0.541309	0.541534	0.525236	0.554787	0.536442	0.463391	0.464222	0.497989	0.505311	0.544338	0.571063	0.577919	0.541981	0.569736	0.568449	0.564507	0.546819	0.563204	0.543187	0.544995	0.526076	0.531611	0.521472	0.536944	0.532714	0.527894	0.537377	0.549915	0.547442	0.576594	0.535182	0.552694	0.550114	0.544411
SHT_drought_4d_1	0.523459	0.540815	0.604948	0.566684	0.573486	0.570238	0.578738	0.578597	0.549643	0.492262	0.520915	0.504495	0.527383	0.546674	0.545683	0.542499	0.544971	0.534151	0.5615	0.548509	0.508083	0.510109	0.542301	0.544355	0.544797	0.566933	0.573067	0.541327	0.562235	0.567051	0.581623	0.564382	0.581395	0.549616	0.558088	0.523391	0.524092	0.524077	0.533825	0.541771	0.551994	0.546096	0.549218	0.531918	0.569945	0.537921	0.546546	0.549412	0.560906
SHT_drought_4d_2	0.543248	0.567008	0.629652	0.592489	0.598929	0.594346	0.601449	0.600601	0.575706	0.511218	0.537329	0.51956	0.554125	0.574482	0.571627	0.567923	0.570188	0.55989	0.588185	0.571016	0.529273	0.531658	0.563967	0.566007	0.57184	0.594721	0.600849	0.570146	0.592701	0.598432	0.608635	0.588789	0.61069	0.578518	0.584234	0.551308	0.552888	0.553084	0.562916	0.570445	0.579186	0.575272	0.57669	0.560638	0.599706	0.564941	0.574378	0.576648	0.588573
SHT_drought_4d_3	0.534665	0.557965	0.61964	0.583789	0.587463	0.583555	0.589628	0.588616	0.565905	0.503427	0.529009	0.511474	0.54389	0.565209	0.562437	0.556336	0.558936	0.548131	0.576711	0.558868	0.518736	0.518754	0.552562	0.553438	0.566774	0.590098	0.596404	0.56507	0.588493	0.592882	0.604777	0.583689	0.606676	0.575214	0.580572	0.54995	0.552302	0.551766	0.562028	0.567369	0.575646	0.573171	0.570608	0.559846	0.594634	0.560752	0.571475	0.572914	0.586075
SHT_drought_7d_1	0.522545	0.546336	0.610122	0.57385	0.572037	0.569989	0.577358	0.577134	0.55599	0.488048	0.514274	0.493147	0.531003	0.555274	0.549122	0.545316	0.545711	0.533804	0.562378	0.544955	0.503778	0.5036	0.53759	0.537329	0.570281	0.593404	0.603204	0.571413	0.594027	0.601746	0.615526	0.595549	0.614929	0.580759	0.585263	0.558227	0.568203	0.562012	0.575126	0.583722	0.585705	0.589256	0.571337	0.564549	0.596135	0.56413	0.575162	0.57631	0.594815
SHT_drought_7d_2	0.546551	0.573034	0.634502	0.600143	0.597144	0.594446	0.602574	0.60186	0.582441	0.510767	0.535634	0.513095	0.556327	0.581134	0.574675	0.569822	0.570371	0.559098	0.588825	0.567796	0.527765	0.52737	0.560396	0.559589	0.603029	0.626724	0.635956	0.605306	0.629256	0.637859	0.649654	0.627529	0.651011	0.615136	0.615629	0.589812	0.602233	0.596105	0.609027	0.619439	0.619508	0.625566	0.604408	0.5979	0.631797	0.596522	0.607946	0.60759	0.628056
SHT_drought_7d_3	0.55935	0.588084	0.638539	0.608814	0.614789	0.610466	0.612827	0.611859	0.592488	0.529647	0.552143	0.53095	0.570177	0.59259	0.585291	0.580359	0.583532	0.574831	0.599926	0.580856	0.543889	0.543671	0.574666	0.57381	0.607033	0.630759	0.640289	0.612661	0.634604	0.640854	0.647836	0.626665	0.651522	0.619597	0.623669	0.594035	0.60003	0.599696	0.609627	0.613111	0.618212	0.620161	0.60942	0.601147	0.634466	0.604139	0.6137	0.615556	0.626379
SHT_drought_10d_1	0.584457	0.545481	0.605628	0.573701	0.587831	0.586223	0.602608	0.598778	0.554321	0.550214	0.574292	0.553595	0.527418	0.551498	0.54389	0.543532	0.546517	0.538475	0.564957	0.546581	0.546995	0.544989	0.576364	0.568469	0.596521	0.612062	0.616528	0.593179	0.608962	0.617885	0.652956	0.635918	0.653337	0.607554	0.608764	0.583003	0.596467	0.592922	0.60348	0.626097	0.633556	0.631161	0.591187	0.581761	0.612205	0.587622	0.593218	0.59356	0.629459
SHT_drought_10d_2	0.549196	0.562486	0.622422	0.589325	0.589419	0.587719	0.596392	0.595379	0.570509	0.515452	0.540178	0.518415	0.544293	0.568475	0.562827	0.557612	0.558782	0.548695	0.578488	0.557262	0.526998	0.525728	0.558401	0.554985	0.595866	0.61887	0.626552	0.597548	0.620383	0.628256	0.642284	0.620467	0.644055	0.60959	0.609647	0.584605	0.596263	0.591345	0.602784	0.614443	0.615749	0.620803	0.596368	0.591103	0.623414	0.589072	0.599762	0.599282	0.622247
SHT_drought_10d_3	0.5518	0.557231	0.61845	0.584895	0.587954	0.585873	0.594281	0.591857	0.565135	0.518118	0.543054	0.521374	0.539417	0.56416	0.558266	0.552738	0.554653	0.544422	0.573888	0.55291	0.527538	0.524605	0.559516	0.555634	0.590579	0.612339	0.620403	0.59178	0.613671	0.621956	0.64035	0.617642	0.641785	0.602923	0.604626	0.57923	0.591871	0.588008	0.599133	0.612316	0.61653	0.618612	0.590982	0.58553	0.616795	0.58643	0.596511	0.596387	0.622591
SHT_drought_14d_1	0.553728	0.552597	0.613933	0.579878	0.584214	0.582683	0.594236	0.592305	0.561582	0.517991	0.543522	0.520558	0.534195	0.559073	0.551337	0.548938	0.550674	0.540649	0.568436	0.549851	0.526178	0.525367	0.557985	0.554347	0.591572	0.612034	0.619895	0.591064	0.61092	0.621159	0.645074	0.62527	0.644379	0.605041	0.60769	0.57975	0.593128	0.587684	0.600085	0.615947	0.619338	0.621981	0.589426	0.581879	0.612907	0.583048	0.591972	0.592695	0.62159
SHT_drought_14d_2	0.578502	0.552047	0.613712	0.580143	0.592029	0.589755	0.603399	0.600331	0.561868	0.542701	0.566597	0.545354	0.535375	0.559996	0.550971	0.550231	0.553839	0.545755	0.571597	0.551518	0.545398	0.544428	0.57517	0.568845	0.599929	0.616766	0.623221	0.597044	0.614306	0.627232	0.655795	0.635315	0.656596	0.612164	0.61269	0.586725	0.601222	0.597109	0.608328	0.62981	0.636917	0.634692	0.595326	0.584471	0.617396	0.588964	0.596143	0.596255	0.632283
SHT_drought_14d_3	0.602935	0.570634	0.626611	0.596154	0.611971	0.610035	0.622763	0.618598	0.577011	0.569806	0.59264	0.571169	0.551302	0.575241	0.567377	0.564632	0.56986	0.562921	0.589475	0.567765	0.569069	0.566617	0.597925	0.589827	0.617681	0.634066	0.638894	0.616512	0.632938	0.644274	0.67341	0.652377	0.675834	0.63014	0.630262	0.604601	0.618401	0.616852	0.625658	0.64726	0.655069	0.652575	0.61289	0.60275	0.634507	0.609472	0.614939	0.615134	0.651696
SHT_drought_14d_rewatered_1d_1	0.469689	0.504864	0.581932	0.5386	0.521994	0.523031	0.531167	0.531362	0.521465	0.432819	0.461103	0.442522	0.491265	0.518893	0.510297	0.507429	0.505539	0.489111	0.519394	0.501844	0.447634	0.448764	0.480409	0.483142	0.545557	0.568399	0.572337	0.539839	0.564792	0.563766	0.574673	0.559353	0.569956	0.540436	0.540812	0.529361	0.540551	0.524743	0.543996	0.544252	0.533706	0.546577	0.546202	0.549027	0.570234	0.53043	0.549027	0.545585	0.549523
SHT_drought_14d_rewatered_1d_2	0.497486	0.537004	0.614071	0.571711	0.554128	0.554174	0.561046	0.559403	0.55453	0.460096	0.488053	0.468487	0.523662	0.552777	0.541868	0.538249	0.53744	0.521463	0.551994	0.530657	0.47578	0.476324	0.508878	0.512138	0.582394	0.605506	0.607294	0.576407	0.602121	0.598376	0.607818	0.59097	0.605743	0.577267	0.574918	0.56552	0.575814	0.560465	0.579694	0.578116	0.566278	0.580712	0.583663	0.588239	0.608433	0.566842	0.587104	0.581699	0.582672
SHT_drought_14d_rewatered_1d_3	0.483296	0.528268	0.601157	0.559998	0.543611	0.543971	0.546741	0.546241	0.542987	0.448363	0.474033	0.456143	0.515747	0.543163	0.534257	0.527741	0.528389	0.512444	0.542702	0.521169	0.466509	0.465723	0.498753	0.501839	0.559327	0.583201	0.587006	0.554716	0.58166	0.579895	0.582747	0.563855	0.581694	0.555298	0.554674	0.544051	0.55257	0.539978	0.556655	0.554067	0.545204	0.556817	0.561807	0.565326	0.588087	0.546864	0.565811	0.561688	0.562144
SHT_watered_2d_1	0.46553	0.542844	0.618794	0.580158	0.546975	0.546044	0.553585	0.551895	0.560684	0.428538	0.459885	0.440125	0.531915	0.560946	0.553504	0.545162	0.541969	0.524443	0.558545	0.537336	0.455787	0.454572	0.493758	0.501773	0.564641	0.592612	0.596049	0.562659	0.592061	0.58029	0.582192	0.568392	0.580621	0.560041	0.559262	0.548832	0.558011	0.542634	0.562049	0.55135	0.538703	0.556951	0.573503	0.58361	0.600784	0.558407	0.582051	0.574826	0.56403
SHT_watered_2d_2	0.465024	0.536104	0.614232	0.573586	0.543082	0.542717	0.549277	0.547816	0.554396	0.427885	0.458361	0.43834	0.523159	0.553598	0.544078	0.537681	0.534406	0.516701	0.550567	0.529164	0.451052	0.450617	0.488985	0.496042	0.569674	0.596239	0.596464	0.563656	0.59245	0.58116	0.585338	0.571204	0.582764	0.563499	0.562199	0.554593	0.562853	0.544919	0.566581	0.555326	0.539905	0.561058	0.576348	0.58774	0.601984	0.557934	0.58257	0.575532	0.563716
SHT_watered_2d_3	0.448595	0.520012	0.596807	0.55576	0.526785	0.526002	0.531459	0.530719	0.537925	0.412602	0.441199	0.422266	0.509433	0.537507	0.529771	0.523231	0.519975	0.502059	0.535132	0.514666	0.437345	0.437238	0.473467	0.480822	0.54494	0.572263	0.576814	0.542518	0.571788	0.562652	0.561711	0.546778	0.560153	0.538934	0.538151	0.528133	0.536353	0.521254	0.540402	0.530705	0.518531	0.535516	0.552309	0.559882	0.579824	0.536943	0.559598	0.553888	0.542133
SHT_watered_4d_1	0.452626	0.525169	0.598849	0.559984	0.530695	0.530953	0.535385	0.535262	0.540493	0.417597	0.446099	0.426266	0.511614	0.540893	0.532275	0.526354	0.522103	0.504583	0.537729	0.518994	0.439983	0.439979	0.478129	0.484928	0.550404	0.577522	0.579837	0.547227	0.575203	0.564476	0.569769	0.557039	0.566807	0.545091	0.546878	0.536549	0.54379	0.52654	0.547716	0.537767	0.524599	0.543587	0.558537	0.569226	0.583592	0.541556	0.564745	0.559717	0.548984
SHT_watered_4d_2	0.461295	0.539631	0.613504	0.574217	0.545687	0.543255	0.548994	0.548117	0.557778	0.424526	0.454975	0.436213	0.52981	0.557525	0.549135	0.543575	0.540045	0.522774	0.554026	0.535523	0.451846	0.453081	0.490114	0.499175	0.552734	0.581026	0.588377	0.554201	0.582158	0.574429	0.573701	0.56063	0.57198	0.55002	0.551789	0.535966	0.54388	0.529801	0.548775	0.54042	0.529978	0.544554	0.560636	0.565548	0.586842	0.546946	0.568285	0.563664	0.553393
SHT_watered_4d_3	0.458538	0.525213	0.600164	0.559882	0.532826	0.532435	0.537894	0.537653	0.54188	0.422782	0.450363	0.431452	0.51321	0.541214	0.533948	0.527169	0.524391	0.507248	0.540322	0.519776	0.446567	0.446148	0.481933	0.488219	0.55073	0.577135	0.579959	0.546591	0.575078	0.567185	0.568558	0.553055	0.567034	0.547672	0.546597	0.536462	0.544534	0.529274	0.548228	0.539899	0.527673	0.544898	0.557013	0.564684	0.583958	0.540427	0.562448	0.556747	0.549377
RT_drought_2d_1	0.630062	0.733803	0.74046	0.747206	0.711075	0.708227	0.728712	0.708755	0.738003	0.597246	0.613735	0.574795	0.71436	0.730202	0.721882	0.709448	0.712751	0.713532	0.723747	0.701492	0.633539	0.625201	0.648237	0.656874	0.854009	0.877121	0.885826	0.854063	0.870254	0.886818	0.873148	0.854202	0.87297	0.858073	0.849022	0.846634	0.874166	0.870382	0.882679	0.874992	0.855114	0.87815	0.849329	0.858067	0.860471	0.845028	0.855721	0.843678	0.857294
RT_drought_2d_2	0.622596	0.729239	0.737812	0.746533	0.703174	0.700286	0.722884	0.70252	0.732977	0.591059	0.608908	0.570643	0.712095	0.727957	0.723408	0.706735	0.708037	0.708257	0.723405	0.697497	0.626588	0.61688	0.643592	0.652162	0.845713	0.869973	0.878462	0.844659	0.863797	0.877439	0.861803	0.842441	0.863642	0.851011	0.840899	0.84218	0.8674	0.863129	0.875223	0.869262	0.847666	0.872369	0.844544	0.857993	0.857502	0.838811	0.85122	0.838069	0.851122
RT_drought_2d_3	0.635839	0.745157	0.748917	0.757492	0.719762	0.716855	0.733349	0.713401	0.746348	0.606099	0.620364	0.582909	0.728203	0.743245	0.73676	0.717474	0.724627	0.72549	0.736695	0.710388	0.64277	0.631988	0.659762	0.668827	0.850384	0.87247	0.879489	0.842469	0.86193	0.879853	0.857588	0.834023	0.859566	0.859513	0.851483	0.852996	0.870767	0.867878	0.879413	0.869107	0.849989	0.87129	0.847609	0.860766	0.859544	0.838168	0.849989	0.837306	0.849016
RT_drought_3d_1	0.66386	0.735642	0.736943	0.74149	0.730034	0.724828	0.741147	0.722005	0.737915	0.631757	0.645411	0.609345	0.71644	0.72994	0.71843	0.709584	0.718474	0.721432	0.725146	0.706007	0.659069	0.653024	0.673072	0.679684	0.826287	0.8476	0.854617	0.827314	0.841012	0.857644	0.853517	0.833536	0.855003	0.839961	0.837078	0.817011	0.835033	0.837038	0.847459	0.844851	0.840348	0.852093	0.821523	0.816918	0.832908	0.81956	0.824077	0.81681	0.831821
RT_drought_3d_2	0.647184	0.745531	0.74728	0.75493	0.726775	0.722716	0.740028	0.720035	0.74719	0.616406	0.631865	0.594893	0.728817	0.741611	0.735953	0.71935	0.725762	0.726834	0.736987	0.712199	0.650978	0.641801	0.666292	0.67388	0.840982	0.864866	0.87307	0.839641	0.858864	0.872912	0.852205	0.831969	0.85445	0.851364	0.845355	0.837544	0.854636	0.855416	0.864735	0.854349	0.841514	0.860102	0.838547	0.84394	0.851306	0.834743	0.84335	0.833143	0.839168
RT_drought_3d_3	0.647874	0.745675	0.747549	0.755831	0.726853	0.722543	0.738512	0.719207	0.745962	0.617735	0.631167	0.594935	0.728731	0.742138	0.737203	0.717271	0.725741	0.726792	0.738233	0.711166	0.651708	0.641076	0.668422	0.675618	0.832616	0.856265	0.861839	0.826308	0.846973	0.865126	0.847001	0.822181	0.849013	0.847303	0.841033	0.83403	0.849505	0.849565	0.859801	0.852478	0.841872	0.858628	0.831332	0.838626	0.845528	0.822744	0.832704	0.822071	0.837122
RT_drought_4d_1	0.673737	0.712982	0.711491	0.715457	0.722128	0.716703	0.729093	0.713149	0.711431	0.643892	0.651137	0.618026	0.694419	0.706834	0.69668	0.685828	0.700705	0.705253	0.708913	0.687865	0.665125	0.658743	0.678862	0.681704	0.77338	0.790797	0.793075	0.768057	0.782158	0.800327	0.80734	0.785758	0.810902	0.798015	0.799372	0.768471	0.776311	0.784714	0.791071	0.800491	0.807938	0.809612	0.769803	0.75792	0.782665	0.764666	0.764321	0.76124	0.78948
RT_drought_4d_2	0.663063	0.703528	0.705492	0.709465	0.709529	0.703931	0.720135	0.704211	0.703645	0.629879	0.638973	0.605188	0.684043	0.698362	0.688679	0.67733	0.688705	0.692595	0.700581	0.6767	0.651167	0.644709	0.66585	0.667876	0.772613	0.790703	0.793669	0.771301	0.787073	0.803178	0.810649	0.789336	0.815454	0.800167	0.796359	0.770666	0.78419	0.788141	0.796852	0.807941	0.809303	0.818129	0.769749	0.763486	0.786184	0.766634	0.768557	0.7623	0.795361
RT_drought_4d_3	0.64939	0.703823	0.701654	0.706569	0.706707	0.700392	0.710618	0.695456	0.702591	0.618181	0.625284	0.590123	0.683702	0.698268	0.684316	0.676242	0.687281	0.691906	0.69457	0.673571	0.640319	0.635897	0.654449	0.657985	0.773022	0.791217	0.799022	0.777048	0.790452	0.811058	0.817904	0.793864	0.822059	0.80359	0.80232	0.776905	0.791884	0.794068	0.805538	0.81197	0.812522	0.82259	0.770265	0.764162	0.784282	0.767437	0.770013	0.766104	0.799535
RT_drought_7d_1	0.645681	0.67502	0.679153	0.681788	0.680278	0.676575	0.692531	0.678493	0.675415	0.610601	0.618786	0.582204	0.649844	0.668109	0.653324	0.646405	0.655912	0.658878	0.665471	0.642641	0.625689	0.619481	0.637938	0.636285	0.770725	0.786798	0.790009	0.773715	0.786769	0.804275	0.825082	0.802496	0.825069	0.8055	0.800091	0.780005	0.805278	0.800964	0.8149	0.824904	0.820952	0.838476	0.761364	0.761347	0.7781	0.761127	0.764525	0.75865	0.80406
RT_drought_7d_2	0.653687	0.664414	0.66974	0.672092	0.673828	0.670344	0.689068	0.674287	0.665117	0.617858	0.625578	0.590539	0.639976	0.657887	0.643961	0.636814	0.646547	0.650521	0.658173	0.633449	0.629544	0.622254	0.639481	0.635299	0.766165	0.780014	0.780982	0.769447	0.781913	0.795886	0.821774	0.79959	0.823796	0.801378	0.791465	0.774866	0.802125	0.798897	0.810234	0.825314	0.822424	0.839317	0.754813	0.755037	0.773486	0.757743	0.759782	0.75251	0.801504
RT_drought_7d_3	0.668716	0.677394	0.678923	0.681736	0.690766	0.687501	0.701231	0.686521	0.676103	0.63555	0.639594	0.60497	0.651441	0.669135	0.652385	0.646616	0.659297	0.664081	0.668346	0.643808	0.645051	0.638811	0.6532	0.649245	0.772565	0.78511	0.784382	0.773944	0.784757	0.800228	0.822966	0.800789	0.825536	0.8058	0.798856	0.780717	0.803017	0.80196	0.81274	0.823927	0.823446	0.83794	0.762065	0.759951	0.77773	0.762429	0.764049	0.758528	0.801368
RT_drought_10d_1	0.662372	0.653795	0.659468	0.659767	0.671068	0.668123	0.68556	0.670832	0.654662	0.627401	0.632648	0.5986	0.627948	0.64526	0.629448	0.625012	0.637981	0.642245	0.646192	0.623793	0.633622	0.627171	0.641135	0.635467	0.750098	0.76125	0.762076	0.75017	0.759524	0.778029	0.811236	0.789413	0.812281	0.783287	0.776663	0.755902	0.781261	0.779363	0.789975	0.809481	0.811637	0.822527	0.73721	0.73239	0.752604	0.738508	0.738358	0.733516	0.788438
RT_drought_10d_2	0.651927	0.667257	0.669441	0.671876	0.67634	0.672456	0.690093	0.675675	0.667375	0.617227	0.624626	0.590411	0.642718	0.65822	0.645892	0.639471	0.650282	0.654274	0.660571	0.637445	0.630901	0.625432	0.639899	0.636483	0.750864	0.766554	0.773194	0.759857	0.77138	0.790153	0.813572	0.790867	0.815845	0.785878	0.777611	0.754739	0.782049	0.781364	0.790746	0.807907	0.808519	0.821888	0.743149	0.736808	0.762182	0.747515	0.747625	0.742919	0.792625
RT_drought_10d_3	0.656655	0.67407	0.676587	0.678625	0.683304	0.679241	0.694244	0.680383	0.674229	0.621492	0.62561	0.590534	0.649395	0.666356	0.650605	0.645702	0.656678	0.660279	0.664927	0.641837	0.634514	0.63012	0.643464	0.640747	0.76156	0.776131	0.780634	0.766678	0.778467	0.799984	0.820498	0.797362	0.822346	0.795978	0.788466	0.767347	0.794238	0.790574	0.803113	0.8198	0.817566	0.832625	0.752231	0.748066	0.770401	0.7527	0.754355	0.749575	0.798127
RT_drought_14d_1	0.666387	0.637395	0.643416	0.642426	0.66108	0.658013	0.676076	0.662095	0.638081	0.633557	0.637033	0.606593	0.613328	0.630487	0.613723	0.611004	0.62482	0.629339	0.633519	0.611336	0.633737	0.628835	0.640037	0.632092	0.725278	0.735252	0.736176	0.728954	0.736405	0.751171	0.791063	0.773097	0.794569	0.753363	0.745898	0.723179	0.748442	0.748212	0.756273	0.781035	0.785819	0.79403	0.712647	0.705229	0.728542	0.716966	0.715004	0.711167	0.763602
RT_drought_14d_2	0.665259	0.643511	0.649315	0.648908	0.663412	0.660139	0.679714	0.665083	0.645219	0.629953	0.6337	0.601993	0.619184	0.635234	0.620154	0.616578	0.630046	0.634454	0.639522	0.615636	0.634589	0.629643	0.639372	0.631972	0.732524	0.744186	0.745694	0.739668	0.749133	0.764908	0.7999	0.780467	0.803504	0.764657	0.753793	0.73209	0.761054	0.759708	0.768107	0.793418	0.796187	0.807205	0.720008	0.712348	0.739102	0.725088	0.723797	0.719021	0.77462
RT_drought_14d_3	0.67126	0.633587	0.641458	0.640687	0.658425	0.655277	0.675262	0.660045	0.635423	0.637407	0.639593	0.609211	0.609904	0.627751	0.609661	0.608349	0.621206	0.62605	0.63027	0.606768	0.634255	0.629449	0.639695	0.630813	0.73057	0.739067	0.736985	0.734676	0.74128	0.755724	0.797798	0.779471	0.801739	0.760948	0.751237	0.732864	0.761337	0.758612	0.768782	0.794963	0.798394	0.808392	0.718001	0.712685	0.733797	0.722237	0.720925	0.716142	0.772607
RT_drought_14d_rewatered_1d_1	0.639426	0.707739	0.720019	0.726112	0.695209	0.695045	0.718812	0.696687	0.708722	0.61149	0.632174	0.592935	0.682392	0.702201	0.695248	0.680541	0.684983	0.685619	0.704024	0.677369	0.631972	0.620018	0.646912	0.649691	0.835985	0.85714	0.86362	0.833355	0.847468	0.855325	0.865639	0.847969	0.86526	0.827818	0.820009	0.824471	0.851966	0.851095	0.859381	0.858598	0.836869	0.862746	0.834299	0.848368	0.845115	0.830482	0.841008	0.828557	0.855309
RT_drought_14d_rewatered_1d_2	0.647299	0.705574	0.720226	0.725709	0.696158	0.695541	0.722154	0.699199	0.708756	0.618425	0.637991	0.600841	0.685182	0.702193	0.696868	0.683695	0.688273	0.68968	0.706638	0.680089	0.640964	0.630416	0.653697	0.657199	0.834911	0.854013	0.86321	0.830661	0.843462	0.857777	0.856684	0.839432	0.858847	0.822973	0.812997	0.818599	0.84589	0.846217	0.852685	0.855838	0.834954	0.856206	0.833438	0.841194	0.842998	0.829487	0.836468	0.822964	0.850354
RT_drought_14d_rewatered_1d_3	0.652941	0.722032	0.733548	0.740131	0.710175	0.709768	0.732653	0.708822	0.724332	0.624925	0.645718	0.607445	0.700113	0.717996	0.710639	0.695541	0.701902	0.703283	0.718797	0.691383	0.648836	0.636679	0.661101	0.664968	0.855104	0.874811	0.88047	0.849151	0.863194	0.873688	0.872153	0.8541	0.873521	0.844893	0.836658	0.842097	0.868471	0.869765	0.876254	0.87236	0.851468	0.874138	0.852332	0.864293	0.861308	0.847615	0.857838	0.844474	0.865097
RT_watered_d2_1	0.648419	0.720491	0.736754	0.743489	0.708284	0.707108	0.734418	0.711819	0.723453	0.618047	0.638254	0.602442	0.700625	0.718355	0.717375	0.697501	0.702965	0.703589	0.725036	0.693716	0.647236	0.6347	0.663913	0.668534	0.835585	0.857443	0.864817	0.834956	0.852299	0.85786	0.861598	0.846207	0.86476	0.831374	0.818864	0.823091	0.848813	0.849486	0.855373	0.855306	0.836624	0.857056	0.834977	0.846735	0.850351	0.832398	0.842047	0.827062	0.852
RT_watered_d2_2	0.639994	0.722727	0.739208	0.746762	0.705114	0.703594	0.730069	0.709099	0.726842	0.60835	0.626722	0.589292	0.701846	0.721846	0.71727	0.699496	0.701408	0.701427	0.721888	0.691829	0.63613	0.624626	0.654142	0.660006	0.847437	0.867988	0.871391	0.838886	0.857703	0.865601	0.862732	0.846134	0.864803	0.845608	0.832677	0.841564	0.865423	0.860038	0.87214	0.86606	0.840825	0.868437	0.847031	0.866354	0.862413	0.83778	0.851706	0.834913	0.85344
RT_watered_d2_3	0.650947	0.711035	0.727564	0.733591	0.704306	0.70342	0.729156	0.704982	0.713541	0.623746	0.642321	0.606317	0.691655	0.708892	0.706223	0.689539	0.695547	0.697552	0.715574	0.686482	0.648116	0.636309	0.663468	0.667646	0.834069	0.852076	0.861047	0.832549	0.845472	0.853475	0.853175	0.838854	0.856462	0.825866	0.81577	0.821771	0.846078	0.849106	0.852898	0.850286	0.83303	0.849684	0.832993	0.841843	0.843016	0.83201	0.838893	0.825478	0.843442
RT_watered_4d_1	0.651003	0.727463	0.742713	0.749443	0.715265	0.713851	0.737821	0.71514	0.730948	0.622296	0.641272	0.603386	0.707283	0.727114	0.720943	0.705102	0.709384	0.709635	0.72751	0.699688	0.648506	0.637118	0.665861	0.671003	0.85391	0.874766	0.880518	0.85053	0.866703	0.871898	0.871641	0.857378	0.873164	0.846675	0.838141	0.842634	0.867235	0.866122	0.875279	0.867602	0.846896	0.869366	0.852178	0.868223	0.864404	0.848715	0.860438	0.846692	0.859625
RT_watered_4d_2	0.650561	0.692342	0.713483	0.719872	0.689026	0.689234	0.723449	0.696528	0.695663	0.624423	0.650011	0.61381	0.672202	0.690481	0.692951	0.675866	0.675972	0.677731	0.703322	0.673465	0.641329	0.627643	0.656174	0.655016	0.822995	0.84682	0.856284	0.841005	0.851304	0.842656	0.858657	0.853709	0.862894	0.812492	0.800273	0.803144	0.841434	0.846663	0.846486	0.846214	0.828475	0.850711	0.82465	0.83876	0.837451	0.840954	0.847548	0.834001	0.846256
RT_watered_4d_3	0.641707	0.71838	0.730857	0.738759	0.705159	0.703877	0.726542	0.70345	0.720681	0.613672	0.630549	0.59234	0.697394	0.716162	0.70975	0.694046	0.697832	0.699438	0.715672	0.68734	0.638877	0.627185	0.653622	0.658656	0.851572	0.871717	0.878655	0.848603	0.863564	0.873839	0.870943	0.854568	0.873597	0.844086	0.833888	0.841079	0.868257	0.867768	0.875992	0.869635	0.848631	0.871173	0.849295	0.864556	0.860589	0.845266	0.857082	0.843005	0.859555
[truncated: 661 more columns]
