# Supplementary material for: Cleaning the Medicago Microarray Database to Improve Gene Function Analysis
Source: Plants (Basel). 2021 Jun 18;10(6):1240. doi: 10.3390/plants10061240 (PMC8234645; doi:10.3390/plants10061240)
Supplement: Supplementary file 1 [file plants-10-01240-s001.zip › Table S09_Marzorati-Saponins-List.xlsx]

## Sheet: Table S9 Saponins
Table S9: List of genes involved in or attributable to saponins biosynthetic pathways
Annotation was performed using g:profiler (https://biit.cs.ut.ee/gprofiler/) [55]
Mtr.45032.1.S1_at	squalene monooxygenase
Mtr.44176.1.S1_at	squalene epoxidase
Mtr.10468.1.S1_at	squalene monooxygenase
Mtr.43079.1.S1_at	squalene synthase
Mtr.660.1.S1_at	None
Mtr.31626.1.S1_at	cycloartenol synthase
Mtr.32297.1.S1_at	None
Mtr.16871.1.S1_at	geranylgeranyltransferase type I beta subunit
Mtr.4434.1.S1_s_at	cycloartenol synthase
Mtr.29248.1.S1_at	None
Mtr.2438.1.S1_at	None
Mtr.45966.1.S1_at	squalene/phytoene synthase
Mtr.36022.1.S1_at	cycloartenol synthase
Mtr.30543.1.S1_at	None
Mtr.27716.1.S1_at	None
Mtr.43727.1.S1_at	None
Mtr.43727.1.S1_s_at	squalene monooxygenase
Mtr.17661.1.S1_at	geranylgeranyl pyrophosphate synthase
Mtr.18630.1.S1_at	beta-amyrin synthase
Mtr.24681.1.S1_at	beta-amyrin synthase
Mtr.46511.1.S1_at	beta-amyrin synthase
Mtr.46511.1.S1_x_at	beta-amyrin synthase
Mtr.46514.1.S1_	None
Mtr.46512.1.S1_at	beta-amyrin synthase
Mtr.32384.1.S1_	None
Mtr.32384.1.S1_at	beta-amyrin synthase
Mtr.31949.1.S1_at	beta-amyrin synthase
Mtr.24674.1.S1_at	alpha/beta amyrin synthase
Mtr.31948.1.S1_at	beta-amyrin synthase
Mtr.46515.1.S1_at	None
Mtr.45467.1.S1_at	beta-amyrin synthase
Mtr.24677.1.S1_at	None
Mtr.46514.1.S1_s_at	beta-amyrin synthase
Mtr.46510.1.S1_x_at	None
Mtr.46510.1.S1_at	None
Mtr.36453.1.S1_at	beta-amyrin synthase
Mtr.37431.1.S1_at	mevalonate diphosphate decarboxylase
Mtr.44181.1.S1_at	phosphomevalonate kinase
Mtr.10429.1.S1_at	peroxisomal acetoacetyl-coenzyme A thiolase
Mtr.37324.1.S1_at	3-hydroxy-3-methylglutaryl coenzyme A synthase
Mtr.10691.1.S1_at	ATP:citrate lyase
Mtr.22314.1.S1_at	ATP-citrate synthase alpha chain protein
Mtr.40158.1.S1_at	3-hydroxy-3-methylglutaryl-coenzyme A reductase-like protein
Mtr.47061.1.S1_at	isopentenyl-diphosphate delta-isomerase
Mtr.27463.1.S1_at	mevalonate kinase
Mtr.40874.1.S1_at	phosphomevalonate kinase
Mtr.41545.1.S1_at	mevalonate kinase
Mtr.16327.1.S1_at	mevalonate kinase
Mtr.10397.1.S1_at	3-hydroxy-3-methylglutaryl-coenzyme A reductase-like protein
Mtr.32309.1.S1_at	3-hydroxy-3-methylglutaryl coenzyme A synthase
Mtr.38462.1.S1_at	3-hydroxy-3-methylglutaryl-coenzyme A reductase-like protein
Mtr.2409.1.S1_at	None
Mtr.29262.1.S1_at	homoserine kinase
Mtr.43018.1.S1_at	cytochrome P450 family protein
Mtr.37299.1.S1_at	cytochrome P450 family monooxygenase
Mtr.37298.1.S1_at	cytochrome P450 family 709 protein
Mtr.4947.1.S1_at	cytochrome P450 family 72 protein
Mtr.43267.1.S1_at	cytochrome P450 family 72 protein
Mtr.41821.1.S1_at	cytochrome P450 family 71 protein
Mtr.31199.1.S1_s_at	cytochrome P450 family protein
Mtr.37864.1.S1_at	ubiquinol-cytochrome C reductase complex 6.7 kDa protein, putative
Mtr.28860.1.S1_at	cytochrome P450 family monooxygenase
Mtr.49925.1.S1_at	cytochrome P450 family protein
Mtr.49924.1.S1_s_at	cytochrome P450 family protein
Mtr.8618.1.S1_at	cytochrome P450 family monooxygenase
Mtr.43118.1.S1_s_at	cytochrome P450 family monooxygenase
Mtr.43117.1.S1_at	cytochrome P450 family monooxygenase
Mtr.41475.1.S1_at	None
Mtr.27378.1.S1_at	cytochrome P450 family 71 protein
Mtr.39968.1.S1_at	cytochrome P450 family 71 protein
Mtr.1858.1.S1_at	cytochrome P450 family 71 protein
Mtr.37228.1.S1_at	flavonoid glucosyltransferase
Mtr.16941.1.S1_at	flavonoid glucosyltransferase
Mtr.49687.1.S1_x_at	UDP-glucosyltransferase family protein
Mtr.20354.1.S1_x_at	UDP-glucosyltransferase family protein
Mtr.20354.1.S1_at	UDP-glucosyltransferase family protein
Mtr.9669.1.S1_at	HXXXD-type acyl-transferase family protein
Mtr.27374.1.S1_at	None
Mtr.12473.1.S1_at	UDP-glucosyltransferase family protein
Mtr.11212.1.S1_s_at	None
Mtr.40438.1.S1_at	multidrug resistance protein ABC transporter family protein
