# Supplementary material for: Cleaning the Medicago Microarray Database to Improve Gene Function Analysis
Source: Plants (Basel). 2021 Jun 18;10(6):1240. doi: 10.3390/plants10061240 (PMC8234645; doi:10.3390/plants10061240)
Supplement: Supplementary file 1 [file plants-10-01240-s001.zip › Table S10_Marzorati-Mevalonate-Kinase-One-Vs-All.xlsx]

## Sheet: OneVsAll Linear (A)
Table S10 A: Pearson correlation values between the expression values of Mtr.41545.1.S1_at and the expression values of all the other genes present in the Medicago Affymetrix microarray. Calculation were performed on the original and the cleaned linear dataset.
LINEAR Original			Annotation/description			LINEAR Cleaned			Annotation/description
	Mtr.41545.1.S1_at						Mtr.41545.1.S1_at
Mtr.41545.1.S1_at	1	MTR_7g113660	mevalonate kinase			Mtr.41545.1.S1_at	1	MTR_7g113660	mevalonate kinase
Mtr.4547.1.S1_at	0.913386	None	IMGA|AC235663_241 Isoflavonoid glucosyltransferase AC2356634 9760799410 E EGN_Mt100125 20111014			Mtr.16327.1.S1_at	0.884275	MTR_7g113660	mevalonate kinase
Mtr.35631.1.S1_at	0.815371	None	UDP-glucuronosyl/UDP-glucosyltransferase			Mtr.10468.1.S1_at	0.875841	MTR_1g017270	squalene monooxygenase
Mtr.33863.1.S1_at	0.793255	MTR_4g057850	substrate carrier family protein			Mtr.44181.1.S1_at	0.874636	MTR_3g091190	phosphomevalonate kinase
Mtr.8337.1.S1_at	0.790526	MTR_7g100780	alpha/beta fold hydrolase			Mtr.4547.1.S1_at	0.865943	None	IMGA|AC235663_241 Isoflavonoid glucosyltransferase AC2356634 9760799410 E EGN_Mt100125 20111014					from Supporting Table S5. Early drought-responsive genes in roots
Mtr.36253.1.S1_at	0.79039	None	None			Mtr.12473.1.S1_at	0.85835	MTR_2g035020	UDP-glucosyltransferase family protein			saponin 28-O-glucosyltransferase
Mtr.7420.1.S1_at	0.779959	None	None			Mtr.17661.1.S1_at	0.853467	MTR_2g027300	geranylgeranyl pyrophosphate synthase
Mtr.11246.1.S1_at	0.779871	MTR_8g080360	mannosyl-oligosaccharide glucosidase			Mtr.37324.1.S1_at	0.844503	MTR_5g011040	3-hydroxy-3-methylglutaryl coenzyme A synthase
Mtr.38529.1.S1_s_at	0.77609	MTR_8g093680	30S ribosomal protein S5			Mtr.37431.1.S1_at	0.842389	MTR_1g112230	mevalonate diphosphate decarboxylase
Mtr.13638.1.S1_at	0.7752	MTR_2g098850	cyclin-like protein			Mtr.1437.1.S1_at	0.839239	MTR_4g022290	HXXXD-type acyl-transferase family protein				Anthranilate N-benzoyltransferase			https://biblio.ugent.be/publication/4129889/file/4336594.pdf
Mtr.11017.1.S1_at	0.774489	MTR_3g437420	dolichol-phosphate mannosyltransferase-like protein			Mtr.3169.1.S1_at	0.832164	MTR_5g011040	3-hydroxy-3-methylglutaryl coenzyme A synthase
Mtr.2438.1.S1_at	0.768497	None	None			Mtr.35631.1.S1_at	0.830773	None	UDP-glucuronosyl/UDP-glucosyltransferase				Many probes: Mtr.1513.1.S1_at, Mtr.1513.1.S1_x_at, Mtr.27848.1.S1_at, Mtr.33430.1.S1_at, Mtr.36141.1.S1_at, Mtr.40438.1.S1_at	Naoumkina et al. (2010). Plant Cell 10.1105/tpc.109.073270
Mtr.19967.1.S1_x_at	0.765712	None	None			Mtr.8530.1.S1_at	0.818487	MTR_2g008225	UDP-glucosyltransferase family protein					soyasaponin III rhamnosyltransferase
Mtr.29590.1.S1_at	0.764071	MTR_1g106530	zinc finger protein, putative			Mtr.43018.1.S1_at	0.817619	MTR_8g100135 CYP716A12	cytochrome P450 family protein			Beta-amyrin 28-monooxygenase
Mtr.3358.1.S1_at	0.755882	None	None			Mtr.9397.1.S1_at	0.814768	MTR_4g066460	basic helix loop helix (bHLH) DNA-binding family protein					TSAR2
Mtr.30085.1.S1_at	0.755798	None	None			Mtr.40438.1.S1_at	0.803278	MTR_2g436710	multidrug resistance protein ABC transporter family protein
Mtr.11236.1.S1_at	0.755149	MTR_2g008226	UDP-glucosyltransferase family protein			Mtr.10429.1.S1_at	0.800354	MTR_5g098310	peroxisomal acetoacetyl-coenzyme A thiolase				"cytosolic acetoacetyl-CoA thiolase was indispensable for the mevalonate pathway…" https://www.ncbi.nlm.nih.gov/pmc/articles/PMC106940/
Mtr.9305.1.S1_at	0.752636	MTR_8g093680	30S ribosomal protein S5			Mtr.8530.1.S1_x_at	0.79568	MTR_2g008225	UDP-glucosyltransferase family protein					soyasaponin III rhamnosyltransferase
Mtr.3412.1.S1_at	0.751855	None	None			Mtr.12474.1.S1_at	0.795535	None
Mtr.27658.1.S1_at	0.743802	MTR_5g044220	triose phosphate/phosphate translocator			Mtr.27463.1.S1_s_at	0.785763	MTR_7g113660	mevalonate kinase
Mtr.36888.1.S1_at	0.742209	None	None			Mtr.31199.1.S1_s_at	0.785733	MTR_8g100135 CYP716A12	cytochrome P450 family protein			Beta-amyrin 28-monooxygenase
Mtr.5992.1.S1_at	0.741929	MTR_5g007700	SMG9-like protein			Mtr.49687.1.S1_x_at	0.782048	MTR_7g070740	UDP-glucosyltransferase family protein
Mtr.37049.1.S1_at	0.741241	None	None			Mtr.11236.1.S1_at	0.781539	MTR_2g008226	UDP-glucosyltransferase family protein
Mtr.6649.1.S1_at	0.740861	MTR_7g086460	transmembrane protein, putative			Mtr.10691.1.S1_at	0.776362	MTR_2g034090	ATP:citrate lyase
Mtr.40664.1.S1_at	0.740746	MTR_2g100370	protein phosphatase 2A 55 kDa regulatory subunit B			Mtr.49019.1.S1_at	0.771207	MTR_4g015460	glycoside hydrolase family 1 protein
Mtr.37388.1.S1_at	0.739649	MTR_7g100760	pyruvate kinase family protein			Mtr.20354.1.S1_x_at	0.770772	MTR_7g070910	UDP-glucosyltransferase family protein
Mtr.10568.1.S1_at	0.738766	MTR_7g092810	tubulin-binding cofactor C domain protein			Mtr.20354.1.S1_at	0.770294	MTR_7g070910	UDP-glucosyltransferase family protein
Mtr.9552.1.S1_at	0.737592	MTR_3g051770	calmodulin-domain kinase CDPK protein			Mtr.22314.1.S1_at	0.765674	MTR_2g062920	ATP-citrate synthase alpha chain protein
Mtr.40235.1.S1_at	0.737278	MTR_3g110175	bark storage-like protein			Mtr.47061.1.S1_at	0.761411	MTR_7g080060	isopentenyl-diphosphate delta-isomerase
Mtr.42901.1.S1_x_at	0.736944	MTR_1g087775	carrier protein, putative			Mtr.37046.1.S1_at	0.749631	None	None
Mtr.41530.1.S1_at	0.736765	MTR_2g097980	1-acyl-sn-glycerol-3-phosphate acyltransferase-like protein			Mtr.29573.1.S1_at	0.743761	None	None
Mtr.4239.1.S1_at	0.735826	None	None			Mtr.37298.1.S1_at	0.741182	CYP72A68	cytochrome P450 family 709 protein
Mtr.40158.1.S1_at	0.734592	MTR_8g072640	3-hydroxy-3-methylglutaryl-coenzyme A reductase-like protein			Mtr.44468.1.S1_at	0.737994	MTR_4g019560	F-box SKIP22-like protein
Mtr.7249.1.S1_at	0.733173	MTR_3g102020	HXXXD-type acyl-transferase family protein			Mtr.9669.1.S1_at	0.730224	MTR_4g022290	HXXXD-type acyl-transferase family protein
Mtr.3171.1.S1_at	0.73273	MTR_7g006260	phosphoenolpyruvate carboxylase-like protein			Mtr.27374.1.S1_at	0.724977	None	None
Mtr.10754.1.S1_at	0.732467	MTR_4g022660	NHL domain protein			Mtr.10303.1.S1_at	0.723146	MTR_0034s0060	rhamnose biosynthetic-like enzyme
Mtr.3158.1.S1_at	0.732052	None	None			Mtr.37403.1.S1_at	0.719067	MTR_7g068450	GDSL-like lipase/acylhydrolase
Mtr.30126.1.S1_at	0.731831	None	None			Mtr.51005.1.S1_at	0.719005	MTR_8g085290	actin-related protein 2/3 complex subunit 4
Mtr.3223.1.S1_at	0.731818	None	None			Mtr.13226.1.S1_at	0.715157	MTR_6g088690	cytochrome b5-like heme/steroid-binding domain protein
Mtr.27384.1.S1_at	0.731643	None	None			Mtr.44064.1.S1_at	0.715023	MTR_0417s0020	glutamate-ammonia ligase-like protein
Mtr.3360.1.S1_at	0.731478	None	None			Mtr.43079.1.S1_at	0.712859	MTR_4g071520	squalene synthase
Mtr.30956.1.S1_at	0.731397	None	None			Mtr.40158.1.S1_at	0.712128	MTR_8g072640	3-hydroxy-3-methylglutaryl-coenzyme A reductase-like protein
Mtr.33759.1.S1_at	0.730813	MTR_2g023790	F-box plant-like protein, putative			Mtr.17511.1.S1_at	0.70952	MTR_4g111915	AP2 domain class transcription factor
Mtr.3152.1.S1_at	0.730025	MTR_3g099370	transferring glycosyl group transferase			Mtr.35768.1.S1_at	0.708445	MTR_4g124750	SAUR-like auxin-responsive family protein
Mtr.34317.1.S1_at	0.729167	None	None			Mtr.11703.1.S1_at	0.70534	MTR_1g017350	transcription factor
Mtr.35412.1.S1_at	0.729145	MTR_4g071670	mannose-1-phosphate guanyltransferase alpha-like protein			Mtr.2438.1.S1_at	0.70289	None	None
Mtr.39167.1.S1_at	0.728707	MTR_1g077470	integral membrane protein, putative			Mtr.31471.1.S1_at	0.701674	MTR_7g046260	AP2/ERF domain transcription factor
Mtr.30686.1.S1_at	0.728365	None	None			Mtr.8436.1.S1_at	0.700029	MTR_8g018590	seed linoleate 9S-lipoxygenase
Mtr.40578.1.S1_at	0.726478	MTR_8g011890	RNA polymerase II, Rpb4, core protein			Mtr.40874.1.S1_at	0.699383	MTR_3g091190	phosphomevalonate kinase
Mtr.10640.1.S1_at	0.726027	MTR_2g103150	cytochrome C oxidase subunit 5b			Mtr.10640.1.S1_at	0.697217	MTR_2g103150	cytochrome C oxidase subunit 5b
Mtr.46522.1.S1_at	0.724933	None	None			Mtr.36147.1.S1_at	0.695396	MTR_2g027310	hypothetical protein
Mtr.19968.1.S1_x_at	0.724287	None	None			Mtr.42503.1.S1_at	0.69519	MTR_4g117890	UDP-glucosyltransferase family protein
Mtr.31918.1.S1_at	0.723375	MTR_1g075880	AGC kinase			Mtr.19242.1.S1_at	0.69415	MTR_3g070560	phosphoinositide-specific phospholipase C family protein
Mtr.38499.1.S1_at	0.722329	MTR_8g106960	MAP kinase-like protein			Mtr.36996.1.S1_at	0.693179	MTR_7g013850	anthocyanin 5-aromatic acyltransferase
Mtr.10051.1.S1_at	0.722078	MTR_1g100210	methyltransferase-like protein			Mtr.13510.1.S1_at	0.692233	MTR_4g094418	reticuline oxidase-like protein
Mtr.44891.1.S1_at	0.720789	MTR_1g098650	plant inositol phosphorylceramide synthase			Mtr.46544.1.S1_at	0.691224	MTR_1g086990	calcium-dependent phosphotriesterase superfamily protein
Mtr.37199.1.S1_at	0.720566	MTR_4g087590	HAD-family hydrolase IIA			Mtr.43382.1.S1_at	0.690311	MTR_3g078700	L-ascorbate oxidase
Mtr.45168.1.S1_at	0.720558	MTR_3g108780	hypothetical protein			Mtr.3278.1.S1_at	0.688951	MTR_2055s0010	O-acyltransferase WSD1-like protein, putative
Mtr.30504.1.S1_at	0.719895	MTR_1g027630	hypothetical protein			Mtr.48397.1.S1_at	0.68814	MTR_5g095710	transmembrane protein, putative
Mtr.7739.1.S1_at	0.718912	None	None			Mtr.37229.1.S1_at	0.687828	MTR_7g109960	ADP-ribosylation factor-like protein A1D
Mtr.39677.1.S1_at	0.718839	MTR_1g034270	hypothetical protein			Mtr.4566.1.S1_at	0.686279	MTR_3g068155	NAD(P)-binding rossmann-fold protein
Mtr.29119.1.S1_at	0.718833	None	None			Mtr.32309.1.S1_at	0.68538	MTR_5g011040	3-hydroxy-3-methylglutaryl coenzyme A synthase
Mtr.10490.1.S1_at	0.718047	MTR_3g462400	histone H4 domain protein			Mtr.1582.1.S1_at	0.685209	MTR_3g033790	glycoside hydrolase family 1 protein
Mtr.2333.1.S1_at	0.717724	None	None			Mtr.29590.1.S1_s_at	0.683138	MTR_1g106530	zinc finger protein, putative
Mtr.1960.1.S1_at	0.717641	MTR_2g066050	DEAD-box ATP-dependent RNA helicase			Mtr.8530.1.S1_s_at	0.681207	MTR_2g008220	UDP-glucosyltransferase family protein
Mtr.2339.1.S1_at	0.717045	None	None			Mtr.43136.1.S1_at	0.679764	MTR_5g043210	chorismate mutase
Mtr.1409.1.S1_at	0.716678	MTR_0044s0180	peptidyl serine alpha-galactosyltransferase			Mtr.42838.1.S1_at	0.679291	MTR_2g069090	2OG-Fe(II) oxygenase family oxidoreductase
Mtr.4043.1.S1_at	0.716409	MTR_8g060700	ubiquitin-conjugating enzyme			Mtr.41069.1.S1_at	0.67703	None	None
Mtr.8638.1.S1_at	0.71532	MTR_7g113130	respiratory burst oxidase-like protein			Mtr.37299.1.S1_at	0.675332	CYP72A67	cytochrome P450 family monooxygenase
Mtr.13137.1.S1_at	0.71503	MTR_7g084880	transportin-like protein			Mtr.37367.1.S1_at	0.673692	MTR_2g008220	UDP-glucosyltransferase family protein				soyasaponin III rhamnosyltransferase
Mtr.29727.1.S1_at	0.714943	MTR_6g044810	Kunitz type trypsin inhibitor / Alpha-fucosidase			Mtr.22050.1.S1_at	0.673555	MTR_5g033100	MATE efflux family protein
Mtr.30078.1.S1_at	0.714495	MTR_4g087250	DNA polymerase I-like protein			Mtr.31852.1.S1_at	0.673246	MTR_3g109760	GATA transcription factor, putative
Mtr.30925.1.S1_at	0.713767	None	None			Mtr.20121.1.S1_s_at	0.670124	MTR_4g072210	YEATS family protein
Mtr.31505.1.S1_at	0.713177	MTR_1g015770	S-adenosyl-L-methionine-dependent methyltransferase			Mtr.26509.1.S1_s_at	0.670039	MTR_8g085290	actin-related protein 2/3 complex subunit 4
Mtr.11184.1.S1_at	0.712897	MTR_4g093750	dynamin 3A-like protein			Mtr.40240.1.S1_s_at	0.669724	MTR_7g092730	polygalacturonase inhibitor protein
Mtr.45051.1.S1_at	0.712725	MTR_2g012790	F-box/kelch-repeat plant protein, putative			Mtr.26935.1.S1_at	0.668932	None	None
Mtr.10086.1.S1_at	0.712527	MTR_4g075200	midA			Mtr.22016.1.S1_s_at	0.667187	MTR_4g124750	SAUR-like auxin-responsive family protein
Mtr.40768.1.S1_at	0.712475	MTR_8g076260	FMP32-like protein			Mtr.40471.1.S1_at	0.667052	MTR_1g069645	succinyl-CoA ligase [ADP-forming] subunit beta
Mtr.8377.1.S1_at	0.712217	None	None			Mtr.17489.1.S1_at	0.666188	MTR_7g092580	transmembrane protein, putative
Mtr.11502.1.S1_at	0.712201	None	None			Mtr.1576.1.S1_at	0.664053	MTR_3g022000	hypothetical protein
Mtr.30167.1.S1_at	0.712023	None	None			Mtr.31852.1.S1_s_at	0.661906	MTR_3g109760	GATA transcription factor, putative
Mtr.44709.1.S1_at	0.711994	MTR_1g056840	E3 ubiquitin-protein ligase PUB23-like protein			Mtr.23132.1.S1_at	0.661867	MTR_3g067280	albumin I
Mtr.27186.1.S1_at	0.711582	MTR_8g085300	RabGAP/TBC domain protein			Mtr.10682.1.S1_at	0.661435	MTR_2g075770	gamma-glutamylhydrolase
Mtr.3797.1.S1_at	0.710826	None	None			Mtr.1267.1.S1_at	0.660387	MTR_4g113720	PPPDE thiol peptidase family protein, putative
Mtr.41483.1.S1_at	0.71082	MTR_4g049500	RING/U-box helicase			Mtr.35805.1.S1_at	0.659706	MTR_8g077700	divergent CRAL/TRIO domain protein
Mtr.46993.1.S1_at	0.710109	None	None			Mtr.44246.1.S1_at	0.658523	None	None
Mtr.3667.1.S1_at	0.710009	None	None			Mtr.4893.1.S1_at	0.658333	MTR_2g078360	BZIP transcription factor, putative
Mtr.11757.1.S1_at	0.709637	MTR_1g115260	plant/T32G24-2 protein			Mtr.41530.1.S1_at	0.656983	MTR_2g097980	1-acyl-sn-glycerol-3-phosphate acyltransferase-like protein
Mtr.26953.1.S1_at	0.709486	MTR_7g082650	lisH domain and HEAT repeat KIAA1468-like protein			Mtr.50655.1.S1_at	0.656558	MTR_7g046260	AP2/ERF domain transcription factor
Mtr.29573.1.S1_at	0.708887	None	None			Mtr.293.1.S1_at	0.656165	MTR_5g024340	Ca2+/calmodulin-dependent kinase phosphatase
Mtr.13168.1.S1_at	0.707952	MTR_5g007710	ubiquitin-protein ligase synoviolin			Mtr.12317.1.S1_at	0.655821	MTR_7g065680	glutathione S-transferase, amino-terminal domain protein
Mtr.3114.1.S1_at	0.707939	MTR_8g012450	cyclin-dependent kinase			Mtr.18295.1.S1_at	0.655812	MTR_6g068930	zinc-binding alcohol dehydrogenase family protein
Mtr.29105.1.S1_at	0.706957	None	None			Mtr.36917.1.S1_at	0.651485	MTR_5g034910	nodulin MtN21/EamA-like transporter family protein
Mtr.391.1.S1_at	0.704996	None	None			Mtr.41055.1.S1_at	0.650786	MTR_1g043760	1-aminocyclopropane-1-carboxylate oxidase
Mtr.36195.1.S1_at	0.704879	None	None			Mtr.27315.1.S1_at	0.650323	MTR_5g045910	LRR receptor-like kinase family protein
Mtr.3716.1.S1_at	0.704717	None	None			Mtr.52264.1.S1_at	0.650058	MTR_2g028610	ATRAD3, putative
Mtr.37654.1.S1_at	0.704131	MTR_8g030550	ATP-dependent helicase BRM			Mtr.32004.1.S1_at	0.649633	MTR_2g078360	BZIP transcription factor, putative
Mtr.29881.1.S1_at	0.70386	None	None			Mtr.38312.1.S1_at	0.648424	MTR_4g011630	drug resistance transporter-like ABC domain protein
Mtr.31172.1.S1_at	0.70249	MTR_3g086170	G-protein coupled receptor			Mtr.8935.1.S1_at	0.648177	MTR_5g070680	ubiquinol oxidase 1a
Mtr.35962.1.S1_at	0.702062	MTR_2g013350	splicing factor 3B subunit 2			Mtr.31840.1.S1_at	0.647223	MTR_3g109320	EF hand calcium-binding family protein
Mtr.31518.1.S1_at	0.700916	MTR_3g105290	alpha/beta fold hydrolase			Mtr.48874.1.S1_at	0.647175	MTR_6g090060	DUF1005 family protein
Mtr.10561.1.S1_at	0.700842					Mtr.13471.1.S1_at	0.647164
Mtr.27948.1.S1_at	0.699983					Mtr.41050.1.S1_at	0.646441
Mtr.28003.1.S1_at	0.69984					Mtr.11697.1.S1_at	0.644958
Mtr.44033.1.S1_at	0.699711					Mtr.41748.1.S1_s_at	0.64307
Mtr.1397.1.S1_at	0.699458					Mtr.45040.1.S1_at	0.643064
Mtr.39813.1.S1_at	0.698877					Mtr.41748.1.S1_at	0.641015
Mtr.8915.1.S1_at	0.698114					Mtr.11212.1.S1_s_at	0.640943
Mtr.7605.1.S1_x_at	0.696083					Mtr.31744.1.S1_at	0.640704
Mtr.8880.1.S1_at	0.696075					Mtr.1137.1.S1_s_at	0.638762
Mtr.10404.1.S1_at	0.695974					Mtr.39934.1.S1_s_at	0.638471
Mtr.30494.1.S1_at	0.695267					Mtr.36316.1.S1_at	0.638346
Mtr.3363.1.S1_at	0.694678					Mtr.18630.1.S1_at	0.637905
Mtr.3722.1.S1_at	0.694451					Mtr.44577.1.S1_at	0.637749
Mtr.37936.1.S1_at	0.694345					Mtr.43872.1.S1_at	0.637725
Mtr.2905.1.S1_at	0.69399					Mtr.42288.1.S1_at	0.63757
Mtr.8935.1.S1_at	0.693891					Mtr.41530.1.S1_s_at	0.637438
Mtr.39721.1.S1_at	0.691578					Mtr.24198.1.S1_s_at	0.637101
Mtr.3430.1.S1_at	0.691542					Mtr.43521.1.S1_at	0.63624
Mtr.4835.1.S1_at	0.691487					Mtr.48513.1.S1_at	0.635835
Mtr.13625.1.S1_at	0.690891					Mtr.46426.1.S1_s_at	0.635472
Mtr.4035.1.S1_at	0.690535					Mtr.4143.1.S1_at	0.635032
Mtr.42427.1.S1_at	0.690531					Mtr.30157.1.S1_at	0.634985
Mtr.11094.1.S1_at	0.690524					Mtr.45089.1.S1_at	0.634166
Mtr.14205.1.S1_x_at	0.689785					Mtr.43056.1.S1_at	0.633254
Mtr.29717.1.S1_at	0.689106					Mtr.37809.1.S1_at	0.631769
Mtr.38875.1.S1_at	0.689038					Mtr.13582.1.S1_at	0.630762
Mtr.36001.1.S1_at	0.688657					Mtr.19361.1.S1_at	0.63044
Mtr.4233.1.S1_at	0.688651					Mtr.3372.1.S1_at	0.629642
Mtr.682.1.S1_at	0.688507					Mtr.38909.1.S1_at	0.629516
Mtr.1235.1.S1_at	0.688145					Mtr.23132.1.S1_s_at	0.629418
Mtr.8952.1.S1_at	0.687989					Mtr.10774.1.S1_at	0.628912
Mtr.22181.1.S1_at	0.686878					Mtr.40902.1.S1_at	0.627846
Mtr.42931.1.S1_at	0.686353					Mtr.37843.1.S1_at	0.627178
Mtr.4263.1.S1_at	0.68607					Mtr.44817.1.S1_at	0.626323
Mtr.30747.1.S1_at	0.686017					Mtr.44621.1.S1_at	0.625604
Mtr.31177.1.S1_at	0.68583					Mtr.10454.1.S1_at	0.623624
Mtr.40283.1.S1_at	0.685122					Mtr.18322.1.S1_s_at	0.622219
Mtr.27974.1.S1_at	0.685033					Mtr.34317.1.S1_at	0.621902
Mtr.7605.1.S1_at	0.684665					Mtr.44569.1.S1_at	0.621675
Mtr.43534.1.S1_at	0.683964					Mtr.8535.1.S1_at	0.620533
Mtr.12309.1.S1_at	0.683788					Mtr.32105.1.S1_at	0.620337
Mtr.38307.1.S1_at	0.683636					Mtr.2635.1.S1_at	0.620242
Mtr.29738.1.S1_at	0.683061					Mtr.40856.1.S1_at	0.619785
Mtr.51880.1.S1_at	0.682522					Mtr.26707.1.S1_at	0.619733
Mtr.28745.1.S1_at	0.68239					Mtr.20541.1.S1_at	0.619533
Mtr.5461.1.S1_s_at	0.682273					Mtr.46508.1.S1_at	0.619424
Mtr.9915.1.S1_at	0.682139					Mtr.31547.1.S1_at	0.61935
Mtr.13766.1.S1_at	0.682106					Mtr.10667.1.S1_at	0.619261
Mtr.30295.1.S1_at	0.680745					Mtr.22161.1.S1_at	0.618677
Mtr.29114.1.S1_at	0.680614					Mtr.21277.1.S1_at	0.618069
Mtr.911.1.S1_at	0.680573					Mtr.15258.1.S1_at	0.617149
Mtr.49909.1.S1_at	0.680213					Mtr.6613.1.S1_at	0.617086
Mtr.42641.1.S1_at	0.68001					Mtr.12596.1.S1_at	0.616826
Mtr.49838.1.S1_at	0.679863					Mtr.37864.1.S1_at	0.61661
Mtr.26061.1.S1_at	0.679723					Mtr.27554.1.S1_at	0.616467
Mtr.3723.1.S1_at	0.6795					Mtr.8718.1.S1_at	0.616244
Mtr.29873.1.S1_at	0.679422					Mtr.32691.1.S1_at	0.616035
Mtr.51907.1.S1_at	0.679002					Mtr.18290.1.S1_at	0.615974
Mtr.35050.1.S1_at	0.678908					Mtr.37294.1.S1_at	0.61588
Mtr.44293.1.S1_at	0.67887					Mtr.4074.1.S1_at	0.615731
Mtr.1316.1.S1_at	0.678533					Mtr.37712.1.S1_at	0.614172
Mtr.11341.1.S1_at	0.677926					Mtr.46241.1.S1_at	0.612296
Mtr.15270.1.S1_s_at	0.677894					Mtr.1948.1.S1_at	0.6122
Mtr.41359.1.S1_at	0.677391					Mtr.40384.1.S1_at	0.611907
Mtr.31860.1.S1_at	0.676653					Mtr.21975.1.S1_at	0.611406
Mtr.39677.1.S1_x_at	0.676349					Mtr.7249.1.S1_at	0.611304
Mtr.11305.1.S1_s_at	0.676297					Mtr.17043.1.S1_at	0.611052
Mtr.2904.1.S1_at	0.674907					Mtr.38906.1.S1_at	0.61009
Mtr.3632.1.S1_at	0.674595					Mtr.42641.1.S1_s_at	0.608734
Mtr.37097.1.S1_at	0.674555					Mtr.37122.1.S1_at	0.608588
Mtr.3434.1.S1_at	0.674506					Mtr.43109.1.S1_at	0.608226
Mtr.30121.1.S1_at	0.674389					Mtr.8414.1.S1_at	0.608015
Mtr.37347.1.S1_s_at	0.674317					Mtr.23155.1.S1_at	0.607928
Mtr.3565.1.S1_at	0.673952					Mtr.24997.1.S1_s_at	0.607801
Mtr.1355.1.S1_at	0.673632					Mtr.40840.1.S1_at	0.607724
Mtr.27448.1.S1_at	0.673492					Mtr.1868.1.S1_x_at	0.607169
Mtr.38159.1.S1_at	0.673346					Mtr.32012.1.S1_at	0.606902
Mtr.29732.1.S1_at	0.673222					Mtr.52208.1.S1_at	0.606883
Mtr.6105.1.S1_at	0.672917					Mtr.37225.1.S1_at	0.606541
Mtr.39379.1.S1_at	0.672895					Mtr.40442.1.S1_s_at	0.606411
Mtr.36770.1.S1_at	0.672612					Mtr.33827.1.S1_at	0.606174
Mtr.29556.1.S1_at	0.672519					Mtr.40055.1.S1_s_at	0.605458
Mtr.30087.1.S1_at	0.67186					Mtr.4561.1.S1_at	0.605234
Mtr.31871.1.S1_at	0.671448					Mtr.35695.1.S1_at	0.604873
Mtr.2589.1.S1_at	0.67104					Mtr.43388.1.S1_at	0.60483
Mtr.12474.1.S1_at	0.670355					Mtr.43723.1.S1_at	0.604629
Mtr.30371.1.S1_at	0.669839					Mtr.42641.1.S1_at	0.60404
Mtr.31081.1.S1_at	0.669646					Mtr.38105.1.S1_at	0.603395
Mtr.7273.1.S1_at	0.669549					Mtr.37457.1.S1_at	0.603128
Mtr.42393.1.S1_at	0.668567					Mtr.31546.1.S1_at	0.603066
Mtr.43334.1.S1_at	0.667787					Mtr.12513.1.S1_at	0.602133
Mtr.35790.1.S1_at	0.667248					Mtr.40325.1.S1_at	0.601878
Mtr.47236.1.S1_at	0.667078					Mtr.9056.1.S1_at	0.601768
Mtr.12346.1.S1_at	0.666817					Mtr.41188.1.S1_at	0.601705
Mtr.3462.1.S1_at	0.666619					Mtr.23130.1.S1_at	0.601485
Mtr.1734.1.S1_at	0.666577					Mtr.42376.1.S1_at	0.601286
Mtr.27836.1.S1_at	0.666348					Mtr.50298.1.S1_at	0.600743
Mtr.1378.1.S1_at	0.666092					Mtr.38429.1.S1_at	0.600463
Mtr.42639.1.S1_at	0.665745					Mtr.24517.1.S1_at	0.600332
Mtr.43602.1.S1_at	0.665503					Mtr.12309.1.S1_at	0.600313
Mtr.37712.1.S1_at	0.665054					Mtr.31517.1.S1_at	0.599464
Mtr.23938.1.S1_at	0.664656					Mtr.15270.1.S1_s_at	0.598994
Mtr.35431.1.S1_at	0.664451					Mtr.7531.1.S1_at	0.59887
Mtr.33146.1.S1_at	0.664026					Mtr.6026.1.S1_at	0.598484
Mtr.47171.1.S1_at	0.663966					Mtr.14278.1.S1_at	0.597927
Mtr.36217.1.S1_at	0.663918					Mtr.31783.1.S1_at	0.597583
Mtr.43905.1.S1_at	0.663495					Mtr.31629.1.S1_at	0.596179
Mtr.29603.1.S1_at	0.663475					Mtr.45549.1.S1_at	0.59576
Mtr.51811.1.S1_at	0.663467					Mtr.27848.1.S1_at	0.595482		multidrug resistance protein ABC transporter family protein
Mtr.36214.1.S1_at	0.662692					Mtr.8812.1.S1_at	0.595403
Mtr.1874.1.S1_at	0.662481					Mtr.40704.1.S1_at	0.595223
Mtr.4231.1.S1_at	0.662404					Mtr.7660.1.S1_at	0.59508
Mtr.12215.1.S1_at	0.662293					Mtr.10584.1.S1_at	0.595071
Mtr.38710.1.S1_at	0.662181					Mtr.30087.1.S1_at	0.594359
Mtr.13852.1.S1_at	0.662158					Mtr.912.1.S1_s_at	0.59418
Mtr.3364.1.S1_s_at	0.661992					Mtr.40647.1.S1_at	0.593511
Mtr.11813.1.S1_at	0.660819					Mtr.26509.1.S1_at	0.593138
Mtr.9348.1.S1_at	0.660423					Mtr.29216.1.S1_at	0.592996
Mtr.40074.1.S1_at	0.659523					Mtr.37604.1.S1_at	0.59275
Mtr.35983.1.S1_at	0.659442					Mtr.12265.1.S1_at	0.592489
Mtr.45502.1.S1_at	0.659249					Mtr.40452.1.S1_at	0.591786
Mtr.36878.1.S1_at	0.659112					Mtr.14261.1.S1_at	0.591714
Mtr.26798.1.S1_at	0.658925					Mtr.35872.1.S1_at	0.591599
Mtr.7975.1.S1_at	0.658755					Mtr.31470.1.S1_s_at	0.590908
Mtr.18875.1.S1_at	0.65864					Mtr.37128.1.S1_at	0.590762
Mtr.8213.1.S1_at	0.658226					Mtr.382.1.S1_at	0.590515
Mtr.3750.1.S1_at	0.65822					Mtr.11263.1.S1_at	0.58979
Mtr.35628.1.S1_at	0.657668					Mtr.45925.1.S1_s_at	0.58958
Mtr.30104.1.S1_at	0.65763					Mtr.40260.1.S1_at	0.589534
Mtr.27741.1.S1_at	0.657355					Mtr.23750.1.S1_at	0.58949
Mtr.3376.1.S1_at	0.657288					Mtr.44132.1.S1_at	0.589388
Mtr.1454.1.S1_at	0.657127					Mtr.49667.1.S1_at	0.589175
Mtr.30651.1.S1_at	0.657078					Mtr.40559.1.S1_at	0.588442
Mtr.36760.1.S1_at	0.65692					Mtr.46541.1.S1_at	0.588117
Mtr.37713.1.S1_at	0.656631					Mtr.49432.1.S1_at	0.587246
Mtr.12473.1.S1_at	0.656289					Mtr.37542.1.S1_at	0.587194
Mtr.9344.1.S1_x_at	0.656218					Mtr.39291.1.S1_at	0.586961
Mtr.3187.1.S1_at	0.656033					Mtr.10582.1.S1_at	0.586892
Mtr.10406.1.S1_at	0.655937					Mtr.11035.1.S1_at	0.58651
Mtr.3967.1.S1_at	0.655806					Mtr.11571.1.S1_at	0.586079
Mtr.30178.1.S1_at	0.655322					Mtr.10637.1.S1_at	0.585805
Mtr.25420.1.S1_at	0.654959					Mtr.47987.1.S1_x_at	0.585735
Mtr.4875.1.S1_at	0.654722					Mtr.8472.1.S1_at	0.585112
Mtr.230.1.S1_at	0.654206					Mtr.9136.1.S1_at	0.585105
Mtr.2635.1.S1_at	0.653646					Mtr.38892.1.S1_at	0.584313
Mtr.30732.1.S1_at	0.653281					Mtr.8615.1.S1_at	0.583344
Mtr.26935.1.S1_at	0.653243					Mtr.15379.1.S1_at	0.583091
Mtr.30014.1.S1_at	0.653224					Mtr.35415.1.S1_at	0.583087
Mtr.189.1.S1_at	0.652962					Mtr.660.1.S1_at	0.581991
Mtr.31011.1.S1_at	0.652911					Mtr.39461.1.S1_at	0.581978
Mtr.4173.1.S1_at	0.652845					Mtr.42307.1.S1_at	0.581676
Mtr.4247.1.S1_at	0.65254					Mtr.42864.1.S1_at	0.581625
Mtr.3383.1.S1_at	0.652442					Mtr.10551.1.S1_at	0.58145
Mtr.4265.1.S1_at	0.651542					Mtr.40602.1.S1_at	0.58068
Mtr.41316.1.S1_at	0.651532					Mtr.26888.1.S1_at	0.580583
Mtr.1908.1.S1_at	0.650918					Mtr.37447.1.S1_at	0.580443
Mtr.3267.1.S1_at	0.650531					Mtr.39546.1.S1_at	0.579169
Mtr.12121.1.S1_at	0.649806					Mtr.37475.1.S1_at	0.579089
Mtr.40335.1.S1_at	0.649574					Mtr.44142.1.S1_at	0.579046
Mtr.1437.1.S1_at	0.649529					Mtr.13286.1.S1_at	0.578202
Mtr.30089.1.S1_at	0.649062					Mtr.35581.1.S1_at	0.578134
Mtr.31942.1.S1_at	0.647516					Mtr.20465.1.S1_at	0.577996
Mtr.36683.1.S1_at	0.647369					Mtr.48712.1.S1_s_at	0.57793
Mtr.41627.1.S1_at	0.647275					Mtr.7148.1.S1_at	0.577538
Mtr.7990.1.S1_at	0.646932					Mtr.45785.1.S1_at	0.577274
Mtr.34674.1.S1_at	0.646763					Mtr.29590.1.S1_at	0.577003
Mtr.9139.1.S1_at	0.646335					Mtr.15275.1.S1_at	0.576851
Mtr.31804.1.S1_at	0.646063					Mtr.44558.1.S1_at	0.576768
Mtr.40492.1.S1_at	0.645496					Mtr.40445.1.S1_at	0.576669
Mtr.44865.1.S1_at	0.645386					Mtr.40684.1.S1_at	0.576134
Mtr.48070.1.S1_at	0.645378					Mtr.43905.1.S1_at	0.576114
Mtr.35921.1.S1_at	0.645141					Mtr.44969.1.S1_at	0.575991
Mtr.35651.1.S1_at	0.644992					Mtr.14422.1.S1_at	0.575566
Mtr.47946.1.S1_at	0.644746					Mtr.10460.1.S1_s_at	0.575261
Mtr.35554.1.S1_at	0.644606					Mtr.10568.1.S1_at	0.574687
Mtr.3770.1.S1_at	0.644466					Mtr.4635.1.S1_at	0.574433
Mtr.34689.1.S1_at	0.644133					Mtr.9875.1.S1_at	0.574186
Mtr.12628.1.S1_at	0.643557					Mtr.11383.1.S1_at	0.573996
Mtr.1700.1.S1_at	0.643387					Mtr.45124.1.S1_at	0.573856
Mtr.11872.1.S1_at	0.643347					Mtr.26315.1.S1_s_at	0.573437
Mtr.31232.1.S1_at	0.643155					Mtr.8446.1.S1_at	0.573329
Mtr.803.1.S1_s_at	0.642926					Mtr.45897.1.S1_at	0.573175
Mtr.35806.1.S1_at	0.642909					Mtr.34423.1.S1_at	0.573135
Mtr.34465.1.S1_at	0.642805					Mtr.8390.1.S1_at	0.573087
Mtr.8832.1.S1_at	0.642534					Mtr.37507.1.S1_at	0.572853
Mtr.30984.1.S1_at	0.642301					Mtr.32726.1.S1_at	0.572553
Mtr.28748.1.S1_at	0.642177					Mtr.17387.1.S1_at	0.57249
Mtr.27060.1.S1_at	0.642015					Mtr.7713.1.S1_at	0.57224
Mtr.8216.1.S1_at	0.641957					Mtr.37388.1.S1_at	0.57205
Mtr.1888.1.S1_s_at	0.64178					Mtr.38454.1.S1_at	0.571846
Mtr.1520.1.S1_at	0.641671					Mtr.2385.1.S1_at	0.571691
Mtr.29109.1.S1_at	0.641342					Mtr.30708.1.S1_at	0.571436
Mtr.35482.1.S1_at	0.641328					Mtr.41915.1.S1_at	0.571136
Mtr.27117.1.S1_at	0.640853					Mtr.13750.1.S1_at	0.57105
Mtr.9344.1.S1_at	0.640537					Mtr.39205.1.S1_at	0.570964
Mtr.29815.1.S1_at	0.640537					Mtr.48515.1.S1_at	0.570944
Mtr.1388.1.S1_at	0.640307					Mtr.41633.1.S1_at	0.570829
Mtr.40873.1.S1_at	0.640293					Mtr.32099.1.S1_at	0.570469
Mtr.11966.1.S1_at	0.64024					Mtr.37235.1.S1_at	0.570314
Mtr.51005.1.S1_at	0.640006					Mtr.28598.1.S1_at	0.570282
Mtr.41441.1.S1_at	0.639938					Mtr.21214.1.S1_at	0.57028
Mtr.36869.1.S1_at	0.63992					Mtr.43117.1.S1_at	0.570265
Mtr.39459.1.S1_at	0.639855					Mtr.26850.1.S1_at	0.569735
Mtr.27303.1.S1_at	0.639804					Mtr.10397.1.S1_at	0.569639
Mtr.31853.1.S1_at	0.639794					Mtr.40718.1.S1_at	0.569322
Mtr.45202.1.S1_at	0.639764					Mtr.39192.1.S1_at	0.569017
Mtr.30650.1.S1_at	0.639664					Mtr.42243.1.S1_at	0.568686
Mtr.3169.1.S1_at	0.63933					Mtr.11019.1.S1_at	0.56847
Mtr.10123.1.S1_at	0.639064					Mtr.20327.1.S1_at	0.568058
Mtr.48858.1.S1_at	0.639003					Mtr.51082.1.S1_at	0.567912
Mtr.12817.1.S1_at	0.638963					Mtr.28755.1.S1_at	0.567902
Mtr.40438.1.S1_at	0.638946					Mtr.42436.1.S1_at	0.567643
Mtr.36225.1.S1_at	0.638629					Mtr.38606.1.S1_at	0.567599
Mtr.9369.1.S1_at	0.63828					Mtr.2929.1.S1_at	0.5668
Mtr.38452.1.S1_at	0.638245					Mtr.43722.1.S1_at	0.566686
Mtr.43548.1.S1_at	0.637867					Mtr.37246.1.S1_at	0.566667
Mtr.7891.1.S1_at	0.637795					Mtr.40287.1.S1_at	0.566382
Mtr.27531.1.S1_at	0.637414					Mtr.36192.1.S1_at	0.566381
Mtr.16863.1.S1_at	0.637284					Mtr.4634.1.S1_at	0.566152
Mtr.45775.1.S1_at	0.63712					Mtr.44234.1.S1_at	0.56566
Mtr.49173.1.S1_at	0.637045					Mtr.11916.1.S1_s_at	0.565051
Mtr.1938.1.S1_at	0.636987					Mtr.37226.1.S1_at	0.564572
Mtr.44989.1.S1_at	0.636875					Mtr.8350.1.S1_at	0.56414
Mtr.8530.1.S1_at	0.636505					Mtr.25571.1.S1_at	0.563599
Mtr.36289.1.S1_at	0.636278					Mtr.10613.1.S1_at	0.563436
Mtr.37900.1.S1_at	0.636153					Mtr.43007.1.S1_at	0.563338
Mtr.39118.1.S1_at	0.636106					Mtr.7706.1.S1_at	0.563223
Mtr.42782.1.S1_s_at	0.635709					Mtr.11729.1.S1_at	0.563123
Mtr.27116.1.S1_at	0.635341					Mtr.41637.1.S1_at	0.563114
Mtr.2615.1.S1_at	0.635314					Mtr.40862.1.S1_at	0.562961
Mtr.40956.1.S1_at	0.635298					Mtr.40026.1.S1_at	0.56285
Mtr.32475.1.S1_at	0.634877					Mtr.10608.1.S1_at	0.562789
Mtr.3406.1.S1_at	0.634802					Mtr.22335.1.S1_at	0.562301
Mtr.27017.1.S1_at	0.634792					Mtr.40367.1.S1_at	0.56227
Mtr.37028.1.S1_at	0.634628					Mtr.40088.1.S1_at	0.56223
Mtr.35900.1.S1_at	0.63433					Mtr.25417.1.S1_at	0.562148
Mtr.2697.1.S1_at	0.63367					Mtr.44878.1.S1_at	0.562143
Mtr.4542.1.S1_at	0.633143					Mtr.26850.1.S1_x_at	0.56196
Mtr.4988.1.S1_at	0.633045					Mtr.23791.1.S1_at	0.561883
Mtr.3515.1.S1_at	0.632986					Mtr.28105.1.S1_at	0.561713
Mtr.29719.1.S1_at	0.632922					Mtr.42225.1.S1_at	0.561542
Mtr.51511.1.S1_at	0.632837					Mtr.31570.1.S1_at	0.561241
Mtr.19719.1.S1_at	0.632782					Mtr.40539.1.S1_at	0.56076
Mtr.29636.1.S1_at	0.632509					Mtr.40407.1.S1_at	0.560099
Mtr.43053.1.S1_at	0.632487					Mtr.6153.1.S1_at	0.559508
Mtr.1485.1.S1_at	0.63233					Mtr.10676.1.S1_at	0.559267
Mtr.27803.1.S1_at	0.63231					Mtr.33898.1.S1_s_at	0.559149
Mtr.43109.1.S1_at	0.632161					Mtr.50719.1.S1_s_at	0.559002
Mtr.38421.1.S1_at	0.631805					Mtr.20508.1.S1_s_at	0.558465
Mtr.29588.1.S1_at	0.631308					Mtr.9286.1.S1_at	0.5583
Mtr.20767.1.S1_at	0.631145					Mtr.38195.1.S1_at	0.557857
Mtr.8349.1.S1_at	0.631103					Mtr.51444.1.S1_at	0.557745
Mtr.42508.1.S1_at	0.630988					Mtr.3869.1.S1_at	0.557724
Mtr.4864.1.S1_at	0.630478					Mtr.7245.1.S1_at	0.557613
Mtr.25093.1.S1_at	0.630293					Mtr.37622.1.S1_at	0.557381
Mtr.47304.1.S1_at	0.630047					Mtr.31505.1.S1_at	0.557242
Mtr.45192.1.S1_at	0.629845					Mtr.12939.1.S1_at	0.557101
Mtr.7173.1.S1_at	0.62945					Mtr.52158.1.S1_at	0.556941
Mtr.43209.1.S1_at	0.629334					Mtr.44002.1.S1_at	0.556849
Mtr.31884.1.S1_at	0.629293					Mtr.26883.1.S1_at	0.556745
Mtr.29237.1.S1_at	0.629068					Mtr.38309.1.S1_at	0.55669
Mtr.31899.1.S1_at	0.628894					Mtr.39598.1.S1_at	0.556031
Mtr.37050.1.S1_at	0.628699					Mtr.1730.1.S1_at	0.55585
Mtr.10691.1.S1_at	0.62839					Mtr.19826.1.S1_at	0.555829
Mtr.27354.1.S1_at	0.62809					Mtr.24534.1.S1_at	0.555414
Mtr.31033.1.S1_at	0.62792					Mtr.9791.1.S1_at	0.554676
Mtr.35877.1.S1_at	0.62759					Mtr.43340.1.S1_at	0.554629
Mtr.37371.1.S1_at	0.627173					Mtr.12365.1.S1_at	0.553998
Mtr.30876.1.S1_at	0.627104					Mtr.39374.1.S1_at	0.553896
Mtr.1369.1.S1_at	0.626923					Mtr.51660.1.S1_at	0.553837
Mtr.43382.1.S1_at	0.626706					Mtr.38109.1.S1_at	0.553574
Mtr.37633.1.S1_at	0.626305					Mtr.51358.1.S1_at	0.553393
Mtr.1993.1.S1_at	0.626188					Mtr.40316.1.S1_at	0.553123
Mtr.27954.1.S1_at	0.625793					Mtr.11146.1.S1_at	0.552963
Mtr.47371.1.S1_x_at	0.625747					Mtr.38584.1.S1_at	0.552647
Mtr.8227.1.S1_at	0.625457					Mtr.43367.1.S1_at	0.552515
Mtr.30454.1.S1_at	0.625097					Mtr.40426.1.S1_at	0.552411
Mtr.7302.1.S1_at	0.624898					Mtr.31517.1.S1_s_at	0.552402
Mtr.20778.1.S1_x_at	0.624769					Mtr.31796.1.S1_at	0.552095
Mtr.41678.1.S1_at	0.624157					Mtr.38531.1.S1_at	0.551942
Mtr.30799.1.S1_at	0.624131					Mtr.16885.1.S1_at	0.551715
Mtr.30727.1.S1_at	0.623609					Mtr.8952.1.S1_at	0.551603
Mtr.45990.1.S1_at	0.623275					Mtr.12504.1.S1_at	0.551482
Mtr.6218.1.S1_at	0.623235					Mtr.9774.1.S1_at	0.551224
Mtr.26911.1.S1_at	0.623228					Mtr.44891.1.S1_at	0.551175
Mtr.31907.1.S1_at	0.62322					Mtr.43764.1.S1_at	0.551114
Mtr.658.1.S1_at	0.622862					Mtr.50393.1.S1_s_at	0.551043
Mtr.35987.1.S1_s_at	0.622777					Mtr.37936.1.S1_at	0.550498
Mtr.14715.1.S1_at	0.622711					Mtr.31876.1.S1_at	0.550361
Mtr.31938.1.S1_at	0.622566					Mtr.28697.1.S1_at	0.549776
Mtr.41289.1.S1_at	0.622482					Mtr.51889.1.S1_s_at	0.549632
Mtr.7931.1.S1_at	0.622263					Mtr.37521.1.S1_at	0.549631
Mtr.1466.1.S1_at	0.622132					Mtr.31547.1.S1_s_at	0.549439
Mtr.30370.1.S1_at	0.62204					Mtr.50410.1.S1_at	0.549435
Mtr.11949.1.S1_s_at	0.621734					Mtr.22010.1.S1_at	0.548862
Mtr.8707.1.S1_at	0.621638					Mtr.7204.1.S1_at	0.548812
Mtr.13953.1.S1_at	0.621555					Mtr.23719.1.S1_s_at	0.548453
Mtr.24581.1.S1_at	0.621531					Mtr.20966.1.S1_at	0.548296
Mtr.7856.1.S1_at	0.621242					Mtr.37532.1.S1_at	0.547938
Mtr.30372.1.S1_at	0.621233					Mtr.13657.1.S1_at	0.547836
Mtr.3357.1.S1_at	0.62082					Mtr.19998.1.S1_at	0.547202
Mtr.37095.1.S1_at	0.620622					Mtr.575.1.S1_at	0.547124
Mtr.31988.1.S1_at	0.620333					Mtr.37998.1.S1_at	0.546999
Mtr.10617.1.S1_at	0.620206					Mtr.43360.1.S1_at	0.546973
Mtr.46439.1.S1_at	0.619773					Mtr.23737.1.S1_at	0.546848
Mtr.28749.1.S1_at	0.619698					Mtr.10240.1.S1_at	0.546751
Mtr.42422.1.S1_at	0.6196					Mtr.10459.1.S1_at	0.546618
Mtr.30781.1.S1_at	0.619415					Mtr.32384.1.S1_s_at	0.546095
Mtr.36027.1.S1_s_at	0.619339					Mtr.44652.1.S1_at	0.545849
Mtr.40729.1.S1_at	0.619234					Mtr.31321.1.S1_at	0.545534
Mtr.4203.1.S1_at	0.619228					Mtr.40424.1.S1_at	0.54545
Mtr.3186.1.S1_at	0.619136					Mtr.35205.1.S1_at	0.545172
Mtr.16444.1.S1_at	0.618956					Mtr.11587.1.S1_at	0.54505
Mtr.36984.1.S1_at	0.618783					Mtr.6561.1.S1_at	0.544636
Mtr.33834.1.S1_at	0.618659					Mtr.27954.1.S1_at	0.544395
Mtr.40695.1.S1_at	0.61851					Mtr.11287.1.S1_at	0.544341
Mtr.7360.1.S1_at	0.618486					Mtr.42136.1.S1_at	0.544294
Mtr.11777.1.S1_at	0.617884					Mtr.44272.1.S1_at	0.544254
Mtr.49913.1.S1_at	0.617811					Mtr.29869.1.S1_at	0.543988
Mtr.30945.1.S1_at	0.617659					Mtr.9645.1.S1_at	0.543754
Mtr.3391.1.S1_at	0.617651					Mtr.26970.1.S1_at	0.543531
Mtr.682.1.S1_s_at	0.617503					Mtr.8579.1.S1_at	0.543504
Mtr.5174.1.S1_at	0.617388					Mtr.40224.1.S1_at	0.543348
Mtr.35989.1.S1_at	0.616979					Mtr.26914.1.S1_at	0.54327
Mtr.26960.1.S1_at	0.61678					Mtr.12530.1.S1_at	0.543191
Mtr.38577.1.S1_at	0.616386					Mtr.29610.1.S1_at	0.542984
Mtr.29622.1.S1_at	0.616082					Mtr.45458.1.S1_at	0.542757
Mtr.29764.1.S1_at	0.615943					Mtr.39761.1.S1_at	0.542716
Mtr.43352.1.S1_at	0.615892					Mtr.9191.1.S1_at	0.542673
Mtr.36004.1.S1_at	0.615436					Mtr.43925.1.S1_at	0.542545
Mtr.3431.1.S1_at	0.615357					Mtr.26962.1.S1_at	0.542378
Mtr.4011.1.S1_at	0.615341					Mtr.50298.1.S1_s_at	0.542355
Mtr.39277.1.S1_at	0.615333					Mtr.48351.1.S1_at	0.542076
Mtr.31217.1.S1_x_at	0.615321					Mtr.11124.1.S1_at	0.541915
Mtr.5506.1.S1_at	0.61499					Mtr.9080.1.S1_at	0.541816
Mtr.37488.1.S1_at	0.614945					Mtr.40372.1.S1_at	0.541756
Mtr.11720.1.S1_at	0.614846					Mtr.6017.1.S1_at	0.54146
Mtr.39342.1.S1_at	0.61469					Mtr.38452.1.S1_at	0.541383
Mtr.7507.1.S1_at	0.614501					Mtr.10331.1.S1_at	0.541357
Mtr.20347.1.S1_s_at	0.613906					Mtr.6041.1.S1_at	0.541297
Mtr.12341.1.S1_at	0.613762					Mtr.3809.1.S1_at	0.541125
Mtr.43239.1.S1_at	0.613749					Mtr.46047.1.S1_at	0.541098
Mtr.29770.1.S1_at	0.613443					Mtr.12210.1.S1_at	0.540864
Mtr.20046.1.S1_at	0.613232					Mtr.28084.1.S1_at	0.540595
Mtr.43755.1.S1_at	0.613085					Mtr.40337.1.S1_at	0.540255
Mtr.30170.1.S1_at	0.61306					Mtr.37243.1.S1_at	0.539648
Mtr.30490.1.S1_at	0.613052					Mtr.11724.1.S1_at	0.539225
Mtr.30987.1.S1_at	0.612696					Mtr.20048.1.S1_at	0.539029
Mtr.4955.1.S1_at	0.612641					Mtr.18904.1.S1_at	0.538991
Mtr.45873.1.S1_at	0.612627					Mtr.20117.1.S1_s_at	0.538652
Mtr.29715.1.S1_at	0.612505					Mtr.25174.1.S1_at	0.538494
Mtr.28058.1.S1_at	0.6125					Mtr.34760.1.S1_at	0.538418
Mtr.4664.1.S1_at	0.612469					Mtr.10912.1.S1_at	0.538235
Mtr.37904.1.S1_at	0.612426					Mtr.45208.1.S1_at	0.538119
Mtr.45300.1.S1_at	0.612089					Mtr.31653.1.S1_at	0.53802
Mtr.984.1.S1_at	0.61204					Mtr.4224.1.S1_at	0.538005
Mtr.31707.1.S1_at	0.611751					Mtr.9799.1.S1_at	0.53773
Mtr.4575.1.S1_at	0.611319					Mtr.11246.1.S1_at	0.537686
Mtr.4767.1.S1_at	0.611304					Mtr.14692.1.S1_at	0.537086
Mtr.26921.1.S1_at	0.611287					Mtr.37397.1.S1_at	0.537052
Mtr.44108.1.S1_at	0.61125					Mtr.40262.1.S1_at	0.53703
Mtr.9289.1.S1_at	0.611114					Mtr.10571.1.S1_at	0.536823
Mtr.45937.1.S1_at	0.61106					Mtr.4554.1.S1_at	0.536774
Mtr.38351.1.S1_at	0.611007					Mtr.10357.1.S1_at	0.536522
Mtr.37010.1.S1_at	0.610898					Mtr.29575.1.S1_at	0.536424
Mtr.40289.1.S1_at	0.610669					Mtr.10479.1.S1_at	0.53618
Mtr.3385.1.S1_at	0.610452					Mtr.40463.1.S1_at	0.536126
Mtr.35522.1.S1_at	0.610415					Mtr.40049.1.S1_at	0.536063
Mtr.7806.1.S1_at	0.61033					Mtr.26893.1.S1_at	0.536026
Mtr.27098.1.S1_at	0.610224					Mtr.31563.1.S1_at	0.535838
Mtr.29767.1.S1_at	0.610206					Mtr.10313.1.S1_at	0.535749
Mtr.48545.1.S1_s_at	0.610161					Mtr.49525.1.S1_at	0.535264
Mtr.7053.1.S1_at	0.610149					Mtr.44162.1.S1_at	0.535235
Mtr.42486.1.S1_at	0.610069					Mtr.4410.1.S1_at	0.535065
Mtr.38578.1.S1_at	0.610036					Mtr.26361.1.S1_at	0.534842
Mtr.21799.1.S1_at	0.60992					Mtr.37258.1.S1_at	0.534469
Mtr.35403.1.S1_at	0.60977					Mtr.6538.1.S1_at	0.534464
Mtr.3505.1.S1_at	0.609553					Mtr.33863.1.S1_at	0.534462
Mtr.45222.1.S1_at	0.609236					Mtr.10753.1.S1_at	0.534149
Mtr.7453.1.S1_at	0.609207					Mtr.7439.1.S1_at	0.53414
Mtr.32648.1.S1_at	0.608837					Mtr.40331.1.S1_at	0.534024
Mtr.2936.1.S1_at	0.608807					Mtr.12450.1.S1_at	0.533744
Mtr.18945.1.S1_x_at	0.60853					Mtr.11242.1.S1_at	0.533682
Mtr.10582.1.S1_at	0.608469					Mtr.28745.1.S1_at	0.533682
Mtr.42171.1.S1_at	0.608423					Mtr.4425.1.S1_at	0.533511
Mtr.7531.1.S1_at	0.608379					Mtr.40664.1.S1_at	0.533502
Mtr.37638.1.S1_at	0.608336					Mtr.32098.1.S1_at	0.533153
Mtr.1509.1.S1_at	0.608326					Mtr.28817.1.S1_at	0.533069
Mtr.3246.1.S1_at	0.608004					Mtr.42991.1.S1_at	0.533026
Mtr.1444.1.S1_at	0.607756					Mtr.15935.1.S1_at	0.533009
Mtr.3626.1.S1_at	0.607147					Mtr.51509.1.S1_at	0.532589
Mtr.811.1.S1_at	0.606752					Mtr.8361.1.S1_at	0.532504
Mtr.4487.1.S1_at	0.606695					Mtr.40015.1.S1_at	0.532345
Mtr.27007.1.S1_at	0.606506					Mtr.1960.1.S1_at	0.532271
Mtr.4224.1.S1_at	0.60607					Mtr.26934.1.S1_s_at	0.532231
Mtr.17193.1.S1_at	0.605988					Mtr.40588.1.S1_at	0.532184
Mtr.6195.1.S1_s_at	0.605877					Mtr.3426.1.S1_at	0.531916
Mtr.4867.1.S1_at	0.605727					Mtr.12526.1.S1_at	0.531829
Mtr.37346.1.S1_at	0.605656					Mtr.49846.1.S1_at	0.531763
Mtr.29657.1.S1_at	0.605589					Mtr.24240.1.S1_at	0.531476
Mtr.14848.1.S1_at	0.6054					Mtr.39586.1.S1_at	0.531422
Mtr.26882.1.S1_at	0.605223					Mtr.38710.1.S1_at	0.531328
Mtr.37052.1.S1_at	0.605129					Mtr.35831.1.S1_at	0.531293
Mtr.38105.1.S1_at	0.604794					Mtr.40967.1.S1_at	0.53081
Mtr.10774.1.S1_at	0.604512					Mtr.4929.1.S1_at	0.53077
Mtr.35966.1.S1_at	0.604501					Mtr.47436.1.S1_at	0.530735
Mtr.39789.1.S1_at	0.604478					Mtr.40031.1.S1_s_at	0.530623
Mtr.29011.1.S1_at	0.604251					Mtr.42861.1.S1_at	0.530529
Mtr.8718.1.S1_at	0.604108					Mtr.39399.1.S1_at	0.530425
Mtr.10193.1.S1_at	0.604043					Mtr.4723.1.S1_at	0.53028
Mtr.22383.1.S1_x_at	0.60402					Mtr.10342.1.S1_at	0.530158
Mtr.4249.1.S1_at	0.604003					Mtr.38775.1.S1_at	0.529821
Mtr.1629.1.S1_at	0.603927					Mtr.40242.1.S1_at	0.529716
Mtr.8587.1.S1_at	0.603898					Mtr.8723.1.S1_at	0.529507
Mtr.31930.1.S1_at	0.60387					Mtr.8618.1.S1_at	0.529386
Mtr.38312.1.S1_at	0.603584					Mtr.44007.1.S1_at	0.529124
Mtr.46287.1.S1_at	0.603449					Mtr.8337.1.S1_at	0.528781
Mtr.1576.1.S1_at	0.603242					Mtr.29636.1.S1_at	0.528624
Mtr.31827.1.S1_at	0.603221					Mtr.22751.1.S1_at	0.528532
Mtr.21715.1.S1_at	0.602639					Mtr.17173.1.S1_s_at	0.528085
Mtr.20507.1.S1_x_at	0.602463					Mtr.45522.1.S1_at	0.528061
Mtr.6583.1.S1_at	0.602174					Mtr.7539.1.S1_at	0.527385
Mtr.3386.1.S1_at	0.602165					Mtr.10533.1.S1_at	0.527376
Mtr.8514.1.S1_at	0.602015					Mtr.25044.1.S1_at	0.527215
Mtr.29384.1.S1_at	0.601901					Mtr.32300.1.S1_at	0.527127
Mtr.46660.1.S1_at	0.601718					Mtr.3115.1.S1_at	0.527127
Mtr.37885.1.S1_at	0.601438					Mtr.9305.1.S1_at	0.527116
Mtr.11708.1.S1_at	0.601327					Mtr.8896.1.S1_at	0.527092
Mtr.29792.1.S1_at	0.601237					Mtr.1550.1.S1_at	0.527014
Mtr.48311.1.S1_at	0.600823					Mtr.35731.1.S1_at	0.526881
Mtr.29106.1.S1_at	0.600811					Mtr.38569.1.S1_at	0.526449
Mtr.29656.1.S1_at	0.600709					Mtr.34385.1.S1_at	0.526258
Mtr.4230.1.S1_at	0.600513					Mtr.47649.1.S1_at	0.526194
Mtr.17739.1.S1_at	0.600259					Mtr.33178.1.S1_at	0.525891
Mtr.7430.1.S1_at	0.60012					Mtr.13042.1.S1_at	0.525706
Mtr.49057.1.S1_at	0.600062					Mtr.13424.1.S1_at	0.525575
Mtr.35424.1.S1_at	0.600056					Mtr.11757.1.S1_at	0.525398
Mtr.28697.1.S1_at	0.599524					Mtr.17181.1.S1_at	0.52539
Mtr.43890.1.S1_at	0.599509					Mtr.10423.1.S1_at	0.525199
Mtr.10562.1.S1_at	0.599321					Mtr.40896.1.S1_at	0.524906
Mtr.13507.1.S1_at	0.59903					Mtr.3190.1.S1_at	0.524808
Mtr.37694.1.S1_at	0.599022					Mtr.43652.1.S1_at	0.524784
Mtr.42782.1.S1_at	0.59899					Mtr.12715.1.S1_at	0.524402
Mtr.35890.1.S1_at	0.598667					Mtr.22846.1.S1_s_at	0.524373
Mtr.31159.1.S1_at	0.598359					Mtr.26896.1.S1_at	0.524191
Mtr.29577.1.S1_at	0.597794					Mtr.3552.1.S1_at	0.524131
Mtr.2899.1.S1_at	0.597015					Mtr.8983.1.S1_at	0.524059
Mtr.5181.1.S1_s_at	0.596948					Mtr.25204.1.S1_s_at	0.523729
Mtr.29590.1.S1_s_at	0.596913					Mtr.20688.1.S1_at	0.523704
Mtr.10468.1.S1_at	0.596832					Mtr.51483.1.S1_x_at	0.523218
Mtr.28158.1.S1_at	0.596676					Mtr.37450.1.S1_at	0.522977
Mtr.4855.1.S1_at	0.596464					Mtr.35902.1.S1_at	0.522948
Mtr.6206.1.S1_at	0.596326					Mtr.4665.1.S1_at	0.522836
Mtr.30068.1.S1_x_at	0.59602					Mtr.7265.1.S1_at	0.522546
Mtr.2850.1.S1_at	0.595971					Mtr.11355.1.S1_at	0.522506
Mtr.15279.1.S1_at	0.59588					Mtr.31512.1.S1_at	0.522294
Mtr.35792.1.S1_at	0.595225					Mtr.29499.1.S1_at	0.522177
Mtr.25758.1.S1_at	0.595022					Mtr.39351.1.S1_at	0.522136
Mtr.32487.1.S1_at	0.594943					Mtr.40219.1.S1_at	0.522076
Mtr.4984.1.S1_at	0.594926					Mtr.38818.1.S1_at	0.521625
Mtr.21906.1.S1_x_at	0.594649					Mtr.10550.1.S1_at	0.521592
Mtr.45982.1.S1_at	0.594594					Mtr.22903.1.S1_at	0.521543
Mtr.10655.1.S1_at	0.594579					Mtr.4263.1.S1_at	0.521435
Mtr.35891.1.S1_at	0.594139					Mtr.43226.1.S1_at	0.521343
Mtr.46933.1.S1_x_at	0.59385					Mtr.40548.1.S1_at	0.521309
Mtr.23004.1.S1_at	0.593641					Mtr.37473.1.S1_at	0.521247
Mtr.22543.1.S1_s_at	0.593618					Mtr.27608.1.S1_s_at	0.521192
Mtr.14488.1.S1_at	0.593334					Mtr.9915.1.S1_at	0.520935
Mtr.4791.1.S1_at	0.593153					Mtr.12254.1.S1_at	0.52092
Mtr.3865.1.S1_at	0.592678					Mtr.18857.1.S1_at	0.520903
Mtr.46851.1.S1_at	0.592666					Mtr.13006.1.S1_at	0.520869
Mtr.11949.1.S1_at	0.592662					Mtr.11872.1.S1_at	0.520769
Mtr.24444.1.S1_at	0.592392					Mtr.4955.1.S1_at	0.520663
Mtr.19126.1.S1_at	0.59236					Mtr.13345.1.S1_at	0.520496
Mtr.29839.1.S1_at	0.592327					Mtr.43220.1.S1_at	0.520102
Mtr.15648.1.S1_at	0.59232					Mtr.4991.1.S1_at	0.520077
Mtr.14148.1.S1_at	0.592295					Mtr.8569.1.S1_at	0.51989
Mtr.21484.1.S1_at	0.592253					Mtr.51127.1.S1_at	0.519694
Mtr.40243.1.S1_at	0.592051					Mtr.37248.1.S1_at	0.519663
Mtr.30504.1.S1_x_at	0.592024					Mtr.11400.1.S1_at	0.519493
Mtr.8389.1.S1_at	0.59181					Mtr.36948.1.S1_at	0.519105
Mtr.8909.1.S1_at	0.591692					Mtr.37346.1.S1_at	0.519102
Mtr.35807.1.S1_at	0.591654					Mtr.98.1.S1_at	0.518923
Mtr.44395.1.S1_at	0.591457					Mtr.20150.1.S1_at	0.518904
Mtr.16212.1.S1_at	0.591255					Mtr.31270.1.S1_at	0.518827
Mtr.18961.1.S1_at	0.590578					Mtr.11974.1.S1_at	0.518371
Mtr.13129.1.S1_at	0.590536					Mtr.36082.1.S1_x_at	0.518243
Mtr.27083.1.S1_at	0.590476					Mtr.40476.1.S1_at	0.518151
Mtr.42322.1.S1_at	0.590437					Mtr.49979.1.S1_s_at	0.518145
Mtr.11960.1.S1_at	0.590155					Mtr.37275.1.S1_at	0.517772
Mtr.35830.1.S1_at	0.589825					Mtr.36059.1.S1_at	0.51766
Mtr.8312.1.S1_at	0.589824					Mtr.33687.1.S1_at	0.517591
Mtr.8863.1.S1_at	0.589821					Mtr.40577.1.S1_at	0.517578
Mtr.46608.1.S1_at	0.589821					Mtr.38529.1.S1_s_at	0.517376
Mtr.7039.1.S1_s_at	0.589788					Mtr.26906.1.S1_at	0.51734
Mtr.3888.1.S1_at	0.589781					Mtr.20475.1.S1_at	0.517284
Mtr.46488.1.S1_x_at	0.589762					Mtr.48790.1.S1_at	0.516889
Mtr.36948.1.S1_at	0.589649					Mtr.3175.1.S1_at	0.516723
Mtr.44574.1.S1_at	0.5895					Mtr.18429.1.S1_at	0.51666
Mtr.29118.1.S1_at	0.589449					Mtr.33167.1.S1_at	0.516495
Mtr.39182.1.S1_at	0.589163					Mtr.40307.1.S1_at	0.516412
Mtr.42352.1.S1_at	0.589076					Mtr.20604.1.S1_at	0.516304
Mtr.28752.1.S1_at	0.588862					Mtr.13642.1.S1_at	0.516112
Mtr.29820.1.S1_at	0.588693					Mtr.51811.1.S1_at	0.515994
Mtr.23568.1.S1_s_at	0.588576					Mtr.10801.1.S1_at	0.515906
Mtr.29750.1.S1_at	0.588517					Mtr.42678.1.S1_at	0.515793
Mtr.6429.1.S1_at	0.588508					Mtr.9740.1.S1_at	0.515679
Mtr.1477.1.S1_at	0.588333					Mtr.4416.1.S1_s_at	0.515678
Mtr.3439.1.S1_at	0.588298					Mtr.15928.1.S1_at	0.515402
Mtr.8304.1.S1_at	0.588229					Mtr.40119.1.S1_at	0.515255
Mtr.2668.1.S1_at	0.587923					Mtr.12928.1.S1_at	0.515115
Mtr.14481.1.S1_at	0.587871					Mtr.43304.1.S1_at	0.515098
Mtr.40054.1.S1_at	0.587704					Mtr.40639.1.S1_at	0.515052
Mtr.52011.1.S1_s_at	0.587532					Mtr.40713.1.S1_at	0.51504
Mtr.16670.1.S1_at	0.587411					Mtr.38157.1.S1_at	0.515027
Mtr.10776.1.S1_at	0.587287					Mtr.15139.1.S1_at	0.515
Mtr.29755.1.S1_at	0.587009					Mtr.44928.1.S1_at	0.514972
Mtr.40887.1.S1_at	0.586978					Mtr.42893.1.S1_at	0.514936
Mtr.3715.1.S1_at	0.586857					Mtr.4638.1.S1_at	0.514932
Mtr.26706.1.S1_at	0.586713					Mtr.24148.1.S1_at	0.514901
Mtr.16162.1.S1_at	0.58655					Mtr.11694.1.S1_at	0.514811
Mtr.43079.1.S1_at	0.586038					Mtr.42990.1.S1_at	0.514727
Mtr.44224.1.S1_at	0.585994					Mtr.39601.1.S1_s_at	0.51462
Mtr.36254.1.S1_at	0.58591					Mtr.18000.1.S1_at	0.514562
Mtr.46317.1.S1_at	0.585844					Mtr.14127.1.S1_at	0.514435
Mtr.30250.1.S1_at	0.585714					Mtr.12369.1.S1_at	0.514412
Mtr.40694.1.S1_at	0.585413					Mtr.47897.1.S1_s_at	0.514387
Mtr.6607.1.S1_at	0.585372					Mtr.41526.1.S1_at	0.514289
Mtr.7402.1.S1_at	0.585225					Mtr.12671.1.S1_at	0.514249
Mtr.30723.1.S1_at	0.585219					Mtr.44409.1.S1_at	0.514197
Mtr.21780.1.S1_at	0.584945					Mtr.24865.1.S1_at	0.514184
Mtr.38639.1.S1_at	0.584936					Mtr.4660.1.S1_at	0.513879
Mtr.7599.1.S1_at	0.584895					Mtr.1964.1.S1_at	0.513543
Mtr.51913.1.S1_at	0.584776					Mtr.40960.1.S1_at	0.513128
Mtr.7527.1.S1_at	0.584755					Mtr.39126.1.S1_at	0.513038
Mtr.51599.1.S1_at	0.584742					Mtr.43121.1.S1_at	0.512999
Mtr.4849.1.S1_at	0.584642					Mtr.41391.1.S1_at	0.512904
Mtr.3864.1.S1_at	0.584623					Mtr.12353.1.S1_at	0.512885
Mtr.10365.1.S1_at	0.584533					Mtr.42867.1.S1_at	0.512638
Mtr.41526.1.S1_at	0.584458					Mtr.40948.1.S1_at	0.512595
Mtr.37294.1.S1_at	0.584269					Mtr.35777.1.S1_at	0.512337
Mtr.40902.1.S1_at	0.584255					Mtr.45785.1.S1_s_at	0.512062
Mtr.38828.1.S1_at	0.583759					Mtr.27974.1.S1_at	0.512007
Mtr.27669.1.S1_at	0.583348					Mtr.37228.1.S1_at	0.511897
Mtr.31430.1.S1_at	0.583162					Mtr.31795.1.S1_at	0.511411
Mtr.30703.1.S1_at	0.582901					Mtr.40074.1.S1_at	0.510953
Mtr.4266.1.S1_at	0.582885					Mtr.13640.1.S1_at	0.510843
Mtr.45537.1.S1_at	0.582851					Mtr.49249.1.S1_s_at	0.510788
Mtr.44268.1.S1_at	0.582818					Mtr.31088.1.S1_at	0.510763
Mtr.24466.1.S1_at	0.58269					Mtr.13622.1.S1_at	0.510515
Mtr.15177.1.S1_at	0.582542					Mtr.8423.1.S1_at	0.510375
Mtr.18454.1.S1_at	0.582477					Mtr.11822.1.S1_at	0.51031
Mtr.24153.1.S1_at	0.582212					Mtr.35543.1.S1_at	0.510217
Mtr.44969.1.S1_at	0.582093					Mtr.8473.1.S1_at	0.510195
Mtr.7277.1.S1_at	0.581867					Mtr.4061.1.S1_at	0.510143
Mtr.7792.1.S1_at	0.581846					Mtr.13120.1.S1_at	0.510121
Mtr.25846.1.S1_at	0.5817					Mtr.31271.1.S1_at	0.510109
Mtr.20273.1.S1_at	0.581657					Mtr.24749.1.S1_at	0.510032
Mtr.13264.1.S1_at	0.581618					Mtr.19730.1.S1_at	0.510009
Mtr.27970.1.S1_at	0.581479					Mtr.12773.1.S1_at	0.509853
Mtr.39248.1.S1_at	0.581441					Mtr.40265.1.S1_at	0.509848
Mtr.48549.1.S1_at	0.58139					Mtr.30295.1.S1_at	0.509804
Mtr.3777.1.S1_at	0.58129					Mtr.43156.1.S1_at	0.509775
Mtr.48124.1.S1_at	0.58092					Mtr.4735.1.S1_at	0.509751
Mtr.43414.1.S1_at	0.580907					Mtr.1885.1.S1_at	0.509727
Mtr.37488.1.S1_s_at	0.580697					Mtr.37925.1.S1_at	0.50963
Mtr.11628.1.S1_at	0.580621					Mtr.38101.1.S1_at	0.509509
Mtr.25017.1.S1_at	0.580552					Mtr.42908.1.S1_at	0.509504
Mtr.22770.1.S1_at	0.58037					Mtr.16658.1.S1_at	0.509478
Mtr.37110.1.S1_at	0.580201					Mtr.40400.1.S1_x_at	0.509395
Mtr.30544.1.S1_at	0.580182					Mtr.37820.1.S1_at	0.509346
Mtr.30759.1.S1_at	0.580167					Mtr.40403.1.S1_at	0.509326
Mtr.31875.1.S1_at	0.58012					Mtr.17244.1.S1_at	0.509277
Mtr.31037.1.S1_at	0.580083					Mtr.40487.1.S1_at	0.509173
Mtr.40487.1.S1_at	0.580049					Mtr.51475.1.S1_at	0.508983
Mtr.31220.1.S1_at	0.580036					Mtr.29564.1.S1_at	0.508812
Mtr.1731.1.S1_at	0.579879					Mtr.33154.1.S1_s_at	0.508668
Mtr.22389.1.S1_at	0.579832					Mtr.20032.1.S1_at	0.508501
Mtr.29849.1.S1_at	0.579524					Mtr.40400.1.S1_at	0.508412
Mtr.13687.1.S1_at	0.579371					Mtr.43751.1.S1_at	0.507913
Mtr.29836.1.S1_at	0.579009					Mtr.48593.1.S1_at	0.507891
Mtr.36219.1.S1_at	0.578894					Mtr.44374.1.S1_at	0.507785
Mtr.51732.1.S1_at	0.578872					Mtr.12014.1.S1_at	0.507783
Mtr.31517.1.S1_at	0.578446					Mtr.13911.1.S1_at	0.507604
Mtr.38803.1.S1_at	0.578409					Mtr.27138.1.S1_at	0.50752
Mtr.41882.1.S1_at	0.578356					Mtr.45956.1.S1_at	0.507433
Mtr.1961.1.S1_at	0.578248					Mtr.29258.1.S1_at	0.507377
Mtr.38744.1.S1_at	0.57821					Mtr.45344.1.S1_at	0.507319
Mtr.39554.1.S1_at	0.578163					Mtr.7387.1.S1_s_at	0.507043
Mtr.1312.1.S1_at	0.578149					Mtr.3057.1.S1_at	0.507029
Mtr.7594.1.S1_at	0.578068					Mtr.48960.1.S1_at	0.506927
Mtr.10460.1.S1_s_at	0.578013					Mtr.9849.1.S1_at	0.5068
Mtr.30587.1.S1_at	0.577974					Mtr.12650.1.S1_at	0.506677
Mtr.45893.1.S1_at	0.577954					Mtr.47817.1.S1_at	0.50649
Mtr.12612.1.S1_at	0.577932					Mtr.23143.1.S1_at	0.50634
Mtr.8334.1.S1_at	0.577724					Mtr.38192.1.S1_at	0.506164
Mtr.8363.1.S1_at	0.577688					Mtr.261.1.S1_at	0.50615
Mtr.10967.1.S1_at	0.577659					Mtr.41318.1.S1_at	0.505799
Mtr.9998.1.S1_at	0.577485					Mtr.45303.1.S1_at	0.505653
Mtr.37137.1.S1_at	0.577435					Mtr.42370.1.S1_s_at	0.505576
Mtr.35497.1.S1_at	0.577399					Mtr.19942.1.S1_s_at	0.505405
Mtr.18854.1.S1_x_at	0.57733					Mtr.36789.1.S1_at	0.504948
Mtr.15887.1.S1_at	0.576951					Mtr.51741.1.S1_at	0.504622
Mtr.35686.1.S1_at	0.576812					Mtr.4414.1.S1_at	0.504568
Mtr.42834.1.S1_at	0.576637					Mtr.4289.1.S1_at	0.504303
Mtr.40262.1.S1_at	0.576515					Mtr.32972.1.S1_at	0.504147
Mtr.4763.1.S1_at	0.576315					Mtr.38669.1.S1_at	0.50412
Mtr.4813.1.S1_at	0.576232					Mtr.43778.1.S1_at	0.504039
Mtr.36996.1.S1_at	0.575745					Mtr.52307.1.S1_at	0.503883
Mtr.3789.1.S1_at	0.575577					Mtr.24061.1.S1_at	0.503868
Mtr.29382.1.S1_at	0.575573					Mtr.48446.1.S1_at	0.503738
Mtr.30334.1.S1_at	0.575509					Mtr.1945.1.S1_at	0.503671
Mtr.44862.1.S1_s_at	0.57547					Mtr.27697.1.S1_at	0.503669
Mtr.6030.1.S1_at	0.575336					Mtr.30725.1.S1_at	0.503651
Mtr.25467.1.S1_at	0.57501					Mtr.40398.1.S1_at	0.503574
Mtr.52103.1.S1_at	0.574943					Mtr.23541.1.S1_at	0.503565
Mtr.3573.1.S1_at	0.574813					Mtr.11551.1.S1_at	0.503552
Mtr.31964.1.S1_at	0.574739					Mtr.43344.1.S1_at	0.503475
Mtr.17813.1.S1_s_at	0.574635					Mtr.13762.1.S1_at	0.50318
Mtr.26432.1.S1_x_at	0.574491					Mtr.37712.1.S1_s_at	0.503052
Mtr.46299.1.S1_at	0.574476					Mtr.49095.1.S1_at	0.502983
Mtr.1730.1.S1_at	0.574218					Mtr.46829.1.S1_at	0.502953
Mtr.27063.1.S1_at	0.574039					Mtr.42967.1.S1_at	0.502762
Mtr.4414.1.S1_at	0.574024					Mtr.12857.1.S1_at	0.502702
Mtr.8102.1.S1_at	0.573999					Mtr.14944.1.S1_at	0.502669
Mtr.7475.1.S1_at	0.573998					Mtr.37333.1.S1_at	0.502652
Mtr.29992.1.S1_at	0.573932					Mtr.27812.1.S1_at	0.502585
Mtr.37334.1.S1_at	0.57376					Mtr.38763.1.S1_at	0.502513
Mtr.9536.1.S1_at	0.573654					Mtr.28421.1.S1_x_at	0.502293
Mtr.39819.1.S1_at	0.573633					Mtr.35816.1.S1_at	0.502074
Mtr.45767.1.S1_at	0.573546					Mtr.36082.1.S1_at	0.501705
Mtr.32691.1.S1_at	0.573246					Mtr.11331.1.S1_at	0.501596
Mtr.37122.1.S1_at	0.57308					Mtr.39178.1.S1_at	0.501514
Mtr.7229.1.S1_at	0.572827					Mtr.42915.1.S1_at	0.501423
Mtr.35828.1.S1_at	0.572743					Mtr.6299.1.S1_at	0.501282
Mtr.31235.1.S1_at	0.572638					Mtr.19233.1.S1_at	0.501274
Mtr.27659.1.S1_at	0.572558					Mtr.42292.1.S1_at	0.5012
Mtr.29562.1.S1_at	0.572483					Mtr.15562.1.S1_at	0.501193
Mtr.13527.1.S1_at	0.572323					Mtr.40606.1.S1_at	0.501138
Mtr.41852.1.S1_at	0.572268					Mtr.6741.1.S1_at	0.50079
Mtr.40689.1.S1_at	0.572203					Mtr.40457.1.S1_at	0.500188
Mtr.45158.1.S1_at	0.571967					Mtr.13295.1.S1_at	0.500136
Mtr.25600.1.S1_at	0.571919					Mtr.37915.1.S1_at	0.500022
Mtr.2556.1.S1_at	0.571681					Mtr.44935.1.S1_at	0.499813
Mtr.13550.1.S1_at	0.57158					Mtr.27836.1.S1_at	0.499802
Mtr.26966.1.S1_at	0.571512					Mtr.10306.1.S1_at	0.499567
Mtr.14127.1.S1_at	0.571493					Mtr.35823.1.S1_at	0.499306
Mtr.35516.1.S1_at	0.57132					Mtr.44293.1.S1_at	0.499289
Mtr.43135.1.S1_at	0.571215					Mtr.7533.1.S1_at	0.49927
Mtr.26925.1.S1_at	0.571214					Mtr.40368.1.S1_at	0.499173
Mtr.35073.1.S1_at	0.571194					Mtr.42314.1.S1_at	0.499147
Mtr.47926.1.S1_at	0.571166					Mtr.41864.1.S1_at	0.498913
Mtr.30191.1.S1_at	0.571117					Mtr.23061.1.S1_s_at	0.498909
Mtr.35667.1.S1_at	0.570967					Mtr.42342.1.S1_at	0.498737
Mtr.24950.1.S1_at	0.570928					Mtr.24834.1.S1_s_at	0.498625
Mtr.12683.1.S1_at	0.570782					Mtr.31384.1.S1_at	0.498599
Mtr.35719.1.S1_at	0.570752					Mtr.38777.1.S1_at	0.498297
Mtr.14584.1.S1_at	0.570719					Mtr.35127.1.S1_at	0.498158
Mtr.39848.1.S1_at	0.570561					Mtr.6105.1.S1_at	0.497548
Mtr.36940.1.S1_at	0.570441					Mtr.15281.1.S1_at	0.497323
Mtr.37323.1.S1_at	0.570435					Mtr.4234.1.S1_at	0.497263
Mtr.44862.1.S1_at	0.570379					Mtr.38416.1.S1_at	0.497168
Mtr.36173.1.S1_at	0.570344					Mtr.12790.1.S1_at	0.496973
Mtr.37431.1.S1_at	0.570189					Mtr.50912.1.S1_s_at	0.496933
Mtr.28977.1.S1_at	0.57012					Mtr.11438.1.S1_at	0.496896
Mtr.15170.1.S1_at	0.569937					Mtr.37334.1.S1_at	0.496832
Mtr.44181.1.S1_at	0.569881					Mtr.4938.1.S1_at	0.496827
Mtr.4826.1.S1_at	0.569839					Mtr.50427.1.S1_at	0.496792
Mtr.43078.1.S1_at	0.569759					Mtr.25022.1.S1_at	0.49678
Mtr.3395.1.S1_at	0.569515					Mtr.29706.1.S1_at	0.496664
Mtr.29753.1.S1_at	0.569458					Mtr.27231.1.S1_at	0.496407
Mtr.2274.1.S1_at	0.569442					Mtr.9190.1.S1_at	0.496372
Mtr.24588.1.S1_at	0.569441					Mtr.22842.1.S1_s_at	0.496341
Mtr.24177.1.S1_s_at	0.569204					Mtr.38462.1.S1_at	0.496304
Mtr.51580.1.S1_at	0.568739					Mtr.12877.1.S1_at	0.496223
Mtr.12784.1.S1_at	0.568719					Mtr.11073.1.S1_at	0.496144
Mtr.36681.1.S1_at	0.568618					Mtr.40831.1.S1_at	0.496108
Mtr.43039.1.S1_at	0.56835					Mtr.22051.1.S1_at	0.49599
Mtr.28166.1.S1_at	0.567593					Mtr.33358.1.S1_s_at	0.495938
Mtr.3372.1.S1_at	0.567588					Mtr.44774.1.S1_at	0.495904
Mtr.35812.1.S1_at	0.567547					Mtr.13207.1.S1_at	0.4959
Mtr.35635.1.S1_at	0.567335					Mtr.10570.1.S1_at	0.495857
Mtr.37376.1.S1_at	0.567249					Mtr.13227.1.S1_s_at	0.495852
Mtr.8939.1.S1_at	0.567205					Mtr.12257.1.S1_at	0.49581
Mtr.36933.1.S1_at	0.56706					Mtr.40464.1.S1_at	0.495789
Mtr.18301.1.S1_x_at	0.567015					Mtr.40274.1.S1_x_at	0.495767
Mtr.43802.1.S1_at	0.566977					Mtr.5400.1.S1_at	0.495756
Mtr.28105.1.S1_at	0.566877					Mtr.10399.1.S1_at	0.495673
Mtr.13207.1.S1_at	0.566876					Mtr.45382.1.S1_at	0.495633
Mtr.29623.1.S1_at	0.566832					Mtr.9093.1.S1_at	0.49529
Mtr.16072.1.S1_at	0.566818					Mtr.27091.1.S1_at	0.495207
Mtr.24747.1.S1_at	0.566795					Mtr.8452.1.S1_at	0.4952
Mtr.40316.1.S1_at	0.566695					Mtr.43337.1.S1_at	0.495193
Mtr.12689.1.S1_at	0.566688					Mtr.22912.1.S1_s_at	0.495152
Mtr.385.1.S1_at	0.566638					Mtr.38673.1.S1_at	0.495069
Mtr.36715.1.S1_at	0.566488					Mtr.44668.1.S1_at	0.495035
Mtr.14939.1.S1_at	0.566381					Mtr.34583.1.S1_at	0.49478
Mtr.29828.1.S1_at	0.566346					Mtr.42825.1.S1_s_at	0.494661
Mtr.4548.1.S1_at	0.566344					Mtr.4606.1.S1_at	0.494447
Mtr.7933.1.S1_at	0.566252					Mtr.1468.1.S1_at	0.494388
Mtr.14739.1.S1_s_at	0.566203					Mtr.15511.1.S1_at	0.494322
Mtr.5059.1.S1_at	0.566154					Mtr.22713.1.S1_s_at	0.494311
Mtr.35360.1.S1_at	0.566028					Mtr.40162.1.S1_at	0.494225
Mtr.25229.1.S1_at	0.565686					Mtr.28493.1.S1_at	0.494185
Mtr.30010.1.S1_at	0.565565					Mtr.40044.1.S1_at	0.494168
Mtr.40051.1.S1_at	0.565562					Mtr.12215.1.S1_at	0.494105
Mtr.29395.1.S1_at	0.565382					Mtr.35496.1.S1_at	0.494014
Mtr.5726.1.S1_at	0.565318					Mtr.33052.1.S1_at	0.493923
Mtr.12894.1.S1_at	0.565222					Mtr.11032.1.S1_at	0.493888
Mtr.45075.1.S1_at	0.564975					Mtr.28421.1.S1_at	0.493841
Mtr.36969.1.S1_at	0.564829					Mtr.47700.1.S1_x_at	0.493829
Mtr.408.1.S1_at	0.564656					Mtr.1435.1.S1_at	0.493773
Mtr.40231.1.S1_at	0.564542					Mtr.46686.1.S1_at	0.493679
Mtr.4881.1.S1_at	0.564308					Mtr.36259.1.S1_at	0.493618
Mtr.48142.1.S1_at	0.564244					Mtr.23406.1.S1_at	0.493605
Mtr.36009.1.S1_at	0.564059					Mtr.7511.1.S1_at	0.493476
Mtr.30503.1.S1_at	0.563911					Mtr.36310.1.S1_s_at	0.493195
Mtr.31471.1.S1_at	0.563637					Mtr.21286.1.S1_at	0.493166
Mtr.37840.1.S1_at	0.563528					Mtr.43542.1.S1_at	0.492963
Mtr.12782.1.S1_at	0.563503					Mtr.35732.1.S1_at	0.492941
Mtr.24728.1.S1_x_at	0.563292					Mtr.37306.1.S1_at	0.492895
Mtr.4671.1.S1_at	0.562911					Mtr.1797.1.S1_at	0.492634
Mtr.25705.1.S1_at	0.562525					Mtr.40492.1.S1_at	0.492433
Mtr.1489.1.S1_at	0.562367					Mtr.11672.1.S1_at	0.492363
Mtr.6149.1.S1_at	0.562253					Mtr.10563.1.S1_at	0.492294
Mtr.31042.1.S1_at	0.562201					Mtr.10583.1.S1_at	0.492261
Mtr.52282.1.S1_at	0.56219					Mtr.38293.1.S1_at	0.492204
Mtr.48254.1.S1_at	0.562187					Mtr.4594.1.S1_at	0.492006
Mtr.44165.1.S1_at	0.562103					Mtr.12988.1.S1_at	0.491922
Mtr.13761.1.S1_at	0.561992					Mtr.42861.1.S1_s_at	0.491863
Mtr.24155.1.S1_s_at	0.561819					Mtr.50912.1.S1_at	0.491823
Mtr.7291.1.S1_at	0.561739					Mtr.24865.1.S1_x_at	0.4918
Mtr.30206.1.S1_at	0.561672					Mtr.46523.1.S1_at	0.491751
Mtr.23239.1.S1_at	0.561662					Mtr.38385.1.S1_at	0.491663
Mtr.43227.1.S1_at	0.561303					Mtr.16929.1.S1_at	0.49157
Mtr.37281.1.S1_at	0.561268					Mtr.7410.1.S1_at	0.49145
Mtr.9774.1.S1_at	0.561132					Mtr.1154.1.S1_at	0.491357
Mtr.4462.1.S1_at	0.561097					Mtr.8595.1.S1_at	0.491236
Mtr.37429.1.S1_at	0.561057					Mtr.37323.1.S1_at	0.491176
Mtr.10795.1.S1_at	0.561					Mtr.38089.1.S1_at	0.491018
Mtr.12521.1.S1_at	0.56096					Mtr.40159.1.S1_at	0.490968
Mtr.26129.1.S1_at	0.560909					Mtr.41104.1.S1_at	0.490934
Mtr.36022.1.S1_at	0.560903					Mtr.39589.1.S1_at	0.490796
Mtr.3821.1.S1_at	0.560812					Mtr.37668.1.S1_at	0.490676
Mtr.44173.1.S1_at	0.560582					Mtr.51907.1.S1_at	0.490619
Mtr.4162.1.S1_at	0.560513					Mtr.29454.1.S1_at	0.49026
Mtr.26308.1.S1_at	0.560501					Mtr.42077.1.S1_at	0.490233
Mtr.6465.1.S1_at	0.560241					Mtr.51256.1.S1_at	0.490189
Mtr.31556.1.S1_at	0.56017					Mtr.24033.1.S1_at	0.490173
Mtr.6434.1.S1_at	0.559929					Mtr.42267.1.S1_at	0.489966
Mtr.3884.1.S1_at	0.559895					Mtr.14187.1.S1_at	0.489956
Mtr.7258.1.S1_at	0.559862					Mtr.38501.1.S1_at	0.489818
Mtr.7210.1.S1_at	0.559807					Mtr.32271.1.S1_at	0.48976
Mtr.31655.1.S1_at	0.559717					Mtr.15491.1.S1_at	0.489318
Mtr.43436.1.S1_at	0.559706					Mtr.29055.1.S1_at	0.489239
Mtr.25640.1.S1_at	0.559703					Mtr.44547.1.S1_at	0.488966
Mtr.11211.1.S1_at	0.55968					Mtr.30747.1.S1_at	0.488916
Mtr.14022.1.S1_at	0.559671					Mtr.19090.1.S1_at	0.488876
Mtr.26758.1.S1_x_at	0.559433					Mtr.8643.1.S1_at	0.488865
Mtr.15713.1.S1_at	0.559422					Mtr.6184.1.S1_at	0.488816
Mtr.31878.1.S1_at	0.559371					Mtr.8731.1.S1_at	0.488804
Mtr.26165.1.S1_at	0.559059					Mtr.12688.1.S1_at	0.488628
Mtr.12987.1.S1_at	0.55887					Mtr.11396.1.S1_at	0.488618
Mtr.36244.1.S1_a_at	0.558649					Mtr.34465.1.S1_s_at	0.488544
Mtr.34839.1.S1_at	0.558587					Mtr.41878.1.S1_at	0.488541
Mtr.36994.1.S1_s_at	0.558578					Mtr.10168.1.S1_at	0.488482
Mtr.24003.1.S1_at	0.558539					Mtr.44845.1.S1_at	0.488449
Mtr.26998.1.S1_at	0.558518					Mtr.23207.1.S1_at	0.488205
Mtr.5019.1.S1_x_at	0.558324					Mtr.9475.1.S1_at	0.488124
Mtr.39294.1.S1_at	0.558285					Mtr.10911.1.S1_at	0.487967
Mtr.24786.1.S1_at	0.558276					Mtr.12654.1.S1_at	0.487888
Mtr.14745.1.S1_at	0.558188					Mtr.413.1.S1_at	0.487859
Mtr.2174.1.S1_at	0.558036					Mtr.2608.1.S1_at	0.487824
Mtr.1135.1.S1_at	0.558026					Mtr.11917.1.S1_at	0.487677
Mtr.44791.1.S1_at	0.557674					Mtr.38973.1.S1_at	0.487663
Mtr.42493.1.S1_at	0.55765					Mtr.29730.1.S1_at	0.487542
Mtr.4927.1.S1_at	0.557647					Mtr.38269.1.S1_at	0.48753
Mtr.4704.1.S1_at	0.557589					Mtr.40317.1.S1_at	0.48731
Mtr.35301.1.S1_at	0.557484					Mtr.51223.1.S1_at	0.487104
Mtr.38089.1.S1_at	0.557376					Mtr.45865.1.S1_at	0.486999
Mtr.23577.1.S1_at	0.556959					Mtr.43484.1.S1_at	0.486838
Mtr.30570.1.S1_at	0.556955					Mtr.50868.1.S1_s_at	0.48672
Mtr.36789.1.S1_at	0.55667					Mtr.18900.1.S1_at	0.486655
Mtr.43560.1.S1_at	0.556632					Mtr.31567.1.S1_at	0.486594
Mtr.40177.1.S1_at	0.556622					Mtr.12973.1.S1_at	0.486516
Mtr.7336.1.S1_at	0.556615					Mtr.40154.1.S1_at	0.48645
Mtr.4380.1.S1_at	0.556377					Mtr.8805.1.S1_at	0.486211
Mtr.8530.1.S1_x_at	0.556233					Mtr.42998.1.S1_at	0.486195
Mtr.3326.1.S1_at	0.556029					Mtr.18638.1.S1_at	0.486127
Mtr.37881.1.S1_x_at	0.555932					Mtr.18443.1.S1_s_at	0.486032
Mtr.24775.1.S1_x_at	0.555823					Mtr.16941.1.S1_at	0.485531
Mtr.23256.1.S1_at	0.555798					Mtr.22543.1.S1_s_at	0.485362
Mtr.1690.1.S1_at	0.555594					Mtr.4978.1.S1_at	0.485362
Mtr.27011.1.S1_at	0.555579					Mtr.45732.1.S1_at	0.485333
Mtr.22661.1.S1_at	0.555526					Mtr.1876.1.S1_at	0.485214
Mtr.20783.1.S1_at	0.555469					Mtr.10963.1.S1_at	0.48508
Mtr.2929.1.S1_at	0.555374					Mtr.12211.1.S1_at	0.48487
Mtr.11366.1.S1_at	0.55536					Mtr.7521.1.S1_at	0.484827
Mtr.2963.1.S1_at	0.55527					Mtr.43078.1.S1_s_at	0.484825
Mtr.16720.1.S1_at	0.555					Mtr.37464.1.S1_at	0.484728
Mtr.46774.1.S1_at	0.55499					Mtr.22264.1.S1_at	0.484714
Mtr.50843.1.S1_at	0.554983					Mtr.51358.1.S1_x_at	0.484614
Mtr.43118.1.S1_at	0.554853					Mtr.9108.1.S1_at	0.484575
Mtr.36232.1.S1_at	0.554789					Mtr.18670.1.S1_at	0.484547
Mtr.46504.1.S1_at	0.554458					Mtr.42422.1.S1_at	0.484529
Mtr.47906.1.S1_at	0.554445					Mtr.2816.1.S1_at	0.484439
Mtr.26816.1.S1_at	0.554096					Mtr.25204.1.S1_at	0.484299
Mtr.30068.1.S1_at	0.553514					Mtr.43125.1.S1_at	0.484227
Mtr.16371.1.S1_at	0.553467					Mtr.2040.1.S1_at	0.484181
Mtr.25343.1.S1_at	0.553251					Mtr.2505.1.S1_at	0.484061
Mtr.43471.1.S1_at	0.553191					Mtr.18011.1.S1_at	0.484031
Mtr.30997.1.S1_at	0.553043					Mtr.10623.1.S1_at	0.483904
Mtr.3827.1.S1_at	0.552999					Mtr.42934.1.S1_at	0.483897
Mtr.23538.1.S1_at	0.552998					Mtr.26998.1.S1_at	0.483859
Mtr.13800.1.S1_at	0.552946					Mtr.36913.1.S1_at	0.483822
Mtr.48767.1.S1_at	0.552723					Mtr.37034.1.S1_at	0.483801
Mtr.32003.1.S1_at	0.552365					Mtr.11147.1.S1_at	0.483771
Mtr.29718.1.S1_at	0.552201					Mtr.18245.1.S1_at	0.483761
Mtr.1895.1.S1_at	0.552006					Mtr.38793.1.S1_at	0.483709
Mtr.13093.1.S1_at	0.551843					Mtr.12285.1.S1_at	0.483701
Mtr.35215.1.S1_at	0.551842					Mtr.40186.1.S1_at	0.483416
Mtr.10143.1.S1_at	0.551796					Mtr.19225.1.S1_at	0.483213
Mtr.9699.1.S1_at	0.551775					Mtr.49179.1.S1_at	0.48316
Mtr.7488.1.S1_at	0.551721					Mtr.43945.1.S1_at	0.483037
Mtr.28557.1.S1_at	0.551681					Mtr.36888.1.S1_at	0.482736
Mtr.21697.1.S1_at	0.551586					Mtr.24891.1.S1_at	0.482579
Mtr.14966.1.S1_at	0.551543					Mtr.37826.1.S1_at	0.482558
Mtr.30279.1.S1_at	0.551531					Mtr.12343.1.S1_at	0.482522
Mtr.36946.1.S1_at	0.55151					Mtr.31765.1.S1_at	0.482489
Mtr.27214.1.S1_at	0.551408					Mtr.37862.1.S1_at	0.482475
Mtr.31027.1.S1_at	0.551398					Mtr.40364.1.S1_at	0.48232
Mtr.21566.1.S1_x_at	0.551307					Mtr.10352.1.S1_at	0.482302
Mtr.11792.1.S1_at	0.55118					Mtr.15484.1.S1_at	0.482188
Mtr.47623.1.S1_at	0.55104					Mtr.38863.1.S1_at	0.482081
Mtr.31783.1.S1_at	0.550794					Mtr.30254.1.S1_at	0.482031
Mtr.31698.1.S1_at	0.550688					Mtr.12903.1.S1_at	0.481964
Mtr.16673.1.S1_at	0.550398					Mtr.2715.1.S1_at	0.481829
Mtr.29730.1.S1_at	0.550365					Mtr.12341.1.S1_at	0.481776
Mtr.7370.1.S1_at	0.550362					Mtr.24817.1.S1_at	0.481719
Mtr.8172.1.S1_at	0.550159					Mtr.1323.1.S1_at	0.48165
Mtr.6561.1.S1_at	0.549979					Mtr.37633.1.S1_at	0.481607
Mtr.20792.1.S1_at	0.549932					Mtr.35561.1.S1_at	0.481545
Mtr.4376.1.S1_at	0.549922					Mtr.9899.1.S1_at	0.481464
Mtr.42920.1.S1_at	0.549814					Mtr.39892.1.S1_at	0.48146
Mtr.31552.1.S1_at	0.54973					Mtr.8597.1.S1_at	0.481418
Mtr.40740.1.S1_at	0.549674					Mtr.9516.1.S1_at	0.481202
Mtr.32002.1.S1_at	0.549648					Mtr.37800.1.S1_at	0.48113
Mtr.4243.1.S1_at	0.549477					Mtr.37466.1.S1_s_at	0.480843
Mtr.29642.1.S1_at	0.549403					Mtr.8755.1.S1_at	0.480767
Mtr.29450.1.S1_at	0.549249					Mtr.50032.1.S1_at	0.480652
Mtr.44132.1.S1_at	0.549157					Mtr.11710.1.S1_at	0.480625
Mtr.30148.1.S1_at	0.548945					Mtr.14661.1.S1_at	0.480592
Mtr.37367.1.S1_at	0.548922		soyasaponin III rhamnosyltransferase			Mtr.10756.1.S1_at	0.480533
Mtr.40156.1.S1_at	0.548769					Mtr.41044.1.S1_at	0.480428
Mtr.20530.1.S1_x_at	0.548762					Mtr.31170.1.S1_at	0.480237
Mtr.29027.1.S1_at	0.548532					Mtr.35916.1.S1_at	0.47997
Mtr.14779.1.S1_x_at	0.548521					Mtr.48369.1.S1_at	0.479741
Mtr.42831.1.S1_at	0.548279					Mtr.6636.1.S1_at	0.47968
Mtr.18857.1.S1_at	0.548236					Mtr.20976.1.S1_at	0.479677
Mtr.44634.1.S1_at	0.548019					Mtr.40472.1.S1_at	0.479608
Mtr.4784.1.S1_at	0.547971					Mtr.6702.1.S1_s_at	0.479447
Mtr.27036.1.S1_at	0.547337					Mtr.8561.1.S1_at	0.479404
Mtr.44262.1.S1_at	0.547116					Mtr.10643.1.S1_at	0.479153
Mtr.11569.1.S1_at	0.547087					Mtr.43558.1.S1_at	0.479106
Mtr.2657.1.S1_at	0.547065					Mtr.10772.1.S1_at	0.478897
Mtr.32022.1.S1_at	0.547059					Mtr.41881.1.S1_at	0.478545
Mtr.42961.1.S1_at	0.547037					Mtr.4059.1.S1_at	0.478543
Mtr.21408.1.S1_at	0.546986					Mtr.4602.1.S1_at	0.478254
Mtr.25272.1.S1_at	0.546854					Mtr.43458.1.S1_at	0.478223
Mtr.19966.1.S1_at	0.546592					Mtr.37610.1.S1_at	0.478008
Mtr.7555.1.S1_at	0.546543					Mtr.8494.1.S1_at	0.477847
Mtr.29993.1.S1_at	0.546171					Mtr.10527.1.S1_at	0.477838
Mtr.37094.1.S1_at	0.546052					Mtr.35127.1.S1_s_at	0.47775
Mtr.40688.1.S1_at	0.54587					Mtr.4436.1.S1_at	0.477692
Mtr.6884.1.S1_at	0.545849					Mtr.42920.1.S1_at	0.477672
Mtr.38108.1.S1_at	0.545609					Mtr.10477.1.S1_at	0.477663
Mtr.36384.1.S1_at	0.545474					Mtr.39323.1.S1_at	0.477215
Mtr.40380.1.S1_at	0.545396					Mtr.12962.1.S1_at	0.477164
Mtr.34892.1.S1_at	0.545353					Mtr.29740.1.S1_at	0.477137
Mtr.36985.1.S1_at	0.545081					Mtr.13264.1.S1_at	0.477131
Mtr.39515.1.S1_at	0.54499					Mtr.42271.1.S1_at	0.476931
Mtr.49316.1.S1_x_at	0.544985					Mtr.8788.1.S1_at	0.476874
Mtr.4991.1.S1_at	0.544774					Mtr.52341.1.S1_at	0.476695
Mtr.33219.1.S1_at	0.544549					Mtr.27507.1.S1_at	0.476642
Mtr.4786.1.S1_at	0.544506					Mtr.40591.1.S1_at	0.476638
Mtr.45287.1.S1_at	0.544334					Mtr.25576.1.S1_at	0.476612
Mtr.28985.1.S1_at	0.544019					Mtr.10485.1.S1_at	0.47649
Mtr.37132.1.S1_at	0.543782					Mtr.43890.1.S1_at	0.476419
Mtr.20015.1.S1_at	0.54362					Mtr.7759.1.S1_at	0.476321
Mtr.31329.1.S1_at	0.543555					Mtr.13674.1.S1_at	0.476314
Mtr.41792.1.S1_at	0.543457					Mtr.39580.1.S1_at	0.476313
Mtr.16981.1.S1_s_at	0.543353					Mtr.38355.1.S1_s_at	0.476301
Mtr.29908.1.S1_at	0.543346					Mtr.40369.1.S1_at	0.476241
Mtr.46724.1.S1_at	0.543317					Mtr.27866.1.S1_at	0.476238
Mtr.43591.1.S1_at	0.543105					Mtr.10322.1.S1_at	0.476158
Mtr.32013.1.S1_at	0.542804					Mtr.9922.1.S1_at	0.476141
Mtr.3087.1.S1_at	0.542745					Mtr.27063.1.S1_at	0.476134
Mtr.19146.1.S1_at	0.542567					Mtr.30170.1.S1_at	0.476087
Mtr.8798.1.S1_at	0.542538					Mtr.17261.1.S1_at	0.476052
Mtr.5575.1.S1_at	0.54246					Mtr.34218.1.S1_s_at	0.475856
Mtr.51750.1.S1_at	0.542374					Mtr.26912.1.S1_at	0.475671
Mtr.27460.1.S1_at	0.542368					Mtr.18366.1.S1_at	0.475636
Mtr.1249.1.S1_at	0.542269					Mtr.30847.1.S1_at	0.475595
Mtr.24385.1.S1_at	0.54206					Mtr.11454.1.S1_at	0.47558
Mtr.15084.1.S1_at	0.542058					Mtr.4820.1.S1_at	0.475537
Mtr.17764.1.S1_at	0.542044					Mtr.8965.1.S1_at	0.47542
Mtr.3348.1.S1_at	0.542004					Mtr.26224.1.S1_at	0.475416
Mtr.14722.1.S1_at	0.541927					Mtr.27379.1.S1_at	0.47537
Mtr.4889.1.S1_at	0.541847					Mtr.9921.1.S1_at	0.475335
Mtr.45144.1.S1_at	0.541796					Mtr.20422.1.S1_s_at	0.475282
Mtr.17532.1.S1_at	0.541616					Mtr.49383.1.S1_at	0.475187
Mtr.36032.1.S1_at	0.541573					Mtr.8213.1.S1_at	0.475132
Mtr.8899.1.S1_at	0.541532					Mtr.46588.1.S1_at	0.475082
Mtr.3257.1.S1_at	0.541405					Mtr.35646.1.S1_at	0.475037
Mtr.47781.1.S1_at	0.541393					Mtr.40136.1.S1_at	0.474906
Mtr.23278.1.S1_at	0.541381					Mtr.2679.1.S1_at	0.474627
Mtr.48850.1.S1_at	0.541204					Mtr.43896.1.S1_at	0.474604
Mtr.16842.1.S1_at	0.541191					Mtr.38768.1.S1_at	0.474575
Mtr.31855.1.S1_at	0.541075					Mtr.25178.1.S1_at	0.474533
Mtr.30908.1.S1_at	0.540766					Mtr.36174.1.S1_at	0.474466
Mtr.29284.1.S1_at	0.540573					Mtr.41170.1.S1_at	0.474263
Mtr.28565.1.S1_at	0.54053					Mtr.11211.1.S1_at	0.474125
Mtr.7240.1.S1_at	0.54048					Mtr.32368.1.S1_at	0.474122
Mtr.2035.1.S1_at	0.540478					Mtr.6960.1.S1_at	0.47409
Mtr.28259.1.S1_at	0.540463					Mtr.16330.1.S1_at	0.474072
Mtr.6722.1.S1_at	0.540377					Mtr.4042.1.S1_at	0.473761
Mtr.48947.1.S1_at	0.540169					Mtr.30727.1.S1_at	0.473679
Mtr.22895.1.S1_at	0.54014					Mtr.39161.1.S1_at	0.473576
Mtr.36978.1.S1_at	0.539928					Mtr.43101.1.S1_at	0.473555
Mtr.35366.1.S1_at	0.539875					Mtr.6149.1.S1_at	0.473351
Mtr.27158.1.S1_at	0.539786					Mtr.43815.1.S1_at	0.473328
Mtr.39476.1.S1_at	0.539786					Mtr.12212.1.S1_at	0.473261
Mtr.35355.1.S1_at	0.539657					Mtr.32138.1.S1_at	0.473171
Mtr.10826.1.S1_at	0.539489					Mtr.4354.1.S1_at	0.472918
Mtr.26952.1.S1_at	0.539483					Mtr.7999.1.S1_at	0.472848
Mtr.46564.1.S1_at	0.53944					Mtr.43780.1.S1_at	0.472653
Mtr.35772.1.S1_at	0.539427					Mtr.44684.1.S1_at	0.472576
Mtr.33324.1.S1_at	0.539415					Mtr.35653.1.S1_at	0.472574
Mtr.15441.1.S1_at	0.539344					Mtr.38652.1.S1_at	0.472555
Mtr.3404.1.S1_at	0.539274					Mtr.37325.1.S1_at	0.472529
Mtr.4594.1.S1_at	0.539072					Mtr.3440.1.S1_at	0.472381
Mtr.48101.1.S1_at	0.53888					Mtr.9979.1.S1_at	0.472379
Mtr.51869.1.S1_at	0.538873					Mtr.9193.1.S1_at	0.472361
Mtr.34290.1.S1_at	0.538846					Mtr.18878.1.S1_at	0.472358
Mtr.29269.1.S1_at	0.538656					Mtr.45955.1.S1_at	0.472132
Mtr.30915.1.S1_at	0.538287					Mtr.34465.1.S1_at	0.47204
Mtr.48975.1.S1_at	0.538276					Mtr.36790.1.S1_at	0.471924
Mtr.11933.1.S1_at	0.538132					Mtr.39463.1.S1_at	0.471847
Mtr.34566.1.S1_at	0.537889					Mtr.27482.1.S1_at	0.471813
Mtr.29507.1.S1_s_at	0.537881					Mtr.9225.1.S1_at	0.471797
Mtr.1924.1.S1_at	0.537806					Mtr.12254.1.S1_x_at	0.471657
Mtr.5378.1.S1_at	0.537584					Mtr.47304.1.S1_at	0.471655
Mtr.43982.1.S1_at	0.537374					Mtr.8740.1.S1_at	0.471635
Mtr.2588.1.S1_at	0.537157					Mtr.1545.1.S1_at	0.471577
Mtr.29925.1.S1_at	0.537157					Mtr.44165.1.S1_at	0.471563
Mtr.26818.1.S1_at	0.537084					Mtr.43315.1.S1_at	0.471418
Mtr.42250.1.S1_at	0.5369					Mtr.31625.1.S1_at	0.471413
Mtr.35705.1.S1_at	0.536852					Mtr.5992.1.S1_at	0.471364
Mtr.24376.1.S1_at	0.536812					Mtr.50123.1.S1_at	0.471202
Mtr.35323.1.S1_at	0.536753					Mtr.30769.1.S1_at	0.47118
Mtr.8388.1.S1_at	0.536712					Mtr.10415.1.S1_at	0.471059
Mtr.13674.1.S1_at	0.536701					Mtr.44259.1.S1_at	0.470907
Mtr.12598.1.S1_at	0.536636					Mtr.5879.1.S1_at	0.470858
Mtr.51519.1.S1_at	0.536618					Mtr.40380.1.S1_at	0.470856
Mtr.1658.1.S1_at	0.536583					Mtr.8465.1.S1_at	0.470829
Mtr.18137.1.S1_at	0.536301					Mtr.40982.1.S1_at	0.470671
Mtr.23060.1.S1_at	0.536034					Mtr.32061.1.S1_at	0.47055
Mtr.16462.1.S1_at	0.535957					Mtr.45114.1.S1_at	0.469935
Mtr.43194.1.S1_s_at	0.535846					Mtr.39596.1.S1_at	0.469933
Mtr.10349.1.S1_at	0.535572					Mtr.28695.1.S1_at	0.469929
Mtr.25899.1.S1_at	0.535253					Mtr.9691.1.S1_at	0.469912
Mtr.32742.1.S1_s_at	0.535175					Mtr.35429.1.S1_at	0.469859
Mtr.382.1.S1_at	0.535063					Mtr.11494.1.S1_at	0.469812
Mtr.1482.1.S1_at	0.535044					Mtr.43863.1.S1_at	0.469621
Mtr.2386.1.S1_at	0.535024					Mtr.39513.1.S1_at	0.469562
Mtr.28181.1.S1_at	0.534967					Mtr.10347.1.S1_at	0.469538
Mtr.3842.1.S1_at	0.534847					Mtr.40526.1.S1_at	0.469517
Mtr.4765.1.S1_s_at	0.534844					Mtr.35417.1.S1_at	0.469451
Mtr.18284.1.S1_at	0.534771					Mtr.41204.1.S1_at	0.469302
Mtr.42038.1.S1_at	0.534596					Mtr.43002.1.S1_at	0.469269
Mtr.2281.1.S1_at	0.534561					Mtr.12362.1.S1_at	0.469173
Mtr.9193.1.S1_at	0.534306					Mtr.38836.1.S1_at	0.469152
Mtr.44677.1.S1_at	0.534284					Mtr.17064.1.S1_s_at	0.469023
Mtr.36648.1.S1_at	0.534225					Mtr.37391.1.S1_at	0.468902
Mtr.12926.1.S1_at	0.534159					Mtr.28445.1.S1_at	0.468741
Mtr.17906.1.S1_at	0.53413					Mtr.9335.1.S1_at	0.468643
Mtr.13006.1.S1_at	0.534099					Mtr.31700.1.S1_at	0.468523
Mtr.13368.1.S1_at	0.534095					Mtr.43078.1.S1_at	0.468445
Mtr.27490.1.S1_at	0.534054					Mtr.51787.1.S1_at	0.468349
Mtr.30910.1.S1_at	0.533524					Mtr.15038.1.S1_s_at	0.468322
Mtr.29646.1.S1_at	0.533149					Mtr.11322.1.S1_at	0.468092
Mtr.49351.1.S1_at	0.533014					Mtr.37561.1.S1_at	0.468006
Mtr.21488.1.S1_at	0.532424					Mtr.14271.1.S1_at	0.467974
Mtr.15878.1.S1_x_at	0.532398					Mtr.4987.1.S1_at	0.467921
Mtr.29174.1.S1_at	0.532305					Mtr.31850.1.S1_at	0.467898
Mtr.48145.1.S1_at	0.53197					Mtr.48398.1.S1_at	0.467794
Mtr.5126.1.S1_at	0.531961					Mtr.40914.1.S1_at	0.467519
Mtr.49602.1.S1_at	0.531931					Mtr.28422.1.S1_at	0.46749
Mtr.7207.1.S1_at	0.531921					Mtr.38941.1.S1_s_at	0.467482
Mtr.445.1.S1_at	0.531801					Mtr.12716.1.S1_at	0.467453
Mtr.37452.1.S1_at	0.531791					Mtr.3669.1.S1_at	0.467335
Mtr.35154.1.S1_at	0.531723					Mtr.26605.1.S1_at	0.467331
Mtr.22940.1.S1_at	0.531668					Mtr.13419.1.S1_at	0.467278
Mtr.7391.1.S1_at	0.531626					Mtr.37156.1.S1_at	0.467254
Mtr.37324.1.S1_at	0.531466					Mtr.12266.1.S1_at	0.467232
Mtr.1940.1.S1_at	0.531466					Mtr.28293.1.S1_s_at	0.467189
Mtr.37036.1.S1_at	0.531164					Mtr.37583.1.S1_at	0.467131
Mtr.26924.1.S1_at	0.531075					Mtr.1411.1.S1_at	0.467098
Mtr.8299.1.S1_at	0.531071					Mtr.11411.1.S1_at	0.467033
Mtr.48175.1.S1_at	0.531033					Mtr.44748.1.S1_at	0.466993
Mtr.50455.1.S1_at	0.530831					Mtr.26911.1.S1_at	0.466988
Mtr.29740.1.S1_at	0.530824					Mtr.46630.1.S1_at	0.466832
Mtr.24865.1.S1_x_at	0.530764					Mtr.40296.1.S1_at	0.466774
Mtr.22689.1.S1_at	0.530762					Mtr.19233.1.S1_s_at	0.466735
Mtr.45489.1.S1_at	0.530726					Mtr.27060.1.S1_at	0.46666
Mtr.25761.1.S1_at	0.530549					Mtr.30723.1.S1_at	0.46663
Mtr.17522.1.S1_at	0.530451					Mtr.40216.1.S1_at	0.466603
Mtr.46919.1.S1_at	0.530191					Mtr.13609.1.S1_at	0.466594
Mtr.7543.1.S1_at	0.530189					Mtr.35868.1.S1_at	0.466492
Mtr.39598.1.S1_at	0.530066					Mtr.38824.1.S1_at	0.46633
Mtr.29019.1.S1_at	0.529912					Mtr.31871.1.S1_at	0.466073
Mtr.19858.1.S1_at	0.529569					Mtr.41308.1.S1_at	0.465983
Mtr.26842.1.S1_at	0.52945					Mtr.2864.1.S1_at	0.465977
Mtr.40470.1.S1_at	0.529228					Mtr.20852.1.S1_at	0.465958
Mtr.26823.1.S1_at	0.528853					Mtr.43126.1.S1_at	0.465945
Mtr.43794.1.S1_at	0.528553					Mtr.9365.1.S1_at	0.465751
Mtr.17143.1.S1_at	0.528366					Mtr.52260.1.S1_at	0.465699
Mtr.50115.1.S1_at	0.528326					Mtr.3801.1.S1_at	0.465652
Mtr.16707.1.S1_at	0.528174					Mtr.40318.1.S1_at	0.465513
Mtr.17446.1.S1_at	0.528133					Mtr.36255.1.S1_s_at	0.465506
Mtr.27217.1.S1_at	0.528102					Mtr.10478.1.S1_at	0.465433
Mtr.52253.1.S1_at	0.527993					Mtr.44632.1.S1_at	0.465381
Mtr.2390.1.S1_at	0.52793					Mtr.6328.1.S1_at	0.465026
Mtr.36917.1.S1_at	0.527859					Mtr.45250.1.S1_at	0.464986
Mtr.45345.1.S1_at	0.527565					Mtr.37616.1.S1_at	0.464969
Mtr.17661.1.S1_at	0.527556					Mtr.43162.1.S1_at	0.464878
Mtr.12633.1.S1_at	0.527555					Mtr.44839.1.S1_at	0.464848
Mtr.26518.1.S1_at	0.527487					Mtr.36312.1.S1_at	0.464813
Mtr.12571.1.S1_at	0.52746					Mtr.11184.1.S1_at	0.464703
Mtr.49957.1.S1_at	0.527406					Mtr.7420.1.S1_at	0.46454
Mtr.36256.1.S1_at	0.527371					Mtr.51214.1.S1_at	0.464442
Mtr.10331.1.S1_at	0.527344					Mtr.44608.1.S1_at	0.464401
Mtr.22374.1.S1_at	0.527301					Mtr.29874.1.S1_at	0.464325
Mtr.12229.1.S1_at	0.52723					Mtr.2286.1.S1_at	0.464319
Mtr.4769.1.S1_at	0.527194					Mtr.43997.1.S1_at	0.464292
Mtr.3906.1.S1_at	0.527148					Mtr.41571.1.S1_at	0.464168
Mtr.28028.1.S1_at	0.527105					Mtr.9423.1.S1_at	0.464145
Mtr.17810.1.S1_s_at	0.526929					Mtr.10588.1.S1_at	0.463966
Mtr.20757.1.S1_at	0.526843					Mtr.43135.1.S1_at	0.463906
Mtr.31823.1.S1_at	0.526795					Mtr.43352.1.S1_at	0.463902
Mtr.2125.1.S1_at	0.526783					Mtr.35221.1.S1_at	0.463835
Mtr.4888.1.S1_at	0.526703					Mtr.8902.1.S1_at	0.463684
Mtr.25658.1.S1_at	0.526693					Mtr.37127.1.S1_at	0.463656
Mtr.46218.1.S1_at	0.526653					Mtr.35844.1.S1_at	0.463557
Mtr.48180.1.S1_at	0.526612					Mtr.957.1.S1_s_at	0.463491
Mtr.39153.1.S1_at	0.526581					Mtr.40202.1.S1_at	0.46341
Mtr.26735.1.S1_at	0.526494					Mtr.5791.1.S1_at	0.463141
Mtr.3872.1.S1_at	0.52649					Mtr.35412.1.S1_at	0.463045
Mtr.6180.1.S1_at	0.526456					Mtr.49629.1.S1_at	0.462933
Mtr.46704.1.S1_at	0.526341					Mtr.28423.1.S1_at	0.462913
Mtr.28015.1.S1_at	0.526228					Mtr.43164.1.S1_at	0.462899
Mtr.4207.1.S1_at	0.526212					Mtr.9793.1.S1_at	0.462885
Mtr.32630.1.S1_at	0.526033					Mtr.8445.1.S1_s_at	0.462863
Mtr.12522.1.S1_at	0.525983					Mtr.27638.1.S1_at	0.462671
Mtr.39909.1.S1_at	0.525851					Mtr.39016.1.S1_at	0.462449
Mtr.8703.1.S1_s_at	0.52579					Mtr.23012.1.S1_at	0.462389
Mtr.28812.1.S1_at	0.525769					Mtr.1874.1.S1_at	0.462362
Mtr.6041.1.S1_at	0.525655					Mtr.12986.1.S1_at	0.46236
Mtr.7887.1.S1_at	0.52563					Mtr.40878.1.S1_at	0.462336
Mtr.18907.1.S1_at	0.525624					Mtr.35790.1.S1_at	0.462324
Mtr.36752.1.S1_x_at	0.525554					Mtr.13488.1.S1_at	0.461924
Mtr.43062.1.S1_at	0.525457					Mtr.9682.1.S1_at	0.461902
Mtr.4770.1.S1_at	0.525431					Mtr.3180.1.S1_at	0.461855
Mtr.29817.1.S1_at	0.525378					Mtr.38822.1.S1_at	0.46176
Mtr.28301.1.S1_at	0.525354					Mtr.17321.1.S1_x_at	0.461622
Mtr.8375.1.S1_x_at	0.525186					Mtr.40275.1.S1_x_at	0.461542
Mtr.26655.1.S1_at	0.524882					Mtr.13519.1.S1_at	0.461507
Mtr.8379.1.S1_at	0.524667					Mtr.19850.1.S1_at	0.461447
Mtr.38419.1.S1_at	0.524662					Mtr.50946.1.S1_s_at	0.461415
Mtr.35902.1.S1_at	0.52416					Mtr.31451.1.S1_at	0.461357
Mtr.31876.1.S1_at	0.524085					Mtr.796.1.S1_s_at	0.461091
Mtr.47448.1.S1_at	0.523979					Mtr.41207.1.S1_at	0.461065
Mtr.22549.1.S1_at	0.523947					Mtr.11017.1.S1_at	0.461051
Mtr.45346.1.S1_at	0.5238					Mtr.692.1.S1_at	0.461031
Mtr.50214.1.S1_at	0.523767					Mtr.17321.1.S1_at	0.460837
Mtr.21619.1.S1_at	0.523728					Mtr.7179.1.S1_x_at	0.460703
Mtr.18392.1.S1_at	0.523254					Mtr.37838.1.S1_at	0.460635
Mtr.33272.1.S1_at	0.523213					Mtr.37396.1.S1_at	0.460578
Mtr.37899.1.S1_at	0.523057					Mtr.51398.1.S1_at	0.460494
Mtr.50689.1.S1_x_at	0.522763					Mtr.37672.1.S1_at	0.460465
Mtr.14161.1.S1_s_at	0.522546					Mtr.31020.1.S1_at	0.460439
Mtr.26194.1.S1_s_at	0.522494					Mtr.31271.1.S1_x_at	0.460413
Mtr.47516.1.S1_at	0.522481					Mtr.16504.1.S1_at	0.460294
Mtr.39705.1.S1_at	0.522471					Mtr.13013.1.S1_at	0.460273
Mtr.31949.1.S1_at	0.522372					Mtr.26318.1.S1_at	0.460244
Mtr.50736.1.S1_at	0.522366					Mtr.42250.1.S1_at	0.460217
Mtr.50439.1.S1_at	0.522354					Mtr.9345.1.S1_at	0.460181
Mtr.44558.1.S1_at	0.522296					Mtr.35828.1.S1_at	0.460134
Mtr.36785.1.S1_at	0.522255					Mtr.32237.1.S1_at	0.46009
Mtr.8436.1.S1_at	0.522243					Mtr.43570.1.S1_at	0.46
Mtr.3278.1.S1_at	0.52224					Mtr.22003.1.S1_x_at	0.459998
Mtr.22782.1.S1_at	0.522187					Mtr.13182.1.S1_at	0.459982
Mtr.39919.1.S1_at	0.522173					Mtr.21393.1.S1_at	0.459957
Mtr.946.1.S1_at	0.522073					Mtr.13238.1.S1_at	0.459639
Mtr.30164.1.S1_at	0.521905					Mtr.10611.1.S1_at	0.459115
Mtr.4240.1.S1_at	0.521806					Mtr.3501.1.S1_s_at	0.459073
Mtr.51348.1.S1_at	0.521707					Mtr.6137.1.S1_at	0.459037
Mtr.12266.1.S1_at	0.521695					Mtr.47897.1.S1_at	0.458967
Mtr.37401.1.S1_at	0.521608					Mtr.40068.1.S1_at	0.45894
Mtr.36245.1.S1_at	0.521584					Mtr.51524.1.S1_at	0.45885
Mtr.27596.1.S1_at	0.521524					Mtr.4610.1.S1_at	0.458746
Mtr.40265.1.S1_at	0.521362					Mtr.49412.1.S1_at	0.458661
Mtr.26533.1.S1_at	0.52126					Mtr.49161.1.S1_at	0.458529
Mtr.25200.1.S1_at	0.521193					Mtr.4320.1.S1_at	0.4583
Mtr.18585.1.S1_at	0.521117					Mtr.48571.1.S1_at	0.458061
Mtr.14443.1.S1_at	0.521083					Mtr.3874.1.S1_at	0.458033
Mtr.24997.1.S1_s_at	0.520961					Mtr.9536.1.S1_at	0.457903
Mtr.31343.1.S1_at	0.520906					Mtr.11159.1.S1_at	0.457785
Mtr.19565.1.S1_s_at	0.520906					Mtr.12228.1.S1_at	0.457708
Mtr.32012.1.S1_at	0.52078					Mtr.35709.1.S1_at	0.457706
Mtr.49924.1.S1_at	0.520706					Mtr.3430.1.S1_at	0.457701
Mtr.1458.1.S1_at	0.52062					Mtr.38028.1.S1_at	0.457636
Mtr.21669.1.S1_at	0.520546					Mtr.40475.1.S1_at	0.457612
Mtr.10978.1.S1_at	0.520524					Mtr.13380.1.S1_at	0.457609
Mtr.20606.1.S1_at	0.520359					Mtr.13023.1.S1_at	0.457554
Mtr.164.1.S1_at	0.520246					Mtr.11341.1.S1_at	0.457448
Mtr.50848.1.S1_at	0.520202					Mtr.36379.1.S1_at	0.457448
Mtr.29771.1.S1_at	0.52018					Mtr.38786.1.S1_at	0.457303
Mtr.3710.1.S1_at	0.520052					Mtr.15962.1.S1_at	0.457299
Mtr.34828.1.S1_at	0.519667					Mtr.26890.1.S1_at	0.457286
Mtr.4838.1.S1_at	0.519619					Mtr.28293.1.S1_at	0.457226
Mtr.43651.1.S1_at	0.519609					Mtr.16871.1.S1_at	0.457146
Mtr.35447.1.S1_at	0.519438					Mtr.10316.1.S1_at	0.457051
Mtr.30885.1.S1_at	0.519334					Mtr.42957.1.S1_at	0.456945
Mtr.41699.1.S1_at	0.519154					Mtr.1892.1.S1_at	0.4569
Mtr.46893.1.S1_at	0.519031					Mtr.46956.1.S1_at	0.456802
Mtr.6650.1.S1_at	0.519024					Mtr.41585.1.S1_at	0.456795
Mtr.42249.1.S1_at	0.518935					Mtr.18068.1.S1_at	0.456736
Mtr.16327.1.S1_at	0.518902					Mtr.3253.1.S1_at	0.456674
Mtr.10429.1.S1_at	0.518872					Mtr.17952.1.S1_s_at	0.456601
Mtr.44925.1.S1_at	0.518758					Mtr.7520.1.S1_at	0.456559
Mtr.901.1.S1_at	0.518688					Mtr.1485.1.S1_at	0.456543
Mtr.11360.1.S1_at	0.518589					Mtr.41826.1.S1_at	0.456218
Mtr.51364.1.S1_at	0.518557					Mtr.41460.1.S1_at	0.456203
Mtr.25733.1.S1_at	0.518555					Mtr.7315.1.S1_at	0.456133
Mtr.37112.1.S1_at	0.518526					Mtr.44426.1.S1_at	0.456129
Mtr.3610.1.S1_at	0.518292					Mtr.7074.1.S1_at	0.456016
Mtr.33955.1.S1_at	0.518269					Mtr.12756.1.S1_at	0.455991
Mtr.26948.1.S1_at	0.518125					Mtr.39590.1.S1_at	0.455972
Mtr.43440.1.S1_at	0.518084					Mtr.10442.1.S1_at	0.455906
Mtr.50701.1.S1_x_at	0.518038					Mtr.20117.1.S1_at	0.455876
Mtr.33906.1.S1_at	0.518016					Mtr.29987.1.S1_at	0.455828
Mtr.7532.1.S1_at	0.517966					Mtr.7724.1.S1_at	0.455764
Mtr.50555.1.S1_x_at	0.51792					Mtr.6515.1.S1_at	0.455662
Mtr.28368.1.S1_at	0.517887					Mtr.49732.1.S1_at	0.455433
Mtr.3768.1.S1_at	0.517799					Mtr.39232.1.S1_at	0.455401
Mtr.7830.1.S1_at	0.517783					Mtr.9024.1.S1_at	0.455374
Mtr.34511.1.S1_at	0.517707					Mtr.34434.1.S1_at	0.455367
Mtr.17635.1.S1_at	0.517661					Mtr.45531.1.S1_at	0.455306
Mtr.22973.1.S1_x_at	0.517657					Mtr.8488.1.S1_at	0.455101
Mtr.7.1.S1_at	0.517587					Mtr.35882.1.S1_at	0.455063
Mtr.3369.1.S1_at	0.517525					Mtr.37836.1.S1_at	0.454984
Mtr.19430.1.S1_x_at	0.517513					Mtr.40708.1.S1_at	0.454917
Mtr.26675.1.S1_at	0.517438					Mtr.42488.1.S1_at	0.454907
Mtr.30653.1.S1_at	0.517394					Mtr.44038.1.S1_at	0.4549
Mtr.35910.1.S1_at	0.517174					Mtr.10177.1.S1_at	0.454875
Mtr.40214.1.S1_at	0.517164					Mtr.45386.1.S1_at	0.454626
Mtr.42267.1.S1_at	0.517086					Mtr.8814.1.S1_at	0.454583
Mtr.35854.1.S1_at	0.517065					Mtr.10658.1.S1_at	0.454349
Mtr.35238.1.S1_at	0.517034					Mtr.2693.1.S1_at	0.454343
Mtr.11936.1.S1_at	0.516819					Mtr.7390.1.S1_at	0.454312
Mtr.35718.1.S1_at	0.516776					Mtr.10315.1.S1_at	0.454262
Mtr.28306.1.S1_at	0.516673					Mtr.43854.1.S1_at	0.454232
Mtr.10174.1.S1_at	0.516626					Mtr.31086.1.S1_at	0.45422
Mtr.46948.1.S1_at	0.5163					Mtr.38614.1.S1_at	0.454147
Mtr.34954.1.S1_at	0.516232					Mtr.37034.1.S1_s_at	0.453923
Mtr.26962.1.S1_at	0.516143					Mtr.4427.1.S1_s_at	0.453901
Mtr.24099.1.S1_s_at	0.51613					Mtr.36931.1.S1_at	0.453811
Mtr.3405.1.S1_at	0.516112					Mtr.15436.1.S1_at	0.45376
Mtr.22.1.S1_x_at	0.515967					Mtr.7348.1.S1_at	0.453719
Mtr.43007.1.S1_at	0.515937					Mtr.8832.1.S1_at	0.453641
Mtr.24328.1.S1_s_at	0.515932					Mtr.6807.1.S1_at	0.453617
Mtr.31130.1.S1_at	0.51583					Mtr.4586.1.S1_at	0.453592
Mtr.6236.1.S1_at	0.515754					Mtr.29867.1.S1_at	0.453491
Mtr.2922.1.S1_at	0.515563					Mtr.4321.1.S1_at	0.453459
Mtr.26310.1.S1_at	0.515548					Mtr.28746.1.S1_at	0.453395
Mtr.17861.1.S1_at	0.515319					Mtr.21628.1.S1_at	0.453383
Mtr.7782.1.S1_at	0.515095					Mtr.12586.1.S1_at	0.453242
Mtr.11122.1.S1_at	0.51506					Mtr.13530.1.S1_at	0.453198
Mtr.4940.1.S1_at	0.515049					Mtr.43875.1.S1_at	0.452954
Mtr.22552.1.S1_at	0.514184					Mtr.7237.1.S1_at	0.452943
Mtr.1570.1.S1_at	0.514166					Mtr.37486.1.S1_at	0.45285
Mtr.40088.1.S1_at	0.514133					Mtr.8514.1.S1_at	0.452785
Mtr.7023.1.S1_at	0.51411					Mtr.11413.1.S1_at	0.45242
Mtr.144.1.S1_at	0.514028					Mtr.5380.1.S1_s_at	0.452381
Mtr.40693.1.S1_s_at	0.513838					Mtr.11042.1.S1_at	0.452346
Mtr.7764.1.S1_at	0.513679					Mtr.12088.1.S1_at	0.452345
Mtr.37032.1.S1_at	0.513506					Mtr.15457.1.S1_at	0.452283
Mtr.2901.1.S1_at	0.513374					Mtr.19153.1.S1_at	0.452258
Mtr.40148.1.S1_at	0.512944					Mtr.31759.1.S1_at	0.452188
Mtr.32309.1.S1_at	0.512622					Mtr.12729.1.S1_at	0.45211
Mtr.29627.1.S1_at	0.512608					Mtr.33549.1.S1_at	0.451948
Mtr.2616.1.S1_at	0.512592					Mtr.32341.1.S1_s_at	0.451473
Mtr.40159.1.S1_at	0.512543					Mtr.9288.1.S1_at	0.451444
Mtr.22390.1.S1_at	0.51244					Mtr.19079.1.S1_at	0.45144
Mtr.8236.1.S1_at	0.512165					Mtr.37327.1.S1_at	0.451427
Mtr.33048.1.S1_at	0.512105					Mtr.8460.1.S1_at	0.451319
Mtr.1208.1.S1_at	0.511839					Mtr.41443.1.S1_at	0.451247
Mtr.12250.1.S1_at	0.511834					Mtr.4329.1.S1_at	0.451202
Mtr.8473.1.S1_at	0.511422					Mtr.35216.1.S1_at	0.451161
Mtr.31934.1.S1_at	0.511389					Mtr.42049.1.S1_at	0.451099
Mtr.35303.1.S1_at	0.51137					Mtr.31610.1.S1_at	0.450909
Mtr.3929.1.S1_at	0.511283					Mtr.40275.1.S1_at	0.450634
Mtr.8321.1.S1_at	0.511219					Mtr.36978.1.S1_at	0.450621
Mtr.20950.1.S1_at	0.511183					Mtr.7438.1.S1_at	0.450493
Mtr.49005.1.S1_at	0.511027					Mtr.19730.1.S1_s_at	0.450445
Mtr.9397.1.S1_at	0.510991		TSAR2			Mtr.40489.1.S1_at	0.450378
Mtr.40154.1.S1_at	0.510961					Mtr.43232.1.S1_at	0.450348
Mtr.41262.1.S1_at	0.510948					Mtr.25149.1.S1_at	0.450333
Mtr.7222.1.S1_at	0.510933					Mtr.38536.1.S1_at	0.450209
Mtr.7355.1.S1_at	0.510821					Mtr.29024.1.S1_at	0.450152
Mtr.36067.1.S1_at	0.510501					Mtr.37575.1.S1_at	0.45001
Mtr.12777.1.S1_at	0.510352					Mtr.43377.1.S1_at	0.449891
Mtr.40544.1.S1_at	0.510294					Mtr.37667.1.S1_at	0.449868
Mtr.34539.1.S1_at	0.510211					Mtr.39355.1.S1_at	0.449775
Mtr.4895.1.S1_at	0.510133					Mtr.4796.1.S1_at	0.449725
Mtr.48054.1.S1_x_at	0.510099					Mtr.9364.1.S1_at	0.449667
Mtr.37127.1.S1_at	0.510026					Mtr.38214.1.S1_at	0.449588
Mtr.34764.1.S1_at	0.509956					Mtr.1895.1.S1_at	0.449312
Mtr.50951.1.S1_at	0.509904					Mtr.43010.1.S1_at	0.449162
Mtr.9067.1.S1_s_at	0.509897					Mtr.37840.1.S1_at	0.449147
Mtr.35551.1.S1_at	0.509784					Mtr.41049.1.S1_at	0.449095
Mtr.29541.1.S1_at	0.509725					Mtr.38071.1.S1_at	0.448998
Mtr.40103.1.S1_at	0.509698					Mtr.5763.1.S1_at	0.448945
Mtr.20494.1.S1_at	0.509656					Mtr.28330.1.S1_at	0.448897
Mtr.4143.1.S1_at	0.509442					Mtr.7050.1.S1_at	0.448647
Mtr.42068.1.S1_at	0.509218					Mtr.43436.1.S1_at	0.448562
Mtr.30844.1.S1_at	0.50915					Mtr.27025.1.S1_at	0.448481
Mtr.8038.1.S1_at	0.509074					Mtr.36141.1.S1_at	0.448343
Mtr.37809.1.S1_at	0.509029					Mtr.10688.1.S1_at	0.44834
Mtr.8329.1.S1_at	0.509018					Mtr.38137.1.S1_at	0.448298
Mtr.4073.1.S1_at	0.509011					Mtr.7380.1.S1_at	0.448277
Mtr.23233.1.S1_at	0.508833					Mtr.37505.1.S1_at	0.448259
Mtr.4809.1.S1_at	0.508759					Mtr.34379.1.S1_at	0.447865
Mtr.18306.1.S1_at	0.508539					Mtr.3561.1.S1_at	0.447767
Mtr.8358.1.S1_at	0.508395					Mtr.40288.1.S1_at	0.447629
Mtr.29467.1.S1_at	0.508258					Mtr.50775.1.S1_at	0.447547
Mtr.9423.1.S1_at	0.508136					Mtr.3494.1.S1_at	0.447475
Mtr.3747.1.S1_at	0.508125					Mtr.40538.1.S1_at	0.447236
Mtr.11451.1.S1_at	0.508102					Mtr.6194.1.S1_at	0.447106
Mtr.18419.1.S1_at	0.507959					Mtr.27704.1.S1_at	0.447007
Mtr.48220.1.S1_at	0.507901					Mtr.11115.1.S1_at	0.446924
Mtr.32135.1.S1_at	0.507755					Mtr.33183.1.S1_at	0.446846
Mtr.20354.1.S1_at	0.50766					Mtr.35476.1.S1_at	0.446578
Mtr.16454.1.S1_at	0.507647					Mtr.19355.1.S1_s_at	0.446529
Mtr.9225.1.S1_at	0.507622					Mtr.22003.1.S1_at	0.446465
Mtr.20458.1.S1_at	0.507529					Mtr.14349.1.S1_s_at	0.446463
Mtr.29644.1.S1_at	0.507522					Mtr.7355.1.S1_at	0.446288
Mtr.31214.1.S1_s_at	0.507501					Mtr.44122.1.S1_at	0.446273
Mtr.7751.1.S1_at	0.507481					Mtr.28813.1.S1_at	0.446209
Mtr.18252.1.S1_at	0.507431					Mtr.20358.1.S1_at	0.446185
Mtr.7767.1.S1_at	0.507417					Mtr.34701.1.S1_at	0.446115
Mtr.36925.1.S1_at	0.507401					Mtr.51196.1.S1_at	0.446068
Mtr.43790.1.S1_at	0.507356					Mtr.31613.1.S1_at	0.446004
Mtr.43171.1.S1_at	0.507257					Mtr.40218.1.S1_at	0.446004
Mtr.12210.1.S1_at	0.50723					Mtr.37484.1.S1_at	0.446003
Mtr.37868.1.S1_at	0.507212					Mtr.35463.1.S1_at	0.445939
Mtr.29860.1.S1_at	0.507208					Mtr.34379.1.S1_s_at	0.445786
Mtr.48672.1.S1_at	0.507181					Mtr.39311.1.S1_at	0.44572
Mtr.34068.1.S1_at	0.507089					Mtr.44866.1.S1_at	0.445718
Mtr.51606.1.S1_at	0.507004					Mtr.12781.1.S1_at	0.445707
Mtr.17309.1.S1_x_at	0.506877					Mtr.34390.1.S1_at	0.44565
Mtr.31384.1.S1_at	0.506843					Mtr.12198.1.S1_at	0.445555
Mtr.51394.1.S1_at	0.506794					Mtr.24207.1.S1_at	0.445529
Mtr.39468.1.S1_at	0.506755					Mtr.42995.1.S1_at	0.445499
Mtr.21209.1.S1_at	0.506717					Mtr.40313.1.S1_at	0.445413
Mtr.35995.1.S1_x_at	0.506707					Mtr.23856.1.S1_x_at	0.445403
Mtr.49016.1.S1_at	0.506679					Mtr.9130.1.S1_at	0.445401
Mtr.24353.1.S1_at	0.506649					Mtr.12122.1.S1_at	0.44538
Mtr.26617.1.S1_at	0.506603					Mtr.43983.1.S1_at	0.445235
Mtr.1300.1.S1_at	0.506554					Mtr.48951.1.S1_at	0.445215
Mtr.30800.1.S1_at	0.506544					Mtr.24741.1.S1_s_at	0.445073
Mtr.20724.1.S1_at	0.506339					Mtr.44020.1.S1_at	0.445037
Mtr.35476.1.S1_at	0.506304					Mtr.11706.1.S1_at	0.444986
Mtr.27617.1.S1_at	0.506226					Mtr.12605.1.S1_at	0.444955
Mtr.7746.1.S1_at	0.506187					Mtr.40688.1.S1_at	0.444931
Mtr.6955.1.S1_at	0.506114					Mtr.43222.1.S1_at	0.44487
Mtr.10657.1.S1_at	0.506086					Mtr.12898.1.S1_at	0.444836
Mtr.39565.1.S1_at	0.506084					Mtr.30709.1.S1_at	0.4447
Mtr.37588.1.S1_at	0.505955					Mtr.12593.1.S1_at	0.444698
Mtr.18647.1.S1_at	0.505881					Mtr.18453.1.S1_at	0.444644
Mtr.8451.1.S1_s_at	0.505779					Mtr.37135.1.S1_at	0.444458
Mtr.35780.1.S1_at	0.505735					Mtr.40898.1.S1_at	0.444454
Mtr.10420.1.S1_a_at	0.505723					Mtr.40198.1.S1_s_at	0.444403
Mtr.37775.1.S1_at	0.505628					Mtr.34621.1.S1_at	0.444343
Mtr.17877.1.S1_at	0.505607					Mtr.47794.1.S1_at	0.444327
Mtr.51645.1.S1_at	0.505435					Mtr.25598.1.S1_at	0.444012
Mtr.40240.1.S1_s_at	0.50543					Mtr.11476.1.S1_at	0.443965
Mtr.4833.1.S1_at	0.505348					Mtr.40212.1.S1_at	0.443954
Mtr.36670.1.S1_at	0.505167					Mtr.45896.1.S1_at	0.443921
Mtr.37983.1.S1_at	0.50507					Mtr.19225.1.S1_x_at	0.443854
Mtr.26187.1.S1_at	0.504967					Mtr.8921.1.S1_at	0.443778
Mtr.2898.1.S1_at	0.504895					Mtr.31859.1.S1_at	0.443756
Mtr.22928.1.S1_at	0.504795					Mtr.39150.1.S1_at	0.443725
Mtr.34079.1.S1_at	0.504622					Mtr.49161.1.S1_x_at	0.443669
Mtr.28834.1.S1_at	0.504558					Mtr.1566.1.S1_at	0.443664
Mtr.23995.1.S1_at	0.504437					Mtr.35895.1.S1_at	0.443635
Mtr.996.1.S1_s_at	0.504414					Mtr.40161.1.S1_at	0.443538
Mtr.43729.1.S1_at	0.504359					Mtr.49147.1.S1_at	0.443246
Mtr.8322.1.S1_at	0.504319					Mtr.32041.1.S1_at	0.443161
Mtr.30363.1.S1_at	0.504174					Mtr.47708.1.S1_at	0.443149
Mtr.4803.1.S1_at	0.504141					Mtr.46552.1.S1_at	0.443121
Mtr.3830.1.S1_at	0.504128					Mtr.29739.1.S1_at	0.44286
Mtr.17867.1.S1_x_at	0.504126					Mtr.8520.1.S1_at	0.442843
Mtr.30262.1.S1_at	0.504093					Mtr.40985.1.S1_at	0.442741
Mtr.38408.1.S1_at	0.504048					Mtr.31813.1.S1_at	0.442465
Mtr.19672.1.S1_at	0.503977					Mtr.43515.1.S1_at	0.442457
Mtr.17833.1.S1_at	0.503939					Mtr.5379.1.S1_at	0.442157
Mtr.616.1.S1_at	0.503884					Mtr.38424.1.S1_at	0.442116
Mtr.23484.1.S1_at	0.503837					Mtr.48558.1.S1_at	0.441993
Mtr.30292.1.S1_at	0.503676					Mtr.9555.1.S1_at	0.441863
Mtr.27467.1.S1_at	0.503586					Mtr.51362.1.S1_at	0.441859
Mtr.43018.1.S1_at	0.503487					Mtr.12564.1.S1_at	0.441724
Mtr.20538.1.S1_at	0.50341					Mtr.38318.1.S1_at	0.441695
Mtr.4205.1.S1_at	0.503397					Mtr.27667.1.S1_at	0.441578
Mtr.24556.1.S1_at	0.503379					Mtr.40923.1.S1_at	0.441433
Mtr.29543.1.S1_at	0.50337					Mtr.40064.1.S1_at	0.441362
Mtr.11941.1.S1_at	0.50331					Mtr.13137.1.S1_at	0.441117
Mtr.7533.1.S1_at	0.503132					Mtr.43642.1.S1_at	0.440987
Mtr.38763.1.S1_at	0.503092					Mtr.5080.1.S1_s_at	0.440812
Mtr.39546.1.S1_at	0.50308					Mtr.26989.1.S1_at	0.440628
Mtr.4223.1.S1_at	0.503062					Mtr.11516.1.S1_at	0.440592
Mtr.35805.1.S1_at	0.50301					Mtr.25748.1.S1_at	0.440568
Mtr.31281.1.S1_at	0.502791					Mtr.8316.1.S1_at	0.440414
Mtr.29724.1.S1_at	0.502743					Mtr.46641.1.S1_at	0.440378
Mtr.2145.1.S1_at	0.502706					Mtr.37292.1.S1_at	0.440361
Mtr.39926.1.S1_at	0.502686					Mtr.1889.1.S1_at	0.440342
Mtr.35368.1.S1_at	0.502675					Mtr.41109.1.S1_at	0.440199
Mtr.37235.1.S1_at	0.502527					Mtr.51199.1.S1_at	0.440195
Mtr.26084.1.S1_at	0.502478					Mtr.15624.1.S1_at	0.440149
Mtr.33983.1.S1_at	0.502354					Mtr.40576.1.S1_at	0.440103
Mtr.49687.1.S1_x_at	0.502311					Mtr.37427.1.S1_at	0.440013
Mtr.5764.1.S1_at	0.502252					Mtr.8578.1.S1_at	0.439959
Mtr.30667.1.S1_at	0.502038					Mtr.40812.1.S1_at	0.439831
Mtr.28714.1.S1_at	0.502009					Mtr.35708.1.S1_at	0.439593
Mtr.21906.1.S1_at	0.5019					Mtr.47208.1.S1_at	0.439592
Mtr.27939.1.S1_at	0.501772					Mtr.44948.1.S1_at	0.439327
Mtr.40890.1.S1_at	0.50151					Mtr.16802.1.S1_at	0.439202
Mtr.20956.1.S1_at	0.501505					Mtr.28834.1.S1_at	0.439186
Mtr.47444.1.S1_s_at	0.501277					Mtr.44323.1.S1_at	0.439181
Mtr.12721.1.S1_at	0.501218					Mtr.11571.1.S1_s_at	0.439116
Mtr.36987.1.S1_at	0.501117					Mtr.11820.1.S1_at	0.439102
Mtr.25282.1.S1_at	0.501049					Mtr.2633.1.S1_at	0.439029
Mtr.27106.1.S1_at	0.501004					Mtr.3365.1.S1_at	0.438976
Mtr.2843.1.S1_at	0.500948					Mtr.42563.1.S1_at	0.43896
Mtr.17653.1.S1_at	0.500936					Mtr.36028.1.S1_at	0.438922
Mtr.29786.1.S1_at	0.500922					Mtr.43566.1.S1_at	0.438862
Mtr.35768.1.S1_at	0.500921					Mtr.7877.1.S1_at	0.438835
Mtr.14677.1.S1_at	0.500842					Mtr.44886.1.S1_at	0.438794
Mtr.51625.1.S1_at	0.500825					Mtr.10466.1.S1_at	0.438548
Mtr.8480.1.S1_at	0.500775					Mtr.8879.1.S1_at	0.438522
Mtr.29798.1.S1_at	0.500622					Mtr.51098.1.S1_s_at	0.438487
Mtr.43776.1.S1_at	0.500607					Mtr.8652.1.S1_at	0.438476
Mtr.40224.1.S1_at	0.500331					Mtr.16693.1.S1_at	0.438444
Mtr.34027.1.S1_at	0.500274					Mtr.37224.1.S1_at	0.438372
Mtr.1133.1.S1_at	0.500204					Mtr.42087.1.S1_at	0.438331
Mtr.29626.1.S1_at	0.500115					Mtr.44087.1.S1_at	0.438262
Mtr.35663.1.S1_at	0.500067					Mtr.19224.1.S1_at	0.43825
Mtr.42436.1.S1_at	0.499945					Mtr.49147.1.S1_x_at	0.438227
Mtr.19535.1.S1_at	0.499915					Mtr.13945.1.S1_at	0.438216
Mtr.7616.1.S1_at	0.499793					Mtr.31687.1.S1_at	0.43811
Mtr.7414.1.S1_at	0.499776					Mtr.29944.1.S1_at	0.437759
Mtr.14490.1.S1_at	0.499737					Mtr.9934.1.S1_s_at	0.437748
Mtr.7179.1.S1_at	0.499689					Mtr.7209.1.S1_at	0.4377
Mtr.35517.1.S1_at	0.4995					Mtr.36079.1.S1_at	0.437698
Mtr.23642.1.S1_at	0.499453					Mtr.31519.1.S1_at	0.437666
Mtr.17508.1.S1_at	0.499301					Mtr.21521.1.S1_at	0.437609
Mtr.30340.1.S1_at	0.499291					Mtr.7504.1.S1_at	0.437571
Mtr.4926.1.S1_at	0.499259					Mtr.46211.1.S1_s_at	0.437414
Mtr.37403.1.S1_at	0.499245					Mtr.52122.1.S1_at	0.437371
Mtr.29739.1.S1_at	0.499121					Mtr.34750.1.S1_at	0.437354
Mtr.29871.1.S1_at	0.498964					Mtr.12517.1.S1_at	0.43735
Mtr.6287.1.S1_at	0.498851					Mtr.20234.1.S1_at	0.437262
Mtr.3367.1.S1_at	0.49882					Mtr.11999.1.S1_at	0.43724
Mtr.28700.1.S1_at	0.498706					Mtr.31719.1.S1_at	0.437213
Mtr.36985.1.S1_s_at	0.498593					Mtr.40541.1.S1_at	0.437108
Mtr.48977.1.S1_at	0.49851					Mtr.39926.1.S1_at	0.43708
Mtr.11247.1.S1_at	0.498257					Mtr.31490.1.S1_at	0.436941
Mtr.34731.1.S1_at	0.498136					Mtr.43505.1.S1_at	0.436833
Mtr.49809.1.S1_at	0.498084					Mtr.29642.1.S1_at	0.436833
Mtr.37246.1.S1_at	0.498008					Mtr.40860.1.S1_at	0.436777
Mtr.36872.1.S1_at	0.497942					Mtr.46219.1.S1_x_at	0.436435
Mtr.27246.1.S1_at	0.497938					Mtr.26942.1.S1_at	0.43627
Mtr.1917.1.S1_at	0.497913					Mtr.30292.1.S1_at	0.43627
Mtr.36753.1.S1_at	0.497816					Mtr.10587.1.S1_at	0.436236
Mtr.22294.1.S1_at	0.497769					Mtr.7553.1.S1_at	0.436227
Mtr.6289.1.S1_at	0.497748					Mtr.24588.1.S1_at	0.436198
Mtr.26946.1.S1_at	0.497746					Mtr.40200.1.S1_at	0.436146
Mtr.22701.1.S1_at	0.497664					Mtr.22850.1.S1_at	0.435982
Mtr.3019.1.S1_at	0.497654					Mtr.29518.1.S1_at	0.435871
Mtr.3772.1.S1_at	0.497583					Mtr.31990.1.S1_s_at	0.435711
Mtr.7583.1.S1_at	0.497579					Mtr.10993.1.S1_at	0.435629
Mtr.49240.1.S1_s_at	0.497573					Mtr.11196.1.S1_at	0.435574
Mtr.17838.1.S1_s_at	0.497503					Mtr.49924.1.S1_s_at	0.43557
Mtr.7272.1.S1_at	0.497402					Mtr.31520.1.S1_at	0.435528
Mtr.35432.1.S1_at	0.497374					Mtr.11005.1.S1_at	0.435518
Mtr.29115.1.S1_at	0.497318					Mtr.1923.1.S1_s_at	0.435397
Mtr.46309.1.S1_x_at	0.497293					Mtr.1891.1.S1_at	0.435314
Mtr.3387.1.S1_at	0.497273					Mtr.10404.1.S1_at	0.435249
Mtr.22877.1.S1_x_at	0.497242					Mtr.29727.1.S1_at	0.435244
Mtr.23976.1.S1_at	0.497167					Mtr.8363.1.S1_at	0.435222
Mtr.20354.1.S1_x_at	0.497063					Mtr.37503.1.S1_at	0.43521
Mtr.29508.1.S1_at	0.497059					Mtr.44435.1.S1_at	0.434834
Mtr.14238.1.S1_at	0.496949					Mtr.36146.1.S1_at	0.434814
Mtr.26774.1.S1_at	0.496931					Mtr.40169.1.S1_at	0.434715
Mtr.21854.1.S1_x_at	0.496913					Mtr.24967.1.S1_at	0.434713
Mtr.21254.1.S1_at	0.496783					Mtr.27717.1.S1_at	0.434497
Mtr.33117.1.S1_at	0.496696					Mtr.44690.1.S1_at	0.434413
Mtr.41218.1.S1_at	0.496571					Mtr.23789.1.S1_s_at	0.434346
Mtr.7589.1.S1_at	0.49652					Mtr.11820.1.S1_x_at	0.434257
Mtr.4909.1.S1_at	0.496501					Mtr.36843.1.S1_at	0.434238
Mtr.36951.1.S1_at	0.496462					Mtr.12459.1.S1_at	0.434236
Mtr.37943.1.S1_at	0.496451					Mtr.36878.1.S1_at	0.434216
Mtr.11614.1.S1_at	0.496325					Mtr.2382.1.S1_at	0.434183
Mtr.48062.1.S1_at	0.496318					Mtr.31735.1.S1_s_at	0.434172
Mtr.49550.1.S1_at	0.49625					Mtr.41560.1.S1_at	0.434123
Mtr.1468.1.S1_at	0.496121					Mtr.34722.1.S1_at	0.434053
Mtr.3534.1.S1_at	0.496096					Mtr.6649.1.S1_at	0.433989
Mtr.20991.1.S1_at	0.49577					Mtr.51464.1.S1_at	0.43374
Mtr.14891.1.S1_s_at	0.495732					Mtr.43321.1.S1_at	0.433711
Mtr.7871.1.S1_at	0.495503					Mtr.40619.1.S1_at	0.433649
Mtr.29616.1.S1_at	0.495426					Mtr.8874.1.S1_at	0.433642
Mtr.8414.1.S1_at	0.495399					Mtr.25379.1.S1_at	0.433533
Mtr.44561.1.S1_at	0.495367					Mtr.5429.1.S1_at	0.433369
Mtr.21380.1.S1_at	0.495313					Mtr.45460.1.S1_at	0.433344
Mtr.49506.1.S1_at	0.495278					Mtr.31917.1.S1_at	0.433334
Mtr.42736.1.S1_at	0.495164					Mtr.33727.1.S1_at	0.433309
Mtr.10913.1.S1_at	0.495115					Mtr.36445.1.S1_at	0.433123
Mtr.20425.1.S1_at	0.495086					Mtr.43545.1.S1_at	0.433097
Mtr.40038.1.S1_at	0.495045					Mtr.44865.1.S1_at	0.433086
Mtr.10812.1.S1_at	0.494974					Mtr.12130.1.S1_at	0.432997
Mtr.33973.1.S1_at	0.494958					Mtr.41593.1.S1_at	0.432927
Mtr.30343.1.S1_at	0.494927					Mtr.38426.1.S1_at	0.432919
Mtr.49656.1.S1_at	0.494872					Mtr.30668.1.S1_at	0.43281
Mtr.3218.1.S1_at	0.494686					Mtr.680.1.S1_at	0.432703
Mtr.19683.1.S1_at	0.494466					Mtr.36367.1.S1_at	0.432478
Mtr.51043.1.S1_at	0.494381					Mtr.43359.1.S1_at	0.432426
Mtr.34279.1.S1_at	0.494354					Mtr.40567.1.S1_at	0.432273
Mtr.31826.1.S1_at	0.494287					Mtr.38298.1.S1_at	0.43224
Mtr.24100.1.S1_at	0.494239					Mtr.12468.1.S1_at	0.43224
Mtr.29811.1.S1_at	0.494117					Mtr.44965.1.S1_at	0.432239
Mtr.35695.1.S1_at	0.494116					Mtr.8529.1.S1_at	0.432238
Mtr.42494.1.S1_at	0.494071					Mtr.23398.1.S1_at	0.432233
Mtr.31979.1.S1_at	0.494037					Mtr.11253.1.S1_at	0.432228
Mtr.36194.1.S1_at	0.494037					Mtr.43305.1.S1_at	0.432126
Mtr.35505.1.S1_at	0.494014					Mtr.44055.1.S1_at	0.432119
Mtr.22243.1.S1_at	0.493947					Mtr.37465.1.S1_at	0.432105
Mtr.1342.1.S1_at	0.493889					Mtr.9048.1.S1_at	0.432096
Mtr.52228.1.S1_at	0.493886					Mtr.40766.1.S1_at	0.432062
Mtr.23354.1.S1_at	0.49388					Mtr.20870.1.S1_s_at	0.432034
Mtr.42432.1.S1_at	0.493748					Mtr.10318.1.S1_at	0.431945
Mtr.20459.1.S1_at	0.493746					Mtr.32115.1.S1_at	0.431892
Mtr.43475.1.S1_at	0.493522					Mtr.32801.1.S1_at	0.431829
Mtr.7729.1.S1_at	0.49352					Mtr.39100.1.S1_at	0.431808
Mtr.2214.1.S1_x_at	0.493477					Mtr.16656.1.S1_at	0.431775
Mtr.49533.1.S1_at	0.49344					Mtr.4768.1.S1_at	0.431766
Mtr.52288.1.S1_x_at	0.493436					Mtr.37904.1.S1_at	0.431765
Mtr.20472.1.S1_at	0.493419					Mtr.11450.1.S1_at	0.431699
Mtr.30057.1.S1_at	0.493397					Mtr.38719.1.S1_at	0.431669
Mtr.19557.1.S1_at	0.493357					Mtr.43755.1.S1_at	0.431576
Mtr.29391.1.S1_at	0.493337					Mtr.40168.1.S1_at	0.431566
Mtr.20534.1.S1_x_at	0.493241					Mtr.4467.1.S1_at	0.431304
Mtr.22825.1.S1_at	0.493143					Mtr.31825.1.S1_at	0.431297
Mtr.45779.1.S1_at	0.493103					Mtr.3732.1.S1_at	0.431256
Mtr.31038.1.S1_at	0.493082					Mtr.1874.1.S1_s_at	0.4312
Mtr.40042.1.S1_at	0.49306					Mtr.9976.1.S1_at	0.431196
Mtr.20890.1.S1_at	0.493014					Mtr.36073.1.S1_s_at	0.431177
Mtr.30598.1.S1_at	0.492926					Mtr.7695.1.S1_at	0.43117
Mtr.36972.1.S1_at	0.492699					Mtr.29769.1.S1_at	0.431163
Mtr.10357.1.S1_at	0.492599					Mtr.10534.1.S1_at	0.43115
Mtr.43544.1.S1_at	0.492545					Mtr.37251.1.S1_at	0.431101
Mtr.46637.1.S1_at	0.492477					Mtr.13403.1.S1_at	0.431011
Mtr.22099.1.S1_at	0.492429					Mtr.44273.1.S1_at	0.430875
Mtr.22253.1.S1_at	0.492394					Mtr.41852.1.S1_at	0.430839
Mtr.12432.1.S1_at	0.4923					Mtr.41764.1.S1_s_at	0.430756
Mtr.23936.1.S1_at	0.492297					Mtr.40470.1.S1_at	0.430506
Mtr.35730.1.S1_at	0.492256					Mtr.9472.1.S1_at	0.430504
Mtr.35953.1.S1_at	0.492238					Mtr.43555.1.S1_at	0.430468
Mtr.36135.1.S1_at	0.492211					Mtr.41662.1.S1_at	0.430089
Mtr.6533.1.S1_at	0.49211					Mtr.43651.1.S1_at	0.43008
Mtr.38396.1.S1_at	0.492033					Mtr.37584.1.S1_at	0.430016
Mtr.47517.1.S1_at	0.491957					Mtr.42843.1.S1_at	0.43001
Mtr.24849.1.S1_at	0.491884					Mtr.52145.1.S1_at	0.429987
Mtr.30634.1.S1_at	0.491833					Mtr.16587.1.S1_at	0.429914
Mtr.14144.1.S1_s_at	0.491654					Mtr.45202.1.S1_at	0.429914
Mtr.31056.1.S1_at	0.491622					Mtr.40517.1.S1_s_at	0.42986
Mtr.4644.1.S1_at	0.491593					Mtr.8553.1.S1_at	0.429824
Mtr.15677.1.S1_at	0.491499					Mtr.50821.1.S1_at	0.429809
Mtr.26345.1.S1_at	0.491486					Mtr.41956.1.S1_at	0.429773
Mtr.4433.1.S1_at	0.491057					Mtr.37727.1.S1_at	0.429704
Mtr.9007.1.S1_at	0.491036					Mtr.16915.1.S1_s_at	0.429699
Mtr.25410.1.S1_at	0.491002					Mtr.12246.1.S1_at	0.429647
Mtr.30161.1.S1_at	0.490908					Mtr.552.1.S1_at	0.429639
Mtr.21426.1.S1_x_at	0.490759					Mtr.1828.1.S1_at	0.429595
Mtr.33950.1.S1_at	0.490718					Mtr.12689.1.S1_at	0.429417
Mtr.37080.1.S1_at	0.490684					Mtr.35689.1.S1_at	0.429342
Mtr.5285.1.S1_at	0.490681					Mtr.41003.1.S1_at	0.429324
Mtr.27593.1.S1_at	0.490562					Mtr.41541.1.S1_at	0.429216
Mtr.36850.1.S1_at	0.490527					Mtr.37884.1.S1_at	0.429201
Mtr.37862.1.S1_at	0.490526					Mtr.44997.1.S1_at	0.429053
Mtr.26729.1.S1_x_at	0.49046					Mtr.52011.1.S1_s_at	0.428985
Mtr.2796.1.S1_at	0.490377					Mtr.10361.1.S1_at	0.428865
Mtr.29558.1.S1_at	0.490229					Mtr.22921.1.S1_x_at	0.428806
Mtr.23815.1.S1_at	0.490185					Mtr.9916.1.S1_at	0.428695
Mtr.20697.1.S1_at	0.490165					Mtr.3522.1.S1_at	0.428693
Mtr.49161.1.S1_at	0.489963					Mtr.35418.1.S1_at	0.428647
Mtr.31959.1.S1_at	0.489928					Mtr.2095.1.S1_at	0.428633
Mtr.21758.1.S1_at	0.48981					Mtr.37564.1.S1_at	0.428531
Mtr.31041.1.S1_at	0.489532					Mtr.13028.1.S1_at	0.428481
Mtr.15247.1.S1_at	0.489514					Mtr.35582.1.S1_at	0.428424
Mtr.50298.1.S1_s_at	0.489431					Mtr.9002.1.S1_at	0.428225
Mtr.10912.1.S1_at	0.489364					Mtr.4719.1.S1_at	0.428193
Mtr.1892.1.S1_at	0.48927					Mtr.48838.1.S1_at	0.428082
Mtr.30102.1.S1_at	0.489244					Mtr.40608.1.S1_at	0.428002
Mtr.27080.1.S1_at	0.489129					Mtr.12454.1.S1_at	0.427762
Mtr.31483.1.S1_at	0.489122					Mtr.7549.1.S1_at	0.42771
Mtr.9066.1.S1_at	0.488974					Mtr.38342.1.S1_at	0.427677
Mtr.28303.1.S1_at	0.48896					Mtr.4643.1.S1_at	0.427675
Mtr.35518.1.S1_at	0.488938					Mtr.18666.1.S1_at	0.427524
Mtr.22511.1.S1_at	0.488921					Mtr.21116.1.S1_at	0.427438
Mtr.30513.1.S1_at	0.488911					Mtr.37707.1.S1_at	0.427421
Mtr.51085.1.S1_at	0.488855					Mtr.1155.1.S1_at	0.42742
Mtr.17026.1.S1_at	0.488853					Mtr.44039.1.S1_at	0.427374
Mtr.28031.1.S1_at	0.48885					Mtr.12027.1.S1_at	0.427288
Mtr.13746.1.S1_at	0.488825					Mtr.33384.1.S1_at	0.427171
Mtr.23820.1.S1_s_at	0.488795					Mtr.45399.1.S1_at	0.427101
Mtr.44374.1.S1_at	0.488647					Mtr.45719.1.S1_at	0.427033
Mtr.16372.1.S1_x_at	0.488588					Mtr.9186.1.S1_at	0.426984
Mtr.4882.1.S1_at	0.488536					Mtr.8834.1.S1_at	0.426896
Mtr.52059.1.S1_at	0.488478					Mtr.11890.1.S1_at	0.426588
Mtr.21751.1.S1_at	0.488351					Mtr.37790.1.S1_at	0.426552
Mtr.7109.1.S1_at	0.488252					Mtr.42073.1.S1_at	0.426535
Mtr.51648.1.S1_at	0.488131					Mtr.52206.1.S1_s_at	0.42653
Mtr.51552.1.S1_at	0.488008					Mtr.1647.1.S1_at	0.426513
Mtr.47275.1.S1_at	0.487985					Mtr.40172.1.S1_at	0.426326
Mtr.7925.1.S1_at	0.487874					Mtr.10873.1.S1_at	0.426315
Mtr.4874.1.S1_at	0.48784					Mtr.8471.1.S1_at	0.426252
Mtr.43945.1.S1_at	0.487802					Mtr.9299.1.S1_at	0.426167
Mtr.30971.1.S1_x_at	0.487722					Mtr.31921.1.S1_s_at	0.426023
Mtr.1180.1.S1_at	0.487699					Mtr.23.1.S1_at	0.425991
Mtr.12939.1.S1_at	0.487697					Mtr.25635.1.S1_at	0.425924
Mtr.30041.1.S1_at	0.487686					Mtr.43947.1.S1_at	0.425911
Mtr.17000.1.S1_at	0.48758					Mtr.38499.1.S1_at	0.42586
Mtr.38663.1.S1_at	0.487552					Mtr.8629.1.S1_at	0.425835
Mtr.27286.1.S1_at	0.487532					Mtr.45182.1.S1_at	0.425815
Mtr.19947.1.S1_at	0.4873					Mtr.29447.1.S1_at	0.425795
Mtr.24964.1.S1_at	0.487209					Mtr.27699.1.S1_s_at	0.425695
Mtr.2385.1.S1_at	0.487135					Mtr.25880.1.S1_at	0.425675
Mtr.6639.1.S1_s_at	0.48711					Mtr.30455.1.S1_at	0.425657
Mtr.7951.1.S1_at	0.487093					Mtr.10921.1.S1_s_at	0.425622
Mtr.316.1.S1_x_at	0.487068					Mtr.44032.1.S1_at	0.425613
Mtr.8161.1.S1_at	0.487029					Mtr.1332.1.S1_at	0.425595
Mtr.3918.1.S1_at	0.486995					Mtr.10591.1.S1_at	0.42556
Mtr.1518.1.S1_at	0.48697					Mtr.13398.1.S1_at	0.42541
Mtr.39492.1.S1_at	0.486864					Mtr.31794.1.S1_s_at	0.425281
Mtr.21680.1.S1_at	0.486863					Mtr.34400.1.S1_at	0.425232
Mtr.35795.1.S1_at	0.486806					Mtr.26895.1.S1_s_at	0.425217
Mtr.44064.1.S1_at	0.48673					Mtr.29411.1.S1_at	0.42512
Mtr.37843.1.S1_at	0.486673					Mtr.43086.1.S1_at	0.42511
Mtr.37777.1.S1_at	0.486672					Mtr.31075.1.S1_at	0.424921
Mtr.3670.1.S1_at	0.486639					Mtr.40614.1.S1_at	0.424916
Mtr.15632.1.S1_at	0.486623					Mtr.40720.1.S1_at	0.424778
Mtr.21030.1.S1_at	0.486561					Mtr.47988.1.S1_at	0.424749
Mtr.3779.1.S1_at	0.486548					Mtr.46632.1.S1_at	0.42472
Mtr.23971.1.S1_at	0.486483					Mtr.42104.1.S1_at	0.424699
Mtr.30312.1.S1_at	0.486385					Mtr.32112.1.S1_at	0.424634
Mtr.20254.1.S1_at	0.486376					Mtr.10683.1.S1_at	0.424462
Mtr.47478.1.S1_at	0.486183					Mtr.43249.1.S1_at	0.424255
Mtr.10322.1.S1_at	0.486159					Mtr.39961.1.S1_at	0.424251
Mtr.10552.1.S1_at	0.486047					Mtr.16220.1.S1_at	0.424162
Mtr.52096.1.S1_at	0.486041					Mtr.7053.1.S1_at	0.424126
Mtr.50327.1.S1_at	0.485912					Mtr.35614.1.S1_at	0.42409
Mtr.31215.1.S1_at	0.485881					Mtr.41895.1.S1_at	0.424062
Mtr.25974.1.S1_at	0.485847					Mtr.12793.1.S1_at	0.424031
Mtr.35938.1.S1_at	0.485788					Mtr.18253.1.S1_at	0.423917
Mtr.6945.1.S1_at	0.485762					Mtr.47098.1.S1_at	0.423722
Mtr.31757.1.S1_at	0.485578					Mtr.38603.1.S1_at	0.423716
Mtr.25608.1.S1_at	0.485564					Mtr.27570.1.S1_at	0.423708
Mtr.28908.1.S1_at	0.485549					Mtr.7275.1.S1_at	0.423697
Mtr.28251.1.S1_at	0.485465					Mtr.44437.1.S1_at	0.423692
Mtr.51141.1.S1_at	0.485434					Mtr.37423.1.S1_at	0.423406
Mtr.38893.1.S1_at	0.485432					Mtr.11371.1.S1_at	0.423396
Mtr.9919.1.S1_at	0.485422					Mtr.22084.1.S1_s_at	0.423325
Mtr.14575.1.S1_at	0.485412					Mtr.13015.1.S1_at	0.423207
Mtr.48823.1.S1_at	0.485311					Mtr.14806.1.S1_at	0.423202
Mtr.41007.1.S1_at	0.485301					Mtr.16815.1.S1_at	0.423202
Mtr.19763.1.S1_at	0.485291					Mtr.11815.1.S1_at	0.423162
Mtr.51337.1.S1_at	0.48529					Mtr.35303.1.S1_at	0.423146
Mtr.7279.1.S1_s_at	0.485256					Mtr.7994.1.S1_at	0.42314
Mtr.31492.1.S1_at	0.485235					Mtr.10371.1.S1_at	0.423044
Mtr.33839.1.S1_at	0.48522					Mtr.43299.1.S1_at	0.422983
Mtr.29783.1.S1_at	0.485204					Mtr.39902.1.S1_at	0.422955
Mtr.27406.1.S1_at	0.485148					Mtr.33876.1.S1_at	0.42286
Mtr.25772.1.S1_at	0.485072					Mtr.4030.1.S1_at	0.422826
Mtr.47059.1.S1_s_at	0.485069					Mtr.10565.1.S1_at	0.422776
Mtr.20949.1.S1_at	0.484979					Mtr.43895.1.S1_at	0.422744
Mtr.882.1.S1_at	0.484978					Mtr.11078.1.S1_at	0.422734
Mtr.13101.1.S1_at	0.484965					Mtr.17330.1.S1_x_at	0.422649
Mtr.21001.1.S1_s_at	0.484942					Mtr.32737.1.S1_at	0.422616
Mtr.42998.1.S1_at	0.484851					Mtr.11504.1.S1_at	0.422573
Mtr.41080.1.S1_at	0.484767					Mtr.44274.1.S1_at	0.422526
Mtr.43694.1.S1_at	0.484685					Mtr.45273.1.S1_at	0.42241
Mtr.23476.1.S1_s_at	0.484683					Mtr.20350.1.S1_s_at	0.422347
Mtr.23253.1.S1_at	0.484659					Mtr.10547.1.S1_s_at	0.422334
Mtr.731.1.S1_at	0.484629					Mtr.18111.1.S1_at	0.42233
Mtr.6584.1.S1_at	0.484601					Mtr.40334.1.S1_at	0.422291
Mtr.4778.1.S1_at	0.48453					Mtr.7444.1.S1_s_at	0.422274
Mtr.50949.1.S1_at	0.484503					Mtr.50000.1.S1_at	0.422242
Mtr.20809.1.S1_at	0.484476					Mtr.39118.1.S1_at	0.422183
Mtr.47861.1.S1_at	0.484352					Mtr.25887.1.S1_at	0.422043
Mtr.49157.1.S1_at	0.48428					Mtr.46745.1.S1_at	0.422041
Mtr.16927.1.S1_at	0.484226					Mtr.36008.1.S1_at	0.422017
Mtr.37465.1.S1_at	0.484198					Mtr.30178.1.S1_at	0.421927
Mtr.40538.1.S1_at	0.484132					Mtr.8610.1.S1_at	0.421915
Mtr.31280.1.S1_at	0.484069					Mtr.38803.1.S1_at	0.421892
Mtr.21454.1.S1_at	0.4839					Mtr.27658.1.S1_at	0.421836
Mtr.7660.1.S1_at	0.483853					Mtr.38835.1.S1_at	0.421775
Mtr.40286.1.S1_at	0.483788					Mtr.13746.1.S1_at	0.421709
Mtr.35656.1.S1_at	0.483567					Mtr.38648.1.S1_at	0.42169
Mtr.49021.1.S1_at	0.483307					Mtr.10437.1.S1_at	0.421544
Mtr.48492.1.S1_at	0.483193					Mtr.2867.1.S1_at	0.421542
Mtr.25047.1.S1_at	0.48316					Mtr.12861.1.S1_at	0.421517
Mtr.46949.1.S1_at	0.483128					Mtr.8785.1.S1_at	0.421485
Mtr.25140.1.S1_at	0.483078					Mtr.31269.1.S1_at	0.421405
Mtr.36906.1.S1_at	0.483067					Mtr.8879.1.S1_x_at	0.421375
Mtr.30586.1.S1_at	0.48293					Mtr.12947.1.S1_at	0.421339
Mtr.7574.1.S1_at	0.482829					Mtr.35769.1.S1_at	0.421308
Mtr.2294.1.S1_at	0.482599					Mtr.31333.1.S1_at	0.421278
Mtr.18844.1.S1_at	0.482548					Mtr.8489.1.S1_at	0.42123
Mtr.22080.1.S1_at	0.4825					Mtr.43654.1.S1_at	0.421181
Mtr.1380.1.S1_at	0.482499					Mtr.10652.1.S1_at	0.421063
Mtr.36228.1.S1_at	0.482498					Mtr.35420.1.S1_s_at	0.420995
Mtr.8320.1.S1_at	0.482477					Mtr.47542.1.S1_at	0.420988
Mtr.1923.1.S1_at	0.482292					Mtr.46195.1.S1_s_at	0.420968
Mtr.11077.1.S1_at	0.482238					Mtr.41171.1.S1_at	0.420957
Mtr.3366.1.S1_at	0.4821					Mtr.35497.1.S1_at	0.420955
Mtr.30875.1.S1_at	0.482062					Mtr.43861.1.S1_at	0.420902
Mtr.41662.1.S1_at	0.482042					Mtr.11417.1.S1_at	0.420866
Mtr.40398.1.S1_at	0.481913					Mtr.7292.1.S1_at	0.420837
Mtr.34302.1.S1_at	0.481828					Mtr.42297.1.S1_at	0.420746
Mtr.31932.1.S1_at	0.48182					Mtr.41570.1.S1_s_at	0.4207
Mtr.1411.1.S1_at	0.481803					Mtr.37574.1.S1_at	0.420662
Mtr.43153.1.S1_at	0.481791					Mtr.40038.1.S1_at	0.420657
Mtr.29621.1.S1_at	0.481769					Mtr.7279.1.S1_s_at	0.420652
Mtr.22730.1.S1_at	0.481765					Mtr.7406.1.S1_at	0.420536
Mtr.5821.1.S1_at	0.481611					Mtr.12007.1.S1_at	0.420505
Mtr.19636.1.S1_at	0.481476					Mtr.3565.1.S1_at	0.420434
Mtr.16065.1.S1_at	0.481366					Mtr.2329.1.S1_at	0.420406
Mtr.29125.1.S1_at	0.481315					Mtr.10751.1.S1_at	0.420403
Mtr.4764.1.S1_at	0.481268					Mtr.8838.1.S1_at	0.420269
Mtr.24963.1.S1_at	0.481249					Mtr.50335.1.S1_s_at	0.420243
Mtr.15945.1.S1_a_at	0.481135					Mtr.41570.1.S1_at	0.42023
Mtr.31874.1.S1_at	0.481131					Mtr.12638.1.S1_at	0.420121
Mtr.43669.1.S1_at	0.480906					Mtr.4701.1.S1_s_at	0.420117
Mtr.3571.1.S1_at	0.480835					Mtr.27490.1.S1_at	0.420085
Mtr.30548.1.S1_at	0.480773					Mtr.10519.1.S1_at	0.42002
Mtr.42738.1.S1_at	0.48066					Mtr.19399.1.S1_at	0.419955
Mtr.7611.1.S1_at	0.480573					Mtr.27668.1.S1_at	0.419828
Mtr.4008.1.S1_at	0.480557					Mtr.45795.1.S1_at	0.419781
Mtr.7379.1.S1_at	0.480551					Mtr.8442.1.S1_at	0.419524
Mtr.30122.1.S1_at	0.48043					Mtr.27699.1.S1_at	0.419504
Mtr.17278.1.S1_at	0.480362					Mtr.35644.1.S1_at	0.419481
Mtr.1554.1.S1_at	0.480289					Mtr.24811.1.S1_at	0.419429
Mtr.30116.1.S1_at	0.480274					Mtr.8991.1.S1_at	0.419371
Mtr.29387.1.S1_at	0.480186					Mtr.8719.1.S1_at	0.419304
Mtr.48330.1.S1_at	0.480163					Mtr.38163.1.S1_at	0.419198
Mtr.8332.1.S1_at	0.480134					Mtr.42050.1.S1_at	0.419088
Mtr.29844.1.S1_at	0.480123					Mtr.8607.1.S1_at	0.419081
Mtr.29850.1.S1_at	0.480066					Mtr.45045.1.S1_at	0.418935
Mtr.50600.1.S1_s_at	0.480062					Mtr.27609.1.S1_at	0.418873
Mtr.4922.1.S1_at	0.479996					Mtr.31542.1.S1_s_at	0.418708
Mtr.12257.1.S1_at	0.479962					Mtr.3646.1.S1_at	0.418691
Mtr.27264.1.S1_at	0.479875					Mtr.27598.1.S1_at	0.418687
Mtr.11074.1.S1_at	0.479789					Mtr.30533.1.S1_at	0.418658
Mtr.41050.1.S1_at	0.47971					Mtr.45963.1.S1_at	0.418638
Mtr.30356.1.S1_at	0.479679					Mtr.9789.1.S1_at	0.418616
Mtr.22594.1.S1_at	0.479665					Mtr.42519.1.S1_at	0.41856
Mtr.8171.1.S1_at	0.479658					Mtr.16051.1.S1_at	0.418514
Mtr.21226.1.S1_at	0.479658					Mtr.38402.1.S1_at	0.418511
Mtr.51277.1.S1_at	0.479455					Mtr.30425.1.S1_at	0.418458
Mtr.17584.1.S1_at	0.479423					Mtr.41805.1.S1_at	0.418436
Mtr.47759.1.S1_at	0.479382					Mtr.28985.1.S1_at	0.418393
Mtr.28101.1.S1_at	0.479331					Mtr.1700.1.S1_at	0.418356
Mtr.33736.1.S1_at	0.479321					Mtr.41290.1.S1_at	0.41825
Mtr.33969.1.S1_at	0.479289					Mtr.2847.1.S1_at	0.418031
Mtr.17407.1.S1_at	0.479278					Mtr.12310.1.S1_at	0.41797
Mtr.18333.1.S1_x_at	0.479248					Mtr.27838.1.S1_at	0.41795
Mtr.21556.1.S1_x_at	0.479191					Mtr.39978.1.S1_at	0.417808
Mtr.26120.1.S1_at	0.479163					Mtr.30410.1.S1_at	0.417759
Mtr.8346.1.S1_x_at	0.479149					Mtr.11473.1.S1_at	0.417728
Mtr.16356.1.S1_at	0.479142					Mtr.10832.1.S1_at	0.417661
Mtr.41978.1.S1_at	0.478912					Mtr.9716.1.S1_at	0.417634
Mtr.18332.1.S1_at	0.478709					Mtr.43290.1.S1_at	0.417576
Mtr.39037.1.S1_at	0.478653					Mtr.12253.1.S1_at	0.41754
Mtr.46102.1.S1_x_at	0.478605					Mtr.4697.1.S1_at	0.41753
Mtr.10459.1.S1_at	0.478597					Mtr.11380.1.S1_at	0.417491
Mtr.31733.1.S1_at	0.478532					Mtr.19109.1.S1_s_at	0.417462
Mtr.38101.1.S1_at	0.478503					Mtr.36570.1.S1_at	0.41745
Mtr.41546.1.S1_at	0.478398					Mtr.11179.1.S1_at	0.417389
Mtr.30412.1.S1_at	0.478396					Mtr.9934.1.S1_at	0.417279
Mtr.26828.1.S1_at	0.478313					Mtr.35792.1.S1_at	0.417269
Mtr.48444.1.S1_at	0.478293					Mtr.16896.1.S1_at	0.417088
Mtr.15233.1.S1_s_at	0.478266					Mtr.43085.1.S1_at	0.417085
Mtr.3917.1.S1_at	0.47818					Mtr.37364.1.S1_at	0.416989
Mtr.25263.1.S1_s_at	0.47811					Mtr.1042.1.S1_at	0.416793
Mtr.46057.1.S1_at	0.477946					Mtr.45345.1.S1_at	0.416703
Mtr.32250.1.S1_s_at	0.47793					Mtr.7548.1.S1_at	0.41669
Mtr.6660.1.S1_at	0.477866					Mtr.32341.1.S1_at	0.416624
Mtr.7179.1.S1_x_at	0.477846					Mtr.37789.1.S1_at	0.416602
Mtr.15183.1.S1_x_at	0.477802					Mtr.11144.1.S1_at	0.416507
Mtr.25755.1.S1_at	0.477801					Mtr.45569.1.S1_at	0.416471
Mtr.40584.1.S1_at	0.477644					Mtr.31389.1.S1_s_at	0.416324
Mtr.12823.1.S1_at	0.477638					Mtr.41102.1.S1_at	0.416235
Mtr.23894.1.S1_at	0.47761					Mtr.35869.1.S1_at	0.416185
Mtr.36722.1.S1_at	0.477524					Mtr.39326.1.S1_at	0.416139
Mtr.13820.1.S1_at	0.477523					Mtr.29166.1.S1_at	0.416123
Mtr.31837.1.S1_at	0.477502					Mtr.27460.1.S1_at	0.41612
Mtr.7780.1.S1_at	0.477417					Mtr.38201.1.S1_at	0.416084
Mtr.31243.1.S1_at	0.477354					Mtr.15251.1.S1_at	0.416067
Mtr.16660.1.S1_x_at	0.477324					Mtr.14381.1.S1_at	0.416037
Mtr.4267.1.S1_at	0.477306					Mtr.14694.1.S1_at	0.416036
Mtr.52211.1.S1_at	0.47725					Mtr.5114.1.S1_s_at	0.415984
Mtr.24858.1.S1_s_at	0.477235					Mtr.47176.1.S1_at	0.415962
Mtr.48951.1.S1_at	0.477158					Mtr.10754.1.S1_at	0.415955
Mtr.8239.1.S1_at	0.477012					Mtr.27939.1.S1_at	0.415679
Mtr.31956.1.S1_at	0.476927					Mtr.42393.1.S1_at	0.415626
Mtr.49340.1.S1_s_at	0.476788					Mtr.48177.1.S1_at	0.415424
Mtr.37391.1.S1_at	0.476705					Mtr.35875.1.S1_at	0.415419
Mtr.10352.1.S1_at	0.476655					Mtr.9100.1.S1_at	0.41531
Mtr.32329.1.S1_at	0.476652					Mtr.24058.1.S1_at	0.415305
Mtr.24675.1.S1_at	0.476592					Mtr.33923.1.S1_at	0.415177
Mtr.17736.1.S1_at	0.476542					Mtr.6258.1.S1_at	0.415156
Mtr.19425.1.S1_at	0.476532					Mtr.34426.1.S1_at	0.415154
Mtr.10570.1.S1_at	0.476437					Mtr.37452.1.S1_at	0.415109
Mtr.9394.1.S1_at	0.476405					Mtr.3205.1.S1_at	0.415028
Mtr.36700.1.S1_at	0.476394					Mtr.11508.1.S1_at	0.414974
Mtr.22582.1.S1_at	0.476356					Mtr.11912.1.S1_at	0.414817
Mtr.18381.1.S1_x_at	0.476241					Mtr.41923.1.S1_at	0.414786
Mtr.22901.1.S1_at	0.476238					Mtr.8798.1.S1_at	0.414782
Mtr.16631.1.S1_at	0.476205					Mtr.22822.1.S1_s_at	0.414746
Mtr.28161.1.S1_at	0.476191					Mtr.40582.1.S1_at	0.414535
Mtr.20760.1.S1_at	0.476183					Mtr.47195.1.S1_at	0.414437
Mtr.25782.1.S1_at	0.476146					Mtr.49101.1.S1_at	0.414421
Mtr.44043.1.S1_at	0.476084					Mtr.43599.1.S1_at	0.414383
Mtr.28931.1.S1_at	0.476032					Mtr.40129.1.S1_at	0.414308
Mtr.4095.1.S1_at	0.475983					Mtr.51880.1.S1_at	0.414192
Mtr.29006.1.S1_at	0.475981					Mtr.48799.1.S1_at	0.414182
Mtr.23632.1.S1_at	0.475796					Mtr.37517.1.S1_at	0.41414
Mtr.3691.1.S1_at	0.475787					Mtr.51379.1.S1_at	0.414049
Mtr.14878.1.S1_x_at	0.475737					Mtr.15989.1.S1_at	0.414015
Mtr.29484.1.S1_at	0.475554					Mtr.41240.1.S1_at	0.414015
Mtr.34322.1.S1_at	0.475324					Mtr.37558.1.S1_at	0.413921
Mtr.11428.1.S1_at	0.475241					Mtr.47288.1.S1_at	0.413872
Mtr.10303.1.S1_at	0.475211					Mtr.445.1.S1_at	0.413758
Mtr.4234.1.S1_at	0.475156					Mtr.10906.1.S1_at	0.413751
Mtr.36359.1.S1_at	0.47489					Mtr.52082.1.S1_at	0.413729
Mtr.10934.1.S1_at	0.474881					Mtr.30461.1.S1_at	0.413596
Mtr.25625.1.S1_at	0.474865					Mtr.44525.1.S1_at	0.413553
Mtr.15967.1.S1_at	0.474782					Mtr.36027.1.S1_s_at	0.413525
Mtr.1480.1.S1_at	0.474737					Mtr.26533.1.S1_at	0.413516
Mtr.11078.1.S1_at	0.474638					Mtr.12855.1.S1_at	0.413451
Mtr.9366.1.S1_s_at	0.474607					Mtr.11091.1.S1_at	0.413341
Mtr.27462.1.S1_at	0.474457					Mtr.12691.1.S1_at	0.413245
Mtr.10550.1.S1_at	0.474456					Mtr.16358.1.S1_at	0.413193
Mtr.26692.1.S1_at	0.474444					Mtr.40545.1.S1_at	0.413185
Mtr.4645.1.S1_at	0.474439					Mtr.41105.1.S1_at	0.413134
Mtr.30979.1.S1_at	0.474322					Mtr.38463.1.S1_at	0.413123
Mtr.52178.1.S1_at	0.474277					Mtr.7659.1.S1_at	0.413097
Mtr.11469.1.S1_at	0.474101					Mtr.20884.1.S1_at	0.413096
Mtr.31744.1.S1_at	0.473996					Mtr.39248.1.S1_at	0.413091
Mtr.11056.1.S1_at	0.473982					Mtr.4056.1.S1_at	0.412984
Mtr.41095.1.S1_at	0.473977					Mtr.31995.1.S1_at	0.41297
Mtr.7747.1.S1_at	0.473948					Mtr.8347.1.S1_at	0.412784
Mtr.38814.1.S1_at	0.473912					Mtr.51191.1.S1_at	0.412758
Mtr.4664.1.S1_s_at	0.473897					Mtr.30245.1.S1_at	0.412724
Mtr.23310.1.S1_at	0.473886					Mtr.38401.1.S1_at	0.41269
Mtr.35783.1.S1_at	0.473881					Mtr.37054.1.S1_at	0.412543
Mtr.40318.1.S1_at	0.473844					Mtr.41440.1.S1_at	0.41252
Mtr.37071.1.S1_at	0.473769					Mtr.17491.1.S1_at	0.412485
Mtr.24213.1.S1_at	0.473739					Mtr.11100.1.S1_at	0.412468
Mtr.17002.1.S1_at	0.473634					Mtr.42782.1.S1_s_at	0.412386
Mtr.30331.1.S1_at	0.473535					Mtr.41256.1.S1_at	0.412386
Mtr.25756.1.S1_at	0.473529					Mtr.38577.1.S1_at	0.412359
Mtr.19884.1.S1_x_at	0.473319					Mtr.30965.1.S1_at	0.412204
Mtr.2708.1.S1_s_at	0.473247					Mtr.20281.1.S1_at	0.412203
Mtr.31030.1.S1_at	0.473223					Mtr.25077.1.S1_at	0.412172
Mtr.28328.1.S1_at	0.473146					Mtr.40235.1.S1_at	0.412144
Mtr.43849.1.S1_at	0.473035					Mtr.23011.1.S1_s_at	0.412143
Mtr.30462.1.S1_at	0.472881					Mtr.43560.1.S1_at	0.411998
Mtr.29790.1.S1_at	0.472812					Mtr.17858.1.S1_at	0.411866
Mtr.36443.1.S1_at	0.472775					Mtr.4364.1.S1_at	0.411859
Mtr.4760.1.S1_at	0.472775					Mtr.43446.1.S1_at	0.411849
Mtr.6198.1.S1_at	0.472628					Mtr.9552.1.S1_at	0.41177
Mtr.26181.1.S1_at	0.472489					Mtr.41683.1.S1_at	0.411621
Mtr.39761.1.S1_at	0.472476					Mtr.8357.1.S1_s_at	0.411545
Mtr.4195.1.S1_at	0.47242					Mtr.17949.1.S1_at	0.411491
Mtr.30452.1.S1_at	0.47239					Mtr.2953.1.S1_at	0.411292
Mtr.10682.1.S1_at	0.472264					Mtr.10978.1.S1_at	0.411192
Mtr.46697.1.S1_x_at	0.472261					Mtr.44236.1.S1_at	0.411091
Mtr.29166.1.S1_at	0.472172					Mtr.31728.1.S1_at	0.411068
Mtr.4683.1.S1_at	0.472128					Mtr.11372.1.S1_at	0.411059
Mtr.35878.1.S1_at	0.472091					Mtr.40261.1.S1_at	0.41096
Mtr.47513.1.S1_at	0.472055					Mtr.8757.1.S1_at	0.410905
Mtr.1170.1.S1_at	0.471914					Mtr.27698.1.S1_at	0.410898
Mtr.14987.1.S1_at	0.47191					Mtr.40170.1.S1_at	0.410895
Mtr.8380.1.S1_at	0.471885					Mtr.11771.1.S1_at	0.410816
Mtr.29950.1.S1_at	0.471842					Mtr.23423.1.S1_at	0.410773
Mtr.29754.1.S1_at	0.471769					Mtr.43830.1.S1_at	0.410709
Mtr.10770.1.S1_at	0.471752					Mtr.40231.1.S1_at	0.410682
Mtr.28523.1.S1_at	0.471733					Mtr.5913.1.S1_at	0.410669
Mtr.45869.1.S1_at	0.471732					Mtr.11670.1.S1_s_at	0.410514
Mtr.685.1.S1_at	0.471729					Mtr.7234.1.S1_at	0.410389
Mtr.6702.1.S1_s_at	0.47166					Mtr.13475.1.S1_at	0.410205
Mtr.30710.1.S1_at	0.471626					Mtr.37218.1.S1_at	0.41019
Mtr.12479.1.S1_at	0.471575					Mtr.10925.1.S1_at	0.4101
Mtr.38844.1.S1_at	0.471537					Mtr.3292.1.S1_at	0.409978
Mtr.26605.1.S1_at	0.471468					Mtr.1888.1.S1_s_at	0.409976
Mtr.1146.1.S1_at	0.471462					Mtr.10433.1.S1_at	0.409864
Mtr.35769.1.S1_at	0.471456					Mtr.28034.1.S1_at	0.409839
Mtr.48659.1.S1_at	0.47135					Mtr.6949.1.S1_at	0.409829
Mtr.1064.1.S1_at	0.47123					Mtr.12264.1.S1_at	0.409776
Mtr.17521.1.S1_at	0.471126					Mtr.12297.1.S1_s_at	0.409706
Mtr.32173.1.S1_s_at	0.471115					Mtr.35234.1.S1_at	0.409643
Mtr.11665.1.S1_at	0.470962					Mtr.32110.1.S1_at	0.409621
Mtr.40698.1.S1_at	0.470927					Mtr.16.1.S1_s_at	0.409556
Mtr.27802.1.S1_x_at	0.470861					Mtr.12592.1.S1_at	0.40952
Mtr.23875.1.S1_at	0.470829					Mtr.19513.1.S1_at	0.409514
Mtr.11699.1.S1_at	0.470714					Mtr.41258.1.S1_at	0.409469
Mtr.24672.1.S1_at	0.470688					Mtr.41546.1.S1_at	0.409425
Mtr.3893.1.S1_at	0.470665					Mtr.2469.1.S1_at	0.409362
Mtr.52211.1.S1_x_at	0.470601					Mtr.24323.1.S1_at	0.409311
Mtr.7824.1.S1_at	0.470588					Mtr.4705.1.S1_at	0.409156
Mtr.23283.1.S1_at	0.470468					Mtr.44387.1.S1_at	0.40914
Mtr.6232.1.S1_at	0.470431					Mtr.16731.1.S1_at	0.409042
Mtr.27079.1.S1_at	0.470155					Mtr.47396.1.S1_at	0.408901
Mtr.20615.1.S1_at	0.470142					Mtr.22808.1.S1_at	0.40884
Mtr.18626.1.S1_x_at	0.470132					Mtr.39154.1.S1_at	0.408808
Mtr.29472.1.S1_at	0.47012					Mtr.11497.1.S1_at	0.408735
Mtr.37113.1.S1_at	0.469977					Mtr.39813.1.S1_at	0.408701
Mtr.46219.1.S1_x_at	0.469855					Mtr.38759.1.S1_at	0.408677
Mtr.3301.1.S1_at	0.469767					Mtr.6044.1.S1_at	0.408675
Mtr.10923.1.S1_at	0.469743					Mtr.43032.1.S1_at	0.408672
Mtr.13266.1.S1_at	0.469734					Mtr.35706.1.S1_at	0.408612
Mtr.26794.1.S1_at	0.469707					Mtr.19552.1.S1_s_at	0.408574
Mtr.18417.1.S1_at	0.469689					Mtr.10031.1.S1_at	0.408554
Mtr.39508.1.S1_at	0.469666					Mtr.44540.1.S1_at	0.408543
Mtr.45759.1.S1_at	0.469572					Mtr.17801.1.S1_s_at	0.408422
Mtr.31512.1.S1_at	0.46956					Mtr.10496.1.S1_at	0.40842
Mtr.30186.1.S1_at	0.469517					Mtr.43356.1.S1_at	0.408307
Mtr.12944.1.S1_at	0.469505					Mtr.37199.1.S1_at	0.408295
Mtr.14911.1.S1_at	0.469397					Mtr.12489.1.S1_at	0.408149
Mtr.21647.1.S1_at	0.46926					Mtr.7532.1.S1_at	0.408139
Mtr.16102.1.S1_at	0.469064					Mtr.27595.1.S1_at	0.408136
Mtr.48558.1.S1_at	0.469032					Mtr.10795.1.S1_at	0.408109
Mtr.25310.1.S1_at	0.468974					Mtr.7198.1.S1_at	0.408088
Mtr.8489.1.S1_at	0.468872					Mtr.37254.1.S1_at	0.408073
Mtr.3382.1.S1_at	0.468867					Mtr.12743.1.S1_s_at	0.408072
Mtr.37128.1.S1_at	0.468839					Mtr.458.1.S1_at	0.408025
Mtr.29706.1.S1_at	0.468788					Mtr.10538.1.S1_at	0.40795
Mtr.10449.1.S1_at	0.468748					Mtr.2497.1.S1_at	0.407942
Mtr.23211.1.S1_at	0.468626					Mtr.2045.1.S1_at	0.407859
Mtr.2858.1.S1_at	0.468577					Mtr.43783.1.S1_at	0.407816
Mtr.37631.1.S1_at	0.468572					Mtr.45012.1.S1_at	0.407643
Mtr.32548.1.S1_at	0.468542					Mtr.41317.1.S1_at	0.407635
Mtr.20548.1.S1_at	0.468489					Mtr.51664.1.S1_s_at	0.407541
Mtr.27724.1.S1_at	0.468457					Mtr.35238.1.S1_at	0.407539
Mtr.16899.1.S1_at	0.468441					Mtr.10969.1.S1_at	0.40738
Mtr.27019.1.S1_at	0.468352					Mtr.10675.1.S1_at	0.40736
Mtr.51936.1.S1_s_at	0.468307					Mtr.13416.1.S1_at	0.407256
Mtr.18987.1.S1_at	0.468244					Mtr.42885.1.S1_at	0.407236
Mtr.804.1.S1_at	0.468225					Mtr.10362.1.S1_at	0.407228
Mtr.46037.1.S1_at	0.468191					Mtr.19967.1.S1_x_at	0.407179
Mtr.26259.1.S1_at	0.468133					Mtr.35810.1.S1_at	0.407165
Mtr.24971.1.S1_at	0.468036					Mtr.30664.1.S1_at	0.40716
Mtr.35555.1.S1_at	0.467843					Mtr.7644.1.S1_s_at	0.40714
Mtr.8092.1.S1_at	0.46774					Mtr.48136.1.S1_at	0.407132
Mtr.23640.1.S1_at	0.467739					Mtr.8460.1.S1_s_at	0.407058
Mtr.22094.1.S1_at	0.46772					Mtr.43794.1.S1_s_at	0.407029
Mtr.2907.1.S1_at	0.467704					Mtr.45168.1.S1_at	0.406981
Mtr.49689.1.S1_at	0.467632					Mtr.40055.1.S1_at	0.406964
Mtr.49426.1.S1_x_at	0.467485					Mtr.35454.1.S1_at	0.40694
Mtr.50379.1.S1_at	0.467483					Mtr.28613.1.S1_at	0.406824
Mtr.17560.1.S1_at	0.467481					Mtr.36153.1.S1_s_at	0.406733
Mtr.22415.1.S1_at	0.467422					Mtr.10617.1.S1_at	0.406713
Mtr.35993.1.S1_x_at	0.467394					Mtr.27748.1.S1_at	0.406586
Mtr.13997.1.S1_at	0.467344					Mtr.28070.1.S1_at	0.406552
[truncated: 48,903 more rows]

## Sheet: OneVsAll Log (B)
Table S10 B: Pearson correlation values between the expression values of Mtr.41545.1.S1_at and the expression values of all the other genes present in the Medicago Affymetrix microarray. Calculation were performed on the original and the cleaned log dataset.
LOGARITHM Original			Annotation/description		LOGARITHM Cleaned			Annotation/description
	Mtr.41545.1.S1_at					Mtr.41545.1.S1_at
Mtr.41545.1.S1_at	1	MTR_7g113660	mevalonate kinase		Mtr.41545.1.S1_at	1	MTR_7g113660	mevalonate kinase
Mtr.37712.1.S1_at	0.922906	MTR_1g070190	HR-like lesion-inducing protein		Mtr.44181.1.S1_at	0.892531	MTR_3g091190	phosphomevalonate kinase
Mtr.44181.1.S1_at	0.922606	MTR_3g091190	phosphomevalonate kinase		Mtr.16327.1.S1_at	0.864099	MTR_7g113660	mevalonate kinase
Mtr.10691.1.S1_at	0.917618	MTR_2g034090	ATP:citrate lyase		Mtr.10303.1.S1_at	0.827465	MTR_0034s0060	rhamnose biosynthetic-like enzyme				trifunctional UDP-glucose 4,6-dehydratase/UDP-4-keto-6-deoxy-D-glucose 3,5-epimerase/UDP-4-keto-L-rhamnose-reductase RHM1
Mtr.43079.1.S1_at	0.914118	MTR_4g071520	squalene synthase		Mtr.10691.1.S1_at	0.8095	MTR_2g034090	ATP:citrate lyase
Mtr.10303.1.S1_at	0.914011	MTR_0034s0060	rhamnose biosynthetic-like enzyme		Mtr.37324.1.S1_at	0.798283	MTR_5g011040	3-hydroxy-3-methylglutaryl coenzyme A synthase
Mtr.35805.1.S1_at	0.911039	MTR_8g077700	divergent CRAL/TRIO domain protein		Mtr.8530.1.S1_x_at	0.797739	MTR_2g008225	UDP-glucosyltransferase family protein				soyasaponin III rhamnosyltransferase
Mtr.6105.1.S1_at	0.909754	MTR_3g093690	transmembrane protein, putative		Mtr.37367.1.S1_at	0.789668	MTR_2g008220	UDP-glucosyltransferase family protein				soyasaponin III rhamnosyltransferase
Mtr.37431.1.S1_at	0.904966	MTR_1g112230	mevalonate diphosphate decarboxylase		Mtr.37229.1.S1_at	0.788428	MTR_7g109960	ADP-ribosylation factor-like protein A1D
Mtr.11872.1.S1_at	0.903678	MTR_7g031450	tplate-like protein		Mtr.11236.1.S1_at	0.784496	MTR_2g008226	UDP-glucosyltransferase family protein				Putative soyasaponin III rhamnosyltransferase
Mtr.44132.1.S1_at	0.90353	MTR_8g018770	long form dihydrolipoamide acetyltransferase		Mtr.27463.1.S1_s_at	0.78351	MTR_7g113660	mevalonate kinase
Mtr.38710.1.S1_at	0.902292	MTR_8g094170	glycosylphosphatidylinositol anchor attachment-like protein		Mtr.37712.1.S1_at	0.78127	MTR_1g070190	HR-like lesion-inducing protein
Mtr.40704.1.S1_at	0.902248	MTR_8g080630	RW1-like protein, putative		Mtr.35805.1.S1_at	0.779708	MTR_8g077700	divergent CRAL/TRIO domain protein
Mtr.10429.1.S1_at	0.900493	MTR_5g098310	peroxisomal acetoacetyl-coenzyme A thiolase		Mtr.43079.1.S1_at	0.778082	MTR_4g071520	squalene synthase
Mtr.10640.1.S1_at	0.900159	MTR_2g103150	cytochrome C oxidase subunit 5b		Mtr.37431.1.S1_at	0.772578	MTR_1g112230	mevalonate diphosphate decarboxylase
Mtr.40902.1.S1_at	0.899552	MTR_2g080270	hypothetical protein		Mtr.8530.1.S1_s_at	0.77031	MTR_2g008220	UDP-glucosyltransferase family protein				soyasaponin III rhamnosyltransferase
Mtr.43352.1.S1_at	0.899472	MTR_1g079950	serine/threonine-protein phosphatase PP1		Mtr.10429.1.S1_at	0.768965	MTR_5g098310	peroxisomal acetoacetyl-coenzyme A thiolase				peroxisomal acetoacetyl-coenzyme A thiolase				"cytosolic acetoacetyl-CoA thiolase was indispensable for the mevalonate pathway…" https://www.ncbi.nlm.nih.gov/pmc/articles/PMC106940/
Mtr.7531.1.S1_at	0.898549	MTR_4g014430	trichome birefringence-like protein		Mtr.40471.1.S1_at	0.765394	MTR_1g069645	succinyl-CoA ligase [ADP-forming] subunit beta
Mtr.11184.1.S1_at	0.898204	MTR_4g093750	dynamin 3A-like protein		Mtr.13226.1.S1_at	0.765314	MTR_6g088690	cytochrome b5-like heme/steroid-binding domain protein
Mtr.35902.1.S1_at	0.897737	MTR_5g007050	nucleotide-diphospho-sugar transferase superfamily protein		Mtr.37809.1.S1_at	0.765255	MTR_4g095400	casein kinase
Mtr.43007.1.S1_at	0.897516	MTR_2g032700	complex 1 protein, LYR family protein		Mtr.1582.1.S1_at	0.764542	MTR_3g033790	glycoside hydrolase family 1 protein
Mtr.44558.1.S1_at	0.897515	MTR_1g064070	NAD-dependent isocitrate dehydrogenase		Mtr.22314.1.S1_at	0.76333	MTR_2g062920	ATP-citrate synthase alpha chain protein
Mtr.37229.1.S1_at	0.897242	MTR_7g109960	ADP-ribosylation factor-like protein A1D		Mtr.40260.1.S1_at	0.76299	MTR_3g028730	F0F1-type ATP synthase, delta subunit
Mtr.8615.1.S1_at	0.896493	MTR_3g092030	MFS transporter		Mtr.29590.1.S1_s_at	0.762409	MTR_1g106530	zinc finger protein, putative
Mtr.38105.1.S1_at	0.89524	MTR_7g109340	DnaJ heat shock family protein		Mtr.40704.1.S1_at	0.761348	MTR_8g080630	RW1-like protein, putative
Mtr.40698.1.S1_at	0.895193	MTR_3g110110	ubiquitin-conjugating enzyme		Mtr.11035.1.S1_at	0.761217	MTR_7g080760	acyl carrier protein
Mtr.41050.1.S1_at	0.894739	MTR_7g056250	dolichol-phosphate mannosyltransferase-like protein		Mtr.37864.1.S1_at	0.760437	MTR_3g093810	ubiquinol-cytochrome C reductase complex 6.7 kDa protein, putative
Mtr.10485.1.S1_at	0.894144	MTR_5g065880	glucose-6-phosphate isomerase		Mtr.10774.1.S1_at	0.760325	MTR_3g070000	triose-phosphate transporter family protein
Mtr.1948.1.S1_at	0.89413	MTR_2g048375	phototropic-responsive NPH3 family protein		Mtr.31384.1.S1_at	0.758662	MTR_5g013540	peptidyl-prolyl cis-trans isomerase
Mtr.39598.1.S1_at	0.89397	MTR_4g128210	muniscin carboxy-terminal mu-like domain protein		Mtr.40452.1.S1_at	0.755489	MTR_1g011880	cytochrome B-c1 complex subunit 7
Mtr.10352.1.S1_at	0.893537	MTR_2g073240	rhamnose biosynthetic-like enzyme		Mtr.12317.1.S1_at	0.755468	MTR_7g065680	glutathione S-transferase, amino-terminal domain protein
Mtr.43109.1.S1_at	0.893457	MTR_4g045577	protein transporter Sec31		Mtr.17661.1.S1_at	0.754666	MTR_2g027300	geranylgeranyl pyrophosphate synthase
Mtr.40452.1.S1_at	0.893367	MTR_1g011880	cytochrome B-c1 complex subunit 7		Mtr.40902.1.S1_at	0.754258	MTR_2g080270	hypothetical protein
Mtr.16327.1.S1_at	0.893224	MTR_7g113660	mevalonate kinase		Mtr.8446.1.S1_at	0.752428	MTR_3g028590	ADP/ATP carrier protein
Mtr.42250.1.S1_at	0.892555	MTR_7g113200	acyl-CoA-binding domain protein		Mtr.44558.1.S1_at	0.749618	MTR_1g064070	NAD-dependent isocitrate dehydrogenase
Mtr.12650.1.S1_at	0.89252	MTR_3g117100	Sec14p-like phosphatidylinositol transfer family protein		Mtr.40224.1.S1_at	0.748254	MTR_4g093770	p8MTCP1
Mtr.11341.1.S1_at	0.891495	MTR_7g118220	component of oligomeric protein		Mtr.35415.1.S1_at	0.748098	MTR_4g046033	hypothetical protein
Mtr.37843.1.S1_at	0.891263	MTR_5g036600	pyruvate dehydrogenase complex E1 alpha subunit		Mtr.10676.1.S1_at	0.74692	None	None
Mtr.37324.1.S1_at	0.891242	MTR_5g011040	3-hydroxy-3-methylglutaryl coenzyme A synthase		Mtr.39598.1.S1_at	0.746094	MTR_4g128210	muniscin carboxy-terminal mu-like domain protein
Mtr.40262.1.S1_at	0.890833	MTR_4g094598	ribosomal protein S8		Mtr.40856.1.S1_at	0.745906	MTR_6g093220	activator of Hsp90 ATPase, amino-terminal protein
Mtr.37809.1.S1_at	0.89073	MTR_4g095400	casein kinase		Mtr.44132.1.S1_at	0.74563	MTR_8g018770	long form dihydrolipoamide acetyltransferase
Mtr.39178.1.S1_at	0.890198	MTR_0204s0010	endomembrane protein 70 family protein		Mtr.3169.1.S1_at	0.745602	MTR_5g011040	3-hydroxy-3-methylglutaryl coenzyme A synthase
Mtr.37334.1.S1_at	0.889858	MTR_1g023590	60S ribosomal protein L13a-4		Mtr.37843.1.S1_at	0.744648	MTR_5g036600	pyruvate dehydrogenase complex E1 alpha subunit
Mtr.12521.1.S1_at	0.889561	MTR_1g086250	squamosa promoter-binding-like protein		Mtr.40862.1.S1_at	0.742897	MTR_7g056337	ER lumen protein retaining receptor-like protein
Mtr.40470.1.S1_at	0.889237	MTR_6g087670	glyoxysomal fatty acid beta-oxidation MFP-A protein		Mtr.29573.1.S1_at	0.740988	None	None
Mtr.38089.1.S1_at	0.888531	MTR_2g048510	cation-chloride cotransporter		Mtr.38429.1.S1_at	0.740978	MTR_6g034680	transmembrane protein, putative
Mtr.37391.1.S1_at	0.888315	MTR_2g014360	nucleic acid-binding, OB-fold-like protein		Mtr.41050.1.S1_at	0.740596	MTR_7g056250	dolichol-phosphate mannosyltransferase-like protein
Mtr.26934.1.S1_s_at	0.888089	None	None		Mtr.43018.1.S1_at	0.740481	CYP716A12	cytochrome P450 family protein
Mtr.37864.1.S1_at	0.887977	MTR_3g093810	ubiquinol-cytochrome C reductase complex 6.7 kDa protein, putative		Mtr.7531.1.S1_at	0.740319	MTR_4g014430	trichome birefringence-like protein
Mtr.40492.1.S1_at	0.887914	MTR_2g007930	tubby-F-box-like protein		Mtr.41188.1.S1_at	0.740222	MTR_1g026590	nucleotide/sugar transporter family protein
Mtr.44165.1.S1_at	0.887896	MTR_1g085150	glutamyl-tRNA synthetase		Mtr.43872.1.S1_at	0.73931	MTR_1g068600	histone H2A 6
Mtr.9191.1.S1_at	0.887657	MTR_4g129710	cytochrome C oxidase, subunit VIb family protein		Mtr.39374.1.S1_at	0.73832	MTR_8g037810	DnaJ heat shock amino-terminal domain protein
Mtr.40318.1.S1_at	0.887551	MTR_4g074640	alanine-tRNA ligase		Mtr.35902.1.S1_at	0.738266	MTR_5g007050	nucleotide-diphospho-sugar transferase superfamily protein
Mtr.40088.1.S1_at	0.887473	MTR_6g021805	GTP-binding elongation factor Tu family protein		Mtr.8530.1.S1_at	0.738237	MTR_2g008225	UDP-glucosyltransferase family protein
Mtr.29590.1.S1_s_at	0.887304	MTR_1g106530	zinc finger protein, putative		Mtr.1948.1.S1_at	0.737906	MTR_2g048375	phototropic-responsive NPH3 family protein
Mtr.37661.1.S1_at	0.887025	MTR_8g099745	kinesin light chain		Mtr.8615.1.S1_at	0.737196	MTR_3g092030	MFS transporter
Mtr.8350.1.S1_at	0.886706	MTR_5g088850	late embryogenesis abundant protein		Mtr.10423.1.S1_at	0.735905	MTR_5g085900	MD-like lipid recognition domain protein/ML domain protein
Mtr.9774.1.S1_at	0.886584	MTR_8g103950	CASP carboxy-terminal protein		Mtr.40287.1.S1_at	0.735625	MTR_1g068730	RAB GTPase-like protein A5B
Mtr.6636.1.S1_at	0.886459	MTR_8g067080	ADP-ribosylation factor GTPase-activating protein AGD10		Mtr.37532.1.S1_at	0.735337	MTR_5g099240	calmodulin-domain kinase CDPK protein
Mtr.43010.1.S1_at	0.886376	MTR_4g055520	cellulose synthase-like protein A1		Mtr.10640.1.S1_at	0.734673	MTR_2g103150	cytochrome C oxidase subunit 5b
Mtr.10613.1.S1_at	0.886032	MTR_5g021760	GDP-mannose 4,6 dehydratase-like protein		Mtr.31547.1.S1_at	0.734445	MTR_2g098650	protein prenyltransferase alpha subunit repeat protein
Mtr.40457.1.S1_at	0.886031	MTR_3g118110	mago nashi family, integral exon junction complex protein		Mtr.43352.1.S1_at	0.733559	MTR_1g079950	serine/threonine-protein phosphatase PP1
Mtr.11246.1.S1_at	0.88593	MTR_8g080360	mannosyl-oligosaccharide glucosidase		Mtr.10801.1.S1_at	0.733106	MTR_1g112480	NADH-ubiquinone oxidoreductase B18 subunit, putative
Mtr.8643.1.S1_at	0.885427	MTR_0136s0060	activator of 90 kDa heat shock ATPase-like protein		Mtr.10468.1.S1_at	0.731523	MTR_1g017270	squalene monooxygenase
Mtr.8213.1.S1_at	0.885389	MTR_2g036910	metaxin-like protein		Mtr.17489.1.S1_at	0.731393	MTR_7g092580	transmembrane protein, putative
Mtr.39761.1.S1_at	0.885326	MTR_4g075100	ATP-dependent Clp protease proteolytic protein		Mtr.40337.1.S1_at	0.730948	MTR_5g012470	20S proteasome beta protein
Mtr.31512.1.S1_at	0.885293	MTR_7g108785	exocyst complex component sec15B		Mtr.38105.1.S1_at	0.730795	MTR_7g109340	DnaJ heat shock family protein
Mtr.12257.1.S1_at	0.885172	MTR_1g115545	60S ribosomal L35-like protein		Mtr.43007.1.S1_at	0.729408	MTR_2g032700	complex 1 protein, LYR family protein
Mtr.40038.1.S1_at	0.885032	MTR_7g099920	eukaryotic translation initiation factor 3a		Mtr.18630.1.S1_at	0.72915	MTR_4g005190	beta-amyrin synthase
Mtr.40591.1.S1_at	0.884927	MTR_7g091230	transcription initiation factor IIB		Mtr.2929.1.S1_at	0.728577	MTR_7g113920	phosphoglycerate/bisphosphoglycerate mutase family protein
Mtr.11917.1.S1_at	0.884785	MTR_4g119413	cullin 3B		Mtr.12650.1.S1_at	0.728155	MTR_3g117100	Sec14p-like phosphatidylinositol transfer family protein
Mtr.12215.1.S1_at	0.884733	MTR_4g076850	isoleucine-tRNA ligase		Mtr.6105.1.S1_at	0.727485	MTR_3g093690	transmembrane protein, putative
Mtr.4873.1.S1_at	0.884447	MTR_7g080040	regulator of ribonuclease activity protein A		Mtr.40316.1.S1_at	0.727147	MTR_1g022410	20S proteasome subunit alpha type 1
Mtr.39205.1.S1_at	0.884352	MTR_2g034010	huntingtin-interacting K-like protein		Mtr.43388.1.S1_at	0.726077	MTR_8g035900	NADH-ubiquinone oxidoreductase 19 kDa subunit family protein
Mtr.31876.1.S1_at	0.884237	MTR_2g101880	protein disulfide isomerase-like protein		Mtr.39178.1.S1_at	0.725913	MTR_0204s0010	endomembrane protein 70 family protein
Mtr.37388.1.S1_at	0.883887	MTR_7g100760	pyruvate kinase family protein		Mtr.40577.1.S1_at	0.725787	MTR_4g101140	NADH dehydrogenase [ubiquinone] 1 beta subcomplex subunit 8
Mtr.31505.1.S1_at	0.883403	MTR_1g015770	S-adenosyl-L-methionine-dependent methyltransferase		Mtr.37457.1.S1_at	0.725342	MTR_5g016590	20S proteasome subunit alpha
Mtr.38307.1.S1_at	0.883127	MTR_1g035040	transmembrane protein, putative		Mtr.40325.1.S1_at	0.72459	MTR_4g087310	15 kDa selenoprotein, putative
Mtr.40664.1.S1_at	0.882958	MTR_2g100370	protein phosphatase 2A 55 kDa regulatory subunit B		Mtr.43109.1.S1_at	0.724449	MTR_4g045577	protein transporter Sec31
Mtr.7275.1.S1_at	0.882903	MTR_3g080830	lung seven transmembrane receptor family protein		Mtr.38109.1.S1_at	0.724145	MTR_8g014660	processing peptidase
Mtr.9305.1.S1_at	0.882781	MTR_8g093680	30S ribosomal protein S5		Mtr.43117.1.S1_at	0.72411	MTR_4g031820	cytochrome P450 family monooxygenase
Mtr.40471.1.S1_at	0.88247	MTR_1g069645	succinyl-CoA ligase [ADP-forming] subunit beta		Mtr.10479.1.S1_at	0.723825	MTR_1g042300	NADH-ubiquinone oxidoreductase 51 kDa subunit
Mtr.35885.1.S1_at	0.882443	MTR_8g015430	vacuolar protein sorting-associated protein 26A		Mtr.11872.1.S1_at	0.723808	MTR_7g031450	tplate-like protein
Mtr.42934.1.S1_at	0.882425	None	None		Mtr.31512.1.S1_at	0.723262	MTR_7g108785	exocyst complex component sec15B
Mtr.40316.1.S1_at	0.882413	MTR_1g022410	20S proteasome subunit alpha type 1		Mtr.8473.1.S1_at	0.722467	MTR_2g093680	thioredoxin/protein disulfide isomerase
Mtr.10774.1.S1_at	0.88193	MTR_3g070000	triose-phosphate transporter family protein		Mtr.38569.1.S1_at	0.722084	MTR_1g116055	macrophage erythroblast attacher-like protein
Mtr.8472.1.S1_at	0.881802	MTR_1g011850	core histone H2A/H2B/H3/H4		Mtr.4634.1.S1_at	0.721284	MTR_2g104070	phox (PX) domain protein
Mtr.37532.1.S1_at	0.881783	MTR_5g099240	calmodulin-domain kinase CDPK protein		Mtr.4638.1.S1_at	0.721213	MTR_3g011800	BTB/POZ domain plant-like protein
Mtr.40031.1.S1_s_at	0.881747	MTR_1g063060	S-adenosylmethionine synthase-like protein		Mtr.8472.1.S1_at	0.72118	MTR_1g011850	core histone H2A/H2B/H3/H4
Mtr.39154.1.S1_at	0.881692	MTR_3g055990	heterogeneous nuclear ribonucleoprotein 27C, putative		Mtr.44817.1.S1_at	0.720063	MTR_7g073720	hypothetical protein
Mtr.42998.1.S1_at	0.881324	MTR_2g086500	ribosomal protein L1p/L10e family protein		Mtr.10613.1.S1_at	0.719282	MTR_5g021760	GDP-mannose 4,6 dehydratase-like protein
Mtr.4548.1.S1_at	0.881232	MTR_7g115460	glucuronosyltransferase PGSIP8		Mtr.26934.1.S1_s_at	0.719281	None	None
Mtr.8414.1.S1_at	0.881216	MTR_5g024900	thioredoxin reductase		Mtr.1868.1.S1_x_at	0.718926	None	None
Mtr.11469.1.S1_at	0.881014	MTR_7g087530	COP9 signalosome complex subunit 2		Mtr.36316.1.S1_at	0.718788	MTR_4g005090	organic cation/carnitine transporter-like protein
Mtr.1491.1.S1_s_at	0.88098	MTR_1g047250	voltage-gated potassium channel subunit beta		Mtr.11703.1.S1_at	0.718686	MTR_1g017350	transcription factor
Mtr.40074.1.S1_at	0.880714	MTR_2g038250	60S ribosomal protein L7		Mtr.40031.1.S1_s_at	0.71846	MTR_1g063060	S-adenosylmethionine synthase-like protein
Mtr.31384.1.S1_at	0.880674	MTR_5g013540	peptidyl-prolyl cis-trans isomerase		Mtr.37936.1.S1_at	0.718194	MTR_8g040190	plant/MOJ9-14 protein
Mtr.40740.1.S1_at	0.880648	MTR_1g106040	cytoplasmic-like arginine-tRNA ligase		Mtr.15258.1.S1_at	0.718139	MTR_7g099960	Probable histone H2B.3 [Source:UniProtKB/Swiss-Prot
Mtr.43156.1.S1_at	0.880643	MTR_4g063160	RAB GTPase-like protein A5B		Mtr.10485.1.S1_at	0.717882	MTR_5g065880	glucose-6-phosphate isomerase
Mtr.37936.1.S1_at	0.880471	MTR_8g040190	plant/MOJ9-14 protein		Mtr.13622.1.S1_at	0.71683	MTR_6g023350	COP9 signalosome complex subunit-like protein
Mtr.40224.1.S1_at	0.880313	MTR_4g093770	p8MTCP1		Mtr.43056.1.S1_at	0.716607	MTR_4g102550	3,5-epimerase/4-reductase
Mtr.41852.1.S1_at	0.880218				Mtr.6636.1.S1_at	0.716352	MTR_8g067080	ADP-ribosylation factor GTPase-activating protein AGD10
Mtr.8473.1.S1_at	0.880046				Mtr.11571.1.S1_at	0.716084
Mtr.38499.1.S1_at	0.879804				Mtr.37561.1.S1_at	0.715579
Mtr.31918.1.S1_at	0.879774				Mtr.10533.1.S1_at	0.715388
Mtr.11516.1.S1_at	0.879678				Mtr.10347.1.S1_at	0.715296
Mtr.10978.1.S1_at	0.879576				Mtr.40664.1.S1_at	0.714984
Mtr.10801.1.S1_at	0.879509				Mtr.35205.1.S1_at	0.71449
Mtr.7420.1.S1_at	0.879046				Mtr.10352.1.S1_at	0.714454
Mtr.1582.1.S1_at	0.878703				Mtr.8643.1.S1_at	0.714236
Mtr.28697.1.S1_at	0.878669				Mtr.40602.1.S1_at	0.713755
Mtr.31653.1.S1_at	0.878581				Mtr.43156.1.S1_at	0.713449
Mtr.38109.1.S1_at	0.87842				Mtr.36192.1.S1_at	0.713397
Mtr.41188.1.S1_at	0.87836				Mtr.37243.1.S1_at	0.713223
Mtr.43854.1.S1_at	0.878272				Mtr.37299.1.S1_at	0.712959
Mtr.8530.1.S1_s_at	0.878023				Mtr.37388.1.S1_at	0.712794
Mtr.39813.1.S1_at	0.877736				Mtr.38385.1.S1_at	0.71258
Mtr.2929.1.S1_at	0.877289				Mtr.12504.1.S1_at	0.712559
Mtr.35205.1.S1_at	0.87704				Mtr.40426.1.S1_at	0.712374
Mtr.10479.1.S1_at	0.876891				Mtr.12473.1.S1_at	0.712267
Mtr.10533.1.S1_at	0.876719				Mtr.12088.1.S1_at	0.712261
Mtr.10423.1.S1_at	0.876535				Mtr.38710.1.S1_at	0.71183
Mtr.40542.1.S1_at	0.876376				Mtr.8788.1.S1_at	0.71164
Mtr.40856.1.S1_at	0.876353				Mtr.12773.1.S1_at	0.711333
Mtr.12721.1.S1_at	0.876112				Mtr.9475.1.S1_at	0.711184
Mtr.11451.1.S1_at	0.876079				Mtr.40698.1.S1_at	0.710467
Mtr.10051.1.S1_at	0.876014				Mtr.10643.1.S1_at	0.709993
Mtr.9691.1.S1_at	0.875922				Mtr.38101.1.S1_at	0.709865
Mtr.11153.1.S1_at	0.875866				Mtr.46541.1.S1_at	0.709446
Mtr.40287.1.S1_at	0.875752				Mtr.11184.1.S1_at	0.709097
Mtr.12353.1.S1_at	0.875671				Mtr.35695.1.S1_at	0.708332
Mtr.9915.1.S1_at	0.875502				Mtr.38673.1.S1_at	0.707257
Mtr.39323.1.S1_at	0.87542				Mtr.44165.1.S1_at	0.70613
Mtr.8689.1.S1_at	0.875241				Mtr.43722.1.S1_at	0.705835
Mtr.43505.1.S1_at	0.875158				Mtr.40591.1.S1_at	0.705817
Mtr.38101.1.S1_at	0.875136				Mtr.37727.1.S1_at	0.704502
Mtr.29636.1.S1_at	0.875088				Mtr.32098.1.S1_at	0.704348
Mtr.12317.1.S1_at	0.875086				Mtr.31199.1.S1_s_at	0.704258
Mtr.43135.1.S1_at	0.875002				Mtr.37484.1.S1_at	0.704221
Mtr.37367.1.S1_at	0.87499				Mtr.7387.1.S1_s_at	0.70372
Mtr.37862.1.S1_at	0.874961				Mtr.40015.1.S1_at	0.703498
Mtr.38578.1.S1_at	0.874957				Mtr.43232.1.S1_at	0.703116
Mtr.40426.1.S1_at	0.874903				Mtr.43723.1.S1_at	0.702754
Mtr.44055.1.S1_at	0.874865				Mtr.39016.1.S1_at	0.702669
Mtr.10561.1.S1_at	0.874842				Mtr.36996.1.S1_at	0.702629
Mtr.35804.1.S1_s_at	0.874706				Mtr.8569.1.S1_at	0.702125
Mtr.11056.1.S1_at	0.874552				Mtr.9791.1.S1_at	0.70129
Mtr.13622.1.S1_at	0.87454				Mtr.1437.1.S1_at	0.701106
Mtr.35807.1.S1_at	0.874475				Mtr.28697.1.S1_at	0.701036
Mtr.32013.1.S1_at	0.874431				Mtr.39205.1.S1_at	0.700764
Mtr.42861.1.S1_s_at	0.874329				Mtr.44055.1.S1_at	0.700745
Mtr.10776.1.S1_at	0.874295				Mtr.37998.1.S1_at	0.700688
Mtr.38892.1.S1_at	0.874269				Mtr.42934.1.S1_at	0.700186
Mtr.38529.1.S1_s_at	0.874179				Mtr.9191.1.S1_at	0.700126
Mtr.40542.1.S1_x_at	0.873969				Mtr.11341.1.S1_at	0.699809
Mtr.42991.1.S1_at	0.873951				Mtr.19242.1.S1_at	0.699626
Mtr.35707.1.S1_at	0.873925				Mtr.42436.1.S1_at	0.699512
Mtr.41546.1.S1_at	0.873921				Mtr.44928.1.S1_at	0.699296
Mtr.11322.1.S1_at	0.873879				Mtr.4566.1.S1_at	0.699188
Mtr.10539.1.S1_at	0.873857				Mtr.43854.1.S1_at	0.699009
Mtr.38452.1.S1_at	0.873684				Mtr.10734.1.S1_at	0.698884
Mtr.41316.1.S1_at	0.873659				Mtr.9915.1.S1_at	0.698725
Mtr.12926.1.S1_at	0.873656				Mtr.42990.1.S1_at	0.69849
Mtr.26906.1.S1_at	0.87364				Mtr.39323.1.S1_at	0.697893
Mtr.8871.1.S1_at	0.873623				Mtr.11917.1.S1_at	0.697845
Mtr.35828.1.S1_at	0.873599				Mtr.10313.1.S1_at	0.697538
Mtr.27609.1.S1_at	0.873501				Mtr.40457.1.S1_at	0.697526
Mtr.10240.1.S1_at	0.872826				Mtr.43367.1.S1_at	0.697464
Mtr.40129.1.S1_at	0.87253				Mtr.8350.1.S1_at	0.697191
Mtr.44293.1.S1_at	0.872338				Mtr.8812.1.S1_at	0.697189
Mtr.37225.1.S1_at	0.872279				Mtr.40718.1.S1_at	0.697177
Mtr.10734.1.S1_at	0.872241				Mtr.40606.1.S1_at	0.696967
Mtr.12640.1.S1_at	0.872182				Mtr.42250.1.S1_at	0.696557
Mtr.37507.1.S1_at	0.872058				Mtr.31546.1.S1_at	0.696342
Mtr.10340.1.S1_at	0.871914				Mtr.43121.1.S1_at	0.696126
Mtr.27098.1.S1_at	0.871855				Mtr.40948.1.S1_at	0.695886
Mtr.43872.1.S1_at	0.871841				Mtr.40874.1.S1_at	0.695697
Mtr.37610.1.S1_at	0.871805				Mtr.12530.1.S1_at	0.695591
Mtr.8529.1.S1_at	0.871576				Mtr.38777.1.S1_at	0.695263
Mtr.45137.1.S1_at	0.871562				Mtr.32384.1.S1_s_at	0.695163
Mtr.8798.1.S1_at	0.871514				Mtr.35732.1.S1_at	0.694943
Mtr.38408.1.S1_at	0.871375				Mtr.31744.1.S1_at	0.69427
Mtr.12773.1.S1_at	0.871295				Mtr.38195.1.S1_at	0.694254
Mtr.4955.1.S1_at	0.871177				Mtr.37334.1.S1_at	0.694117
Mtr.40158.1.S1_at	0.871035				Mtr.8739.1.S1_at	0.694075
Mtr.37904.1.S1_at	0.870801				Mtr.12353.1.S1_at	0.694055
Mtr.11287.1.S1_at	0.870703				Mtr.6017.1.S1_at	0.693997
Mtr.44212.1.S1_at	0.870629				Mtr.43135.1.S1_at	0.693362
Mtr.30987.1.S1_at	0.870481				Mtr.37298.1.S1_at	0.693223
Mtr.37371.1.S1_at	0.870439				Mtr.13042.1.S1_at	0.692277
Mtr.39016.1.S1_at	0.87035				Mtr.29636.1.S1_at	0.692179
Mtr.4634.1.S1_at	0.870239				Mtr.40470.1.S1_at	0.691324
Mtr.35415.1.S1_at	0.870227				Mtr.22010.1.S1_at	0.691196
Mtr.3552.1.S1_at	0.870222				Mtr.42678.1.S1_at	0.691046
Mtr.40559.1.S1_at	0.870119				Mtr.38089.1.S1_at	0.691036
Mtr.10448.1.S1_at	0.86996				Mtr.13582.1.S1_at	0.690741
Mtr.37122.1.S1_at	0.869956				Mtr.38892.1.S1_at	0.690529
Mtr.31661.1.S1_at	0.869778				Mtr.37604.1.S1_at	0.690425
Mtr.38231.1.S1_at	0.869733				Mtr.37838.1.S1_at	0.690344
Mtr.31813.1.S1_at	0.869652				Mtr.9976.1.S1_at	0.690257
Mtr.43945.1.S1_at	0.869644				Mtr.38452.1.S1_at	0.689669
Mtr.36316.1.S1_at	0.869483				Mtr.11287.1.S1_at	0.68956
Mtr.42436.1.S1_at	0.86945				Mtr.13207.1.S1_at	0.689559
Mtr.35732.1.S1_at	0.869385				Mtr.40539.1.S1_at	0.689345
Mtr.9791.1.S1_at	0.86937				Mtr.37225.1.S1_at	0.689343
Mtr.43591.1.S1_at	0.869338				Mtr.35823.1.S1_at	0.689176
Mtr.38614.1.S1_at	0.869337				Mtr.40463.1.S1_at	0.689063
Mtr.8569.1.S1_at	0.869091				Mtr.3115.1.S1_at	0.689061
Mtr.37128.1.S1_at	0.86894				Mtr.43010.1.S1_at	0.688967
Mtr.8952.1.S1_at	0.868916				Mtr.7237.1.S1_at	0.68873
Mtr.42114.1.S1_at	0.868913				Mtr.12593.1.S1_at	0.68815
Mtr.8446.1.S1_at	0.868909				Mtr.37450.1.S1_at	0.688098
Mtr.37727.1.S1_at	0.868816				Mtr.38499.1.S1_at	0.688065
Mtr.8814.1.S1_at	0.868751				Mtr.44273.1.S1_at	0.687668
Mtr.42990.1.S1_at	0.868609				Mtr.40158.1.S1_at	0.687618
Mtr.26953.1.S1_at	0.868523				Mtr.40492.1.S1_at	0.687499
Mtr.27060.1.S1_at	0.868519				Mtr.9774.1.S1_at	0.687487
Mtr.37838.1.S1_at	0.868449				Mtr.38584.1.S1_at	0.687467
Mtr.10550.1.S1_at	0.868418				Mtr.37294.1.S1_at	0.687233
Mtr.40260.1.S1_at	0.868384				Mtr.37475.1.S1_at	0.687168
Mtr.37885.1.S1_at	0.868312				Mtr.10525.1.S1_at	0.686832
Mtr.38569.1.S1_at	0.868243				Mtr.39761.1.S1_at	0.686826
Mtr.5555.1.S1_at	0.868185				Mtr.37507.1.S1_at	0.686692
Mtr.35238.1.S1_at	0.868115				Mtr.39154.1.S1_at	0.686604
Mtr.10912.1.S1_at	0.868112				Mtr.8718.1.S1_at	0.686571
Mtr.31552.1.S1_at	0.867991				Mtr.35885.1.S1_at	0.68633
Mtr.37381.1.S1_at	0.867659				Mtr.35828.1.S1_at	0.68625
Mtr.9300.1.S1_at	0.867602				Mtr.10827.1.S1_at	0.686246
Mtr.10322.1.S1_at	0.867507				Mtr.12450.1.S1_at	0.686147
Mtr.35460.1.S1_at	0.867279				Mtr.31813.1.S1_at	0.685755
Mtr.38071.1.S1_at	0.867257				Mtr.43377.1.S1_at	0.685636
Mtr.39807.1.S1_at	0.867213				Mtr.43164.1.S1_at	0.685298
Mtr.35695.1.S1_at	0.867179				Mtr.8213.1.S1_at	0.685074
Mtr.40337.1.S1_at	0.866971				Mtr.42861.1.S1_s_at	0.685059
Mtr.35606.1.S1_at	0.866955				Mtr.44293.1.S1_at	0.685055
Mtr.40042.1.S1_at	0.866885				Mtr.8595.1.S1_at	0.685049
Mtr.37998.1.S1_at	0.866866				Mtr.43751.1.S1_at	0.684799
Mtr.35432.1.S1_at	0.866754				Mtr.12257.1.S1_at	0.684243
Mtr.8545.1.S1_at	0.866754				Mtr.8579.1.S1_at	0.684227
Mtr.43998.1.S1_at	0.866535				Mtr.10322.1.S1_at	0.684224
Mtr.27599.1.S1_at	0.866525				Mtr.8414.1.S1_at	0.684209
Mtr.40758.1.S1_at	0.866351				Mtr.8529.1.S1_at	0.683908
Mtr.10551.1.S1_at	0.866325				Mtr.40384.1.S1_at	0.683844
Mtr.10414.1.S1_at	0.866303				Mtr.38293.1.S1_at	0.683817
Mtr.37109.1.S1_at	0.866202				Mtr.7275.1.S1_at	0.68345
Mtr.39187.1.S1_at	0.866166				Mtr.32099.1.S1_at	0.683329
Mtr.37247.1.S1_at	0.866029				Mtr.37122.1.S1_at	0.682894
Mtr.31639.1.S1_at	0.865972				Mtr.9286.1.S1_at	0.682689
Mtr.40421.1.S1_at	0.865954				Mtr.40967.1.S1_at	0.682672
Mtr.32173.1.S1_s_at	0.865855				Mtr.38454.1.S1_at	0.682286
Mtr.37450.1.S1_at	0.865806				Mtr.4547.1.S1_at	0.682276
Mtr.12027.1.S1_at	0.865717				Mtr.24834.1.S1_s_at	0.681969
Mtr.43905.1.S1_at	0.865702				Mtr.42292.1.S1_at	0.681949
Mtr.10367.1.S1_at	0.865604				Mtr.37633.1.S1_at	0.681939
Mtr.43570.1.S1_at	0.865524				Mtr.26914.1.S1_at	0.681891
Mtr.43121.1.S1_at	0.865396				Mtr.10459.1.S1_at	0.681779
Mtr.10313.1.S1_at	0.865378				Mtr.37258.1.S1_at	0.681428
Mtr.1397.1.S1_at	0.86536				Mtr.9305.1.S1_at	0.681395
Mtr.37258.1.S1_at	0.865351				Mtr.12521.1.S1_at	0.681355
Mtr.11115.1.S1_at	0.865333				Mtr.8814.1.S1_at	0.681232
Mtr.11708.1.S1_at	0.865236				Mtr.10591.1.S1_at	0.680916
Mtr.44891.1.S1_at	0.865199				Mtr.28084.1.S1_at	0.680665
Mtr.9193.1.S1_at	0.86518				Mtr.38614.1.S1_at	0.680536
Mtr.30170.1.S1_at	0.865098				Mtr.40162.1.S1_at	0.680278
Mtr.34603.1.S1_s_at	0.865084				Mtr.40986.1.S1_at	0.679955
Mtr.37294.1.S1_at	0.864999				Mtr.35706.1.S1_at	0.679694
Mtr.33863.1.S1_at	0.864989				Mtr.43863.1.S1_at	0.679629
Mtr.28040.1.S1_at	0.864977				Mtr.43505.1.S1_at	0.67953
Mtr.29950.1.S1_at	0.864941				Mtr.8798.1.S1_at	0.679173
Mtr.26903.1.S1_at	0.86491				Mtr.40960.1.S1_at	0.678949
Mtr.12522.1.S1_at	0.864679				Mtr.10978.1.S1_at	0.67894
Mtr.4929.1.S1_at	0.864637				Mtr.16941.1.S1_at	0.678823
Mtr.9871.1.S1_at	0.864626				Mtr.40307.1.S1_at	0.678565
Mtr.40584.1.S1_at	0.86455				Mtr.17387.1.S1_at	0.678369
Mtr.10460.1.S1_s_at	0.864511				Mtr.7549.1.S1_at	0.678305
Mtr.38402.1.S1_at	0.864048				Mtr.42920.1.S1_at	0.677967
Mtr.9067.1.S1_s_at	0.863985				Mtr.13182.1.S1_at	0.677952
Mtr.40384.1.S1_at	0.863956				Mtr.15935.1.S1_at	0.677668
Mtr.37900.1.S1_at	0.86395				Mtr.34317.1.S1_at	0.677255
Mtr.41102.1.S1_at	0.863891				Mtr.40445.1.S1_at	0.677203
Mtr.2635.1.S1_at	0.86387				Mtr.8597.1.S1_at	0.677
Mtr.40914.1.S1_at	0.863861				Mtr.36913.1.S1_at	0.676881
Mtr.40398.1.S1_at	0.863835				Mtr.31505.1.S1_at	0.676548
Mtr.11413.1.S1_at	0.8638				Mtr.37622.1.S1_at	0.676533
Mtr.40161.1.S1_at	0.86375				Mtr.43101.1.S1_at	0.676461
Mtr.12504.1.S1_at	0.863715				Mtr.11246.1.S1_at	0.676406
Mtr.36940.1.S1_at	0.86371				Mtr.40088.1.S1_at	0.675725
Mtr.31833.1.S1_s_at	0.863641				Mtr.31653.1.S1_at	0.675574
Mtr.38174.1.S1_at	0.863637				Mtr.9048.1.S1_at	0.675311
Mtr.43518.1.S1_at	0.863635				Mtr.38685.1.S1_at	0.675222
Mtr.10676.1.S1_at	0.863558				Mtr.37661.1.S1_at	0.675198
Mtr.35872.1.S1_at	0.863538				Mtr.8689.1.S1_at	0.67486
Mtr.10362.1.S1_at	0.863521				Mtr.40318.1.S1_at	0.674372
Mtr.12331.1.S1_at	0.863404				Mtr.27609.1.S1_at	0.67432
Mtr.10568.1.S1_at	0.863346				Mtr.38529.1.S1_s_at	0.674256
Mtr.10623.1.S1_at	0.863343				Mtr.40262.1.S1_at	0.674027
Mtr.38577.1.S1_at	0.863115				Mtr.9691.1.S1_at	0.673646
Mtr.43099.1.S1_at	0.863051				Mtr.26906.1.S1_at	0.673643
Mtr.38961.1.S1_at	0.863044				Mtr.4893.1.S1_at	0.673549
Mtr.10961.1.S1_at	0.862988				Mtr.11019.1.S1_at	0.673154
Mtr.35831.1.S1_at	0.86295				Mtr.1267.1.S1_at	0.673132
Mtr.43560.1.S1_at	0.862905				Mtr.10584.1.S1_at	0.673075
Mtr.31921.1.S1_s_at	0.862873				Mtr.37862.1.S1_at	0.673002
Mtr.43270.1.S1_at	0.86284				Mtr.11322.1.S1_at	0.672907
Mtr.42614.1.S1_at	0.86282				Mtr.40038.1.S1_at	0.672861
Mtr.12526.1.S1_at	0.862795				Mtr.30769.1.S1_at	0.672629
Mtr.37544.1.S1_at	0.86277				Mtr.35872.1.S1_at	0.672413
Mtr.38083.1.S1_at	0.862671				Mtr.42893.1.S1_at	0.672184
Mtr.11703.1.S1_at	0.862603				Mtr.40914.1.S1_at	0.672106
Mtr.8597.1.S1_at	0.862599				Mtr.38578.1.S1_at	0.671563
Mtr.11614.1.S1_at	0.862577				Mtr.10240.1.S1_at	0.671242
Mtr.43849.1.S1_at	0.862328				Mtr.12691.1.S1_at	0.671108
Mtr.4594.1.S1_at	0.862292				Mtr.30786.1.S1_at	0.671068
Mtr.8514.1.S1_at	0.862279				Mtr.32013.1.S1_at	0.670902
Mtr.38108.1.S1_at	0.862241				Mtr.9669.1.S1_at	0.670202
Mtr.43290.1.S1_at	0.862135				Mtr.41003.1.S1_at	0.670053
Mtr.12855.1.S1_at	0.862086				Mtr.10315.1.S1_at	0.669883
Mtr.39511.1.S1_at	0.862059				Mtr.35644.1.S1_at	0.669841
Mtr.43268.1.S1_at	0.86199				Mtr.12898.1.S1_at	0.669813
Mtr.41012.1.S1_at	0.861938				Mtr.37226.1.S1_at	0.669608
Mtr.37318.1.S1_at	0.861922				Mtr.35804.1.S1_s_at	0.669456
Mtr.34702.1.S1_at	0.861883				Mtr.46544.1.S1_at	0.669294
Mtr.40119.1.S1_at	0.861793				Mtr.40068.1.S1_at	0.669277
Mtr.43032.1.S1_at	0.86173				Mtr.36843.1.S1_at	0.669267
Mtr.43096.1.S1_at	0.861687				Mtr.35631.1.S1_at	0.669137
Mtr.1874.1.S1_at	0.861667				Mtr.37246.1.S1_at	0.668712
Mtr.10357.1.S1_at	0.861536				Mtr.11005.1.S1_at	0.668674
Mtr.40487.1.S1_at	0.861409				Mtr.41593.1.S1_at	0.668576
Mtr.7549.1.S1_at	0.861344				Mtr.44409.1.S1_at	0.668508
Mtr.40718.1.S1_at	0.86133				Mtr.37228.1.S1_at	0.668434
Mtr.11003.1.S1_at	0.861281				Mtr.1945.1.S1_at	0.668272
Mtr.9536.1.S1_at	0.861274				Mtr.37503.1.S1_at	0.668171
Mtr.40577.1.S1_at	0.861209				Mtr.8952.1.S1_at	0.667957
Mtr.40560.1.S1_at	0.860989				Mtr.42998.1.S1_at	0.667943
Mtr.11263.1.S1_at	0.860668				Mtr.42243.1.S1_at	0.667873
Mtr.44273.1.S1_at	0.860635				Mtr.10661.1.S1_at	0.667625
Mtr.1409.1.S1_at	0.860566				Mtr.11516.1.S1_at	0.667592
Mtr.12577.1.S1_s_at	0.860404				Mtr.31990.1.S1_s_at	0.667451
Mtr.12794.1.S1_at	0.860252				Mtr.38439.1.S1_at	0.667441
Mtr.38396.1.S1_at	0.860081				Mtr.51005.1.S1_at	0.667202
Mtr.8832.1.S1_at	0.860056				Mtr.8755.1.S1_at	0.667158
Mtr.4030.1.S1_at	0.860055				Mtr.12183.1.S1_at	0.667128
Mtr.43669.1.S1_at	0.860012				Mtr.40438.1.S1_at	0.667027
Mtr.37226.1.S1_at	0.859887				Mtr.35831.1.S1_at	0.666968
Mtr.8741.1.S1_at	0.859786				Mtr.12596.1.S1_at	0.666963
Mtr.7504.1.S1_at	0.859694				Mtr.40639.1.S1_at	0.666914
Mtr.8834.1.S1_at	0.859565				Mtr.40364.1.S1_at	0.666871
Mtr.12335.1.S1_at	0.859516				Mtr.1874.1.S1_at	0.666578
Mtr.39211.1.S1_at	0.859493				Mtr.12855.1.S1_at	0.666524
Mtr.43213.1.S1_at	0.859491				Mtr.39892.1.S1_at	0.666372
Mtr.43751.1.S1_at	0.859437				Mtr.27599.1.S1_at	0.66637
Mtr.43863.1.S1_at	0.859385				Mtr.35646.1.S1_at	0.66633
Mtr.10584.1.S1_at	0.859357				Mtr.30723.1.S1_at	0.666302
Mtr.41648.1.S1_at	0.859327				Mtr.37712.1.S1_s_at	0.665487
Mtr.37465.1.S1_at	0.858971				Mtr.44002.1.S1_at	0.665383
Mtr.28313.1.S1_at	0.858919				Mtr.44468.1.S1_at	0.664805
Mtr.41003.1.S1_at	0.858884				Mtr.12745.1.S1_at	0.664748
Mtr.40582.1.S1_at	0.858845				Mtr.8805.1.S1_at	0.664654
Mtr.37505.1.S1_at	0.858814				Mtr.20541.1.S1_at	0.664503
Mtr.12362.1.S1_at	0.858716				Mtr.39596.1.S1_at	0.664256
Mtr.41440.1.S1_at	0.85863				Mtr.38163.1.S1_at	0.664145
Mtr.13416.1.S1_at	0.858611				Mtr.44259.1.S1_at	0.663823
Mtr.8451.1.S1_s_at	0.858503				Mtr.11372.1.S1_at	0.663746
Mtr.36253.1.S1_at	0.858496				Mtr.26953.1.S1_at	0.663693
Mtr.40202.1.S1_at	0.85841				Mtr.12215.1.S1_at	0.663327
Mtr.13211.1.S1_at	0.858289				Mtr.3209.1.S1_at	0.663228
Mtr.10729.1.S1_at	0.858253				Mtr.10911.1.S1_at	0.663102
Mtr.13226.1.S1_at	0.858209				Mtr.26893.1.S1_at	0.662872
Mtr.36819.1.S1_at	0.858116				Mtr.11451.1.S1_at	0.662745
Mtr.12169.1.S1_at	0.857951				Mtr.2385.1.S1_at	0.662518
Mtr.35420.1.S1_s_at	0.857926				Mtr.44007.1.S1_at	0.662431
Mtr.40307.1.S1_at	0.857885				Mtr.26224.1.S1_at	0.662296
Mtr.33579.1.S1_at	0.857671				Mtr.19361.1.S1_at	0.662009
Mtr.8788.1.S1_at	0.85762				Mtr.30425.1.S1_at	0.661987
Mtr.35512.1.S1_s_at	0.857524				Mtr.37826.1.S1_at	0.661951
Mtr.40206.1.S1_at	0.85751				Mtr.11729.1.S1_at	0.661773
Mtr.3315.1.S1_at	0.857504				Mtr.11974.1.S1_at	0.66149
Mtr.38439.1.S1_at	0.857483				Mtr.43082.1.S1_at	0.66126
Mtr.40647.1.S1_at	0.857481				Mtr.7204.1.S1_at	0.661197
Mtr.8739.1.S1_at	0.857401				Mtr.31471.1.S1_at	0.66118
Mtr.27593.1.S1_at	0.857401				Mtr.8545.1.S1_at	0.660838
Mtr.41212.1.S1_at	0.857338				Mtr.12253.1.S1_at	0.660682
Mtr.26914.1.S1_at	0.857308				Mtr.43315.1.S1_at	0.66051
Mtr.3115.1.S1_at	0.857261				Mtr.38307.1.S1_at	0.660312
Mtr.17661.1.S1_at	0.857244				Mtr.37391.1.S1_at	0.660123
Mtr.40317.1.S1_at	0.857219				Mtr.37616.1.S1_at	0.66011
Mtr.32112.1.S1_at	0.857192				Mtr.6642.1.S1_at	0.660101
Mtr.31458.1.S1_s_at	0.857095				Mtr.12526.1.S1_at	0.660013
Mtr.41007.1.S1_at	0.856998				Mtr.37486.1.S1_at	0.659973
Mtr.30786.1.S1_at	0.856856				Mtr.10550.1.S1_at	0.659844
Mtr.13182.1.S1_at	0.856756				Mtr.48593.1.S1_at	0.659621
Mtr.40768.1.S1_at	0.856745				Mtr.44969.1.S1_at	0.659569
Mtr.37728.1.S1_at	0.856665				Mtr.42297.1.S1_at	0.659402
Mtr.7806.1.S1_at	0.856632				Mtr.35768.1.S1_at	0.659116
Mtr.38033.1.S1_at	0.85653				Mtr.9397.1.S1_at	0.659059					TSAR2
Mtr.13168.1.S1_at	0.856436				Mtr.18295.1.S1_at	0.658973
Mtr.42639.1.S1_at	0.856405				Mtr.33178.1.S1_at	0.658315
Mtr.10617.1.S1_at	0.856333				Mtr.41256.1.S1_at	0.658219
Mtr.25022.1.S1_at	0.85631				Mtr.9136.1.S1_at	0.658087
Mtr.41104.1.S1_at	0.856303				Mtr.26892.1.S1_at	0.657917
Mtr.8579.1.S1_at	0.856284				Mtr.10772.1.S1_at	0.657645
Mtr.40923.1.S1_at	0.856245				Mtr.40559.1.S1_at	0.657456
Mtr.44295.1.S1_at	0.856211				Mtr.40541.1.S1_at	0.657431
Mtr.6634.1.S1_s_at	0.856174				Mtr.45554.1.S1_at	0.657314
Mtr.12508.1.S1_at	0.856161				Mtr.10561.1.S1_at	0.657233
Mtr.29573.1.S1_at	0.856097				Mtr.31830.1.S1_at	0.657172
Mtr.40386.1.S1_at	0.855995				Mtr.43290.1.S1_at	0.657162
Mtr.43056.1.S1_at	0.855909				Mtr.40923.1.S1_at	0.657031
Mtr.43039.1.S1_at	0.855826				Mtr.11017.1.S1_at	0.656972
Mtr.38293.1.S1_at	0.855805				Mtr.38057.1.S1_at	0.656809
Mtr.1485.1.S1_at	0.855783				Mtr.40464.1.S1_at	0.656586
Mtr.43815.1.S1_at	0.855774				Mtr.4873.1.S1_at	0.656454
Mtr.43548.1.S1_at	0.855728				Mtr.10623.1.S1_at	0.656395
Mtr.35961.1.S1_at	0.855712				Mtr.41170.1.S1_at	0.65636
Mtr.11372.1.S1_at	0.855653				Mtr.692.1.S1_at	0.656272
Mtr.37616.1.S1_at	0.855643				Mtr.51223.1.S1_at	0.656242
Mtr.11622.1.S1_at	0.855641				Mtr.37610.1.S1_at	0.656195
Mtr.41326.1.S1_at	0.855626				Mtr.33579.1.S1_at	0.656162
Mtr.43983.1.S1_at	0.85561				Mtr.12365.1.S1_at	0.656114
Mtr.3209.1.S1_at	0.855595				Mtr.37232.1.S1_at	0.65609
Mtr.41593.1.S1_at	0.855538				Mtr.8871.1.S1_at	0.65597
Mtr.42846.1.S1_at	0.855428				Mtr.10658.1.S1_at	0.655932
Mtr.40231.1.S1_at	0.855328				Mtr.40542.1.S1_x_at	0.655868
Mtr.2392.1.S1_at	0.855252				Mtr.1411.1.S1_at	0.655345
Mtr.38163.1.S1_at	0.855221				Mtr.8731.1.S1_at	0.655298
Mtr.10459.1.S1_at	0.855202				Mtr.9300.1.S1_at	0.655258
Mtr.40243.1.S1_at	0.855187				Mtr.13547.1.S1_at	0.655088
Mtr.2385.1.S1_at	0.855151				Mtr.48351.1.S1_at	0.655032
Mtr.42062.1.S1_at	0.855067				Mtr.9986.1.S1_at	0.654933
Mtr.40551.1.S1_at	0.855056				Mtr.40129.1.S1_at	0.654675
Mtr.35847.1.S1_at	0.855039				Mtr.43998.1.S1_at	0.654522
Mtr.40313.1.S1_at	0.855037				Mtr.13911.1.S1_at	0.654373
Mtr.44007.1.S1_at	0.854974				Mtr.40161.1.S1_at	0.654072
Mtr.26798.1.S1_at	0.854965				Mtr.29454.1.S1_at	0.653943
Mtr.10827.1.S1_at	0.854919				Mtr.40758.1.S1_at	0.653736
Mtr.2936.1.S1_at	0.854814				Mtr.38859.1.S1_at	0.653639
Mtr.34602.1.S1_at	0.854786				Mtr.31567.1.S1_at	0.653592
Mtr.37325.1.S1_at	0.854728				Mtr.10925.1.S1_at	0.653535
Mtr.10400.1.S1_at	0.85469				Mtr.8520.1.S1_at	0.653502
Mtr.43337.1.S1_at	0.854618				Mtr.2438.1.S1_at	0.653432
Mtr.44928.1.S1_at	0.854513				Mtr.38536.1.S1_at	0.653417
Mtr.30425.1.S1_at	0.854503				Mtr.32085.1.S1_at	0.653235
Mtr.40428.1.S1_at	0.854439				Mtr.40542.1.S1_at	0.653212
Mtr.40688.1.S1_at	0.854356				Mtr.11708.1.S1_at	0.653067
Mtr.38630.1.S1_at	0.854322				Mtr.10832.1.S1_at	0.65252
Mtr.43082.1.S1_at	0.85432				Mtr.35460.1.S1_at	0.652345
Mtr.11792.1.S1_at	0.854298				Mtr.41881.1.S1_at	0.652304
Mtr.40402.1.S1_at	0.854228				Mtr.10961.1.S1_at	0.652268
Mtr.40364.1.S1_at	0.854161				Mtr.37790.1.S1_at	0.651675
Mtr.38875.1.S1_at	0.854134				Mtr.31613.1.S1_at	0.65158
Mtr.12341.1.S1_at	0.8541				Mtr.10599.1.S1_at	0.651448
Mtr.37473.1.S1_at	0.854094				Mtr.42885.1.S1_at	0.651415
Mtr.38229.1.S1_at	0.853835				Mtr.10539.1.S1_at	0.651358
Mtr.10832.1.S1_at	0.853821				Mtr.8523.1.S1_at	0.651009
Mtr.36843.1.S1_at	0.853818				Mtr.12721.1.S1_at	0.650885
Mtr.11010.1.S1_at	0.853774				Mtr.48515.1.S1_at	0.650728
Mtr.8899.1.S1_at	0.853739				Mtr.4365.1.S1_at	0.650692
Mtr.12183.1.S1_at	0.853736				Mtr.40269.1.S1_at	0.650541
Mtr.10720.1.S1_at	0.853702				Mtr.12962.1.S1_at	0.650536
Mtr.31833.1.S1_x_at	0.853667				Mtr.40119.1.S1_at	0.650382
Mtr.11913.1.S1_at	0.853593				Mtr.3552.1.S1_at	0.65036
Mtr.38673.1.S1_at	0.85351				Mtr.43591.1.S1_at	0.650358
Mtr.9705.1.S1_at	0.853506				Mtr.6515.1.S1_at	0.650293
Mtr.42972.1.S1_at	0.853464				Mtr.20117.1.S1_s_at	0.650227
Mtr.7243.1.S1_at	0.853444				Mtr.10912.1.S1_at	0.649939
Mtr.12571.1.S1_at	0.853363				Mtr.35432.1.S1_at	0.649875
Mtr.4365.1.S1_at	0.853161				Mtr.31876.1.S1_at	0.649872
Mtr.37412.1.S1_s_at	0.853127				Mtr.37465.1.S1_at	0.649849
Mtr.10967.1.S1_at	0.853071				Mtr.10397.1.S1_at	0.649769
Mtr.42885.1.S1_at	0.853063				Mtr.43096.1.S1_at	0.649619
Mtr.4638.1.S1_at	0.853021				Mtr.37505.1.S1_at	0.649601
Mtr.35435.1.S1_at	0.85301				Mtr.40647.1.S1_at	0.649574
Mtr.51005.1.S1_at	0.852932				Mtr.8618.1.S1_at	0.649566
Mtr.38168.1.S1_at	0.852931				Mtr.31918.1.S1_at	0.649471
Mtr.29713.1.S1_at	0.852931				Mtr.39326.1.S1_at	0.649347
Mtr.12593.1.S1_at	0.852928				Mtr.44435.1.S1_at	0.649227
Mtr.10415.1.S1_at	0.852894				Mtr.35238.1.S1_at	0.649226
Mtr.6515.1.S1_at	0.852858				Mtr.382.1.S1_at	0.649131
Mtr.43602.1.S1_at	0.852717				Mtr.37211.1.S1_at	0.649119
Mtr.45275.1.S1_at	0.8527				Mtr.43983.1.S1_at	0.649016
Mtr.39342.1.S1_at	0.852691				Mtr.12474.1.S1_at	0.649001
Mtr.9986.1.S1_at	0.852685				Mtr.8489.1.S1_at	0.648967
Mtr.8465.1.S1_at	0.85264				Mtr.13295.1.S1_at	0.648876
Mtr.41289.1.S1_at	0.852601				Mtr.13380.1.S1_at	0.648755
Mtr.37654.1.S1_at	0.852523				Mtr.20121.1.S1_s_at	0.648406
Mtr.30723.1.S1_at	0.852356				Mtr.41007.1.S1_at	0.648007
Mtr.31547.1.S1_at	0.852347				Mtr.37156.1.S1_at	0.647999
Mtr.41044.1.S1_at	0.852334				Mtr.38401.1.S1_at	0.647564
Mtr.4485.1.S1_at	0.852278				Mtr.36116.1.S1_s_at	0.64749
Mtr.40289.1.S1_at	0.852263				Mtr.11413.1.S1_at	0.647221
Mtr.6017.1.S1_at	0.85206				Mtr.37732.1.S1_at	0.647209
Mtr.8624.1.S1_at	0.852049				Mtr.10551.1.S1_at	0.647063
Mtr.37732.1.S1_at	0.852039				Mtr.13016.1.S1_at	0.64683
Mtr.38145.1.S1_at	0.852007				Mtr.10340.1.S1_at	0.646807
Mtr.10371.1.S1_at	0.851809				Mtr.33687.1.S1_at	0.646756
Mtr.44033.1.S1_at	0.851629				Mtr.12794.1.S1_at	0.646635
Mtr.9681.1.S1_at	0.851487				Mtr.4548.1.S1_at	0.646479
Mtr.9475.1.S1_at	0.851439				Mtr.40424.1.S1_at	0.646402
Mtr.42413.1.S1_at	0.851421				Mtr.33863.1.S1_at	0.646037
Mtr.4991.1.S1_at	0.851381				Mtr.43778.1.S1_at	0.645796
Mtr.12389.1.S1_at	0.851373				Mtr.12522.1.S1_at	0.645788
Mtr.7430.1.S1_at	0.851345				Mtr.35606.1.S1_at	0.645661
Mtr.41795.1.S1_at	0.851326				Mtr.12640.1.S1_at	0.645636
Mtr.43227.1.S1_at	0.851307				Mtr.4635.1.S1_at	0.645506
Mtr.39108.1.S1_at	0.851299				Mtr.41102.1.S1_at	0.645141
Mtr.40170.1.S1_at	0.851277				Mtr.7390.1.S1_at	0.645138
Mtr.31733.1.S1_at	0.851198				Mtr.40219.1.S1_at	0.645083
Mtr.1868.1.S1_x_at	0.851156				Mtr.37574.1.S1_at	0.645025
Mtr.37605.1.S1_at	0.851148				Mtr.26798.1.S1_at	0.644933
Mtr.31674.1.S1_at	0.851055				Mtr.40442.1.S1_s_at	0.644847
Mtr.2386.1.S1_at	0.851038				Mtr.39813.1.S1_at	0.644635
Mtr.9979.1.S1_at	0.850972				Mtr.8742.1.S1_at	0.644483
Mtr.8595.1.S1_at	0.850967				Mtr.38462.1.S1_at	0.644303
Mtr.8326.1.S1_at	0.850883				Mtr.35707.1.S1_at	0.644054
Mtr.7401.1.S1_at	0.850702				Mtr.26509.1.S1_s_at	0.643958
Mtr.38351.1.S1_at	0.850598				Mtr.12468.1.S1_at	0.643554
Mtr.35419.1.S1_at	0.850563				Mtr.28817.1.S1_at	0.643544
Mtr.35708.1.S1_at	0.850524				Mtr.37904.1.S1_at	0.643509
Mtr.11587.1.S1_at	0.85043				Mtr.43815.1.S1_at	0.643431
Mtr.39230.1.S1_at	0.850421				Mtr.12335.1.S1_at	0.643337
Mtr.31546.1.S1_at	0.850397				Mtr.7410.1.S1_at	0.643235
Mtr.43117.1.S1_at	0.850355				Mtr.8741.1.S1_at	0.643086
Mtr.8812.1.S1_at	0.850349				Mtr.42846.1.S1_at	0.642996
Mtr.41526.1.S1_at	0.850343				Mtr.30170.1.S1_at	0.642772
Mtr.28084.1.S1_at	0.850326				Mtr.1409.1.S1_at	0.642753
Mtr.37246.1.S1_at	0.850317				Mtr.35708.1.S1_at	0.642654
Mtr.12450.1.S1_at	0.850275				Mtr.39934.1.S1_s_at	0.642617
Mtr.11196.1.S1_at	0.8502				Mtr.8983.1.S1_at	0.64261
Mtr.26892.1.S1_at	0.850175				Mtr.35810.1.S1_at	0.642581
Mtr.8317.1.S1_at	0.850045				Mtr.1491.1.S1_s_at	0.64244
Mtr.692.1.S1_at	0.850041				Mtr.43651.1.S1_at	0.642346
Mtr.40752.1.S1_at	0.850026				Mtr.40582.1.S1_at	0.64222
Mtr.10643.1.S1_at	0.850015				Mtr.43337.1.S1_at	0.642038
Mtr.43153.1.S1_at	0.850002				Mtr.38824.1.S1_at	0.641824
Mtr.44605.1.S1_at	0.849992				Mtr.2693.1.S1_at	0.641729
Mtr.40655.1.S1_at	0.849913				Mtr.44774.1.S1_at	0.641624
Mtr.12631.1.S1_at	0.849906				Mtr.38652.1.S1_at	0.641615
Mtr.37826.1.S1_at	0.849866				Mtr.38083.1.S1_at	0.641526
Mtr.41488.1.S1_at	0.849766				Mtr.41440.1.S1_at	0.641442
Mtr.12789.1.S1_at	0.849556				Mtr.25531.1.S1_at	0.641209
Mtr.31279.1.S1_s_at	0.849543				Mtr.35420.1.S1_s_at	0.641149
Mtr.40464.1.S1_at	0.849487				Mtr.40684.1.S1_at	0.641115
Mtr.42957.1.S1_at	0.849478				Mtr.41546.1.S1_at	0.641055
Mtr.38419.1.S1_at	0.849398				Mtr.40489.1.S1_at	0.64103
Mtr.10591.1.S1_at	0.849281				Mtr.31735.1.S1_s_at	0.640914
Mtr.37712.1.S1_s_at	0.849229				Mtr.13416.1.S1_at	0.64083
Mtr.37694.1.S1_at	0.849228				Mtr.47061.1.S1_at	0.640732
Mtr.10478.1.S1_at	0.849217				Mtr.12564.1.S1_at	0.640686
Mtr.7745.1.S1_at	0.849106				Mtr.29869.1.S1_at	0.640611
Mtr.6668.1.S1_at	0.849075				Mtr.4836.1.S1_at	0.640452
Mtr.12811.1.S1_at	0.849063				Mtr.1892.1.S1_at	0.64043
Mtr.39167.1.S1_at	0.849004				Mtr.29950.1.S1_at	0.64034
Mtr.13064.1.S1_at	0.848991				Mtr.11469.1.S1_at	0.640278
Mtr.40358.1.S1_at	0.84899				Mtr.26998.1.S1_at	0.640085
Mtr.41256.1.S1_at	0.848979				Mtr.10655.1.S1_at	0.639923
Mtr.29828.1.S1_at	0.848977				Mtr.13750.1.S1_at	0.639836
Mtr.45087.1.S1_at	0.848919				Mtr.912.1.S1_s_at	0.639627
Mtr.4145.1.S1_at	0.84883				Mtr.4955.1.S1_at	0.639498
Mtr.11366.1.S1_at	0.848828				Mtr.51979.1.S1_at	0.639372
Mtr.35646.1.S1_at	0.848784				Mtr.9024.1.S1_at	0.639248
Mtr.14022.1.S1_at	0.848728				Mtr.37544.1.S1_at	0.639196
Mtr.43210.1.S1_at	0.848594				Mtr.37381.1.S1_at	0.639093
Mtr.35956.1.S1_at	0.848546				Mtr.43125.1.S1_at	0.639051
Mtr.10934.1.S1_at	0.848439				Mtr.38467.1.S1_at	0.639022
Mtr.7445.1.S1_at	0.848421				Mtr.9979.1.S1_at	0.638803
Mtr.35921.1.S1_at	0.848372				Mtr.44845.1.S1_at	0.638766
Mtr.6044.1.S1_at	0.848358				Mtr.50123.1.S1_at	0.638634
Mtr.9976.1.S1_at	0.848216				Mtr.10608.1.S1_at	0.638624
Mtr.10728.1.S1_at	0.848197				Mtr.41748.1.S1_s_at	0.63861
Mtr.10337.1.S1_at	0.84813				Mtr.22070.1.S1_s_at	0.63857
Mtr.12782.1.S1_at	0.848107				Mtr.8709.1.S1_at	0.638538
Mtr.7379.1.S1_at	0.848075				Mtr.8578.1.S1_at	0.638327
Mtr.41978.1.S1_at	0.848061				Mtr.2635.1.S1_at	0.638301
Mtr.4800.1.S1_at	0.847966				Mtr.40049.1.S1_at	0.638155
Mtr.41165.1.S1_at	0.847963				Mtr.37820.1.S1_at	0.638134
Mtr.13264.1.S1_at	0.847944				Mtr.41662.1.S1_at	0.637914
Mtr.44374.1.S1_at	0.847931				Mtr.37575.1.S1_at	0.637817
Mtr.6296.1.S1_at	0.847863				Mtr.31639.1.S1_at	0.637813
Mtr.42463.1.S1_at	0.847823				Mtr.7876.1.S1_at	0.637773
Mtr.35900.1.S1_at	0.847749				Mtr.12389.1.S1_at	0.637553
Mtr.30742.1.S1_at	0.847618				Mtr.8337.1.S1_at	0.637262
Mtr.9128.1.S1_at	0.847599				Mtr.4929.1.S1_at	0.637245
Mtr.43888.1.S1_at	0.847594				Mtr.8723.1.S1_at	0.637062
Mtr.43315.1.S1_at	0.847593				Mtr.9871.1.S1_at	0.636921
Mtr.8874.1.S1_at	0.847588				Mtr.7359.1.S1_at	0.636713
Mtr.8742.1.S1_at	0.847581				Mtr.44728.1.S1_at	0.636398
Mtr.8216.1.S1_at	0.847574				Mtr.34603.1.S1_s_at	0.636323
Mtr.32637.1.S1_at	0.847542				Mtr.7504.1.S1_at	0.636231
Mtr.3874.1.S1_at	0.847524				Mtr.37915.1.S1_at	0.636047
Mtr.38195.1.S1_at	0.847458				Mtr.7050.1.S1_at	0.635996
Mtr.40570.1.S1_at	0.847442				Mtr.37583.1.S1_at	0.635956
Mtr.44262.1.S1_at	0.847368				Mtr.12789.1.S1_at	0.635874
Mtr.40296.1.S1_at	0.847312				Mtr.12356.1.S1_at	0.635735
Mtr.8488.1.S1_at	0.847217				Mtr.11829.1.S1_at	0.635712
Mtr.3681.1.S1_at	0.847178				Mtr.12508.1.S1_at	0.635677
Mtr.11179.1.S1_at	0.847075				Mtr.11380.1.S1_at	0.635565
Mtr.30930.1.S1_at	0.846997				Mtr.32112.1.S1_at	0.635551
Mtr.13207.1.S1_at	0.84698				Mtr.44374.1.S1_at	0.635511
Mtr.30732.1.S1_at	0.846975				Mtr.40713.1.S1_at	0.635418
Mtr.12090.1.S1_at	0.846963				Mtr.38071.1.S1_at	0.635263
Mtr.30769.1.S1_at	0.846894				Mtr.4145.1.S1_at	0.635136
Mtr.10525.1.S1_at	0.846867				Mtr.25022.1.S1_at	0.63509
Mtr.32777.1.S1_s_at	0.846851				Mtr.11042.1.S1_at	0.635071
Mtr.30033.1.S1_at	0.846806				Mtr.11259.1.S1_at	0.634991
Mtr.16956.1.S1_at	0.846762				Mtr.41633.1.S1_at	0.634828
Mtr.35412.1.S1_at	0.846695				Mtr.7539.1.S1_at	0.634766
Mtr.37232.1.S1_at	0.846631				Mtr.44173.1.S1_at	0.634747
Mtr.8749.1.S1_at	0.846591				Mtr.44891.1.S1_at	0.634741
Mtr.40654.1.S1_at	0.846554				Mtr.9875.1.S1_at	0.634736
Mtr.41206.1.S1_at	0.846546				Mtr.12027.1.S1_at	0.634688
Mtr.45075.1.S1_at	0.846542				Mtr.11179.1.S1_at	0.634622
Mtr.38385.1.S1_at	0.846517				Mtr.6299.1.S1_at	0.634571
Mtr.45307.1.S1_at	0.846515				Mtr.37109.1.S1_at	0.634553
Mtr.35790.1.S1_at	0.846483				Mtr.8785.1.S1_at	0.634482
Mtr.1267.1.S1_at	0.846351				Mtr.13264.1.S1_at	0.634415
Mtr.39721.1.S1_at	0.846184				Mtr.42503.1.S1_at	0.634337
Mtr.4631.1.S1_at	0.84614				Mtr.35435.1.S1_at	0.634299
Mtr.8337.1.S1_at	0.846117				Mtr.11056.1.S1_at	0.634248
Mtr.40269.1.S1_at	0.846074				Mtr.11757.1.S1_at	0.634187
Mtr.8506.1.S1_at	0.846023				Mtr.41852.1.S1_at	0.634092
Mtr.35575.1.S1_at	0.846017				Mtr.43039.1.S1_at	0.634081
Mtr.10538.1.S1_at	0.845888				Mtr.32004.1.S1_at	0.634049
Mtr.36192.1.S1_at	0.845811				Mtr.39399.1.S1_at	0.633923
Mtr.37633.1.S1_at	0.845787				Mtr.38285.1.S1_at	0.633855
Mtr.40068.1.S1_at	0.845703				Mtr.40896.1.S1_at	0.633768
Mtr.40162.1.S1_at	0.845687				Mtr.35412.1.S1_at	0.633687
Mtr.11005.1.S1_at	0.845664				Mtr.10667.1.S1_at	0.633606
Mtr.51811.1.S1_at	0.845637				Mtr.31840.1.S1_at	0.633511
Mtr.38157.1.S1_at	0.845593				Mtr.35419.1.S1_at	0.633382
Mtr.12212.1.S1_at	0.845543				Mtr.41212.1.S1_at	0.633129
Mtr.38429.1.S1_at	0.845522				Mtr.43905.1.S1_at	0.633064
Mtr.43184.1.S1_at	0.845496				Mtr.39108.1.S1_at	0.633019
Mtr.6642.1.S1_at	0.845424				Mtr.44442.1.S1_at	0.63227
Mtr.31202.1.S1_at	0.845404				Mtr.8610.1.S1_at	0.632256
Mtr.10661.1.S1_at	0.84532				Mtr.42307.1.S1_at	0.632215
Mtr.9225.1.S1_at	0.845306				Mtr.7379.1.S1_at	0.6321
Mtr.37521.1.S1_at	0.84521				Mtr.40915.1.S1_at	0.632007
Mtr.1400.1.S1_s_at	0.845181				Mtr.3278.1.S1_at	0.631965
Mtr.10655.1.S1_at	0.8451				Mtr.11263.1.S1_at	0.631728
Mtr.40479.1.S1_at	0.845055				Mtr.10448.1.S1_at	0.631661
Mtr.31661.1.S1_s_at	0.845046				Mtr.31796.1.S1_at	0.631582
Mtr.43758.1.S1_at	0.845026				Mtr.39511.1.S1_at	0.631332
Mtr.35858.1.S1_at	0.845012				Mtr.7420.1.S1_at	0.631154
Mtr.41826.1.S1_at	0.844957				Mtr.37885.1.S1_at	0.63115
Mtr.45281.1.S1_at	0.844941				Mtr.36948.1.S1_at	0.631116
Mtr.37739.1.S1_s_at	0.844909				Mtr.40206.1.S1_at	0.631029
Mtr.40537.1.S1_at	0.844675				Mtr.35601.1.S1_at	0.631006
Mtr.43232.1.S1_at	0.844623				Mtr.8624.1.S1_at	0.630987
Mtr.43232.1.S1_s_at	0.844603				Mtr.37128.1.S1_at	0.630987
Mtr.2281.1.S1_at	0.844516				Mtr.30254.1.S1_at	0.630854
Mtr.10306.1.S1_at	0.844506				Mtr.40242.1.S1_at	0.63078
Mtr.44259.1.S1_at	0.844473				Mtr.38863.1.S1_at	0.630711
Mtr.39018.1.S1_at	0.844472				Mtr.43446.1.S1_at	0.630667
Mtr.38127.1.S1_at	0.84442				Mtr.18670.1.S1_at	0.630631
Mtr.22314.1.S1_at	0.84441				Mtr.3430.1.S1_at	0.630594
Mtr.1945.1.S1_at	0.844363				Mtr.40894.1.S1_at	0.630587
Mtr.12356.1.S1_at	0.844316				Mtr.35878.1.S1_at	0.630408
Mtr.12836.1.S1_at	0.844268				Mtr.10415.1.S1_at	0.630387
Mtr.41753.1.S1_at	0.844258				Mtr.39807.1.S1_at	0.63036
Mtr.37457.1.S1_at	0.844221				Mtr.4554.1.S1_at	0.630258
Mtr.38285.1.S1_at	0.844172				Mtr.42322.1.S1_at	0.630165
Mtr.31687.1.S1_at	0.844152				Mtr.3801.1.S1_at	0.630014
Mtr.7407.1.S1_at	0.844135				Mtr.41179.1.S1_at	0.629875
Mtr.10666.1.S1_at	0.844054				Mtr.43945.1.S1_at	0.629812
Mtr.41632.1.S1_at	0.844051				Mtr.38329.1.S1_at	0.629807
Mtr.12872.1.S1_at	0.84403				Mtr.10414.1.S1_at	0.629635
Mtr.2693.1.S1_at	0.843927				Mtr.9002.1.S1_at	0.629633
Mtr.11032.1.S1_at	0.843914				Mtr.38201.1.S1_at	0.6296
Mtr.9360.1.S1_at	0.843904				Mtr.47987.1.S1_x_at	0.629548
Mtr.44173.1.S1_at	0.843791				Mtr.12198.1.S1_at	0.62947
Mtr.40023.1.S1_at	0.843755				Mtr.43669.1.S1_at	0.629396
Mtr.12633.1.S1_at	0.843722				Mtr.11153.1.S1_at	0.629391
Mtr.42243.1.S1_at	0.843715				Mtr.43268.1.S1_at	0.629283
Mtr.37243.1.S1_at	0.843703				Mtr.36253.1.S1_at	0.629163
Mtr.10315.1.S1_at	0.843644				Mtr.31921.1.S1_s_at	0.629107
Mtr.45012.1.S1_at	0.843579				Mtr.8719.1.S1_at	0.62886
Mtr.29538.1.S1_at	0.843574				Mtr.10751.1.S1_at	0.628625
Mtr.36948.1.S1_at	0.843547				Mtr.10051.1.S1_at	0.628456
Mtr.43245.1.S1_at	0.843502				Mtr.35731.1.S1_at	0.628371
Mtr.37219.1.S1_at	0.843497				Mtr.40170.1.S1_at	0.628347
Mtr.10442.1.S1_at	0.843476				Mtr.37658.1.S1_at	0.628138
Mtr.37014.1.S1_at	0.843475				Mtr.12478.1.S1_at	0.62804
Mtr.12688.1.S1_at	0.843421				Mtr.36255.1.S1_s_at	0.62802
Mtr.43002.1.S1_at	0.843407				Mtr.5379.1.S1_at	0.627749
Mtr.8860.1.S1_at	0.843394				Mtr.12926.1.S1_at	0.627692
Mtr.43050.1.S1_at	0.843374				Mtr.1438.1.S1_at	0.627649
Mtr.28456.1.S1_at	0.843345				Mtr.27060.1.S1_at	0.627474
Mtr.35644.1.S1_at	0.843323				Mtr.42614.1.S1_at	0.62737
Mtr.41881.1.S1_at	0.84332				Mtr.11003.1.S1_at	0.62733
Mtr.12124.1.S1_at	0.843218				Mtr.40055.1.S1_s_at	0.627318
Mtr.44845.1.S1_at	0.843215				Mtr.43860.1.S1_at	0.627256
Mtr.43162.1.S1_at	0.843215				Mtr.35941.1.S1_at	0.627208
Mtr.11077.1.S1_at	0.842986				Mtr.19232.1.S1_at	0.627064
Mtr.42953.1.S1_x_at	0.842958				Mtr.36917.1.S1_at	0.626932
Mtr.42486.1.S1_at	0.842927				Mtr.43720.1.S1_at	0.626714
Mtr.12784.1.S1_at	0.842908				Mtr.8347.1.S1_at	0.626574
Mtr.44084.1.S1_at	0.842875				Mtr.3315.1.S1_at	0.62646
Mtr.37231.1.S1_at	0.84284				Mtr.38906.1.S1_at	0.62625
Mtr.7322.1.S1_at	0.842815				Mtr.2386.1.S1_at	0.626218
Mtr.26977.1.S1_at	0.842802				Mtr.11571.1.S1_s_at	0.626202
Mtr.13582.1.S1_at	0.842775				Mtr.39230.1.S1_at	0.625981
Mtr.40493.1.S1_at	0.842741				Mtr.29518.1.S1_at	0.625941
Mtr.12564.1.S1_at	0.842708				Mtr.9128.1.S1_at	0.62581
Mtr.12088.1.S1_at	0.842627				Mtr.5555.1.S1_at	0.625606
Mtr.19225.1.S1_at	0.842611				Mtr.4594.1.S1_at	0.625337
Mtr.37446.1.S1_at	0.842563				Mtr.18453.1.S1_at	0.625198
Mtr.1923.1.S1_s_at	0.842563				Mtr.13064.1.S1_at	0.624841
Mtr.382.1.S1_at	0.842554				Mtr.7476.1.S1_at	0.624708
Mtr.1892.1.S1_at	0.842548				Mtr.40368.1.S1_at	0.624435
Mtr.43720.1.S1_at	0.842435				Mtr.9093.1.S1_at	0.624291
Mtr.40472.1.S1_at	0.842418				Mtr.50655.1.S1_at	0.624268
Mtr.4740.1.S1_at	0.842409				Mtr.38402.1.S1_at	0.624247
Mtr.37800.1.S1_at	0.842393				Mtr.26923.1.S1_at	0.624172
Mtr.41170.1.S1_at	0.842385				Mtr.31610.1.S1_at	0.623949
Mtr.31715.1.S1_at	0.842354				Mtr.43032.1.S1_at	0.623942
Mtr.9111.1.S1_at	0.842312				Mtr.31712.1.S1_at	0.623764
Mtr.37486.1.S1_at	0.842309				Mtr.44714.1.S1_at	0.623632
Mtr.42953.1.S1_at	0.842266				Mtr.44668.1.S1_at	0.623629
Mtr.51464.1.S1_at	0.842223				Mtr.43518.1.S1_at	0.62348
Mtr.41460.1.S1_at	0.842219				Mtr.31687.1.S1_at	0.623313
Mtr.38503.1.S1_at	0.842214				Mtr.5988.1.S1_s_at	0.623279
Mtr.37631.1.S1_at	0.842195				Mtr.38424.1.S1_at	0.623223
Mtr.37211.1.S1_at	0.84218				Mtr.37318.1.S1_at	0.623216
Mtr.43515.1.S1_at	0.842152				Mtr.42077.1.S1_at	0.623176
Mtr.11380.1.S1_at	0.842142				Mtr.10400.1.S1_at	0.623069
Mtr.37790.1.S1_at	0.842092				Mtr.41629.1.S1_at	0.622933
Mtr.44989.1.S1_at	0.842039				Mtr.36870.1.S1_at	0.622905
Mtr.13464.1.S1_at	0.842003				Mtr.41326.1.S1_at	0.622726
Mtr.52043.1.S1_x_at	0.841969				Mtr.37248.1.S1_at	0.622543
Mtr.8430.1.S1_s_at	0.84196				Mtr.12501.1.S1_at	0.622463
Mtr.37460.1.S1_at	0.841948				Mtr.26896.1.S1_at	0.622461
Mtr.13911.1.S1_at	0.841942				Mtr.9097.1.S1_at	0.622427
Mtr.37820.1.S1_at	0.841877				Mtr.15491.1.S1_at	0.622291
Mtr.37254.1.S1_at	0.841823				Mtr.38157.1.S1_at	0.622194
Mtr.11017.1.S1_at	0.8418				Mtr.8317.1.S1_at	0.622147
Mtr.4984.1.S1_at	0.841787				Mtr.40860.1.S1_at	0.622
Mtr.12898.1.S1_at	0.841768				Mtr.10682.1.S1_at	0.621998
Mtr.13547.1.S1_at	0.841732				Mtr.35497.1.S1_at	0.621655
Mtr.41322.1.S1_at	0.841633				Mtr.42221.1.S1_at	0.621629
Mtr.39601.1.S1_s_at	0.841562				Mtr.40740.1.S1_at	0.621624
Mtr.31535.1.S1_at	0.841539				Mtr.5992.1.S1_at	0.621549
Mtr.31830.1.S1_at	0.841535				Mtr.28578.1.S1_at	0.621454
Mtr.38023.1.S1_at	0.841506				Mtr.41316.1.S1_at	0.621431
Mtr.31397.1.S1_at	0.841468				Mtr.11587.1.S1_at	0.621278
Mtr.35855.1.S1_at	0.841442				Mtr.49732.1.S1_at	0.621253
Mtr.38462.1.S1_at	0.841333				Mtr.45040.1.S1_at	0.621205
Mtr.37216.1.S1_at	0.841297				Mtr.12688.1.S1_at	0.621154
Mtr.41190.1.S1_at	0.841294				Mtr.12577.1.S1_s_at	0.621095
Mtr.42314.1.S1_at	0.841225				Mtr.6649.1.S1_at	0.621072
Mtr.2469.1.S1_at	0.841049				Mtr.38023.1.S1_at	0.62099
Mtr.38454.1.S1_at	0.840971				Mtr.41845.1.S1_at	0.620985
Mtr.26897.1.S1_at	0.840943				Mtr.43099.1.S1_at	0.620909
Mtr.37484.1.S1_at	0.840931				Mtr.10367.1.S1_at	0.620873
Mtr.7294.1.S1_at	0.84086				Mtr.37728.1.S1_at	0.62084
Mtr.13085.1.S1_at	0.840813				Mtr.575.1.S1_at	0.620827
Mtr.12651.1.S1_at	0.840746				Mtr.12211.1.S1_at	0.620651
Mtr.40111.1.S1_at	0.840715				Mtr.43570.1.S1_at	0.620606
Mtr.8432.1.S1_at	0.840712				Mtr.43249.1.S1_at	0.620595
Mtr.8520.1.S1_at	0.840685				Mtr.11563.1.S1_at	0.620255
Mtr.43449.1.S1_at	0.84066				Mtr.12312.1.S1_at	0.620183
Mtr.11800.1.S1_at	0.840645				Mtr.10776.1.S1_at	0.620167
Mtr.22912.1.S1_s_at	0.840606				Mtr.42991.1.S1_at	0.620052
Mtr.43446.1.S1_at	0.8406				Mtr.10568.1.S1_at	0.62
Mtr.4866.1.S1_at	0.840579				Mtr.38145.1.S1_at	0.619966
Mtr.44461.1.S1_at	0.840193				Mtr.21393.1.S1_at	0.619941
Mtr.1411.1.S1_at	0.840121				Mtr.3810.1.S1_at	0.619883
Mtr.8566.1.S1_at	0.840121				Mtr.38818.1.S1_at	0.619464
Mtr.11563.1.S1_at	0.840096				Mtr.31661.1.S1_at	0.619384
Mtr.9348.1.S1_at	0.840092				Mtr.16051.1.S1_at	0.619358
Mtr.40044.1.S1_at	0.840049				Mtr.33358.1.S1_s_at	0.619082
Mtr.31728.1.S1_at	0.840041				Mtr.42314.1.S1_at	0.619038
Mtr.34689.1.S1_at	0.840034				Mtr.38909.1.S1_at	0.618917
Mtr.4643.1.S1_at	0.840024				Mtr.37605.1.S1_at	0.618906
Mtr.35497.1.S1_at	0.839975				Mtr.42114.1.S1_at	0.618885
Mtr.44969.1.S1_at	0.839969				Mtr.27098.1.S1_at	0.618719
Mtr.12413.1.S1_at	0.839967				Mtr.11868.1.S1_s_at	0.618587
Mtr.43794.1.S1_s_at	0.839814				Mtr.40537.1.S1_at	0.618585
Mtr.21393.1.S1_at	0.839804				Mtr.41290.1.S1_at	0.61844
Mtr.4554.1.S1_at	0.839791				Mtr.44240.1.S1_at	0.61835
Mtr.31076.1.S1_at	0.839688				Mtr.43063.1.S1_at	0.618341
Mtr.13380.1.S1_at	0.839681				Mtr.45382.1.S1_at	0.618335
Mtr.37663.1.S1_at	0.839676				Mtr.4796.1.S1_at	0.618277
Mtr.8883.1.S1_at	0.839571				Mtr.43896.1.S1_at	0.618201
Mtr.40646.1.S1_at	0.839542				Mtr.26903.1.S1_at	0.618137
Mtr.9406.1.S1_at	0.839542				Mtr.40560.1.S1_at	0.61803
Mtr.10795.1.S1_at	0.839535				Mtr.41526.1.S1_at	0.617982
Mtr.37884.1.S1_at	0.839477				Mtr.43299.1.S1_at	0.617719
Mtr.43718.1.S1_at	0.839453				Mtr.43997.1.S1_at	0.617617
Mtr.40049.1.S1_at	0.839422				Mtr.11789.1.S1_at	0.61749
Mtr.43543.1.S1_at	0.839368				Mtr.9881.1.S1_at	0.617474
Mtr.42307.1.S1_at	0.839316				Mtr.13211.1.S1_at	0.617462
Mtr.30254.1.S1_at	0.839305				Mtr.13301.1.S1_at	0.617416
Mtr.35823.1.S1_at	0.839304				Mtr.43232.1.S1_s_at	0.617344
Mtr.7050.1.S1_at	0.839288				Mtr.44684.1.S1_at	0.617311
Mtr.8494.1.S1_at	0.839254				Mtr.21595.1.S1_at	0.616997
Mtr.11571.1.S1_at	0.839217				Mtr.10481.1.S1_at	0.616937
Mtr.40862.1.S1_at	0.839127				Mtr.51475.1.S1_at	0.616881
Mtr.10347.1.S1_at	0.839046				Mtr.6044.1.S1_at	0.616744
Mtr.37503.1.S1_at	0.838997				Mtr.39463.1.S1_at	0.616628
Mtr.38584.1.S1_at	0.838968				Mtr.12307.1.S1_at	0.616458
Mtr.4608.1.S1_at	0.838915				Mtr.957.1.S1_s_at	0.616442
Mtr.38205.1.S1_at	0.83887				Mtr.40403.1.S1_at	0.616397
Mtr.7281.1.S1_at	0.838859				Mtr.4719.1.S1_at	0.616388
Mtr.43147.1.S1_at	0.83885				Mtr.43002.1.S1_at	0.616374
Mtr.11757.1.S1_at	0.838767				Mtr.40813.1.S1_at	0.616342
Mtr.12689.1.S1_at	0.838759				Mtr.36931.1.S1_at	0.616314
Mtr.1942.1.S1_at	0.838715				Mtr.31552.1.S1_at	0.61629
Mtr.40948.1.S1_at	0.838658				Mtr.12861.1.S1_at	0.616144
Mtr.27668.1.S1_at	0.838642				Mtr.38028.1.S1_at	0.615938
Mtr.9404.1.S1_at	0.838619				Mtr.10729.1.S1_at	0.615818
Mtr.34390.1.S1_at	0.838577				Mtr.40608.1.S1_at	0.615724
Mtr.41877.1.S1_at	0.838557				Mtr.41104.1.S1_at	0.615694
Mtr.13300.1.S1_at	0.838532				Mtr.46426.1.S1_s_at	0.615466
Mtr.42678.1.S1_at	0.838484				Mtr.12268.1.S1_at	0.615455
Mtr.9048.1.S1_at	0.83848				Mtr.10362.1.S1_at	0.615425
Mtr.37612.1.S1_at	0.838402				Mtr.26935.1.S1_at	0.615409
Mtr.37054.1.S1_at	0.838394				Mtr.45216.1.S1_at	0.615373
Mtr.40858.1.S1_at	0.838394				Mtr.10959.1.S1_at	0.615334
Mtr.9423.1.S1_at	0.838382				Mtr.43316.1.S1_at	0.615327
Mtr.37574.1.S1_at	0.838345				Mtr.44200.1.S1_at	0.615214
Mtr.38201.1.S1_at	0.838322				Mtr.45089.1.S1_at	0.614959
Mtr.41258.1.S1_at	0.838277				Mtr.48874.1.S1_at	0.614831
Mtr.3534.1.S1_at	0.838251				Mtr.9225.1.S1_at	0.614749
Mtr.912.1.S1_s_at	0.838215				Mtr.7322.1.S1_at	0.614619
Mtr.11428.1.S1_at	0.83816				Mtr.7294.1.S1_at	0.614617
Mtr.8718.1.S1_at	0.83814				Mtr.10570.1.S1_at	0.614558
Mtr.10588.1.S1_at	0.83806				Mtr.43222.1.S1_at	0.614492
Mtr.9570.1.S1_at	0.838054				Mtr.8535.1.S1_at	0.614383
Mtr.10914.1.S1_at	0.83805				Mtr.11091.1.S1_at	0.614291
Mtr.43367.1.S1_at	0.838043				Mtr.38226.1.S1_at	0.614147
Mtr.42249.1.S1_at	0.83804				Mtr.19225.1.S1_at	0.614096
Mtr.11144.1.S1_at	0.838				Mtr.40111.1.S1_at	0.614047
Mtr.32098.1.S1_at	0.837998				Mtr.27593.1.S1_at	0.613901
Mtr.7204.1.S1_at	0.837987				Mtr.9345.1.S1_at	0.613796
Mtr.37621.1.S1_at	0.837926				Mtr.40487.1.S1_at	0.613706
Mtr.7876.1.S1_at	0.837924				Mtr.40074.1.S1_at	0.613613
Mtr.11967.1.S1_at	0.837863				Mtr.38577.1.S1_at	0.613535
Mtr.45545.1.S1_at	0.83785				Mtr.44295.1.S1_at	0.6133
Mtr.4836.1.S1_at	0.837838				Mtr.49432.1.S1_at	0.613292
Mtr.35706.1.S1_at	0.837817				Mtr.43758.1.S1_at	0.613075
Mtr.40541.1.S1_at	0.837757				Mtr.28313.1.S1_at	0.613005
Mtr.34950.1.S1_at	0.837728				Mtr.44577.1.S1_at	0.612806
Mtr.40022.1.S1_at	0.837619				Mtr.43849.1.S1_at	0.612513
Mtr.36255.1.S1_s_at	0.837598				Mtr.44605.1.S1_at	0.612492
Mtr.40186.1.S1_at	0.837584				Mtr.27374.1.S1_at	0.612335
Mtr.10305.1.S1_at	0.837543				Mtr.12777.1.S1_at	0.612312
Mtr.37622.1.S1_at	0.837487				Mtr.27138.1.S1_at	0.612235
Mtr.43125.1.S1_at	0.837468				Mtr.44038.1.S1_at	0.612185
Mtr.39279.1.S1_at	0.837419				Mtr.11746.1.S1_at	0.612163
Mtr.38863.1.S1_at	0.837403				Mtr.43382.1.S1_at	0.612009
Mtr.7390.1.S1_at	0.837385				Mtr.10460.1.S1_s_at	0.611989
Mtr.39311.1.S1_at	0.837355				Mtr.41878.1.S1_at	0.611953
Mtr.37009.1.S1_at	0.837286				Mtr.7745.1.S1_at	0.611665
Mtr.35601.1.S1_at	0.837223				Mtr.4066.1.S1_at	0.611586
Mtr.42931.1.S1_at	0.8372				Mtr.7053.1.S1_at	0.611583
Mtr.12768.1.S1_at	0.837143				Mtr.49737.1.S1_x_at	0.611544
Mtr.41232.1.S1_at	0.83713				Mtr.2469.1.S1_at	0.611533
Mtr.39892.1.S1_at	0.837107				Mtr.40479.1.S1_at	0.611439
Mtr.13569.1.S1_at	0.837106				Mtr.9395.1.S1_at	0.611217
Mtr.11868.1.S1_s_at	0.837073				Mtr.4030.1.S1_at	0.611216
Mtr.40169.1.S1_at	0.837072				Mtr.33581.1.S1_s_at	0.61121
Mtr.43599.1.S1_at	0.837049				Mtr.8860.1.S1_at	0.611168
Mtr.12745.1.S1_at	0.837013				Mtr.16330.1.S1_at	0.611133
Mtr.44002.1.S1_at	0.836991				Mtr.35847.1.S1_at	0.610966
Mtr.41158.1.S1_at	0.836977				Mtr.37247.1.S1_at	0.610768
Mtr.42904.1.S1_at	0.836976				Mtr.43965.1.S1_at	0.610757
Mtr.18000.1.S1_at	0.83693				Mtr.44547.1.S1_at	0.610736
Mtr.38416.1.S1_at	0.83689				Mtr.41044.1.S1_at	0.610723
Mtr.8797.1.S1_at	0.836822				Mtr.39187.1.S1_at	0.610694
Mtr.10436.1.S1_at	0.83676				Mtr.39342.1.S1_at	0.610688
Mtr.43408.1.S1_at	0.836718				Mtr.9468.1.S1_at	0.610684
Mtr.35810.1.S1_at	0.83664				Mtr.11497.1.S1_at	0.610354
Mtr.40606.1.S1_at	0.836617				Mtr.9793.1.S1_at	0.610282
Mtr.36931.1.S1_at	0.836601				Mtr.44013.1.S1_at	0.610235
Mtr.12346.1.S1_at	0.836566				Mtr.10371.1.S1_at	0.61018
Mtr.8604.1.S1_at	0.836559				Mtr.40202.1.S1_at	0.609745
Mtr.38057.1.S1_at	0.836523				Mtr.41310.1.S1_at	0.609742
Mtr.43388.1.S1_at	0.836503				Mtr.41632.1.S1_at	0.609678
Mtr.22070.1.S1_s_at	0.836486				Mtr.25379.1.S1_at	0.609432
Mtr.11038.1.S1_at	0.8364				Mtr.40296.1.S1_at	0.609406
Mtr.10751.1.S1_at	0.836295				Mtr.13345.1.S1_at	0.609261
Mtr.8610.1.S1_at	0.836192				Mtr.38174.1.S1_at	0.609235
Mtr.48960.1.S1_at	0.83609				Mtr.38198.1.S1_at	0.608765
Mtr.1438.1.S1_at	0.836076				Mtr.10866.1.S1_at	0.608632
Mtr.30681.1.S1_at	0.836068				Mtr.16956.1.S1_at	0.608505
Mtr.42920.1.S1_at	0.836058				Mtr.45955.1.S1_at	0.608487
Mtr.34603.1.S1_x_at	0.836056				Mtr.37464.1.S1_at	0.608406
Mtr.18630.1.S1_at	0.83602				Mtr.11383.1.S1_at	0.608309
Mtr.40639.1.S1_at	0.836006				Mtr.37325.1.S1_at	0.608291
Mtr.42908.1.S1_at	0.836004				Mtr.12265.1.S1_at	0.608252
Mtr.10675.1.S1_at	0.835989				Mtr.41119.1.S1_at	0.608058
Mtr.32091.1.S1_at	0.835967				Mtr.43078.1.S1_at	0.607915
Mtr.38028.1.S1_at	0.835958				Mtr.37421.1.S1_at	0.607896
Mtr.4796.1.S1_at	0.835879				Mtr.38445.1.S1_at	0.607893
Mtr.41629.1.S1_at	0.835809				Mtr.1397.1.S1_at	0.607891
Mtr.45144.1.S1_at	0.835721				Mtr.44961.1.S1_at	0.607869
Mtr.35918.1.S1_at	0.835719				Mtr.38648.1.S1_at	0.607764
Mtr.40283.1.S1_at	0.835706				Mtr.9705.1.S1_at	0.607732
Mtr.41754.1.S1_at	0.835692				Mtr.24891.1.S1_at	0.607615
Mtr.9108.1.S1_at	0.835667				Mtr.44866.1.S1_at	0.607365
Mtr.31298.1.S1_at	0.835662				Mtr.36819.1.S1_at	0.607333
Mtr.8174.1.S1_at	0.83561				Mtr.45137.1.S1_at	0.607323
Mtr.12756.1.S1_at	0.835591				Mtr.38355.1.S1_s_at	0.607128
Mtr.37027.1.S1_at	0.835589				Mtr.8896.1.S1_at	0.607111
Mtr.21595.1.S1_at	0.835574				Mtr.11115.1.S1_at	0.606875
Mtr.41678.1.S1_at	0.835538				Mtr.40752.1.S1_at	0.606577
Mtr.43242.1.S1_at	0.835529				Mtr.40840.1.S1_at	0.606485
Mtr.37323.1.S1_at	0.83551				Mtr.38229.1.S1_at	0.60646
Mtr.45202.1.S1_at	0.835491				Mtr.22016.1.S1_s_at	0.606376
Mtr.11946.1.S1_at	0.835478				Mtr.37789.1.S1_at	0.606263
Mtr.42919.1.S1_at	0.83546				Mtr.27000.1.S1_at	0.606102
Mtr.42644.1.S1_at	0.835446				Mtr.13028.1.S1_at	0.605968
Mtr.37140.1.S1_at	0.835402				Mtr.11212.1.S1_s_at	0.605941
Mtr.37421.1.S1_at	0.8354				Mtr.8326.1.S1_at	0.605931
Mtr.43239.1.S1_at	0.835234				Mtr.9536.1.S1_at	0.605918
Mtr.2847.1.S1_at	0.83518				Mtr.38501.1.S1_at	0.605903
Mtr.40608.1.S1_at	0.835136				Mtr.44583.1.S1_at	0.60588
Mtr.10793.1.S1_at	0.835125				Mtr.43543.1.S1_at	0.605834
Mtr.43063.1.S1_at	0.835107				Mtr.12362.1.S1_at	0.605696
Mtr.11974.1.S1_at	0.834983				Mtr.43242.1.S1_at	0.605688
Mtr.8909.1.S1_at	0.834894				Mtr.4723.1.S1_at	0.605552
Mtr.12503.1.S1_at	0.834893				Mtr.3057.1.S1_at	0.605486
Mtr.38211.1.S1_at	0.834831				Mtr.13945.1.S1_at	0.605438
Mtr.41742.1.S1_at	0.834822				Mtr.37027.1.S1_at	0.605336
Mtr.4994.1.S1_at	0.83482				Mtr.10720.1.S1_at	0.605318
Mtr.9136.1.S1_at	0.834817				Mtr.7212.1.S1_at	0.605281
Mtr.8709.1.S1_at	0.834791				Mtr.12865.1.S1_at	0.605259
Mtr.40604.1.S1_at	0.834777				Mtr.10357.1.S1_at	0.605225
Mtr.38652.1.S1_at	0.834764				Mtr.39586.1.S1_at	0.605134
Mtr.10549.1.S1_at	0.834758				Mtr.38033.1.S1_at	0.605101
Mtr.8833.1.S1_at	0.834733				Mtr.10337.1.S1_at	0.605076
Mtr.11259.1.S1_at	0.834688				Mtr.31725.1.S1_at	0.604949
Mtr.3801.1.S1_at	0.834677				Mtr.7281.1.S1_at	0.604945
Mtr.44177.1.S1_at	0.834572				Mtr.45012.1.S1_at	0.604937
Mtr.13508.1.S1_at	0.834561				Mtr.43888.1.S1_at	0.604866
Mtr.38501.1.S1_at	0.834526				Mtr.12985.1.S1_at	0.604672
Mtr.13175.1.S1_at	0.834476				Mtr.43548.1.S1_at	0.604412
Mtr.38880.1.S1_at	0.834467				Mtr.40472.1.S1_at	0.604371
Mtr.37483.1.S1_at	0.834461				Mtr.31852.1.S1_at	0.604317
Mtr.11131.1.S1_at	0.83437				Mtr.40218.1.S1_at	0.604186
Mtr.36082.1.S1_x_at	0.834195				Mtr.38108.1.S1_at	0.604166
Mtr.7053.1.S1_at	0.83418				Mtr.40898.1.S1_at	0.60415
Mtr.43545.1.S1_at	0.834176				Mtr.45344.1.S1_at	0.604081
Mtr.4743.1.S1_at	0.834123				Mtr.41142.1.S1_at	0.604052
Mtr.35417.1.S1_at	0.834054				Mtr.50792.1.S1_at	0.604014
Mtr.40529.1.S1_at	0.834029				Mtr.32777.1.S1_s_at	0.603966
Mtr.31567.1.S1_at	0.834024				Mtr.31570.1.S1_at	0.603769
Mtr.10399.1.S1_at	0.833998				Mtr.36069.1.S1_s_at	0.603741
Mtr.8631.1.S1_at	0.833988				Mtr.37674.1.S1_at	0.603739
Mtr.31700.1.S1_at	0.833987				Mtr.43213.1.S1_at	0.603721
Mtr.7492.1.S1_at	0.833978				Mtr.43270.1.S1_at	0.60371
Mtr.44442.1.S1_at	0.833892				Mtr.9360.1.S1_at	0.603706
Mtr.10608.1.S1_at	0.833868				Mtr.13464.1.S1_at	0.603625
Mtr.37649.1.S1_at	0.833831				Mtr.11010.1.S1_at	0.603438
Mtr.26998.1.S1_at	0.833826				Mtr.40275.1.S1_at	0.603432
Mtr.43377.1.S1_at	0.833731				Mtr.29664.1.S1_at	0.603375
Mtr.12726.1.S1_at	0.833728				Mtr.8361.1.S1_at	0.60335
Mtr.44389.1.S1_at	0.833727				Mtr.37054.1.S1_at	0.603307
Mtr.9110.1.S1_at	0.833679				Mtr.42267.1.S1_at	0.603261
Mtr.44547.1.S1_at	0.833664				Mtr.9067.1.S1_s_at	0.603172
Mtr.36188.1.S1_at	0.833659				Mtr.11614.1.S1_at	0.603107
Mtr.10477.1.S1_at	0.833586				Mtr.42861.1.S1_at	0.603015
Mtr.12262.1.S1_at	0.833535				Mtr.11946.1.S1_at	0.602874
Mtr.41095.1.S1_at	0.833511				Mtr.13300.1.S1_at	0.602579
Mtr.15258.1.S1_at	0.833504				Mtr.9108.1.S1_at	0.602566
Mtr.40089.1.S1_at	0.833463				Mtr.37668.1.S1_at	0.602512
Mtr.44728.1.S1_at	0.833461				Mtr.33183.1.S1_at	0.60245
Mtr.43710.1.S1_at	0.833456				Mtr.13343.1.S1_at	0.602399
Mtr.40103.1.S1_at	0.833312				Mtr.18455.1.S1_s_at	0.602392
Mtr.42068.1.S1_at	0.83327				Mtr.38675.1.S1_s_at	0.602362
Mtr.10203.1.S1_at	0.833265				Mtr.4347.1.S1_s_at	0.602234
Mtr.37868.1.S1_at	0.833241				Mtr.14422.1.S1_at	0.60216
Mtr.29518.1.S1_at	0.833236				Mtr.44274.1.S1_at	0.602141
Mtr.8355.1.S1_at	0.833198				Mtr.38259.1.S1_at	0.602115
Mtr.38378.1.S1_at	0.833194				Mtr.43545.1.S1_at	0.602017
Mtr.34317.1.S1_at	0.833158				Mtr.11144.1.S1_at	0.601797
Mtr.41261.1.S1_at	0.833131				Mtr.39903.1.S1_at	0.601679
Mtr.5988.1.S1_s_at	0.833076				Mtr.49525.1.S1_at	0.601564
Mtr.45344.1.S1_at	0.833042				Mtr.40042.1.S1_at	0.601495
Mtr.42562.1.S1_at	0.833018				Mtr.35807.1.S1_at	0.601467
Mtr.10468.1.S1_at	0.832992				Mtr.41761.1.S1_at	0.601455
Mtr.40840.1.S1_at	0.832972				Mtr.41748.1.S1_at	0.601104
Mtr.45150.1.S1_at	0.832952				Mtr.40369.1.S1_at	0.601099
Mtr.40311.1.S1_at	0.832915				Mtr.45196.1.S1_at	0.601044
Mtr.10688.1.S1_at	0.832901				Mtr.37586.1.S1_at	0.600939
Mtr.11473.1.S1_at	0.832791				Mtr.8514.1.S1_at	0.600907
Mtr.8802.1.S1_at	0.83277				Mtr.42639.1.S1_at	0.600774
Mtr.37586.1.S1_at	0.832745				Mtr.11146.1.S1_at	0.600703
Mtr.4656.1.S1_at	0.832711				Mtr.30930.1.S1_at	0.600686
Mtr.40567.1.S1_at	0.832691				Mtr.293.1.S1_at	0.600555
Mtr.38690.1.S1_at	0.832631				Mtr.34702.1.S1_at	0.600543
Mtr.38269.1.S1_at	0.8326				Mtr.4994.1.S1_at	0.60053
Mtr.12766.1.S1_at	0.832582				Mtr.44057.1.S1_at	0.600487
Mtr.10133.1.S1_at	0.832558				Mtr.37231.1.S1_at	0.600374
Mtr.42322.1.S1_at	0.832538				Mtr.14022.1.S1_at	0.600221
Mtr.40939.1.S1_at	0.832478				Mtr.11100.1.S1_at	0.600211
Mtr.51979.1.S1_at	0.832345				Mtr.43304.1.S1_at	0.600211
Mtr.40015.1.S1_at	0.832275				Mtr.38408.1.S1_at	0.600087
Mtr.43685.1.S1_at	0.832262				Mtr.13569.1.S1_at	0.600031
Mtr.34487.1.S1_s_at	0.832253				Mtr.41648.1.S1_at	0.599848
Mtr.37499.1.S1_at	0.832251				Mtr.12403.1.S1_at	0.599822
Mtr.9286.1.S1_at	0.83222				Mtr.10688.1.S1_at	0.599795
Mtr.31757.1.S1_at	0.83217				Mtr.30987.1.S1_at	0.599719
Mtr.38536.1.S1_at	0.832158				Mtr.8171.1.S1_at	0.59967
Mtr.41764.1.S1_s_at	0.83208				Mtr.38759.1.S1_at	0.599668
Mtr.43896.1.S1_at	0.832061				Mtr.21910.1.S1_at	0.599649
Mtr.38824.1.S1_at	0.831976				Mtr.49915.1.S1_s_at	0.599612
Mtr.12823.1.S1_at	0.831959				Mtr.7243.1.S1_at	0.599601
Mtr.40986.1.S1_at	0.831953				Mtr.11400.1.S1_at	0.599509
Mtr.40445.1.S1_at	0.831902				Mtr.43408.1.S1_at	0.599485
Mtr.40171.1.S1_at	0.831893				Mtr.44262.1.S1_at	0.599357
Mtr.13345.1.S1_at	0.831888				Mtr.40584.1.S1_at	0.599345
Mtr.29605.1.S1_at	0.831776				Mtr.44212.1.S1_at	0.599324
Mtr.8731.1.S1_at	0.831742				Mtr.35216.1.S1_at	0.599317
Mtr.38445.1.S1_at	0.831638				Mtr.26977.1.S1_at	0.599236
Mtr.10193.1.S1_at	0.831556				Mtr.20150.1.S1_at	0.599118
Mtr.37093.1.S1_at	0.831514				Mtr.4991.1.S1_at	0.59886
Mtr.31866.1.S1_at	0.831499				Mtr.10549.1.S1_at	0.598609
Mtr.49732.1.S1_at	0.83145				Mtr.42950.1.S1_at	0.598586
Mtr.30699.1.S1_at	0.831436				Mtr.9789.1.S1_at	0.598405
Mtr.27463.1.S1_s_at	0.831328				Mtr.35956.1.S1_at	0.598372
Mtr.40219.1.S1_at	0.831312				Mtr.41021.1.S1_at	0.598294
Mtr.8629.1.S1_at	0.831307				Mtr.44106.1.S1_at	0.598264
Mtr.9762.1.S1_at	0.831291				Mtr.8432.1.S1_at	0.598223
Mtr.8785.1.S1_at	0.831287				Mtr.37827.1.S1_at	0.598138
Mtr.11794.1.S1_at	0.831234				Mtr.37275.1.S1_at	0.597951
Mtr.30410.1.S1_at	0.831201				Mtr.44246.1.S1_at	0.597772
Mtr.4251.1.S1_at	0.831192				Mtr.41826.1.S1_at	0.597641
Mtr.8983.1.S1_at	0.831189				Mtr.38621.1.S1_at	0.597534
Mtr.40460.1.S1_at	0.831176				Mtr.8834.1.S1_at	0.597525
Mtr.47700.1.S1_x_at	0.831064				Mtr.40168.1.S1_at	0.597499
Mtr.6722.1.S1_at	0.831046				Mtr.30366.1.S1_at	0.59737
Mtr.41117.1.S1_at	0.831043				Mtr.44323.1.S1_at	0.59736
Mtr.11238.1.S1_at	0.831042				Mtr.17858.1.S1_at	0.597346
Mtr.37561.1.S1_at	0.830984				Mtr.5232.1.S1_at	0.597345
Mtr.44200.1.S1_at	0.83098				Mtr.8899.1.S1_at	0.597302
Mtr.4635.1.S1_at	0.830968				Mtr.40421.1.S1_at	0.597292
Mtr.43723.1.S1_at	0.830951				Mtr.43599.1.S1_at	0.597279
Mtr.4085.1.S1_at	0.830919				Mtr.3874.1.S1_at	0.597214
Mtr.41483.1.S1_at	0.830913				Mtr.40939.1.S1_at	0.597047
Mtr.40960.1.S1_at	0.830911				Mtr.37925.1.S1_at	0.596927
Mtr.31492.1.S1_at	0.830911				Mtr.37333.1.S1_at	0.596757
Mtr.43778.1.S1_at	0.830837				Mtr.43866.1.S1_at	0.596699
Mtr.43321.1.S1_at	0.830686				Mtr.40022.1.S1_at	0.596581
Mtr.11059.1.S1_at	0.830677				Mtr.43356.1.S1_at	0.59635
Mtr.40359.1.S1_at	0.830589				Mtr.20327.1.S1_at	0.596299
Mtr.40754.1.S1_at	0.830554				Mtr.35921.1.S1_at	0.596266
Mtr.11019.1.S1_at	0.830549				Mtr.29577.1.S1_at	0.596116
Mtr.43219.1.S1_at	0.830528				Mtr.11819.1.S1_at	0.596097
Mtr.8719.1.S1_at	0.830515				Mtr.3372.1.S1_at	0.596008
Mtr.45168.1.S1_at	0.830489				Mtr.40854.1.S1_at	0.595984
Mtr.9093.1.S1_at	0.830465				Mtr.32105.1.S1_at	0.595956
Mtr.40213.1.S1_at	0.830412				Mtr.43764.1.S1_at	0.595929
Mtr.7476.1.S1_at	0.830356				Mtr.40317.1.S1_at	0.595914
Mtr.40275.1.S1_at	0.83035				Mtr.37521.1.S1_at	0.59591
Mtr.12620.1.S1_at	0.83033				Mtr.37667.1.S1_at	0.595872
Mtr.9035.1.S1_at	0.830283				Mtr.7877.1.S1_at	0.595834
Mtr.51475.1.S1_at	0.830231				Mtr.31470.1.S1_s_at	0.595772
Mtr.10552.1.S1_at	0.830211				Mtr.24997.1.S1_s_at	0.595413
Mtr.13550.1.S1_at	0.830209				Mtr.8883.1.S1_at	0.595146
Mtr.4629.1.S1_at	0.830201				Mtr.11913.1.S1_at	0.59512
Mtr.13101.1.S1_at	0.830179				Mtr.12756.1.S1_at	0.595008
Mtr.32379.1.S1_at	0.830163				Mtr.13897.1.S1_at	0.594989
Mtr.40513.1.S1_at	0.830074				Mtr.39581.1.S1_at	0.594921
Mtr.1391.1.S1_at	0.830051				Mtr.40283.1.S1_at	0.594906
Mtr.37795.1.S1_at	0.830043				Mtr.45549.1.S1_at	0.594725
Mtr.40526.1.S1_at	0.830034				Mtr.6328.1.S1_at	0.594463
Mtr.43477.1.S1_at	0.830015				Mtr.9335.1.S1_at	0.594458
Mtr.11096.1.S1_at	0.829978				Mtr.42402.1.S1_at	0.594446
Mtr.44577.1.S1_at	0.829974				Mtr.3389.1.S1_at	0.594311
Mtr.37674.1.S1_at	0.829903				Mtr.40159.1.S1_at	0.593999
Mtr.37575.1.S1_at	0.8299				Mtr.43925.1.S1_at	0.593987
Mtr.31835.1.S1_at	0.829885				Mtr.43729.1.S1_at	0.593949
Mtr.37827.1.S1_at	0.82988				Mtr.38904.1.S1_at	0.593912
Mtr.8489.1.S1_at	0.829871				Mtr.19942.1.S1_s_at	0.59379
Mtr.12403.1.S1_at	0.829863				Mtr.19225.1.S1_x_at	0.593693
Mtr.36843.1.S1_a_at	0.829861				Mtr.10538.1.S1_at	0.593586
Mtr.39351.1.S1_at	0.829776				Mtr.6653.1.S1_at	0.593559
Mtr.36913.1.S1_at	0.829763				Mtr.40046.1.S1_at	0.593467
Mtr.40442.1.S1_s_at	0.829746				Mtr.16871.1.S1_at	0.593407
Mtr.38222.1.S1_at	0.829736				Mtr.52043.1.S1_x_at	0.593337
Mtr.12278.1.S1_at	0.829677				Mtr.38396.1.S1_at	0.593265
Mtr.51223.1.S1_at	0.829645				Mtr.12885.1.S1_at	0.593191
Mtr.38904.1.S1_at	0.829632				Mtr.12768.1.S1_at	0.593173
Mtr.12530.1.S1_at	0.829622				Mtr.37254.1.S1_at	0.593154
Mtr.40898.1.S1_at	0.829559				Mtr.40588.1.S1_at	0.592967
Mtr.10524.1.S1_at	0.829527				Mtr.10588.1.S1_at	0.592923
Mtr.44409.1.S1_at	0.8295				Mtr.27585.1.S1_at	0.592909
Mtr.26509.1.S1_s_at	0.829487				Mtr.2843.1.S1_at	0.592893
Mtr.8700.1.S1_at	0.829486				Mtr.39461.1.S1_at	0.592882
Mtr.9556.1.S1_at	0.829427				Mtr.8832.1.S1_at	0.592844
Mtr.37658.1.S1_at	0.829375				Mtr.8423.1.S1_at	0.59284
Mtr.37619.1.S1_at	0.829362				Mtr.42463.1.S1_at	0.592757
Mtr.38849.1.S1_at	0.82936				Mtr.28745.1.S1_at	0.592501
Mtr.7831.1.S1_at	0.8293				Mtr.39351.1.S1_at	0.592469
Mtr.12210.1.S1_at	0.829297				Mtr.42562.1.S1_at	0.592435
Mtr.2843.1.S1_at	0.82923				Mtr.30681.1.S1_at	0.592432
Mtr.37372.1.S1_at	0.829177				Mtr.43947.1.S1_at	0.592363
Mtr.37414.1.S1_at	0.829059				Mtr.17491.1.S1_at	0.592258
Mtr.12253.1.S1_at	0.829052				Mtr.9364.1.S1_at	0.592231
Mtr.8847.1.S1_at	0.829021				Mtr.52145.1.S1_at	0.59211
Mtr.29664.1.S1_at	0.82902				Mtr.45281.1.S1_at	0.592035
Mtr.44021.1.S1_at	0.829019				Mtr.12619.1.S1_at	0.591917
Mtr.8361.1.S1_at	0.828989				Mtr.11622.1.S1_at	0.591809
Mtr.29561.1.S1_at	0.828973				Mtr.41289.1.S1_at	0.591794
Mtr.41428.1.S1_at	0.828965				Mtr.41594.1.S1_at	0.591793
Mtr.9642.1.S1_at	0.828945				Mtr.37800.1.S1_at	0.591707
Mtr.40982.1.S1_at	0.828869				Mtr.38231.1.S1_at	0.591632
Mtr.1378.1.S1_at	0.828843				Mtr.40154.1.S1_at	0.591581
Mtr.38861.1.S1_at	0.828658				Mtr.42957.1.S1_at	0.591538
Mtr.42736.1.S1_at	0.828646				Mtr.12592.1.S1_at	0.591506
Mtr.37607.1.S1_at	0.828645				Mtr.40023.1.S1_at	0.591483
Mtr.8480.1.S1_at	0.82864				Mtr.40398.1.S1_at	0.591444
Mtr.38238.1.S1_at	0.828545				Mtr.40567.1.S1_at	0.591321
Mtr.10658.1.S1_at	0.828525				Mtr.30732.1.S1_at	0.591292
Mtr.11665.1.S1_at	0.828516				Mtr.12124.1.S1_at	0.591193
Mtr.10461.1.S1_at	0.828481				Mtr.8494.1.S1_at	0.590772
Mtr.3389.1.S1_at	0.82844				Mtr.38419.1.S1_at	0.590726
Mtr.13146.1.S1_at	0.82843				Mtr.37251.1.S1_at	0.590681
Mtr.40220.1.S1_at	0.828421				Mtr.35512.1.S1_s_at	0.590586
Mtr.44704.1.S1_at	0.82841				Mtr.40688.1.S1_at	0.590576
Mtr.12598.1.S1_at	0.828401				Mtr.4427.1.S1_s_at	0.590519
Mtr.2310.1.S1_at	0.828399				Mtr.31852.1.S1_s_at	0.59051
Mtr.10866.1.S1_at	0.828376				Mtr.9348.1.S1_at	0.590507
Mtr.10923.1.S1_at	0.828369				Mtr.8451.1.S1_s_at	0.590337
Mtr.9833.1.S1_at	0.828354				Mtr.37371.1.S1_at	0.590272
Mtr.43085.1.S1_at	0.82834				Mtr.34603.1.S1_x_at	0.590256
Mtr.28578.1.S1_at	0.828194				Mtr.40428.1.S1_at	0.590203
Mtr.7381.1.S1_at	0.828193				Mtr.36082.1.S1_x_at	0.590177
Mtr.33853.1.S1_at	0.828167				Mtr.51082.1.S1_at	0.589818
Mtr.7311.1.S1_at	0.828091				Mtr.22912.1.S1_s_at	0.589768
Mtr.29560.1.S1_at	0.828049				Mtr.44598.1.S1_at	0.589586
Mtr.10316.1.S1_at	0.828048				Mtr.41375.1.S1_at	0.589472
Mtr.40536.1.S1_at	0.828036				Mtr.13471.1.S1_at	0.589469
Mtr.12268.1.S1_at	0.828032				Mtr.37739.1.S1_s_at	0.589392
Mtr.280.1.S1_at	0.828026				Mtr.10756.1.S1_at	0.589181
Mtr.7198.1.S1_at	0.827987				Mtr.12633.1.S1_at	0.589116
Mtr.35878.1.S1_at	0.827928				Mtr.4485.1.S1_at	0.589087
Mtr.25976.1.S1_at	0.827928				Mtr.39038.1.S1_at	0.589083
Mtr.42365.1.S1_at	0.827918				Mtr.26936.1.S1_at	0.589032
Mtr.40172.1.S1_at	0.827882				Mtr.17511.1.S1_at	0.588869
Mtr.12574.1.S1_at	0.827796				Mtr.7554.1.S1_at	0.588825
Mtr.35651.1.S1_at	0.827794				Mtr.3733.1.S1_at	0.588819
Mtr.13173.1.S1_at	0.827662				Mtr.28040.1.S1_at	0.588781
Mtr.10570.1.S1_at	0.827631				Mtr.43718.1.S1_at	0.588703
Mtr.20121.1.S1_s_at	0.827595				Mtr.40768.1.S1_at	0.588638
Mtr.12354.1.S1_at	0.827504				Mtr.23406.1.S1_at	0.588632
Mtr.7212.1.S1_at	0.8275				Mtr.37323.1.S1_at	0.588567
Mtr.13286.1.S1_at	0.827486				Mtr.8721.1.S1_at	0.588328
Mtr.17704.1.S1_at	0.82747				Mtr.44888.1.S1_s_at	0.588298
Mtr.40857.1.S1_at	0.827437				Mtr.9193.1.S1_at	0.58828
Mtr.9415.1.S1_at	0.827429				Mtr.43078.1.S1_s_at	0.588263
Mtr.8591.1.S1_at	0.827418				Mtr.11535.1.S1_at	0.588233
Mtr.16051.1.S1_at	0.827412				Mtr.41012.1.S1_at	0.58814
Mtr.3733.1.S1_at	0.827403				Mtr.37842.1.S1_at	0.588111
Mtr.44668.1.S1_at	0.82739				Mtr.31733.1.S1_at	0.588044
Mtr.40548.1.S1_at	0.82734				Mtr.10779.1.S1_at	0.588027
Mtr.13277.1.S1_at	0.827311				Mtr.12169.1.S1_at	0.587902
Mtr.4010.1.S1_at	0.827292				Mtr.9289.1.S1_at	0.587871
Mtr.12501.1.S1_at	0.827269				Mtr.42799.1.S1_at	0.587848
Mtr.9881.1.S1_at	0.827186				Mtr.42670.1.S1_at	0.587824
Mtr.30760.1.S1_at	0.827072				Mtr.45399.1.S1_at	0.587722
Mtr.42077.1.S1_at	0.827067				Mtr.31700.1.S1_at	0.587632
Mtr.40552.1.S1_at	0.827019				Mtr.45114.1.S1_at	0.587623
Mtr.33178.1.S1_at	0.827014				Mtr.43398.1.S1_at	0.587602
Mtr.40018.1.S1_at	0.826978				Mtr.24475.1.S1_at	0.587518
Mtr.40369.1.S1_at	0.826969				Mtr.42136.1.S1_at	0.587456
Mtr.38259.1.S1_at	0.826962				Mtr.40348.1.S1_at	0.58735
Mtr.31854.1.S1_at	0.826961				Mtr.45897.1.S1_at	0.587011
Mtr.10706.1.S1_at	0.826952				Mtr.41978.1.S1_at	0.58696
Mtr.12548.1.S1_at	0.826862				Mtr.11967.1.S1_at	0.586913
Mtr.42915.1.S1_at	0.826843				Mtr.32173.1.S1_s_at	0.586908
Mtr.39586.1.S1_at	0.826831				Mtr.4143.1.S1_at	0.586882
Mtr.40164.1.S1_s_at	0.826805				Mtr.41742.1.S1_at	0.58664
Mtr.36116.1.S1_s_at	0.826789				Mtr.45307.1.S1_at	0.586597
Mtr.40977.1.S1_at	0.826752				Mtr.41108.1.S1_at	0.586463
Mtr.41596.1.S1_at	0.826732				Mtr.24534.1.S1_at	0.586406
Mtr.12777.1.S1_at	0.826703				Mtr.43050.1.S1_at	0.586356
Mtr.11497.1.S1_at	0.826661				Mtr.12354.1.S1_at	0.586282
Mtr.40505.1.S1_at	0.826613				Mtr.38205.1.S1_at	0.586148
Mtr.11327.1.S1_at	0.826588				Mtr.12262.1.S1_at	0.586105
Mtr.36392.1.S1_at	0.826468				Mtr.31783.1.S1_at	0.58582
Mtr.41179.1.S1_at	0.826418				Mtr.40764.1.S1_at	0.585775
Mtr.29873.1.S1_at	0.826417				Mtr.6634.1.S1_s_at	0.585629
Mtr.32099.1.S1_at	0.826398				Mtr.4608.1.S1_at	0.585629
Mtr.43154.1.S1_at	0.826388				Mtr.8355.1.S1_at	0.585618
Mtr.11829.1.S1_at	0.826365				Mtr.42073.1.S1_at	0.585602
Mtr.43608.1.S1_at	0.826331				Mtr.43162.1.S1_at	0.585479
Mtr.31796.1.S1_at	0.826297				Mtr.31397.1.S1_at	0.585447
Mtr.3152.1.S1_at	0.826293				Mtr.43154.1.S1_at	0.585359
Mtr.38113.1.S1_at	0.826291				Mtr.43449.1.S1_at	0.585229
Mtr.42893.1.S1_at	0.82626				Mtr.11476.1.S1_at	0.585201
Mtr.44020.1.S1_at	0.826232				Mtr.47708.1.S1_at	0.585156
Mtr.6170.1.S1_at	0.826221				Mtr.10477.1.S1_at	0.585105
Mtr.37583.1.S1_at	0.826212				Mtr.12811.1.S1_at	0.585094
Mtr.31110.1.S1_at	0.826203				Mtr.40858.1.S1_at	0.585041
Mtr.12400.1.S1_at	0.826102				Mtr.4074.1.S1_at	0.585003
Mtr.39234.1.S1_at	0.8261				Mtr.10496.1.S1_at	0.584916
Mtr.8713.1.S1_at	0.826075				Mtr.40288.1.S1_at	0.584825
Mtr.26413.1.S1_at	0.826071				Mtr.10478.1.S1_at	0.58463
Mtr.11973.1.S1_at	0.826064				Mtr.8629.1.S1_at	0.584591
Mtr.552.1.S1_at	0.825951				Mtr.41204.1.S1_at	0.584245
Mtr.40463.1.S1_at	0.825908				Mtr.34689.1.S1_at	0.584145
Mtr.19225.1.S1_x_at	0.825878				Mtr.43477.1.S1_at	0.584141
Mtr.16204.1.S1_at	0.825834				Mtr.31833.1.S1_s_at	0.58414
Mtr.11789.1.S1_at	0.825797				Mtr.15281.1.S1_at	0.584015
Mtr.39916.1.S1_at	0.825777				Mtr.12726.1.S1_at	0.583884
Mtr.487.1.S1_s_at	0.825704				Mtr.36174.1.S1_at	0.583787
Mtr.38135.1.S1_at	0.825701				Mtr.12548.1.S1_at	0.583776
Mtr.42843.1.S1_at	0.825635				Mtr.40402.1.S1_at	0.583723
Mtr.41628.1.S1_at	0.825608				Mtr.29575.1.S1_at	0.583466
Mtr.13062.1.S1_at	0.825569				Mtr.39311.1.S1_at	0.583464
Mtr.9793.1.S1_at	0.825557				Mtr.4246.1.S1_at	0.583424
Mtr.10534.1.S1_at	0.825545				Mtr.48960.1.S1_at	0.583321
Mtr.9080.1.S1_at	0.825529				Mtr.45522.1.S1_at	0.582882
Mtr.9024.1.S1_at	0.825526				Mtr.12988.1.S1_at	0.582798
Mtr.43145.1.S1_at	0.825448				Mtr.27704.1.S1_at	0.58279
Mtr.28916.1.S1_at	0.825425				Mtr.37344.1.S1_at	0.582734
Mtr.35258.1.S1_at	0.825351				Mtr.12346.1.S1_at	0.582636
Mtr.39374.1.S1_at	0.825351				Mtr.37868.1.S1_at	0.582235
Mtr.39565.1.S1_at	0.825329				Mtr.9100.1.S1_at	0.582069
Mtr.7237.1.S1_at	0.825323				Mtr.9472.1.S1_at	0.582
Mtr.43431.1.S1_at	0.825315				Mtr.42864.1.S1_at	0.581987
Mtr.29454.1.S1_at	0.825229				Mtr.35340.1.S1_at	0.581898
Mtr.40187.1.S1_at	0.825207				Mtr.3292.1.S1_at	0.581873
Mtr.21146.1.S1_at	0.82518				Mtr.7198.1.S1_at	0.581764
Mtr.34086.1.S1_at	0.825132				Mtr.43404.1.S1_at	0.581479
Mtr.8535.1.S1_at	0.825123				Mtr.13510.1.S1_at	0.581387
Mtr.12287.1.S1_at	0.825122				Mtr.40654.1.S1_at	0.581298
Mtr.8578.1.S1_at	0.825078				Mtr.43560.1.S1_at	0.581218
Mtr.3430.1.S1_at	0.825073				Mtr.38346.1.S1_at	0.581163
Mtr.18670.1.S1_at	0.825004				Mtr.40831.1.S1_at	0.581031
Mtr.37709.1.S1_at	0.824954				Mtr.31625.1.S1_at	0.58094
Mtr.39895.1.S1_at	0.824928				Mtr.31707.1.S1_at	0.580845
Mtr.40937.1.S1_at	0.824913				Mtr.2507.1.S1_at	0.580724
Mtr.13278.1.S1_at	0.8249				Mtr.33829.1.S1_at	0.580718
Mtr.30058.1.S1_at	0.824862				Mtr.37954.1.S1_at	0.58063
Mtr.38639.1.S1_at	0.824857				Mtr.30699.1.S1_at	0.580586
Mtr.44541.1.S1_at	0.82484				Mtr.37014.1.S1_at	0.58054
Mtr.39047.1.S1_at	0.824816				Mtr.43743.1.S1_at	0.580411
Mtr.30844.1.S1_at	0.824791				Mtr.17801.1.S1_s_at	0.580376
Mtr.40188.1.S1_at	0.824754				Mtr.6170.1.S1_at	0.580346
Mtr.740.1.S1_s_at	0.8247				Mtr.34631.1.S1_at	0.580343
Mtr.4051.1.S1_at	0.824684				Mtr.816.1.S1_s_at	0.580337
Mtr.49915.1.S1_s_at	0.824667				Mtr.9139.1.S1_at	0.580185
Mtr.35841.1.S1_at	0.824648				Mtr.38211.1.S1_at	0.580093
Mtr.15270.1.S1_s_at	0.82464				Mtr.40231.1.S1_at	0.579979
Mtr.41213.1.S1_at	0.824549				Mtr.35476.1.S1_at	0.579958
Mtr.41304.1.S1_at	0.82454				Mtr.6258.1.S1_at	0.579936
Mtr.40743.1.S1_at	0.82448				Mtr.45075.1.S1_at	0.579851
Mtr.43730.1.S1_at	0.824428				Mtr.38822.1.S1_at	0.5797
Mtr.11400.1.S1_at	0.824405				Mtr.1745.1.S1_at	0.579644
Mtr.41300.1.S1_at	0.82435				Mtr.32171.1.S1_at	0.579522
Mtr.3440.1.S1_at	0.824341				Mtr.8594.1.S1_at	0.579511
Mtr.42867.1.S1_at	0.824339				Mtr.5506.1.S1_at	0.579429
Mtr.9100.1.S1_at	0.824328				Mtr.41158.1.S1_at	0.579406
Mtr.8428.1.S1_at	0.824326				Mtr.33827.1.S1_at	0.579387
Mtr.43652.1.S1_at	0.824325				Mtr.42867.1.S1_at	0.579365
Mtr.48515.1.S1_at	0.824325				Mtr.45202.1.S1_at	0.579152
Mtr.37379.1.S1_at	0.824307				Mtr.45087.1.S1_at	0.579085
Mtr.41142.1.S1_at	0.824297				Mtr.8430.1.S1_s_at	0.579064
Mtr.9260.1.S1_at	0.824295				Mtr.42239.1.S1_at	0.579043
Mtr.39118.1.S1_at	0.824261				Mtr.4561.1.S1_at	0.579034
Mtr.41580.1.S1_at	0.824177				Mtr.24240.1.S1_at	0.578985
Mtr.3367.1.S1_at	0.824165				Mtr.30747.1.S1_at	0.578896
Mtr.12894.1.S1_at	0.824162				Mtr.16504.1.S1_at	0.57879
Mtr.40096.1.S1_at	0.824137				Mtr.8921.1.S1_at	0.578746
Mtr.37701.1.S1_at	0.824046				Mtr.34727.1.S1_at	0.57858
Mtr.37435.1.S1_at	0.82403				Mtr.10363.1.S1_x_at	0.5785
Mtr.38542.1.S1_at	0.824016				Mtr.20884.1.S1_at	0.578392
Mtr.10267.1.S1_at	0.824012				Mtr.8366.1.S1_at	0.578378
Mtr.38318.1.S1_at	0.82392				Mtr.41261.1.S1_at	0.578361
Mtr.8581.1.S1_at	0.823826				Mtr.18068.1.S1_at	0.578242
Mtr.43249.1.S1_at	0.823825				Mtr.11765.1.S1_at	0.578145
Mtr.40545.1.S1_at	0.823769				Mtr.4800.1.S1_at	0.578088
Mtr.19361.1.S1_at	0.823719				Mtr.9797.1.S1_at	0.578027
Mtr.44961.1.S1_at	0.823677				Mtr.7633.1.S1_at	0.578012
Mtr.12319.1.S1_at	0.823671				Mtr.49687.1.S1_x_at	0.577991
Mtr.37733.1.S1_at	0.823665				Mtr.36310.1.S1_s_at	0.577908
Mtr.14584.1.S1_at	0.823574				Mtr.40362.1.S1_at	0.577903
Mtr.8570.1.S1_at	0.823551				Mtr.41240.1.S1_at	0.577721
Mtr.13310.1.S1_at	0.82354				Mtr.4884.1.S1_at	0.577709
Mtr.7527.1.S1_at	0.823537				Mtr.13385.1.S1_at	0.57769
Mtr.26890.1.S1_at	0.823526				Mtr.43126.1.S1_at	0.577529
Mtr.12294.1.S1_at	0.823505				Mtr.46632.1.S1_at	0.57748
Mtr.20475.1.S1_at	0.823471				Mtr.40526.1.S1_at	0.57725
Mtr.10633.1.S1_at	0.823466				Mtr.44162.1.S1_at	0.577222
Mtr.36929.1.S1_s_at	0.823462				Mtr.34696.1.S1_s_at	0.577217
Mtr.52088.1.S1_at	0.823452				Mtr.38192.1.S1_at	0.577153
Mtr.31182.1.S1_at	0.823438				Mtr.10306.1.S1_at	0.577148
Mtr.28745.1.S1_at	0.82341				Mtr.29216.1.S1_at	0.577081
Mtr.30757.1.S1_at	0.823406				Mtr.42641.1.S1_s_at	0.577038
Mtr.4623.1.S1_at	0.82337				Mtr.2310.1.S1_at	0.576873
Mtr.11729.1.S1_at	0.823353				Mtr.10921.1.S1_s_at	0.576826
Mtr.41120.1.S1_at	0.823351				Mtr.11242.1.S1_at	0.576601
Mtr.37925.1.S1_at	0.823305				Mtr.43710.1.S1_at	0.576592
Mtr.43334.1.S1_at	0.823277				Mtr.32637.1.S1_at	0.576527
Mtr.3504.1.S1_at	0.823274				Mtr.15270.1.S1_s_at	0.576526
Mtr.37528.1.S1_at	0.823247				Mtr.19945.1.S1_at	0.576428
Mtr.44965.1.S1_at	0.82323				Mtr.45045.1.S1_at	0.576281
Mtr.6312.1.S1_s_at	0.823206				Mtr.45545.1.S1_at	0.576279
Mtr.31990.1.S1_s_at	0.823154				Mtr.32873.1.S1_at	0.576268
Mtr.42859.1.S1_at	0.823124				Mtr.7484.1.S1_at	0.576219
Mtr.9056.1.S1_at	0.82311				Mtr.36929.1.S1_s_at	0.57621
Mtr.16941.1.S1_at	0.823067				Mtr.12571.1.S1_at	0.576163
Mtr.9539.1.S1_at	0.823051				Mtr.8604.1.S1_at	0.576149
Mtr.40967.1.S1_at	0.823035				Mtr.49019.1.S1_at	0.576138
Mtr.40368.1.S1_at	0.822926				Mtr.39546.1.S1_at	0.57607
Mtr.30220.1.S1_at	0.822919				Mtr.42641.1.S1_at	0.57606
Mtr.9335.1.S1_at	0.822918				Mtr.31321.1.S1_at	0.576033
Mtr.44350.1.S1_at	0.822875				Mtr.36843.1.S1_a_at	0.575977
Mtr.39685.1.S1_at	0.822871				Mtr.41171.1.S1_at	0.575901
Mtr.40539.1.S1_at	0.822863				Mtr.22050.1.S1_at	0.575712
Mtr.9130.1.S1_at	0.822836				Mtr.37427.1.S1_at	0.575607
Mtr.40786.1.S1_at	0.822807				Mtr.37884.1.S1_at	0.575535
Mtr.40362.1.S1_s_at	0.822789				Mtr.4789.1.S1_at	0.575441
Mtr.40196.1.S1_at	0.822782				Mtr.40493.1.S1_at	0.575383
Mtr.10483.1.S1_at	0.822748				Mtr.9369.1.S1_at	0.575333
Mtr.8755.1.S1_at	0.822744				Mtr.37235.1.S1_at	0.575214
Mtr.38302.1.S1_at	0.822676				Mtr.47794.1.S1_at	0.575198
Mtr.42799.1.S1_at	0.822675				Mtr.26850.1.S1_x_at	0.575112
Mtr.37638.1.S1_at	0.822665				Mtr.660.1.S1_at	0.575091
Mtr.39326.1.S1_at	0.822642				Mtr.49979.1.S1_s_at	0.575067
Mtr.10899.1.S1_at	0.822584				Mtr.30461.1.S1_at	0.575044
Mtr.3900.1.S1_at	0.822518				Mtr.10399.1.S1_at	0.574923
Mtr.10937.1.S1_at	0.822516				Mtr.30058.1.S1_at	0.574895
Mtr.32107.1.S1_at	0.822497				Mtr.6668.1.S1_at	0.574596
Mtr.42615.1.S1_at	0.822462				Mtr.40313.1.S1_at	0.574517
Mtr.45554.1.S1_at	0.822462				Mtr.45795.1.S1_x_at	0.574506
Mtr.41224.1.S1_at	0.822407				Mtr.8740.1.S1_at	0.574425
Mtr.12691.1.S1_at	0.822395				Mtr.32384.1.S1_at	0.574423
Mtr.12818.1.S1_at	0.822342				Mtr.40901.1.S1_at	0.574416
Mtr.37277.1.S1_at	0.822282				Mtr.38168.1.S1_at	0.57419
Mtr.43819.1.S1_at	0.822268				Mtr.37701.1.S1_at	0.574183
Mtr.45332.1.S1_at	0.822255				Mtr.38719.1.S1_at	0.574124
Mtr.40985.1.S1_at	0.822236				Mtr.43248.1.S1_at	0.573937
Mtr.41608.1.S1_at	0.822222				Mtr.26850.1.S1_at	0.573856
Mtr.11494.1.S1_at	0.822222				Mtr.40187.1.S1_at	0.573808
Mtr.38386.1.S1_at	0.822189				Mtr.34434.1.S1_at	0.573804
Mtr.8423.1.S1_at	0.822138				Mtr.21975.1.S1_at	0.573722
Mtr.38192.1.S1_at	0.822137				Mtr.10527.1.S1_at	0.573701
Mtr.46118.1.S1_at	0.822049				Mtr.10442.1.S1_at	0.573686
Mtr.17401.1.S1_at	0.822005				Mtr.44426.1.S1_at	0.5736
Mtr.44117.1.S1_at	0.821997				Mtr.35582.1.S1_at	0.573587
Mtr.37627.1.S1_at	0.821984				Mtr.45783.1.S1_at	0.573581
Mtr.38936.1.S1_at	0.82197				Mtr.9056.1.S1_at	0.573534
Mtr.38671.1.S1_at	0.821921				Mtr.47897.1.S1_s_at	0.573489
Mtr.43022.1.S1_at	0.821914				Mtr.2392.1.S1_at	0.573442
Mtr.36852.1.S1_at	0.821872				Mtr.16204.1.S1_at	0.573356
Mtr.31712.1.S1_at	0.821818				Mtr.43359.1.S1_at	0.573285
Mtr.27773.1.S1_at	0.821764				Mtr.32379.1.S1_at	0.573283
Mtr.7633.1.S1_at	0.821712				Mtr.39330.1.S1_at	0.573212
Mtr.8254.1.S1_s_at	0.821647				Mtr.40240.1.S1_s_at	0.573203
Mtr.38916.1.S1_at	0.821627				Mtr.43721.1.S1_at	0.573018
Mtr.2870.1.S1_at	0.821625				Mtr.37473.1.S1_at	0.57296
Mtr.9036.1.S1_at	0.821603				Mtr.19399.1.S1_at	0.572908
Mtr.11930.1.S1_at	0.821551				Mtr.35575.1.S1_at	0.572756
Mtr.49199.1.S1_at	0.821536				Mtr.22161.1.S1_at	0.572725
Mtr.11035.1.S1_at	0.821524				Mtr.13243.1.S1_at	0.572653
Mtr.13703.1.S1_at	0.821488				Mtr.10305.1.S1_at	0.572598
Mtr.13638.1.S1_at	0.821466				Mtr.32012.1.S1_at	0.572515
Mtr.42402.1.S1_at	0.821452				Mtr.11194.1.S1_at	0.572451
Mtr.38621.1.S1_at	0.821373				Mtr.1137.1.S1_s_at	0.572429
Mtr.40962.1.S1_at	0.821333				Mtr.11822.1.S1_at	0.572378
Mtr.40864.1.S1_at	0.821324				Mtr.8819.1.S1_at	0.572305
Mtr.11100.1.S1_at	0.821195				Mtr.27595.1.S1_at	0.572301
Mtr.8525.1.S1_at	0.821193				Mtr.42738.1.S1_at	0.572254
Mtr.41724.1.S1_at	0.821152				Mtr.32309.1.S1_at	0.572226
Mtr.10772.1.S1_at	0.821067				Mtr.44670.1.S1_at	0.572122
Mtr.12592.1.S1_at	0.821004				Mtr.8662.1.S1_at	0.572003
Mtr.37604.1.S1_at	0.820933				Mtr.13398.1.S1_at	0.571736
Mtr.40896.1.S1_at	0.820901				Mtr.37219.1.S1_at	0.571672
Mtr.38058.1.S1_at	0.820893				Mtr.32726.1.S1_at	0.571578
Mtr.40020.1.S1_at	0.820875				Mtr.35882.1.S1_at	0.571572
Mtr.5352.1.S1_at	0.820856				Mtr.40362.1.S1_s_at	0.571534
Mtr.13042.1.S1_at	0.82081				Mtr.8316.1.S1_at	0.571236
Mtr.44111.1.S1_at	0.820788				Mtr.31547.1.S1_s_at	0.571231
Mtr.12020.1.S1_at	0.820709				Mtr.48571.1.S1_at	0.571227
Mtr.40603.1.S1_at	0.82066				Mtr.43652.1.S1_at	0.571052
Mtr.13243.1.S1_at	0.820658				Mtr.30409.1.S1_at	0.570958
Mtr.43694.1.S1_at	0.820644				Mtr.43462.1.S1_at	0.57095
Mtr.9156.1.S1_at	0.82064				Mtr.37499.1.S1_at	0.570836
Mtr.44421.1.S1_at	0.820587				Mtr.8749.1.S1_at	0.570808
Mtr.40215.1.S1_at	0.820568				Mtr.37733.1.S1_at	0.570697
Mtr.40602.1.S1_at	0.820545				Mtr.36312.1.S1_at	0.570674
Mtr.37789.1.S1_at	0.820534				Mtr.51464.1.S1_at	0.570634
Mtr.40144.1.S1_at	0.820509				Mtr.10404.1.S1_at	0.570598
Mtr.43521.1.S1_at	0.820414				Mtr.12782.1.S1_at	0.570577
Mtr.25379.1.S1_at	0.820398				Mtr.52148.1.S1_at	0.570407
Mtr.39581.1.S1_at	0.820394				Mtr.41258.1.S1_at	0.570393
Mtr.43779.1.S1_at	0.82037				Mtr.39589.1.S1_at	0.570316
Mtr.26137.1.S1_at	0.820347				Mtr.12939.1.S1_at	0.570232
Mtr.9282.1.S1_at	0.820341				Mtr.6524.1.S1_at	0.570226
Mtr.27000.1.S1_at	0.820308				Mtr.6296.1.S1_at	0.570075
Mtr.40288.1.S1_at	0.820304				Mtr.40604.1.S1_at	0.57007
Mtr.41594.1.S1_at	0.820255				Mtr.9045.1.S1_at	0.570016
Mtr.29671.1.S1_at	0.820161				Mtr.12872.1.S1_at	0.569891
Mtr.8542.1.S1_at	0.820128				Mtr.13625.1.S1_at	0.569875
Mtr.32873.1.S1_at	0.820092				Mtr.2936.1.S1_at	0.569851
Mtr.38941.1.S1_s_at	0.820074				Mtr.40386.1.S1_at	0.569846
Mtr.30763.1.S1_at	0.820037				Mtr.24811.1.S1_at	0.569792
Mtr.3206.1.S1_at	0.820008				Mtr.26367.1.S1_s_at	0.569776
Mtr.31741.1.S1_at	0.820005				Mtr.11790.1.S1_at	0.569636
Mtr.39836.1.S1_at	0.819992				Mtr.38069.1.S1_at	0.569635
Mtr.31610.1.S1_at	0.81999				Mtr.34390.1.S1_at	0.569523
Mtr.31905.1.S1_s_at	0.819964				Mtr.39565.1.S1_at	0.56944
Mtr.33687.1.S1_at	0.819963				Mtr.3669.1.S1_at	0.569348
Mtr.31613.1.S1_at	0.819924				Mtr.31905.1.S1_s_at	0.569337
Mtr.36870.1.S1_at	0.819909				Mtr.30028.1.S1_at	0.569312
Mtr.43248.1.S1_at	0.81985				Mtr.27570.1.S1_at	0.569304
Mtr.2438.1.S1_at	0.819848				Mtr.46553.1.S1_s_at	0.569037
Mtr.43305.1.S1_at	0.81983				Mtr.10906.1.S1_at	0.569003
Mtr.38346.1.S1_at	0.819809				Mtr.18322.1.S1_s_at	0.568995
Mtr.12468.1.S1_at	0.819801				Mtr.21793.1.S1_at	0.568991
Mtr.38859.1.S1_at	0.819768				Mtr.48513.1.S1_at	0.568981
Mtr.22010.1.S1_at	0.819756				Mtr.36259.1.S1_at	0.568891
Mtr.34631.1.S1_at	0.81968				Mtr.26822.1.S1_s_at	0.568576
Mtr.41167.1.S1_at	0.819675				Mtr.4055.1.S1_at	0.568517
Mtr.41119.1.S1_at	0.819662				Mtr.29538.1.S1_at	0.568447
Mtr.8600.1.S1_at	0.819647				Mtr.38309.1.S1_at	0.568231
Mtr.4246.1.S1_at	0.819644				Mtr.38322.1.S1_at	0.568217
Mtr.27113.1.S1_s_at	0.819613				Mtr.43147.1.S1_at	0.567995
Mtr.43790.1.S1_at	0.819563				Mtr.4866.1.S1_at	0.567983
Mtr.29448.1.S1_at	0.819539				Mtr.51389.1.S1_at	0.567978
Mtr.8706.1.S1_at	0.819527				Mtr.9288.1.S1_at	0.567859
Mtr.27806.1.S1_at	0.819525				Mtr.2870.1.S1_at	0.567838
Mtr.4600.1.S1_at	0.819484				Mtr.38875.1.S1_at	0.567801
Mtr.11781.1.S1_at	0.819382				Mtr.10331.1.S1_at	0.567797
Mtr.10587.1.S1_at	0.819351				Mtr.43602.1.S1_at	0.567744
Mtr.9917.1.S1_at	0.819341				Mtr.23797.1.S1_s_at	0.567701
Mtr.10544.1.S1_at	0.819286				Mtr.9150.1.S1_at	0.567597
Mtr.6653.1.S1_at	0.819286				Mtr.44135.1.S1_at	0.567596
Mtr.43398.1.S1_at	0.819267				Mtr.5748.1.S1_at	0.567533
Mtr.7472.1.S1_at	0.819264				Mtr.45795.1.S1_at	0.567525
Mtr.40100.1.S1_at	0.819261				Mtr.9998.1.S1_at	0.56747
Mtr.20870.1.S1_s_at	0.819237				Mtr.40570.1.S1_at	0.567466
Mtr.42929.1.S1_at	0.819234				Mtr.4329.1.S1_at	0.567435
Mtr.35941.1.S1_at	0.819179				Mtr.34602.1.S1_at	0.567306
Mtr.48600.1.S1_at	0.819177				Mtr.37663.1.S1_at	0.567098
Mtr.43226.1.S1_at	0.819115				Mtr.19109.1.S1_s_at	0.567066
Mtr.27970.1.S1_at	0.819076				Mtr.15891.1.S1_at	0.567005
Mtr.43729.1.S1_at	0.819073				Mtr.2693.1.S1_s_at	0.566941
Mtr.44817.1.S1_at	0.819043				Mtr.42237.1.S1_at	0.566938
Mtr.9212.1.S1_at	0.819038				Mtr.9556.1.S1_at	0.566909
Mtr.12344.1.S1_at	0.819038				Mtr.33167.1.S1_at	0.566762
Mtr.10437.1.S1_at	0.818992				Mtr.13131.1.S1_at	0.566686
Mtr.40325.1.S1_at	0.818937				Mtr.37412.1.S1_s_at	0.566649
Mtr.42130.1.S1_at	0.818935				Mtr.28323.1.S1_at	0.566638
Mtr.3292.1.S1_at	0.81892				Mtr.37483.1.S1_at	0.566495
Mtr.43871.1.S1_at	0.818836				Mtr.42904.1.S1_at	0.566489
Mtr.30461.1.S1_at	0.818819				Mtr.43515.1.S1_at	0.566484
Mtr.27113.1.S1_at	0.818809				Mtr.9701.1.S1_at	0.566465
Mtr.40899.1.S1_at	0.818795				Mtr.28548.1.S1_at	0.566451
Mtr.11699.1.S1_at	0.818788				Mtr.26889.1.S1_at	0.566333
Mtr.8445.1.S1_s_at	0.818768				Mtr.44652.1.S1_at	0.566304
Mtr.37581.1.S1_at	0.81868				Mtr.8946.1.S1_at	0.566124
Mtr.40831.1.S1_at	0.818679				Mtr.46863.1.S1_s_at	0.566068
Mtr.10963.1.S1_at	0.818677				Mtr.7492.1.S1_at	0.565908
Mtr.37480.1.S1_at	0.818547				Mtr.11176.1.S1_at	0.565883
Mtr.8691.1.S1_at	0.818498				Mtr.32489.1.S1_at	0.565868
Mtr.12714.1.S1_at	0.818485				Mtr.44350.1.S1_at	0.565833
Mtr.33183.1.S1_at	0.818479				Mtr.41165.1.S1_at	0.565806
Mtr.37874.1.S1_at	0.818477				Mtr.4600.1.S1_at	0.565748
Mtr.52148.1.S1_at	0.818459				Mtr.4061.1.S1_at	0.565743
Mtr.40965.1.S1_at	0.818458				Mtr.45643.1.S1_s_at	0.56566
Mtr.26224.1.S1_at	0.818335				Mtr.13101.1.S1_at	0.565555
Mtr.21208.1.S1_at	0.818248				Mtr.7445.1.S1_at	0.56548
Mtr.10490.1.S1_at	0.818242				Mtr.12695.1.S1_at	0.56541
Mtr.31735.1.S1_s_at	0.818105				Mtr.40966.1.S1_at	0.565386
Mtr.37845.1.S1_at	0.818093				Mtr.31871.1.S1_at	0.56535
Mtr.36478.1.S1_at	0.818072				Mtr.38849.1.S1_at	0.565346
Mtr.8471.1.S1_at	0.818054				Mtr.38269.1.S1_at	0.56524
Mtr.12307.1.S1_at	0.818043				Mtr.44417.1.S1_at	0.565153
Mtr.11247.1.S1_at	0.81803				Mtr.37528.1.S1_at	0.565139
Mtr.8623.1.S1_at	0.818026				Mtr.37452.1.S1_at	0.565135
Mtr.38425.1.S1_at	0.817975				Mtr.43210.1.S1_at	0.565023
Mtr.40291.1.S1_at	0.817963				Mtr.48712.1.S1_s_at	0.565008
Mtr.13316.1.S1_at	0.817939				Mtr.43220.1.S1_at	0.564966
Mtr.34593.1.S1_s_at	0.817913				Mtr.40546.1.S1_at	0.564933
Mtr.44561.1.S1_at	0.817895				Mtr.9762.1.S1_at	0.564884
Mtr.7484.1.S1_at	0.817894				Mtr.552.1.S1_at	0.564879
Mtr.44865.1.S1_at	0.817872				Mtr.14008.1.S1_at	0.564879
Mtr.12716.1.S1_at	0.817857				Mtr.42370.1.S1_s_at	0.564842
Mtr.8921.1.S1_at	0.817834				Mtr.3681.1.S1_at	0.564826
Mtr.38777.1.S1_at	0.817831				Mtr.11800.1.S1_at	0.56473
Mtr.1869.1.S1_at	0.817692				Mtr.44878.1.S1_at	0.564719
Mtr.37412.1.S1_at	0.817657				Mtr.13403.1.S1_at	0.564703
Mtr.18068.1.S1_at	0.817655				Mtr.4605.1.S1_at	0.564651
Mtr.33702.1.S1_at	0.817649				Mtr.35827.1.S1_at	0.564603
Mtr.40043.1.S1_s_at	0.817612				Mtr.10963.1.S1_at	0.564571
Mtr.11850.1.S1_at	0.817574				Mtr.13175.1.S1_at	0.564509
Mtr.35405.1.S1_at	0.817531				Mtr.37403.1.S1_at	0.564506
Mtr.43860.1.S1_at	0.817519				Mtr.21515.1.S1_at	0.564407
Mtr.11239.1.S1_at	0.817466				Mtr.31765.1.S1_at	0.564326
Mtr.8316.1.S1_at	0.817403				Mtr.37694.1.S1_at	0.564245
Mtr.8482.1.S1_at	0.817355				Mtr.50797.1.S1_at	0.564106
Mtr.43356.1.S1_at	0.817327				Mtr.40372.1.S1_at	0.564064
Mtr.8628.1.S1_at	0.817327				Mtr.40646.1.S1_at	0.563957
Mtr.21515.1.S1_at	0.817299				Mtr.12836.1.S1_at	0.563677
Mtr.12608.1.S1_at	0.817295				Mtr.42898.1.S1_at	0.56356
Mtr.39596.1.S1_at	0.817291				Mtr.42062.1.S1_at	0.563517
Mtr.39717.1.S1_at	0.817276				Mtr.37046.1.S1_at	0.563499
Mtr.10645.1.S1_at	0.817248				Mtr.38832.1.S1_at	0.563442
Mtr.42484.1.S1_at	0.81724				Mtr.18368.1.S1_at	0.563386
Mtr.12865.1.S1_at	0.817239				Mtr.38961.1.S1_at	0.563329
Mtr.43671.1.S1_at	0.817236				Mtr.16.1.S1_s_at	0.563291
Mtr.49737.1.S1_x_at	0.817207				Mtr.40169.1.S1_at	0.563266
Mtr.12643.1.S1_at	0.817154				Mtr.16896.1.S1_at	0.563148
Mtr.21286.1.S1_at	0.817138				Mtr.31728.1.S1_at	0.563138
Mtr.43080.1.S1_at	0.817083				Mtr.12643.1.S1_at	0.563115
Mtr.12479.1.S1_at	0.817068				Mtr.24517.1.S1_at	0.563014
Mtr.10960.1.S1_at	0.817064				Mtr.43521.1.S1_at	0.562942
Mtr.41845.1.S1_at	0.81704				Mtr.740.1.S1_s_at	0.56285
Mtr.12619.1.S1_at	0.817015				Mtr.20354.1.S1_x_at	0.56285
Mtr.40261.1.S1_s_at	0.817008				Mtr.12212.1.S1_at	0.562787
Mtr.40241.1.S1_at	0.816988				Mtr.35961.1.S1_at	0.562725
Mtr.4066.1.S1_at	0.81695				Mtr.19730.1.S1_s_at	0.562693
Mtr.38675.1.S1_s_at	0.816948				Mtr.12608.1.S1_at	0.562574
Mtr.16863.1.S1_at	0.816945				Mtr.43321.1.S1_at	0.562557
Mtr.4860.1.S1_at	0.816931				Mtr.9922.1.S1_at	0.56255
Mtr.12224.1.S1_at	0.816931				Mtr.36852.1.S1_at	0.562471
Mtr.13642.1.S1_at	0.816927				Mtr.44272.1.S1_at	0.562365
Mtr.12207.1.S1_at	0.81689				Mtr.38037.1.S1_at	0.56227
Mtr.11476.1.S1_at	0.81689				Mtr.4491.1.S1_at	0.562204
Mtr.16896.1.S1_at	0.816872				Mtr.12369.1.S1_at	0.562183
Mtr.43119.1.S1_at	0.816863				Mtr.27122.1.S1_at	0.56203
Mtr.12012.1.S1_at	0.816803				Mtr.39484.1.S1_at	0.561957
Mtr.35559.1.S1_at	0.816776				Mtr.11327.1.S1_at	0.561756
Mtr.11331.1.S1_at	0.816762				Mtr.22024.1.S1_at	0.561743
Mtr.39903.1.S1_at	0.816754				Mtr.7249.1.S1_at	0.561728
Mtr.10273.1.S1_at	0.816733				Mtr.39211.1.S1_at	0.561615
Mtr.7360.1.S1_at	0.816708				Mtr.7311.1.S1_at	0.561392
Mtr.8747.1.S1_at	0.816663				Mtr.8823.1.S1_at	0.561389
Mtr.19242.1.S1_at	0.816652				Mtr.43625.1.S1_at	0.561292
Mtr.43299.1.S1_at	0.816622				Mtr.31333.1.S1_at	0.561288
Mtr.26418.1.S1_at	0.816609				Mtr.43245.1.S1_at	0.561262
Mtr.29969.1.S1_at	0.816465				Mtr.10763.1.S1_at	0.56123
Mtr.11819.1.S1_at	0.816459				Mtr.11124.1.S1_at	0.561088
Mtr.30750.1.S1_at	0.816451				Mtr.26888.1.S1_at	0.560897
Mtr.32171.1.S1_x_at	0.816374				Mtr.44256.1.S1_at	0.560817
Mtr.7465.1.S1_at	0.816349				Mtr.37410.1.S1_at	0.5608
Mtr.14008.1.S1_at	0.816348				Mtr.16929.1.S1_at	0.560752
Mtr.51196.1.S1_at	0.816298				Mtr.41109.1.S1_at	0.560668
Mtr.12023.1.S1_at	0.81626				Mtr.11350.1.S1_at	0.560657
Mtr.39399.1.S1_at	0.816223				Mtr.41877.1.S1_at	0.560596
Mtr.26936.1.S1_at	0.816189				Mtr.6538.1.S1_at	0.560244
Mtr.45078.1.S1_at	0.816183				Mtr.10446.1.S1_at	0.560194
Mtr.27138.1.S1_at	0.816162				Mtr.51509.1.S1_at	0.560191
Mtr.43015.1.S1_at	0.816157				Mtr.26904.1.S1_at	0.560139
Mtr.30409.1.S1_at	0.816131				Mtr.30033.1.S1_at	0.560129
Mtr.38382.1.S1_at	0.816131				Mtr.8254.1.S1_s_at	0.560067
Mtr.23719.1.S1_s_at	0.816127				Mtr.45275.1.S1_at	0.560019
Mtr.39443.1.S1_at	0.816065				Mtr.2922.1.S1_at	0.560009
Mtr.31716.1.S1_at	0.816049				Mtr.35675.1.S1_at	0.55997
Mtr.40310.1.S1_at	0.815976				Mtr.36940.1.S1_at	0.559962
Mtr.41761.1.S1_at	0.815947				Mtr.12489.1.S1_at	0.559907
Mtr.9374.1.S1_at	0.815943				Mtr.38312.1.S1_at	0.559889
Mtr.19942.1.S1_s_at	0.81594				Mtr.40982.1.S1_at	0.559862
Mtr.40931.1.S1_at	0.815898				Mtr.15379.1.S1_at	0.559831
Mtr.40150.1.S1_at	0.815868				Mtr.42104.1.S1_at	0.559775
Mtr.43164.1.S1_at	0.815866				Mtr.10937.1.S1_at	0.559709
Mtr.12109.1.S1_at	0.815848				Mtr.43794.1.S1_s_at	0.559704
Mtr.41260.1.S1_at	0.815809				Mtr.41795.1.S1_at	0.55953
Mtr.20117.1.S1_s_at	0.815791				Mtr.21277.1.S1_at	0.559473
Mtr.44235.1.S1_at	0.815791				Mtr.37822.1.S1_at	0.55945
Mtr.15927.1.S1_at	0.815764				Mtr.12331.1.S1_at	0.559446
Mtr.40575.1.S1_at	0.815721				Mtr.32091.1.S1_at	0.559352
Mtr.11533.1.S1_at	0.815718				Mtr.37093.1.S1_at	0.559345
Mtr.44426.1.S1_at	0.815712				Mtr.12122.1.S1_at	0.559329
Mtr.38338.1.S1_at	0.815663				Mtr.11762.1.S1_at	0.559295
Mtr.29562.1.S1_at	0.815647				Mtr.31833.1.S1_x_at	0.559285
Mtr.36366.1.S1_at	0.815621				Mtr.9186.1.S1_at	0.559258
Mtr.13028.1.S1_at	0.815594				Mtr.45256.1.S1_at	0.559226
Mtr.47208.1.S1_at	0.815589				Mtr.1572.1.S1_at	0.559226
Mtr.6649.1.S1_at	0.815528				Mtr.27113.1.S1_at	0.559055
Mtr.10906.1.S1_at	0.81552				Mtr.28746.1.S1_at	0.558989
Mtr.9815.1.S1_at	0.815517				Mtr.12400.1.S1_at	0.558972
Mtr.8679.1.S1_at	0.815513				Mtr.43790.1.S1_at	0.558896
Mtr.10874.1.S1_at	0.815491				Mtr.44690.1.S1_at	0.558845
Mtr.43374.1.S1_at	0.815425				Mtr.26413.1.S1_at	0.558842
Mtr.11746.1.S1_at	0.815401				Mtr.43558.1.S1_at	0.558836
Mtr.43651.1.S1_at	0.815385				Mtr.11443.1.S1_at	0.558688
Mtr.8366.1.S1_at	0.81535				Mtr.41753.1.S1_at	0.558682
Mtr.13426.1.S1_at	0.815325				Mtr.13163.1.S1_at	0.558615
Mtr.31184.1.S1_at	0.815252				Mtr.37542.1.S1_at	0.558517
Mtr.45783.1.S1_at	0.81525				Mtr.10874.1.S1_at	0.55847
Mtr.40405.1.S1_at	0.815243				Mtr.13286.1.S1_at	0.558375
Mtr.14545.1.S1_at	0.815239				Mtr.45431.1.S1_at	0.558323
Mtr.4073.1.S1_at	0.815186				Mtr.30742.1.S1_at	0.558314
Mtr.43168.1.S1_at	0.815166				Mtr.10746.1.S1_at	0.558254
Mtr.35643.1.S1_at	0.815121				Mtr.43779.1.S1_at	0.558143
Mtr.38137.1.S1_at	0.815117				Mtr.44039.1.S1_at	0.558078
Mtr.12728.1.S1_at	0.815109				Mtr.11411.1.S1_at	0.558038
Mtr.34760.1.S1_at	0.815105				Mtr.10490.1.S1_at	0.558036
Mtr.11443.1.S1_at	0.815096				Mtr.11196.1.S1_at	0.558034
Mtr.40424.1.S1_at	0.815078				Mtr.37414.1.S1_at	0.557933
Mtr.44323.1.S1_at	0.815045				Mtr.42953.1.S1_x_at	0.557886
Mtr.8758.1.S1_at	0.815044				Mtr.11147.1.S1_at	0.557844
Mtr.40362.1.S1_at	0.814953				Mtr.43226.1.S1_at	0.557746
Mtr.35726.1.S1_at	0.814933				Mtr.45303.1.S1_at	0.557625
Mtr.37475.1.S1_at	0.814908				Mtr.13674.1.S1_at	0.557596
Mtr.10921.1.S1_s_at	0.814858				Mtr.3516.1.S1_at	0.557551
Mtr.43436.1.S1_at	0.814788				Mtr.42974.1.S1_s_at	0.557543
Mtr.4241.1.S1_at	0.814758				Mtr.35410.1.S1_at	0.557421
Mtr.12928.1.S1_at	0.814713				Mtr.2815.1.S1_at	0.557407
Mtr.44135.1.S1_at	0.814676				Mtr.43305.1.S1_at	0.557325
Mtr.22335.1.S1_at	0.814645				Mtr.30724.1.S1_at	0.557256
Mtr.13163.1.S1_at	0.814625				Mtr.1400.1.S1_s_at	0.557237
Mtr.40366.1.S1_at	0.814594				Mtr.6137.1.S1_at	0.557188
Mtr.2389.1.S1_at	0.814545				Mtr.38214.1.S1_at	0.557136
Mtr.20541.1.S1_at	0.814514				Mtr.34686.1.S1_at	0.557046
Mtr.35531.1.S1_at	0.814511				Mtr.8465.1.S1_at	0.556839
Mtr.37002.1.S1_at	0.814439				Mtr.12309.1.S1_at	0.556829
Mtr.12312.1.S1_at	0.814428				Mtr.41190.1.S1_at	0.556797
Mtr.39007.1.S1_at	0.814411				Mtr.40931.1.S1_at	0.556748
Mtr.8534.1.S1_at	0.814377				Mtr.31517.1.S1_at	0.556695
Mtr.12075.1.S1_at	0.814362				Mtr.41915.1.S1_at	0.556694
Mtr.16306.1.S1_at	0.814336				Mtr.38137.1.S1_at	0.556692
Mtr.39592.1.S1_at	0.814331				Mtr.42908.1.S1_at	0.556684
Mtr.45549.1.S1_at	0.814322				Mtr.41580.1.S1_at	0.556484
Mtr.38217.1.S1_at	0.814312				Mtr.8576.1.S1_at	0.556321
Mtr.5379.1.S1_at	0.814295				Mtr.41501.1.S1_at	0.556214
Mtr.39149.1.S1_at	0.814261				Mtr.35858.1.S1_at	0.556204
Mtr.48591.1.S1_at	0.814227				Mtr.31458.1.S1_s_at	0.5562
Mtr.43682.1.S1_at	0.814215				Mtr.4056.1.S1_at	0.556154
Mtr.37667.1.S1_at	0.814167				Mtr.10914.1.S1_at	0.556058
Mtr.41359.1.S1_at	0.814164				Mtr.42838.1.S1_at	0.556039
Mtr.33358.1.S1_s_at	0.814109				Mtr.31307.1.S1_at	0.555985
Mtr.37971.1.S1_at	0.814027				Mtr.40289.1.S1_at	0.555899
Mtr.12283.1.S1_at	0.81397				Mtr.27668.1.S1_at	0.555892
Mtr.8753.1.S1_at	0.813958				Mtr.4440.1.S1_at	0.555741
Mtr.43648.1.S1_at	0.813852				Mtr.12620.1.S1_at	0.555715
Mtr.37558.1.S1_at	0.813807				Mtr.42162.1.S1_at	0.555652
Mtr.32171.1.S1_at	0.813757				Mtr.1550.1.S1_at	0.555582
Mtr.44406.1.S1_at	0.813744				Mtr.45150.1.S1_at	0.555581
Mtr.12545.1.S1_at	0.813725				Mtr.38324.1.S1_at	0.555563
Mtr.4685.1.S1_at	0.813699				Mtr.12444.1.S1_at	0.555552
Mtr.42300.1.S1_at	0.813642				Mtr.38013.1.S1_at	0.555545
Mtr.6791.1.S1_s_at	0.81364				Mtr.11032.1.S1_at	0.5555
Mtr.11747.1.S1_at	0.813639				Mtr.1949.1.S1_at	0.55545
Mtr.11194.1.S1_at	0.813613				Mtr.12586.1.S1_at	0.555426
Mtr.29869.1.S1_at	0.813599				Mtr.11374.1.S1_at	0.555362
Mtr.27406.1.S1_at	0.813465				Mtr.28314.1.S1_at	0.555298
Mtr.40783.1.S1_at	0.813463				Mtr.44369.1.S1_at	0.555288
Mtr.35769.1.S1_at	0.813444				Mtr.19829.1.S1_at	0.555263
Mtr.44121.1.S1_at	0.813426				Mtr.38333.1.S1_at	0.555079
Mtr.9051.1.S1_at	0.813401				Mtr.42615.1.S1_at	0.554979
Mtr.37738.1.S1_at	0.813394				Mtr.43308.1.S1_at	0.554959
Mtr.40789.1.S1_at	0.813394				Mtr.35769.1.S1_at	0.554959
Mtr.9525.1.S1_at	0.813364				Mtr.40814.1.S1_at	0.554953
Mtr.38120.1.S1_at	0.81336				Mtr.35417.1.S1_at	0.55485
Mtr.9025.1.S1_at	0.813354				Mtr.41428.1.S1_at	0.554702
Mtr.35583.1.S1_at	0.813353				Mtr.43780.1.S1_at	0.554688
Mtr.8419.1.S1_at	0.813343				Mtr.44121.1.S1_at	0.554555
Mtr.2076.1.S1_at	0.813265				Mtr.20688.1.S1_at	0.554542
Mtr.32178.1.S1_at	0.81326				Mtr.37412.1.S1_at	0.55448
Mtr.38063.1.S1_at	0.813241				Mtr.12928.1.S1_at	0.554272
Mtr.44057.1.S1_at	0.813173				Mtr.4085.1.S1_at	0.554204
Mtr.48476.1.S1_at	0.81313				Mtr.9059.1.S1_at	0.554033
Mtr.10802.1.S1_at	0.813115				Mtr.41331.1.S1_at	0.554001
Mtr.23541.1.S1_at	0.813115				Mtr.10666.1.S1_at	0.553986
Mtr.40312.1.S1_at	0.813076				Mtr.13015.1.S1_at	0.553913
Mtr.38685.1.S1_at	0.813071				Mtr.44389.1.S1_at	0.553898
Mtr.34585.1.S1_at	0.813053				Mtr.13144.1.S1_at	0.553886
Mtr.51525.1.S1_at	0.813024				Mtr.39926.1.S1_at	0.55384
Mtr.41021.1.S1_at	0.812991				Mtr.31535.1.S1_at	0.553639
Mtr.43101.1.S1_at	0.81298				Mtr.28166.1.S1_at	0.553496
Mtr.40234.1.S1_s_at	0.812976				Mtr.18949.1.S1_at	0.553458
Mtr.42995.1.S1_at	0.812918				Mtr.41660.1.S1_at	0.553424
Mtr.41406.1.S1_at	0.81291				Mtr.18253.1.S1_at	0.553417
Mtr.29841.1.S1_at	0.812904				Mtr.13640.1.S1_at	0.553325
Mtr.12394.1.S1_at	0.812886				Mtr.41232.1.S1_at	0.553286
Mtr.9543.1.S1_at	0.81288				Mtr.45332.1.S1_at	0.553252
Mtr.4884.1.S1_at	0.81282				Mtr.35689.1.S1_at	0.553192
Mtr.9139.1.S1_at	0.812816				Mtr.12341.1.S1_at	0.553173
Mtr.11091.1.S1_at	0.812794				Mtr.31708.1.S1_at	0.553113
Mtr.37668.1.S1_at	0.812777				Mtr.19030.1.S1_at	0.553004
Mtr.44603.1.S1_at	0.812726				Mtr.27741.1.S1_at	0.552975
Mtr.10307.1.S1_at	0.812718				Mtr.27445.1.S1_at	0.55269
Mtr.37410.1.S1_at	0.812714				Mtr.12973.1.S1_at	0.552674
Mtr.9726.1.S1_at	0.812684				Mtr.44346.1.S1_at	0.552614
Mtr.44029.1.S1_at	0.812635				Mtr.23061.1.S1_s_at	0.552601
Mtr.11450.1.S1_at	0.81259				Mtr.28687.1.S1_at	0.552594
Mtr.2617.1.S1_at	0.812548				Mtr.43536.1.S1_at	0.552394
Mtr.8590.1.S1_at	0.81253				Mtr.43064.1.S1_at	0.552355
Mtr.31725.1.S1_at	0.812518				Mtr.38495.1.S1_at	0.552334
Mtr.40273.1.S1_at	0.81249				Mtr.40213.1.S1_at	0.552263
Mtr.40422.1.S1_at	0.812466				Mtr.13486.1.S1_at	0.552187
Mtr.42262.1.S1_at	0.81239				Mtr.31279.1.S1_s_at	0.552113
Mtr.44309.1.S1_at	0.812352				Mtr.41530.1.S1_at	0.55204
Mtr.38418.1.S1_at	0.81235				Mtr.9860.1.S1_at	0.551881
Mtr.13625.1.S1_at	0.812348				Mtr.35463.1.S1_at	0.55186
Mtr.1393.1.S1_at	0.812326				Mtr.10791.1.S1_at	0.551821
Mtr.43817.1.S1_at	0.812314				Mtr.20368.1.S1_at	0.551774
Mtr.40341.1.S1_at	0.812269				Mtr.42972.1.S1_at	0.551635
Mtr.9364.1.S1_at	0.812268				Mtr.7152.1.S1_at	0.551623
Mtr.42221.1.S1_at	0.812267				Mtr.10730.1.S1_at	0.551606
Mtr.18638.1.S1_at	0.812244				Mtr.11371.1.S1_at	0.551557
Mtr.8896.1.S1_at	0.812221				Mtr.28456.1.S1_at	0.551506
Mtr.38467.1.S1_at	0.812202				Mtr.32048.1.S1_at	0.551412
Mtr.43108.1.S1_at	0.81213				Mtr.12494.1.S1_at	0.551325
Mtr.40524.1.S1_at	0.812124				Mtr.35258.1.S1_at	0.551317
Mtr.9998.1.S1_at	0.812107				Mtr.31451.1.S1_at	0.551129
Mtr.7457.1.S1_at	0.812103				Mtr.8935.1.S1_at	0.551123
Mtr.37954.1.S1_at	0.812083				Mtr.41245.1.S1_at	0.551016
Mtr.40090.1.S1_at	0.812072				Mtr.41308.1.S1_at	0.551001
Mtr.8594.1.S1_at	0.81206				Mtr.39592.1.S1_at	0.550929
Mtr.49147.1.S1_x_at	0.812058				Mtr.11771.1.S1_at	0.550877
Mtr.34686.1.S1_at	0.812057				Mtr.42461.1.S1_at	0.550859
Mtr.16019.1.S1_at	0.81203				Mtr.40786.1.S1_at	0.550812
Mtr.5992.1.S1_at	0.812024				Mtr.3440.1.S1_at	0.550716
Mtr.39074.1.S1_at	0.812007				Mtr.36367.1.S1_at	0.550715
Mtr.39750.1.S1_at	0.811983				Mtr.14545.1.S1_at	0.550605
Mtr.43481.1.S1_at	0.811957				Mtr.38372.1.S1_at	0.550596
Mtr.34727.1.S1_at	0.81195				Mtr.13646.1.S1_at	0.550588
Mtr.38551.1.S1_at	0.811947				Mtr.34465.1.S1_s_at	0.550458
Mtr.31751.1.S1_at	0.811933				Mtr.10342.1.S1_at	0.550438
Mtr.15133.1.S1_at	0.811902				Mtr.41069.1.S1_at	0.55038
Mtr.36984.1.S1_at	0.811893				Mtr.37900.1.S1_at	0.550278
Mtr.35702.1.S1_at	0.811888				Mtr.50761.1.S1_at	0.550249
Mtr.12369.1.S1_at	0.811849				Mtr.26315.1.S1_s_at	0.550206
Mtr.44203.1.S1_at	0.811822				Mtr.29828.1.S1_at	0.550173
Mtr.44495.1.S1_at	0.811812				Mtr.12869.1.S1_at	0.55007
Mtr.16871.1.S1_at	0.811796				Mtr.6312.1.S1_s_at	0.550037
Mtr.44018.1.S1_at	0.811762				Mtr.40422.1.S1_at	0.550029
Mtr.23855.1.S1_at	0.811721				Mtr.17043.1.S1_at	0.55001
Mtr.2693.1.S1_s_at	0.81171				Mtr.39721.1.S1_at	0.549996
Mtr.43764.1.S1_at	0.811699				Mtr.40366.1.S1_at	0.549874
Mtr.21214.1.S1_at	0.811635				Mtr.20354.1.S1_at	0.549798
Mtr.43016.1.S1_at	0.811586				Mtr.44799.1.S1_at	0.549657
Mtr.25531.1.S1_at	0.811539				Mtr.28598.1.S1_at	0.549639
Mtr.36264.1.S1_at	0.811508				Mtr.16885.1.S1_at	0.549574
Mtr.44106.1.S1_at	0.811492				Mtr.41628.1.S1_at	0.549526
Mtr.2815.1.S1_at	0.811466				Mtr.37795.1.S1_at	0.549277
Mtr.30028.1.S1_at	0.811456				Mtr.10675.1.S1_at	0.549207
Mtr.4553.1.S1_at	0.811422				Mtr.50032.1.S1_at	0.549137
Mtr.42894.1.S1_at	0.81141				Mtr.6722.1.S1_at	0.548997
Mtr.43222.1.S1_at	0.811396				Mtr.17704.1.S1_at	0.548973
Mtr.27570.1.S1_at	0.811385				Mtr.10617.1.S1_at	0.548959
Mtr.7152.1.S1_at	0.811369				Mtr.8652.1.S1_at	0.548945
Mtr.4043.1.S1_at	0.811351				Mtr.35545.1.S1_at	0.548869
Mtr.40370.1.S1_at	0.811303				Mtr.37621.1.S1_at	0.548843
Mtr.9186.1.S1_at	0.8113				Mtr.40488.1.S1_at	0.548792
Mtr.43619.1.S1_at	0.811294				Mtr.48826.1.S1_at	0.548737
Mtr.43011.1.S1_at	0.811278				Mtr.19082.1.S1_at	0.548692
Mtr.8636.1.S1_at	0.811262				Mtr.38416.1.S1_at	0.54868
Mtr.38037.1.S1_at	0.811245				Mtr.9260.1.S1_at	0.548361
Mtr.41662.1.S1_at	0.811243				Mtr.38127.1.S1_at	0.548192
Mtr.40929.1.S1_at	0.811188				Mtr.43227.1.S1_at	0.548149
Mtr.41794.1.S1_at	0.811183				Mtr.2847.1.S1_at	0.548114
Mtr.31499.1.S1_at	0.811173				Mtr.4735.1.S1_at	0.547889
Mtr.4719.1.S1_at	0.811136				Mtr.36478.1.S1_at	0.547835
Mtr.39330.1.S1_at	0.81113				Mtr.41055.1.S1_at	0.547796
Mtr.44583.1.S1_at	0.811101				Mtr.40044.1.S1_at	0.54777
Mtr.43949.1.S1_at	0.811087				Mtr.51962.1.S1_at	0.547723
Mtr.38065.1.S1_at	0.811055				Mtr.12793.1.S1_at	0.547696
Mtr.8729.1.S1_at	0.811051				Mtr.31661.1.S1_s_at	0.547634
Mtr.41878.1.S1_at	0.811029				Mtr.8847.1.S1_at	0.547596
Mtr.40586.1.S1_at	0.810992				Mtr.8797.1.S1_at	0.547536
Mtr.5067.1.S1_at	0.810988				Mtr.41764.1.S1_s_at	0.54753
Mtr.24588.1.S1_at	0.810979				Mtr.9588.1.S1_at	0.547528
Mtr.33791.1.S1_at	0.810958				Mtr.37446.1.S1_at	0.547493
Mtr.1572.1.S1_at	0.810901				Mtr.39836.1.S1_at	0.547463
Mtr.35216.1.S1_at	0.810872				Mtr.38378.1.S1_at	0.547414
Mtr.8582.1.S1_at	0.810867				Mtr.48397.1.S1_at	0.547378
Mtr.12489.1.S1_at	0.810859				Mtr.38338.1.S1_at	0.547367
Mtr.38198.1.S1_at	0.810705				Mtr.38887.1.S1_at	0.547365
Mtr.38686.1.S1_at	0.810695				Mtr.41488.1.S1_at	0.547346
Mtr.35842.1.S1_at	0.810677				Mtr.42143.1.S1_at	0.547196
Mtr.3057.1.S1_at	0.810612				Mtr.47143.1.S1_s_at	0.547166
Mtr.37385.1.S1_at	0.810597				Mtr.26137.1.S1_at	0.54706
Mtr.4605.1.S1_at	0.81057				Mtr.40104.1.S1_at	0.547039
Mtr.40411.1.S1_at	0.810568				Mtr.7387.1.S1_at	0.54695
Mtr.7269.1.S1_at	0.810531				Mtr.12911.1.S1_at	0.54694
Mtr.9422.1.S1_at	0.810524				Mtr.11073.1.S1_at	0.546933
Mtr.41501.1.S1_at	0.810507				Mtr.29560.1.S1_at	0.546909
Mtr.37760.1.S1_at	0.81049				Mtr.43685.1.S1_at	0.546875
Mtr.41379.1.S1_at	0.810454				Mtr.9175.1.S1_at	0.546854
Mtr.43404.1.S1_at	0.81044				Mtr.17040.1.S1_s_at	0.546816
Mtr.40253.1.S1_at	0.810434				Mtr.42843.1.S1_at	0.546725
Mtr.37251.1.S1_at	0.810408				Mtr.2376.1.S1_at	0.546715
Mtr.46632.1.S1_at	0.810404				Mtr.31757.1.S1_at	0.546676
Mtr.12962.1.S1_at	0.810401				Mtr.40102.1.S1_at	0.546636
Mtr.10756.1.S1_at	0.810389				Mtr.48925.1.S1_at	0.546633
Mtr.13348.1.S1_at	0.810325				Mtr.38425.1.S1_at	0.54656
Mtr.9747.1.S1_at	0.810325				Mtr.41279.1.S1_at	0.546505
Mtr.37319.1.S1_at	0.810325				Mtr.50427.1.S1_at	0.546309
Mtr.7181.1.S1_at	0.810296				Mtr.41206.1.S1_at	0.546289
Mtr.8902.1.S1_at	0.810295				Mtr.38222.1.S1_at	0.546222
Mtr.41004.1.S1_at	0.81027				Mtr.7457.1.S1_at	0.54582
Mtr.8716.1.S1_at	0.81023				Mtr.2382.1.S1_at	0.54581
Mtr.4603.1.S1_at	0.810224				Mtr.42486.1.S1_at	0.545804
Mtr.29657.1.S1_at	0.810206				Mtr.41443.1.S1_at	0.545793
Mtr.40588.1.S1_at	0.810134				Mtr.38503.1.S1_at	0.545779
Mtr.38495.1.S1_at	0.810096				Mtr.13287.1.S1_at	0.545759
Mtr.40016.1.S1_at	0.810045				Mtr.43184.1.S1_at	0.545625
Mtr.42974.1.S1_s_at	0.810041				Mtr.41049.1.S1_at	0.545608
Mtr.43982.1.S1_at	0.81004				Mtr.12059.1.S1_at	0.545561
Mtr.12156.1.S1_s_at	0.81003				Mtr.7148.1.S1_at	0.545508
Mtr.1809.1.S1_s_at	0.81001				Mtr.11494.1.S1_at	0.545493
Mtr.40275.1.S1_x_at	0.810008				Mtr.3534.1.S1_at	0.545477
Mtr.43064.1.S1_at	0.809977				Mtr.44077.1.S1_at	0.545358
Mtr.31551.1.S1_at	0.809945				Mtr.40864.1.S1_at	0.54535
Mtr.10585.1.S1_at	0.809903				Mtr.36793.1.S1_at	0.545338
Mtr.10359.1.S1_at	0.809895				Mtr.43167.1.S1_at	0.54532
Mtr.11335.1.S1_at	0.809884				Mtr.41120.1.S1_at	0.545284
Mtr.11790.1.S1_at	0.809866				Mtr.2617.1.S1_at	0.545027
Mtr.34434.1.S1_at	0.809861				Mtr.35450.1.S1_at	0.545001
Mtr.37488.1.S1_s_at	0.809851				Mtr.7348.1.S1_at	0.544965
Mtr.8942.1.S1_at	0.809835				Mtr.35127.1.S1_s_at	0.544897
Mtr.37452.1.S1_at	0.809833				Mtr.42953.1.S1_at	0.544772
Mtr.9057.1.S1_at	0.809794				Mtr.7401.1.S1_at	0.544739
Mtr.13204.1.S1_at	0.809749				Mtr.28477.1.S1_at	0.544722
Mtr.27717.1.S1_at	0.809748				Mtr.37424.1.S1_at	0.544677
Mtr.26982.1.S1_at	0.809725				Mtr.23132.1.S1_at	0.544565
Mtr.43866.1.S1_at	0.809718				Mtr.30748.1.S1_at	0.544526
Mtr.30194.1.S1_at	0.809674				Mtr.40400.1.S1_x_at	0.544493
Mtr.44003.1.S1_at	0.809662				Mtr.44569.1.S1_at	0.544465
Mtr.32048.1.S1_at	0.809624				Mtr.9611.1.S1_at	0.544427
Mtr.13130.1.S1_at	0.809611				Mtr.37570.1.S1_at	0.544377
Mtr.44103.1.S1_at	0.809607				Mtr.10804.1.S1_at	0.544304
Mtr.43155.1.S1_at	0.809595				Mtr.10547.1.S1_s_at	0.544228
Mtr.39879.1.S1_at	0.809582				Mtr.12877.1.S1_at	0.544217
Mtr.12436.1.S1_at	0.809555				Mtr.17180.1.S1_at	0.544147
Mtr.50123.1.S1_at	0.809554				Mtr.35634.1.S1_at	0.544064
Mtr.10351.1.S1_at	0.809538				Mtr.38630.1.S1_at	0.543964
Mtr.41088.1.S1_at	0.80951				Mtr.1868.1.S1_s_at	0.543899
Mtr.43167.1.S1_at	0.809508				Mtr.30410.1.S1_at	0.543884
Mtr.10465.1.S1_at	0.809505				Mtr.41213.1.S1_at	0.543696
Mtr.18553.1.S1_at	0.80949				Mtr.10697.1.S1_at	0.543692
Mtr.12596.1.S1_at	0.809485				Mtr.46508.1.S1_at	0.54364
Mtr.45165.1.S1_at	0.809452				Mtr.9319.1.S1_at	0.543607
Mtr.31991.1.S1_at	0.809432				Mtr.23886.1.S1_at	0.543563
Mtr.13469.1.S1_at	0.809388				Mtr.13441.1.S1_at	0.543521
Mtr.10911.1.S1_at	0.809336				Mtr.38687.1.S1_at	0.543488
Mtr.41175.1.S1_at	0.809327				Mtr.35429.1.S1_at	0.543423
Mtr.12586.1.S1_at	0.809317				Mtr.43136.1.S1_at	0.543394
Mtr.35991.1.S1_at	0.809275				Mtr.17401.1.S1_at	0.543391
Mtr.31966.1.S1_at	0.809259				Mtr.9700.1.S1_at	0.543349
Mtr.43102.1.S1_at	0.809253				Mtr.40805.1.S1_at	0.543325
Mtr.6328.1.S1_at	0.809224				Mtr.7660.1.S1_at	0.543321
Mtr.43625.1.S1_at	0.809213				Mtr.43153.1.S1_at	0.543309
Mtr.12348.1.S1_at	0.809207				Mtr.44996.1.S1_at	0.543267
Mtr.12409.1.S1_at	0.8092				Mtr.31088.1.S1_at	0.54326
Mtr.30747.1.S1_at	0.809147				Mtr.5800.1.S1_at	0.543258
Mtr.39934.1.S1_s_at	0.809146				Mtr.44375.1.S1_at	0.543217
Mtr.37707.1.S1_at	0.809145				Mtr.31202.1.S1_at	0.543026
Mtr.10318.1.S1_at	0.809093				Mtr.26911.1.S1_at	0.542998
Mtr.39926.1.S1_at	0.80909				Mtr.31076.1.S1_at	0.542975
Mtr.37451.1.S1_at	0.80906				Mtr.24319.1.S1_at	0.542931
Mtr.11014.1.S1_at	0.808969				Mtr.9282.1.S1_at	0.542908
Mtr.24834.1.S1_s_at	0.808969				Mtr.668.1.S1_at	0.542895
Mtr.51304.1.S1_at	0.808959				Mtr.37692.1.S1_at	0.542863
Mtr.24907.1.S1_at	0.80895				Mtr.39797.1.S1_at	0.542769
Mtr.40327.1.S1_at	0.808946				Mtr.37327.1.S1_at	0.542692
Mtr.37842.1.S1_at	0.808932				Mtr.8586.1.S1_at	0.542607
Mtr.41112.1.S1_at	0.808923				Mtr.37709.1.S1_at	0.542593
Mtr.40834.1.S1_at	0.80892				Mtr.40655.1.S1_at	0.542557
Mtr.9379.1.S1_at	0.808917				Mtr.43360.1.S1_at	0.542538
Mtr.51389.1.S1_at	0.808874				Mtr.52264.1.S1_at	0.542532
Mtr.18295.1.S1_at	0.808868				Mtr.12689.1.S1_at	0.542498
Mtr.7359.1.S1_at	0.808853				Mtr.12649.1.S1_at	0.542463
Mtr.4644.1.S1_at	0.808761				Mtr.12757.1.S1_at	0.542413
Mtr.27459.1.S1_s_at	0.808745				Mtr.45865.1.S1_at	0.542274
Mtr.12367.1.S1_at	0.808711				Mtr.41242.1.S1_at	0.542238
Mtr.7423.1.S1_at	0.808706				Mtr.12894.1.S1_at	0.542234
Mtr.43308.1.S1_at	0.808657				Mtr.13063.1.S1_at	0.542217
Mtr.34628.1.S1_at	0.808633				Mtr.4251.1.S1_at	0.542097
Mtr.17575.1.S1_at	0.808564				Mtr.39192.1.S1_at	0.542032
Mtr.7877.1.S1_at	0.808553				Mtr.41596.1.S1_at	0.54202
Mtr.38329.1.S1_at	0.808524				Mtr.42644.1.S1_at	0.541964
Mtr.38159.1.S1_at	0.808505				Mtr.12697.1.S1_s_at	0.541939
Mtr.43169.1.S1_at	0.808475				Mtr.39355.1.S1_at	0.541905
Mtr.47280.1.S1_at	0.80847				Mtr.13204.1.S1_at	0.541792
Mtr.7687.1.S1_at	0.808449				Mtr.4073.1.S1_at	0.541788
Mtr.44670.1.S1_at	0.808426				Mtr.12766.1.S1_at	0.541775
Mtr.37360.1.S1_at	0.808416				Mtr.26989.1.S1_at	0.541729
Mtr.49201.1.S1_at	0.808364				Mtr.9705.1.S1_s_at	0.541649
Mtr.29952.1.S1_at	0.808319				Mtr.39291.1.S1_at	0.541632
Mtr.37628.1.S1_at	0.808307				Mtr.21146.1.S1_at	0.541599
Mtr.9447.1.S1_at	0.80829				Mtr.35842.1.S1_at	0.541569
Mtr.40338.1.S1_at	0.808288				Mtr.43818.1.S1_at	0.541546
Mtr.9515.1.S1_at	0.808273				Mtr.35844.1.S1_at	0.541501
Mtr.13015.1.S1_at	0.808213				Mtr.34487.1.S1_s_at	0.541483
Mtr.9400.1.S1_at	0.808191				Mtr.11850.1.S1_at	0.541468
Mtr.18453.1.S1_at	0.808186				Mtr.52088.1.S1_at	0.54146
Mtr.39463.1.S1_at	0.808148				Mtr.33814.1.S1_at	0.541456
Mtr.12455.1.S1_at	0.808137				Mtr.44977.1.S1_at	0.541444
Mtr.10354.1.S1_at	0.808118				Mtr.11355.1.S1_at	0.541422
Mtr.39248.1.S1_at	0.808098				Mtr.10811.1.S1_at	0.541369
Mtr.41192.1.S1_at	0.808092				Mtr.15457.1.S1_at	0.541237
Mtr.42898.1.S1_at	0.808088				Mtr.10665.1.S1_at	0.541226
Mtr.45382.1.S1_at	0.808069				Mtr.17261.1.S1_at	0.541213
Mtr.3669.1.S1_at	0.808013				Mtr.43982.1.S1_at	0.541144
Mtr.12655.1.S1_at	0.807973				Mtr.31868.1.S1_at	0.54113
Mtr.10455.1.S1_at	0.807942				Mtr.10967.1.S1_at	0.54102
Mtr.43929.1.S1_at	0.80781				Mtr.15038.1.S1_s_at	0.540987
Mtr.41862.1.S1_at	0.807809				Mtr.40551.1.S1_at	0.540971
Mtr.35731.1.S1_at	0.807798				Mtr.9406.1.S1_at	0.540917
Mtr.22919.1.S1_x_at	0.807771				Mtr.27658.1.S1_at	0.540715
Mtr.14205.1.S1_x_at	0.807727				Mtr.29952.1.S1_at	0.540631
Mtr.3283.1.S1_at	0.807724				Mtr.19513.1.S1_at	0.540623
Mtr.40874.1.S1_at	0.807711				Mtr.40247.1.S1_at	0.540577
Mtr.10501.1.S1_at	0.807662				Mtr.43631.1.S1_at	0.540427
Mtr.40200.1.S1_at	0.807634				Mtr.2864.1.S1_at	0.540304
Mtr.10398.1.S1_at	0.807603				Mtr.40789.1.S1_at	0.540291
Mtr.26628.1.S1_s_at	0.807567				Mtr.18228.1.S1_at	0.540232
Mtr.44032.1.S1_at	0.807535				Mtr.27812.1.S1_at	0.540164
Mtr.38457.1.S1_at	0.807512				Mtr.39107.1.S1_at	0.540137
Mtr.4566.1.S1_at	0.807508				Mtr.4416.1.S1_s_at	0.5401
Mtr.10527.1.S1_at	0.807507				Mtr.38929.1.S1_at	0.540023
Mtr.3208.1.S1_at	0.807496				Mtr.8322.1.S1_at	0.539994
Mtr.11279.1.S1_at	0.807479				Mtr.9681.1.S1_at	0.539858
Mtr.12365.1.S1_at	0.807414				Mtr.12513.1.S1_at	0.539827
Mtr.31614.1.S1_at	0.807393				Mtr.1960.1.S1_at	0.539744
Mtr.40036.1.S1_at	0.807379				Mtr.11331.1.S1_at	0.539715
Mtr.27065.1.S1_at	0.80737				Mtr.31793.1.S1_at	0.539711
Mtr.4670.1.S1_s_at	0.80737				Mtr.8542.1.S1_at	0.539473
Mtr.22458.1.S1_at	0.807333				Mtr.40275.1.S1_x_at	0.539457
Mtr.24509.1.S1_at	0.807324				Mtr.39232.1.S1_at	0.539317
Mtr.40197.1.S1_at	0.807312				Mtr.11335.1.S1_at	0.539279
Mtr.37292.1.S1_at	0.807291				Mtr.44084.1.S1_at	0.539251
Mtr.37915.1.S1_at	0.807274				Mtr.41005.1.S1_at	0.539214
Mtr.38294.1.S1_at	0.80727				Mtr.40609.1.S1_at	0.539161
Mtr.12390.1.S1_at	0.807254				Mtr.10390.1.S1_at	0.539158
Mtr.11024.1.S1_at	0.807233				Mtr.12577.1.S1_at	0.539151
Mtr.15088.1.S1_s_at	0.807211				Mtr.38671.1.S1_at	0.5391
Mtr.8530.1.S1_x_at	0.807094				Mtr.10753.1.S1_at	0.539089
Mtr.8662.1.S1_at	0.807051				Mtr.12413.1.S1_at	0.539065
Mtr.12066.1.S1_at	0.80699				Mtr.41117.1.S1_at	0.53902
Mtr.19811.1.S1_at	0.806955				Mtr.12549.1.S1_at	0.538993
Mtr.12484.1.S1_at	0.806924				Mtr.13475.1.S1_at	0.5389
Mtr.37974.1.S1_at	0.806916				Mtr.28755.1.S1_at	0.538836
Mtr.12388.1.S1_at	0.806904				Mtr.43334.1.S1_at	0.538781
Mtr.11890.1.S1_at	0.806892				Mtr.12700.1.S1_at	0.538726
Mtr.44077.1.S1_at	0.806881				Mtr.11495.1.S1_at	0.538676
Mtr.10092.1.S1_at	0.806846				Mtr.13168.1.S1_at	0.538631
Mtr.40533.1.S1_at	0.806837				Mtr.11096.1.S1_at	0.538582
Mtr.29563.1.S1_at	0.806793				Mtr.11329.1.S1_at	0.538498
Mtr.40592.1.S1_at	0.806775				Mtr.44421.1.S1_at	0.538368
Mtr.44026.1.S1_at	0.806746				Mtr.18000.1.S1_at	0.538241
Mtr.10599.1.S1_at	0.806734				Mtr.43436.1.S1_at	0.538164
Mtr.10697.1.S1_at	0.80673				Mtr.13488.1.S1_at	0.538145
Mtr.30758.1.S1_at	0.806694				Mtr.26307.1.S1_at	0.538102
Mtr.47061.1.S1_at	0.806686				Mtr.9552.1.S1_at	0.538029
Mtr.30711.1.S1_at	0.806604				Mtr.1875.1.S1_at	0.537993
Mtr.39663.1.S1_at	0.806583				Mtr.10501.1.S1_at	0.537862
Mtr.34750.1.S1_at	0.806564				Mtr.11558.1.S1_at	0.537627
Mtr.9369.1.S1_at	0.806546				Mtr.44541.1.S1_at	0.537571
Mtr.31721.1.S1_at	0.806536				Mtr.11724.1.S1_at	0.537474
Mtr.22501.1.S1_at	0.806526				Mtr.11396.1.S1_at	0.537392
Mtr.52164.1.S1_at	0.806513				Mtr.26707.1.S1_at	0.537366
Mtr.9097.1.S1_at	0.806502				Mtr.11288.1.S1_at	0.537326
Mtr.12869.1.S1_at	0.806497				Mtr.47931.1.S1_at	0.537143
Mtr.42074.1.S1_at	0.806477				Mtr.35709.1.S1_at	0.537133
Mtr.10600.1.S1_at	0.806442				Mtr.8566.1.S1_at	0.537075
Mtr.9797.1.S1_at	0.806415				Mtr.48476.1.S1_at	0.537061
Mtr.10694.1.S1_at	0.806413				Mtr.44965.1.S1_at	0.536863
Mtr.44013.1.S1_at	0.806397				Mtr.22335.1.S1_at	0.536861
Mtr.41331.1.S1_at	0.806387				Mtr.24071.1.S1_at	0.536852
Mtr.35303.1.S1_at	0.806378				Mtr.8216.1.S1_at	0.536636
Mtr.10326.1.S1_at	0.806375				Mtr.37084.1.S1_at	0.536469
Mtr.6129.1.S1_at	0.806372				Mtr.45503.1.S1_at	0.536392
Mtr.11558.1.S1_at	0.80637				Mtr.38058.1.S1_at	0.536383
Mtr.41310.1.S1_at	0.80637				Mtr.10930.1.S1_at	0.536288
Mtr.52145.1.S1_at	0.806365				Mtr.34760.1.S1_at	0.536217
Mtr.37100.1.S1_at	0.806351				Mtr.31674.1.S1_at	0.536209
Mtr.43549.1.S1_at	0.806308				Mtr.10633.1.S1_at	0.536194
Mtr.30366.1.S1_at	0.806287				Mtr.27760.1.S1_at	0.536177
Mtr.41200.1.S1_at	0.806277				Mtr.52068.1.S1_at	0.536134
Mtr.38094.1.S1_at	0.80624				Mtr.1485.1.S1_at	0.536027
Mtr.41105.1.S1_at	0.806233				Mtr.43903.1.S1_at	0.536012
Mtr.34680.1.S1_at	0.806204				Mtr.2526.1.S1_at	0.535994
Mtr.1430.1.S1_at	0.806193				Mtr.1545.1.S1_at	0.535925
Mtr.13802.1.S1_at	0.806185				Mtr.41513.1.S1_at	0.535885
Mtr.4134.1.S1_s_at	0.806166				Mtr.37310.1.S1_s_at	0.535868
Mtr.38248.1.S1_at	0.806156				Mtr.13173.1.S1_at	0.535827
Mtr.12552.1.S1_at	0.806142				Mtr.4984.1.S1_at	0.535807
Mtr.18949.1.S1_at	0.806121				Mtr.10177.1.S1_at	0.535636
Mtr.11301.1.S1_at	0.806112				Mtr.8442.1.S1_at	0.535595
Mtr.41486.1.S1_at	0.80609				Mtr.35855.1.S1_at	0.535594
Mtr.42000.1.S1_at	0.806076				Mtr.40186.1.S1_at	0.535576
Mtr.49979.1.S1_s_at	0.806067				Mtr.11912.1.S1_at	0.535525
Mtr.38091.1.S1_at	0.806047				Mtr.10524.1.S1_at	0.535315
Mtr.4789.1.S1_at	0.806027				Mtr.29872.1.S1_at	0.535233
Mtr.12192.1.S1_at	0.805986				Mtr.35895.1.S1_at	0.535189
Mtr.40348.1.S1_at	0.805915				Mtr.25887.1.S1_at	0.535113
Mtr.10499.1.S1_at	0.805912				Mtr.37612.1.S1_at	0.535075
Mtr.10660.1.S1_at	0.80584				Mtr.27699.1.S1_s_at	0.534996
Mtr.14681.1.S1_at	0.805836				Mtr.13137.1.S1_at	0.534973
Mtr.10199.1.S1_at	0.805777				Mtr.38861.1.S1_at	0.534918
Mtr.39078.1.S1_at	0.805754				Mtr.8813.1.S1_at	0.534903
Mtr.10519.1.S1_at	0.805752				Mtr.37766.1.S1_at	0.534888
Mtr.34882.1.S1_at	0.805739				Mtr.38531.1.S1_at	0.534762
Mtr.28746.1.S1_at	0.80571				Mtr.20684.1.S1_at	0.534731
Mtr.10744.1.S1_at	0.805689				Mtr.37256.1.S1_at	0.534683
Mtr.30228.1.S1_at	0.805676				Mtr.42524.1.S1_at	0.534618
[truncated: 48,903 more rows]

## Sheet: Difference Lin (C)
						Mean difference		-0.122387
LINEAR Original			LINEAR Cleaned			Identity check
	Mtr.41545.1.S1_at			Mtr.41545.1.S1_at				Difference (Cleaned-Original)
Mtr.41545.1.S1_at	1		Mtr.41545.1.S1_at	1		0		0
Mtr.1.1.S1_at	-0.155226		Mtr.1.1.S1_at	-0.259797		0		-0.104571
Mtr.1.1.S1_s_at	0.0180939		Mtr.1.1.S1_s_at	0.118493		0		0.1004
Mtr.10.1.S1_at	0.252277		Mtr.10.1.S1_at	-0.246213		0		-0.49849
Mtr.100.1.S1_at	0.0796563		Mtr.100.1.S1_at	0.103682		0		0.0240259
Mtr.1000.1.S1_at	0.0612219		Mtr.1000.1.S1_at	-0.0949836		0		-0.156205
Mtr.10000.1.S1_at	0.186435		Mtr.10000.1.S1_at	0.156686		0		-0.0297494
Mtr.10001.1.S1_at	-0.130595		Mtr.10001.1.S1_at	-0.241672		0		-0.111077
Mtr.10001.1.S1_s_at	-0.247235		Mtr.10001.1.S1_s_at	-0.359327		0		-0.112092
Mtr.10002.1.S1_at	-0.0601729		Mtr.10002.1.S1_at	-0.133766		0		-0.0735936
Mtr.10003.1.S1_at	0.00739698		Mtr.10003.1.S1_at	0.0542554		0		0.0468584
Mtr.10004.1.S1_at	0.342146		Mtr.10004.1.S1_at	0.0695717		0		-0.272574
Mtr.10005.1.S1_at	0.107415		Mtr.10005.1.S1_at	0.0849898		0		-0.0224255
Mtr.10006.1.S1_at	-0.213751		Mtr.10006.1.S1_at	-0.375425		0		-0.161674
Mtr.10007.1.S1_at	-0.106777		Mtr.10007.1.S1_at	-0.188469		0		-0.0816923
Mtr.10008.1.S1_at	0.300508		Mtr.10008.1.S1_at	0.177069		0		-0.123439
Mtr.10009.1.S1_at	0.188966		Mtr.10009.1.S1_at	0.220706		0		0.0317407
Mtr.1001.1.S1_at	0.242486		Mtr.1001.1.S1_at	-0.11609		0		-0.358576
Mtr.10010.1.S1_at	-0.292312		Mtr.10010.1.S1_at	-0.443686		0		-0.151373
Mtr.10011.1.S1_at	-0.0923629		Mtr.10011.1.S1_at	-0.169081		0		-0.0767184
Mtr.10012.1.S1_at	0.461896		Mtr.10012.1.S1_at	0.033929		0		-0.427967
Mtr.10013.1.S1_at	0.0738898		Mtr.10013.1.S1_at	0.133716		0		0.0598262
Mtr.10014.1.S1_at	0.0245996		Mtr.10014.1.S1_at	-0.0102961		0		-0.0348957
Mtr.10015.1.S1_at	-0.046816		Mtr.10015.1.S1_at	-0.0819034		0		-0.0350874
Mtr.10016.1.S1_at	-0.22432		Mtr.10016.1.S1_at	-0.34125		0		-0.11693
Mtr.10017.1.S1_at	-0.165072		Mtr.10017.1.S1_at	-0.379608		0		-0.214536
Mtr.10018.1.S1_at	0.0977365		Mtr.10018.1.S1_at	0.216858		0		0.119121
Mtr.10019.1.S1_at	0.0756033		Mtr.10019.1.S1_at	0.090686		0		0.0150827
Mtr.1002.1.S1_at	-0.122387		Mtr.1002.1.S1_at	-0.200295		0		-0.0779077
Mtr.10020.1.S1_at	0.437556		Mtr.10020.1.S1_at	0.0947685		0		-0.342787
Mtr.10021.1.S1_at	0.209447		Mtr.10021.1.S1_at	0.188549		0		-0.0208978
Mtr.10022.1.S1_at	-0.0973472		Mtr.10022.1.S1_at	-0.144302		0		-0.0469552
Mtr.10023.1.S1_at	-0.0894224		Mtr.10023.1.S1_at	-0.14827		0		-0.0588473
Mtr.10024.1.S1_at	0.293804		Mtr.10024.1.S1_at	-0.0567328		0		-0.350537
Mtr.10025.1.S1_at	-0.127764		Mtr.10025.1.S1_at	-0.203636		0		-0.075872
Mtr.10026.1.S1_at	-0.00613113		Mtr.10026.1.S1_at	-0.127626		0		-0.121495
Mtr.10026.1.S1_s_at	0.069527		Mtr.10026.1.S1_s_at	0.0785577		0		0.00903072
Mtr.10027.1.S1_at	-0.0398455		Mtr.10027.1.S1_at	-0.0657603		0		-0.0259147
Mtr.10028.1.S1_at	0.205117		Mtr.10028.1.S1_at	0.148563		0		-0.0565547
Mtr.10029.1.S1_at	-0.133648		Mtr.10029.1.S1_at	-0.192387		0		-0.0587394
Mtr.10029.1.S1_s_at	-0.158846		Mtr.10029.1.S1_s_at	-0.225377		0		-0.0665311
Mtr.10030.1.S1_at	0.129102		Mtr.10030.1.S1_at	-0.102437		0		-0.231539
Mtr.10031.1.S1_at	0.261769		Mtr.10031.1.S1_at	0.408554		0		0.146784
Mtr.10032.1.S1_at	0.0244197		Mtr.10032.1.S1_at	-0.179069		0		-0.203489
Mtr.10034.1.S1_at	0.00322388		Mtr.10034.1.S1_at	-0.0307142		0		-0.0339381
Mtr.10035.1.S1_at	-0.15571		Mtr.10035.1.S1_at	-0.279634		0		-0.123923
Mtr.10036.1.S1_at	0.00270279		Mtr.10036.1.S1_at	0.013341		0		0.0106383
Mtr.10037.1.S1_at	0.0407113		Mtr.10037.1.S1_at	0.111019		0		0.0703078
Mtr.10039.1.S1_at	-0.172459		Mtr.10039.1.S1_at	-0.279641		0		-0.107181
Mtr.1004.1.S1_at	0.333893		Mtr.1004.1.S1_at	-0.177088		0		-0.510981
Mtr.10040.1.S1_at	-0.0840908		Mtr.10040.1.S1_at	-0.155048		0		-0.0709567
Mtr.10041.1.S1_at	-0.171952		Mtr.10041.1.S1_at	-0.239604		0		-0.0676521
Mtr.10042.1.S1_at	0.0243189		Mtr.10042.1.S1_at	0.00111133		0		-0.0232076
Mtr.10043.1.S1_at	0.0928609		Mtr.10043.1.S1_at	0.152692		0		0.059831
Mtr.10044.1.S1_at	-0.141752		Mtr.10044.1.S1_at	-0.219826		0		-0.0780741
Mtr.10045.1.S1_at	-0.150078		Mtr.10045.1.S1_at	-0.233214		0		-0.0831362
Mtr.10046.1.S1_at	-0.189533		Mtr.10046.1.S1_at	-0.298263		0		-0.108729
Mtr.10047.1.S1_at	0.0170805		Mtr.10047.1.S1_at	-0.086482		0		-0.103562
Mtr.10048.1.S1_at	-0.261163		Mtr.10048.1.S1_at	-0.401179		0		-0.140016
Mtr.10049.1.S1_at	-0.182154		Mtr.10049.1.S1_at	-0.268406		0		-0.0862515
Mtr.1005.1.S1_at	0.0876682		Mtr.1005.1.S1_at	-0.121387		0		-0.209055
Mtr.10050.1.S1_at	0.334361		Mtr.10050.1.S1_at	-0.00398178		0		-0.338343
Mtr.10051.1.S1_at	0.722078		Mtr.10051.1.S1_at	0.380154		0		-0.341924
Mtr.10052.1.S1_at	0.0935031		Mtr.10052.1.S1_at	-0.0501501		0		-0.143653
Mtr.10053.1.S1_at	0.0351598		Mtr.10053.1.S1_at	0.0923711		0		0.0572113
Mtr.10054.1.S1_at	-0.1095		Mtr.10054.1.S1_at	-0.197061		0		-0.0875614
Mtr.10055.1.S1_at	0.236979		Mtr.10055.1.S1_at	0.123983		0		-0.112996
Mtr.10056.1.S1_at	0.0625542		Mtr.10056.1.S1_at	0.0126506		0		-0.0499037
Mtr.10057.1.S1_at	-0.214328		Mtr.10057.1.S1_at	-0.405388		0		-0.19106
Mtr.10058.1.S1_at	-0.0487174		Mtr.10058.1.S1_at	-0.082306		0		-0.0335886
Mtr.10059.1.S1_at	0.169185		Mtr.10059.1.S1_at	0.228341		0		0.0591557
Mtr.1006.1.S1_at	0.276537		Mtr.1006.1.S1_at	-0.00318418		0		-0.279721
Mtr.10061.1.S1_at	-0.182573		Mtr.10061.1.S1_at	-0.309544		0		-0.126971
Mtr.10062.1.S1_at	0.233701		Mtr.10062.1.S1_at	0.343836		0		0.110135
Mtr.10063.1.S1_at	-0.0763552		Mtr.10063.1.S1_at	-0.126655		0		-0.0502998
Mtr.10064.1.S1_at	-0.0702497		Mtr.10064.1.S1_at	-0.114538		0		-0.0442881
Mtr.10065.1.S1_at	-0.134658		Mtr.10065.1.S1_at	-0.244668		0		-0.11001
Mtr.10066.1.S1_at	0.0194015		Mtr.10066.1.S1_at	-0.0335901		0		-0.0529917
Mtr.10067.1.S1_at	-0.0664115		Mtr.10067.1.S1_at	-0.253487		0		-0.187076
Mtr.10067.1.S1_s_at	-0.30154		Mtr.10067.1.S1_s_at	-0.482252		0		-0.180712
Mtr.10068.1.S1_at	0.127381		Mtr.10068.1.S1_at	0.0284092		0		-0.0989719
Mtr.10069.1.S1_at	0.038248		Mtr.10069.1.S1_at	-0.252766		0		-0.291014
Mtr.1007.1.S1_at	-0.00893538		Mtr.1007.1.S1_at	-0.331091		0		-0.322155
Mtr.10070.1.S1_at	0.199952		Mtr.10070.1.S1_at	-0.0174035		0		-0.217356
Mtr.10071.1.S1_at	0.0872086		Mtr.10071.1.S1_at	0.126758		0		0.0395492
Mtr.10071.1.S1_s_at	0.0496808		Mtr.10071.1.S1_s_at	0.0659447		0		0.016264
Mtr.10072.1.S1_at	0.115463		Mtr.10072.1.S1_at	0.207759		0		0.0922961
Mtr.10073.1.S1_at	-0.149326		Mtr.10073.1.S1_at	-0.238132		0		-0.0888059
Mtr.10074.1.S1_at	0.094875		Mtr.10074.1.S1_at	0.02588		0		-0.0689949
Mtr.10076.1.S1_at	0.225257		Mtr.10076.1.S1_at	-0.0847812		0		-0.310039
Mtr.10077.1.S1_at	0.104878		Mtr.10077.1.S1_at	0.198462		0		0.093584
Mtr.10078.1.S1_at	0.246091		Mtr.10078.1.S1_at	-0.0637468		0		-0.309837
Mtr.10079.1.S1_at	0.138735		Mtr.10079.1.S1_at	0.204311		0		0.0655756
Mtr.1008.1.S1_at	0.379893		Mtr.1008.1.S1_at	-0.0604287		0		-0.440322
Mtr.10080.1.S1_at	0.0698277		Mtr.10080.1.S1_at	-0.2666		0		-0.336428
Mtr.10081.1.S1_at	0.0909003		Mtr.10081.1.S1_at	0.00980327		0		-0.0810971
Mtr.10081.1.S1_s_at	-0.0396947		Mtr.10081.1.S1_s_at	-0.0533756		0		-0.0136809
Mtr.10082.1.S1_at	0.196481		Mtr.10082.1.S1_at	0.29323		0		0.0967485
Mtr.10083.1.S1_at	0.333317		Mtr.10083.1.S1_at	-0.117533		0		-0.45085
Mtr.10084.1.S1_at	-0.207764		Mtr.10084.1.S1_at	-0.367627		0		-0.159863
Mtr.10085.1.S1_at	0.114695		Mtr.10085.1.S1_at	0.15788		0		0.0431854
Mtr.10086.1.S1_at	0.712527		Mtr.10086.1.S1_at	0.191259		0		-0.521268
Mtr.10086.1.S1_s_at	0.0291923		Mtr.10086.1.S1_s_at	0.0236398		0		-0.00555244
Mtr.10087.1.S1_at	0.0758036		Mtr.10087.1.S1_at	-0.234321		0		-0.310124
Mtr.10088.1.S1_at	0.36294		Mtr.10088.1.S1_at	0.188334		0		-0.174606
Mtr.10089.1.S1_at	0.0842106		Mtr.10089.1.S1_at	0.0548781		0		-0.0293324
Mtr.1009.1.S1_at	0.102039		Mtr.1009.1.S1_at	-0.204526		0		-0.306565
Mtr.10090.1.S1_at	0.000986483		Mtr.10090.1.S1_at	0.0113441		0		0.0103576
Mtr.10091.1.S1_at	-0.0858659		Mtr.10091.1.S1_at	-0.19896		0		-0.113094
Mtr.10092.1.S1_at	0.155869		Mtr.10092.1.S1_at	0.00637046		0		-0.149498
Mtr.10093.1.S1_at	0.21608		Mtr.10093.1.S1_at	-0.154923		0		-0.371003
Mtr.10093.1.S1_x_at	0.300186		Mtr.10093.1.S1_x_at	-0.204754		0		-0.50494
Mtr.10094.1.S1_at	-0.00893605		Mtr.10094.1.S1_at	-0.0312326		0		-0.0222965
Mtr.10095.1.S1_at	0.00995209		Mtr.10095.1.S1_at	-0.191206		0		-0.201158
Mtr.10096.1.S1_at	0.00310389		Mtr.10096.1.S1_at	0.0181544		0		0.0150505
Mtr.10097.1.S1_at	-0.203099		Mtr.10097.1.S1_at	-0.340608		0		-0.137509
Mtr.10098.1.S1_at	0.0917615		Mtr.10098.1.S1_at	-0.204464		0		-0.296226
Mtr.10099.1.S1_s_at	-0.260284		Mtr.10099.1.S1_s_at	-0.438352		0		-0.178068
Mtr.101.1.S1_at	0.327914		Mtr.101.1.S1_at	-0.0338702		0		-0.361785
Mtr.1010.1.S1_at	0.138136		Mtr.1010.1.S1_at	0.241684		0		0.103547
Mtr.10100.1.S1_at	-0.0485096		Mtr.10100.1.S1_at	-0.314188		0		-0.265679
Mtr.10101.1.S1_at	0.0540763		Mtr.10101.1.S1_at	0.11573		0		0.0616534
Mtr.10102.1.S1_at	0.152269		Mtr.10102.1.S1_at	0.287375		0		0.135107
Mtr.10103.1.S1_at	0.250468		Mtr.10103.1.S1_at	-0.0321811		0		-0.282649
Mtr.10104.1.S1_at	-0.0254473		Mtr.10104.1.S1_at	-0.0701105		0		-0.0446632
Mtr.10105.1.S1_at	-0.0144435		Mtr.10105.1.S1_at	-0.27072		0		-0.256277
Mtr.10105.1.S1_s_at	-0.233604		Mtr.10105.1.S1_s_at	-0.357264		0		-0.123659
Mtr.10106.1.S1_at	0.133578		Mtr.10106.1.S1_at	0.221045		0		0.0874673
Mtr.10107.1.S1_at	-0.146376		Mtr.10107.1.S1_at	-0.188762		0		-0.0423859
Mtr.10107.1.S1_s_at	-0.166707		Mtr.10107.1.S1_s_at	-0.232296		0		-0.0655894
Mtr.10108.1.S1_at	0.0390474		Mtr.10108.1.S1_at	-0.101197		0		-0.140245
Mtr.10109.1.S1_s_at	-0.0515907		Mtr.10109.1.S1_s_at	-0.0565932		0		-0.00500257
Mtr.1011.1.S1_at	0.0369828		Mtr.1011.1.S1_at	-0.107912		0		-0.144895
Mtr.10110.1.S1_at	0.129303		Mtr.10110.1.S1_at	0.253934		0		0.124631
Mtr.10111.1.S1_at	-0.110977		Mtr.10111.1.S1_at	-0.212262		0		-0.101285
Mtr.10112.1.S1_at	-0.118199		Mtr.10112.1.S1_at	-0.17253		0		-0.0543309
Mtr.10113.1.S1_at	0.249405		Mtr.10113.1.S1_at	-0.220683		0		-0.470088
Mtr.10114.1.S1_at	-0.0754997		Mtr.10114.1.S1_at	-0.117311		0		-0.0418115
Mtr.10115.1.S1_at	-0.16481		Mtr.10115.1.S1_at	-0.236872		0		-0.0720615
Mtr.10116.1.S1_at	-0.12861		Mtr.10116.1.S1_at	-0.151107		0		-0.0224963
Mtr.10116.1.S1_s_at	-0.0640116		Mtr.10116.1.S1_s_at	-0.117458		0		-0.0534462
Mtr.10117.1.S1_at	-0.0415658		Mtr.10117.1.S1_at	-0.114596		0		-0.0730297
Mtr.10118.1.S1_at	-0.0685554		Mtr.10118.1.S1_at	-0.231535		0		-0.16298
Mtr.10119.1.S1_at	-0.212987		Mtr.10119.1.S1_at	-0.340645		0		-0.127659
Mtr.1012.1.S1_at	0.0493662		Mtr.1012.1.S1_at	-0.252877		0		-0.302244
Mtr.10120.1.S1_at	-0.0198706		Mtr.10120.1.S1_at	-0.0810857		0		-0.0612151
Mtr.10121.1.S1_at	0.179126		Mtr.10121.1.S1_at	0.234224		0		0.0550977
Mtr.10122.1.S1_at	-0.0382486		Mtr.10122.1.S1_at	-0.0998611		0		-0.0616125
Mtr.10123.1.S1_at	0.639064		Mtr.10123.1.S1_at	0.258391		0		-0.380673
Mtr.10124.1.S1_at	-0.122234		Mtr.10124.1.S1_at	-0.216388		0		-0.0941542
Mtr.10125.1.S1_at	0.0286744		Mtr.10125.1.S1_at	-0.0262162		0		-0.0548907
Mtr.10126.1.S1_at	0.0357321		Mtr.10126.1.S1_at	0.0868214		0		0.0510893
Mtr.10127.1.S1_at	-0.0179738		Mtr.10127.1.S1_at	0.00678649		0		0.0247602
Mtr.10127.1.S1_s_at	-0.0485493		Mtr.10127.1.S1_s_at	-0.0449688		0		0.00358051
Mtr.10128.1.S1_at	-0.181666		Mtr.10128.1.S1_at	-0.296745		0		-0.115079
Mtr.10129.1.S1_at	-0.000503428		Mtr.10129.1.S1_at	0.0793079		0		0.0798113
Mtr.1013.1.S1_at	0.180428		Mtr.1013.1.S1_at	-0.0427837		0		-0.223212
Mtr.10130.1.S1_at	-0.0276092		Mtr.10130.1.S1_at	-0.0265684		0		0.00104079
Mtr.10131.1.S1_at	0.217852		Mtr.10131.1.S1_at	0.322914		0		0.105062
Mtr.10132.1.S1_at	-0.0306791		Mtr.10132.1.S1_at	-0.0276447		0		0.00303438
Mtr.10133.1.S1_at	0.389993		Mtr.10133.1.S1_at	0.362498		0		-0.0274958
Mtr.10134.1.S1_at	0.0279247		Mtr.10134.1.S1_at	-0.0213607		0		-0.0492855
Mtr.10135.1.S1_at	0.0146795		Mtr.10135.1.S1_at	-0.0742096		0		-0.0888891
Mtr.10136.1.S1_at	0.106298		Mtr.10136.1.S1_at	0.164053		0		0.0577553
Mtr.10137.1.S1_at	-0.115719		Mtr.10137.1.S1_at	-0.139917		0		-0.0241973
Mtr.10138.1.S1_at	0.220484		Mtr.10138.1.S1_at	0.274249		0		0.0537641
Mtr.10139.1.S1_at	-0.284932		Mtr.10139.1.S1_at	-0.467162		0		-0.18223
Mtr.1014.1.S1_at	0.206068		Mtr.1014.1.S1_at	0.241286		0		0.0352187
Mtr.10140.1.S1_at	0.0364613		Mtr.10140.1.S1_at	0.0702777		0		0.0338164
Mtr.10141.1.S1_at	-0.12672		Mtr.10141.1.S1_at	-0.200051		0		-0.0733316
Mtr.10142.1.S1_at	-0.0901303		Mtr.10142.1.S1_at	-0.131704		0		-0.0415738
Mtr.10143.1.S1_at	0.551796		Mtr.10143.1.S1_at	-0.0883344		0		-0.640131
Mtr.10144.1.S1_at	0.0851454		Mtr.10144.1.S1_at	0.119242		0		0.0340962
Mtr.10145.1.S1_at	-0.143881		Mtr.10145.1.S1_at	-0.310725		0		-0.166844
Mtr.10146.1.S1_at	-0.108637		Mtr.10146.1.S1_at	-0.188475		0		-0.0798376
Mtr.10146.1.S1_s_at	-0.0960386		Mtr.10146.1.S1_s_at	-0.162942		0		-0.0669036
Mtr.10147.1.S1_at	-0.0827395		Mtr.10147.1.S1_at	-0.210267		0		-0.127528
Mtr.10148.1.S1_at	-0.124246		Mtr.10148.1.S1_at	-0.19577		0		-0.0715239
Mtr.10149.1.S1_at	0.0949076		Mtr.10149.1.S1_at	-0.136958		0		-0.231866
Mtr.1015.1.S1_at	-0.139011		Mtr.1015.1.S1_at	-0.236693		0		-0.0976814
Mtr.10150.1.S1_at	0.237376		Mtr.10150.1.S1_at	-0.152972		0		-0.390348
Mtr.10151.1.S1_s_at	-0.142461		Mtr.10151.1.S1_s_at	-0.202169		0		-0.0597078
Mtr.10152.1.S1_at	0.0765232		Mtr.10152.1.S1_at	0.107452		0		0.0309291
Mtr.10153.1.S1_at	-0.0640974		Mtr.10153.1.S1_at	-0.145147		0		-0.0810494
Mtr.10153.1.S1_s_at	-0.038029		Mtr.10153.1.S1_s_at	-0.0884453		0		-0.0504163
Mtr.10154.1.S1_at	0.00513878		Mtr.10154.1.S1_at	-0.136003		0		-0.141142
Mtr.10155.1.S1_at	-0.22039		Mtr.10155.1.S1_at	-0.33625		0		-0.11586
Mtr.10156.1.S1_at	-0.200694		Mtr.10156.1.S1_at	-0.300991		0		-0.100297
Mtr.10157.1.S1_at	-0.283005		Mtr.10157.1.S1_at	-0.428708		0		-0.145703
Mtr.10158.1.S1_at	0.0702764		Mtr.10158.1.S1_at	0.0539454		0		-0.016331
Mtr.10159.1.S1_at	0.0011673		Mtr.10159.1.S1_at	0.0065405		0		0.0053732
Mtr.1016.1.S1_at	0.155878		Mtr.1016.1.S1_at	0.0777807		0		-0.0780972
Mtr.10160.1.S1_at	0.197803		Mtr.10160.1.S1_at	-0.0417076		0		-0.23951
Mtr.10160.1.S1_x_at	0.0217614		Mtr.10160.1.S1_x_at	-0.129236		0		-0.150997
Mtr.10161.1.S1_at	0.0171066		Mtr.10161.1.S1_at	0.12125		0		0.104144
Mtr.10162.1.S1_at	-0.12079		Mtr.10162.1.S1_at	-0.155325		0		-0.034535
Mtr.10163.1.S1_at	-0.0697005		Mtr.10163.1.S1_at	-0.0797123		0		-0.0100118
Mtr.10164.1.S1_at	0.0169823		Mtr.10164.1.S1_at	0.0350137		0		0.0180315
Mtr.10165.1.S1_at	-0.0785464		Mtr.10165.1.S1_at	-0.12699		0		-0.0484438
Mtr.10166.1.S1_at	0.0635284		Mtr.10166.1.S1_at	0.141896		0		0.0783674
Mtr.10167.1.S1_at	-0.265755		Mtr.10167.1.S1_at	-0.449893		0		-0.184139
Mtr.10168.1.S1_at	0.347226		Mtr.10168.1.S1_at	0.488482		0		0.141256
Mtr.10169.1.S1_at	-0.0756594		Mtr.10169.1.S1_at	-0.142249		0		-0.0665901
Mtr.1017.1.S1_at	0.37937		Mtr.1017.1.S1_at	-0.0157426		0		-0.395113
Mtr.10170.1.S1_at	-0.172257		Mtr.10170.1.S1_at	-0.28392		0		-0.111663
Mtr.10171.1.S1_at	-0.125112		Mtr.10171.1.S1_at	-0.212557		0		-0.0874451
Mtr.10172.1.S1_at	-0.248855		Mtr.10172.1.S1_at	-0.38125		0		-0.132395
Mtr.10173.1.S1_at	0.159071		Mtr.10173.1.S1_at	0.295595		0		0.136523
Mtr.10174.1.S1_at	0.516626		Mtr.10174.1.S1_at	0.168861		0		-0.347765
Mtr.10175.1.S1_at	0.192418		Mtr.10175.1.S1_at	0.317058		0		0.12464
Mtr.10176.1.S1_at	-0.0101137		Mtr.10176.1.S1_at	0.079149		0		0.0892627
Mtr.10177.1.S1_at	0.280038		Mtr.10177.1.S1_at	0.454875		0		0.174837
Mtr.10178.1.S1_at	0.0685772		Mtr.10178.1.S1_at	0.224274		0		0.155697
Mtr.10179.1.S1_at	-0.0749842		Mtr.10179.1.S1_at	-0.42277		0		-0.347786
Mtr.1018.1.S1_at	0.289024		Mtr.1018.1.S1_at	0.0968989		0		-0.192126
Mtr.1018.1.S1_s_at	0.177423		Mtr.1018.1.S1_s_at	0.213811		0		0.0363873
Mtr.10180.1.S1_at	0.122393		Mtr.10180.1.S1_at	-0.0451978		0		-0.167591
Mtr.10181.1.S1_at	-0.15454		Mtr.10181.1.S1_at	-0.225449		0		-0.0709087
Mtr.10182.1.S1_at	-0.127318		Mtr.10182.1.S1_at	-0.206154		0		-0.0788356
Mtr.10183.1.S1_s_at	-0.085603		Mtr.10183.1.S1_s_at	-0.100341		0		-0.0147375
Mtr.10184.1.S1_at	-0.15038		Mtr.10184.1.S1_at	-0.213507		0		-0.0631272
Mtr.10185.1.S1_at	0.0519354		Mtr.10185.1.S1_at	0.0371539		0		-0.0147815
Mtr.10186.1.S1_at	-0.190423		Mtr.10186.1.S1_at	-0.320213		0		-0.12979
Mtr.10187.1.S1_at	0.126749		Mtr.10187.1.S1_at	0.181831		0		0.0550815
Mtr.10188.1.S1_at	-0.052053		Mtr.10188.1.S1_at	-0.0557554		0		-0.00370244
Mtr.10188.1.S1_x_at	-0.0935999		Mtr.10188.1.S1_x_at	-0.11453		0		-0.0209303
Mtr.10189.1.S1_at	0.195532		Mtr.10189.1.S1_at	0.323721		0		0.128189
Mtr.1019.1.S1_at	0.260629		Mtr.1019.1.S1_at	0.0131517		0		-0.247477
Mtr.10190.1.S1_at	0.17726		Mtr.10190.1.S1_at	-0.28562		0		-0.462881
Mtr.10191.1.S1_at	-0.104878		Mtr.10191.1.S1_at	-0.226952		0		-0.122073
Mtr.10192.1.S1_at	-0.0973677		Mtr.10192.1.S1_at	-0.190542		0		-0.0931742
Mtr.10193.1.S1_at	0.604043		Mtr.10193.1.S1_at	0.326975		0		-0.277068
Mtr.10194.1.S1_at	-0.192512		Mtr.10194.1.S1_at	-0.319801		0		-0.12729
Mtr.10195.1.S1_at	-0.142953		Mtr.10195.1.S1_at	-0.240379		0		-0.0974256
Mtr.10196.1.S1_at	0.202967		Mtr.10196.1.S1_at	0.122218		0		-0.0807492
Mtr.10197.1.S1_at	0.0497685		Mtr.10197.1.S1_at	0.11079		0		0.0610217
Mtr.10198.1.S1_at	-0.188027		Mtr.10198.1.S1_at	-0.305172		0		-0.117144
Mtr.10199.1.S1_at	0.1471		Mtr.10199.1.S1_at	0.00161455		0		-0.145486
Mtr.10199.1.S1_s_at	-0.0366287		Mtr.10199.1.S1_s_at	-0.104891		0		-0.068262
Mtr.102.1.S1_x_at	0.354919		Mtr.102.1.S1_x_at	-0.135997		0		-0.490915
Mtr.1020.1.S1_at	0.126957		Mtr.1020.1.S1_at	0.08662		0		-0.0403373
Mtr.10200.1.S1_at	0.116256		Mtr.10200.1.S1_at	0.234588		0		0.118332
Mtr.10201.1.S1_at	-0.201831		Mtr.10201.1.S1_at	-0.352367		0		-0.150535
Mtr.10202.1.S1_at	-0.266237		Mtr.10202.1.S1_at	-0.425585		0		-0.159349
Mtr.10203.1.S1_at	0.321261		Mtr.10203.1.S1_at	-0.00840973		0		-0.329671
Mtr.10203.1.S1_s_at	-0.0707309		Mtr.10203.1.S1_s_at	-0.145882		0		-0.0751507
Mtr.10204.1.S1_at	0.00668782		Mtr.10204.1.S1_at	-0.0296647		0		-0.0363526
Mtr.10205.1.S1_at	-0.294556		Mtr.10205.1.S1_at	-0.45728		0		-0.162724
Mtr.10206.1.S1_at	-0.0125151		Mtr.10206.1.S1_at	-0.0421961		0		-0.0296811
Mtr.10207.1.S1_at	-0.159812		Mtr.10207.1.S1_at	-0.253704		0		-0.0938922
Mtr.10208.1.S1_at	0.0889899		Mtr.10208.1.S1_at	-0.0172361		0		-0.106226
Mtr.10209.1.S1_at	-0.230418		Mtr.10209.1.S1_at	-0.361376		0		-0.130958
Mtr.1021.1.S1_at	0.0967395		Mtr.1021.1.S1_at	-0.00645425		0		-0.103194
Mtr.10210.1.S1_at	0.410777		Mtr.10210.1.S1_at	0.0772214		0		-0.333555
Mtr.10211.1.S1_at	0.0289407		Mtr.10211.1.S1_at	0.117945		0		0.0890047
Mtr.10212.1.S1_at	0.203343		Mtr.10212.1.S1_at	0.335243		0		0.1319
Mtr.10213.1.S1_at	-0.17502		Mtr.10213.1.S1_at	-0.261513		0		-0.0864924
Mtr.10214.1.S1_at	0.0927124		Mtr.10214.1.S1_at	-0.0316485		0		-0.124361
Mtr.10215.1.S1_at	0.0382929		Mtr.10215.1.S1_at	0.113275		0		0.0749824
Mtr.10216.1.S1_at	-0.00594532		Mtr.10216.1.S1_at	0.0133021		0		0.0192474
Mtr.10217.1.S1_at	0.0256975		Mtr.10217.1.S1_at	-0.0990357		0		-0.124733
Mtr.10218.1.S1_at	-0.0434607		Mtr.10218.1.S1_at	-0.0487137		0		-0.00525293
Mtr.10219.1.S1_at	-0.169382		Mtr.10219.1.S1_at	-0.259329		0		-0.0899476
Mtr.1022.1.S1_at	0.397416		Mtr.1022.1.S1_at	0.00957711		0		-0.387839
Mtr.10220.1.S1_s_at	-0.0538938		Mtr.10220.1.S1_s_at	-0.0628072		0		-0.00891343
Mtr.10221.1.S1_at	0.0956563		Mtr.10221.1.S1_at	0.17224		0		0.0765841
Mtr.10222.1.S1_at	0.0131048		Mtr.10222.1.S1_at	-0.00650494		0		-0.0196097
Mtr.10223.1.S1_at	-0.151642		Mtr.10223.1.S1_at	-0.309196		0		-0.157554
Mtr.10224.1.S1_at	0.235765		Mtr.10224.1.S1_at	0.337751		0		0.101986
Mtr.10225.1.S1_at	-0.139574		Mtr.10225.1.S1_at	-0.233265		0		-0.093691
Mtr.10226.1.S1_at	0.250292		Mtr.10226.1.S1_at	0.300375		0		0.0500831
Mtr.10227.1.S1_at	-0.0347237		Mtr.10227.1.S1_at	-0.0617561		0		-0.0270324
Mtr.10228.1.S1_at	-0.0920775		Mtr.10228.1.S1_at	-0.153458		0		-0.0613804
Mtr.10229.1.S1_at	-0.201936		Mtr.10229.1.S1_at	-0.307576		0		-0.105641
Mtr.1023.1.S1_at	0.347257		Mtr.1023.1.S1_at	-0.0663979		0		-0.413655
Mtr.10230.1.S1_at	-0.244897		Mtr.10230.1.S1_at	-0.34945		0		-0.104553
Mtr.10231.1.S1_at	-0.164716		Mtr.10231.1.S1_at	-0.266521		0		-0.101805
Mtr.10232.1.S1_at	-0.208812		Mtr.10232.1.S1_at	-0.315048		0		-0.106236
Mtr.10233.1.S1_at	-0.0814885		Mtr.10233.1.S1_at	-0.0638945		0		0.017594
Mtr.10234.1.S1_at	-0.0109585		Mtr.10234.1.S1_at	-0.0819872		0		-0.0710287
Mtr.10234.1.S1_s_at	-0.125248		Mtr.10234.1.S1_s_at	-0.210112		0		-0.0848641
Mtr.10235.1.S1_at	0.00559367		Mtr.10235.1.S1_at	0.0215876		0		0.0159939
Mtr.10236.1.S1_at	-0.0449127		Mtr.10236.1.S1_at	-0.130057		0		-0.085144
Mtr.10237.1.S1_at	-0.092366		Mtr.10237.1.S1_at	-0.356519		0		-0.264153
Mtr.10238.1.S1_at	0.133549		Mtr.10238.1.S1_at	0.095167		0		-0.0383816
Mtr.10239.1.S1_at	-0.169423		Mtr.10239.1.S1_at	-0.263181		0		-0.0937576
Mtr.10240.1.S1_at	0.408088		Mtr.10240.1.S1_at	0.546751		0		0.138663
Mtr.10241.1.S1_at	0.197918		Mtr.10241.1.S1_at	0.137514		0		-0.0604037
Mtr.10242.1.S1_at	-0.0559489		Mtr.10242.1.S1_at	-0.0247535		0		0.0311954
Mtr.10243.1.S1_at	0.0556839		Mtr.10243.1.S1_at	0.00287546		0		-0.0528084
Mtr.10244.1.S1_at	-0.166885		Mtr.10244.1.S1_at	-0.268454		0		-0.10157
Mtr.10245.1.S1_at	-0.0739127		Mtr.10245.1.S1_at	-0.0423366		0		0.0315761
Mtr.10246.1.S1_at	-0.0546152		Mtr.10246.1.S1_at	-0.0893065		0		-0.0346913
Mtr.10247.1.S1_at	0.0188688		Mtr.10247.1.S1_at	0.0746436		0		0.0557747
Mtr.10248.1.S1_at	0.132572		Mtr.10248.1.S1_at	0.190443		0		0.0578708
Mtr.10249.1.S1_at	0.0361333		Mtr.10249.1.S1_at	0.100418		0		0.0642846
Mtr.1025.1.S1_at	0.155013		Mtr.1025.1.S1_at	0.0557346		0		-0.0992783
Mtr.10250.1.S1_at	0.237132		Mtr.10250.1.S1_at	-0.0269439		0		-0.264076
Mtr.10251.1.S1_at	0.0785972		Mtr.10251.1.S1_at	0.0156011		0		-0.0629961
Mtr.10252.1.S1_at	0.342068		Mtr.10252.1.S1_at	-0.199661		0		-0.541729
Mtr.10253.1.S1_at	0.0358366		Mtr.10253.1.S1_at	0.085625		0		0.0497884
Mtr.10254.1.S1_at	-0.0396559		Mtr.10254.1.S1_at	-0.0456873		0		-0.00603141
Mtr.10255.1.S1_at	-0.124312		Mtr.10255.1.S1_at	-0.140933		0		-0.0166213
Mtr.10256.1.S1_at	-0.186556		Mtr.10256.1.S1_at	-0.28749		0		-0.100935
Mtr.10257.1.S1_at	0.133373		Mtr.10257.1.S1_at	0.173701		0		0.0403284
Mtr.10258.1.S1_at	-0.100639		Mtr.10258.1.S1_at	-0.131475		0		-0.0308353
Mtr.10259.1.S1_at	-0.0972596		Mtr.10259.1.S1_at	-0.280217		0		-0.182958
Mtr.10261.1.S1_at	-0.196138		Mtr.10261.1.S1_at	-0.376696		0		-0.180558
Mtr.10262.1.S1_at	-0.119391		Mtr.10262.1.S1_at	-0.234926		0		-0.115535
Mtr.10263.1.S1_at	-0.00830607		Mtr.10263.1.S1_at	0.0869089		0		0.095215
Mtr.10264.1.S1_at	-0.137654		Mtr.10264.1.S1_at	-0.23476		0		-0.0971055
Mtr.10265.1.S1_at	-0.0218538		Mtr.10265.1.S1_at	-0.119847		0		-0.0979929
Mtr.10265.1.S1_s_at	-0.130229		Mtr.10265.1.S1_s_at	-0.191249		0		-0.0610198
Mtr.10266.1.S1_at	-0.14219		Mtr.10266.1.S1_at	-0.216119		0		-0.0739286
Mtr.10267.1.S1_a_at	0.0275859		Mtr.10267.1.S1_a_at	0.0540833		0		0.0264974
Mtr.10267.1.S1_at	0.0922592		Mtr.10267.1.S1_at	0.10944		0		0.0171807
Mtr.10268.1.S1_at	-0.123074		Mtr.10268.1.S1_at	-0.16972		0		-0.0466459
Mtr.10269.1.S1_at	0.0608628		Mtr.10269.1.S1_at	0.0502102		0		-0.0106527
Mtr.1027.1.S1_at	0.223872		Mtr.1027.1.S1_at	0.121093		0		-0.102779
Mtr.10270.1.S1_at	-0.0147199		Mtr.10270.1.S1_at	-0.00051704		0		0.0142028
Mtr.10271.1.S1_at	0.198683		Mtr.10271.1.S1_at	-0.0210603		0		-0.219744
Mtr.10272.1.S1_at	0.213854		Mtr.10272.1.S1_at	0.360658		0		0.146803
Mtr.10273.1.S1_at	0.202008		Mtr.10273.1.S1_at	0.351103		0		0.149095
Mtr.10274.1.S1_at	-0.00287411		Mtr.10274.1.S1_at	0.0165234		0		0.0193975
Mtr.10275.1.S1_s_at	0.0972847		Mtr.10275.1.S1_s_at	-0.32713		0		-0.424415
Mtr.10276.1.S1_at	-0.00199253		Mtr.10276.1.S1_at	-0.00181066		0		0.000181875
Mtr.10277.1.S1_at	0.00612709		Mtr.10277.1.S1_at	0.00792334		0		0.00179626
Mtr.10278.1.S1_at	0.184035		Mtr.10278.1.S1_at	0.320291		0		0.136256
Mtr.10279.1.S1_at	0.30345		Mtr.10279.1.S1_at	-0.123337		0		-0.426787
Mtr.10279.1.S1_s_at	-0.14087		Mtr.10279.1.S1_s_at	-0.293552		0		-0.152682
Mtr.1028.1.S1_at	0.0458639		Mtr.1028.1.S1_at	-0.0543011		0		-0.100165
Mtr.10280.1.S1_at	0.161535		Mtr.10280.1.S1_at	0.148284		0		-0.013251
Mtr.10282.1.S1_at	-0.216864		Mtr.10282.1.S1_at	-0.312461		0		-0.095597
Mtr.10283.1.S1_at	-0.0090897		Mtr.10283.1.S1_at	0.05932		0		0.0684097
Mtr.10284.1.S1_at	-0.034891		Mtr.10284.1.S1_at	-0.0373678		0		-0.00247673
Mtr.10285.1.S1_at	-0.0134072		Mtr.10285.1.S1_at	-0.045833		0		-0.0324258
Mtr.10286.1.S1_at	0.0927332		Mtr.10286.1.S1_at	0.174859		0		0.0821257
Mtr.10287.1.S1_at	-0.0262648		Mtr.10287.1.S1_at	-0.0382504		0		-0.0119856
Mtr.10288.1.S1_at	-0.0891662		Mtr.10288.1.S1_at	-0.217228		0		-0.128062
Mtr.10289.1.S1_at	-0.0672787		Mtr.10289.1.S1_at	-0.112194		0		-0.0449158
Mtr.1029.1.S1_at	0.352368		Mtr.1029.1.S1_at	0.0895646		0		-0.262804
Mtr.10290.1.S1_at	-0.174179		Mtr.10290.1.S1_at	-0.379216		0		-0.205038
Mtr.10291.1.S1_at	0.144631		Mtr.10291.1.S1_at	0.120431		0		-0.0241998
Mtr.10292.1.S1_at	0.140199		Mtr.10292.1.S1_at	0.205128		0		0.0649287
Mtr.10293.1.S1_at	-0.167056		Mtr.10293.1.S1_at	-0.269281		0		-0.102225
Mtr.10294.1.S1_at	-0.253263		Mtr.10294.1.S1_at	-0.367917		0		-0.114654
Mtr.10295.1.S1_at	-0.211975		Mtr.10295.1.S1_at	-0.324328		0		-0.112353
Mtr.10296.1.S1_at	0.0438163		Mtr.10296.1.S1_at	0.160473		0		0.116657
Mtr.10297.1.S1_at	0.15567		Mtr.10297.1.S1_at	0.381291		0		0.225621
Mtr.10298.1.S1_at	-0.178509		Mtr.10298.1.S1_at	-0.284459		0		-0.10595
Mtr.10299.1.S1_at	0.0345358		Mtr.10299.1.S1_at	0.111208		0		0.0766719
Mtr.103.1.S1_at	0.124349		Mtr.103.1.S1_at	-0.14408		0		-0.268429
Mtr.10300.1.S1_at	0.0279189		Mtr.10300.1.S1_at	0.103672		0		0.0757527
Mtr.10301.1.S1_s_at	-0.192163		Mtr.10301.1.S1_s_at	-0.306652		0		-0.11449
Mtr.10302.1.S1_x_at	-0.0702292		Mtr.10302.1.S1_x_at	-0.122693		0		-0.0524637
Mtr.10303.1.S1_at	0.475211		Mtr.10303.1.S1_at	0.723146		0		0.247934
Mtr.10304.1.S1_at	0.23091		Mtr.10304.1.S1_at	0.345372		0		0.114463
Mtr.10305.1.S1_at	0.166179		Mtr.10305.1.S1_at	0.287355		0		0.121177
Mtr.10306.1.S1_at	0.303598		Mtr.10306.1.S1_at	0.499567		0		0.195969
Mtr.10307.1.S1_at	0.117877		Mtr.10307.1.S1_at	0.181965		0		0.0640885
Mtr.10308.1.S1_at	0.349723		Mtr.10308.1.S1_at	0.324011		0		-0.0257127
Mtr.10309.1.S1_at	0.0399878		Mtr.10309.1.S1_at	0.0974657		0		0.0574779
Mtr.1031.1.S1_at	-0.0402539		Mtr.1031.1.S1_at	-0.160105		0		-0.119851
Mtr.10310.1.S1_at	-0.110223		Mtr.10310.1.S1_at	-0.0990633		0		0.0111596
Mtr.10311.1.S1_at	-0.136606		Mtr.10311.1.S1_at	-0.223356		0		-0.0867502
Mtr.10312.1.S1_at	-0.0249873		Mtr.10312.1.S1_at	-0.0645383		0		-0.039551
Mtr.10313.1.S1_at	0.357962		Mtr.10313.1.S1_at	0.535749		0		0.177788
Mtr.10314.1.S1_at	0.188917		Mtr.10314.1.S1_at	0.325573		0		0.136657
Mtr.10315.1.S1_at	0.329093		Mtr.10315.1.S1_at	0.454262		0		0.125169
Mtr.10316.1.S1_at	0.242867		Mtr.10316.1.S1_at	0.457051		0		0.214184
Mtr.10317.1.S1_at	0.0136788		Mtr.10317.1.S1_at	0.000901784		0		-0.0127771
Mtr.10318.1.S1_at	0.258898		Mtr.10318.1.S1_at	0.431945		0		0.173047
Mtr.10319.1.S1_at	-0.0995351		Mtr.10319.1.S1_at	-0.150036		0		-0.0505012
Mtr.1032.1.S1_at	-0.0304399		Mtr.1032.1.S1_at	-0.227958		0		-0.197518
Mtr.10320.1.S1_at	-0.0182528		Mtr.10320.1.S1_at	-0.0919786		0		-0.0737258
Mtr.10321.1.S1_at	0.133722		Mtr.10321.1.S1_at	0.145312		0		0.0115894
Mtr.10322.1.S1_at	0.486159		Mtr.10322.1.S1_at	0.476158		0		-0.0100012
Mtr.10323.1.S1_at	0.104784		Mtr.10323.1.S1_at	0.101103		0		-0.00368173
Mtr.10324.1.S1_at	0.166501		Mtr.10324.1.S1_at	0.339434		0		0.172933
Mtr.10325.1.S1_at	-0.158124		Mtr.10325.1.S1_at	-0.255799		0		-0.0976745
Mtr.10326.1.S1_at	0.0832791		Mtr.10326.1.S1_at	0.158562		0		0.0752828
Mtr.10327.1.S1_at	-0.157109		Mtr.10327.1.S1_at	-0.217769		0		-0.0606604
Mtr.10329.1.S1_at	-0.0236691		Mtr.10329.1.S1_at	-0.122447		0		-0.0987776
Mtr.1033.1.S1_at	-0.157452		Mtr.1033.1.S1_at	-0.218573		0		-0.0611203
Mtr.1033.1.S1_s_at	-0.047063		Mtr.1033.1.S1_s_at	-0.0814505		0		-0.0343874
Mtr.10330.1.S1_at	-0.0267411		Mtr.10330.1.S1_at	-0.12885		0		-0.102109
Mtr.10330.1.S1_s_at	-0.166356		Mtr.10330.1.S1_s_at	-0.329743		0		-0.163387
Mtr.10330.1.S1_x_at	-0.11215		Mtr.10330.1.S1_x_at	-0.240486		0		-0.128335
Mtr.10331.1.S1_at	0.527344		Mtr.10331.1.S1_at	0.541357		0		0.0140133
Mtr.10332.1.S1_at	-0.0884233		Mtr.10332.1.S1_at	-0.118998		0		-0.0305746
Mtr.10337.1.S1_at	0.176517		Mtr.10337.1.S1_at	0.317731		0		0.141214
Mtr.10338.1.S1_at	0.25267		Mtr.10338.1.S1_at	0.0967774		0		-0.155892
Mtr.10338.1.S1_s_at	0.0426386		Mtr.10338.1.S1_s_at	0.0948891		0		0.0522506
Mtr.10339.1.S1_at	0.0940409		Mtr.10339.1.S1_at	0.0992813		0		0.00524034
Mtr.1034.1.S1_at	-0.0803862		Mtr.1034.1.S1_at	-0.101966		0		-0.0215802
Mtr.10340.1.S1_at	0.384049		Mtr.10340.1.S1_at	0.300224		0		-0.0838247
Mtr.10341.1.S1_at	0.113088		Mtr.10341.1.S1_at	-0.147718		0		-0.260806
Mtr.10342.1.S1_at	0.2753		Mtr.10342.1.S1_at	0.530158		0		0.254857
Mtr.10343.1.S1_at	-0.0877263		Mtr.10343.1.S1_at	-0.268935		0		-0.181209
Mtr.10344.1.S1_at	0.0690111		Mtr.10344.1.S1_at	-0.0262051		0		-0.0952162
Mtr.10345.1.S1_s_at	-0.0929		Mtr.10345.1.S1_s_at	-0.160342		0		-0.067442
Mtr.10346.1.S1_at	-0.224147		Mtr.10346.1.S1_at	-0.348342		0		-0.124195
Mtr.10347.1.S1_at	0.263964		Mtr.10347.1.S1_at	0.469538		0		0.205574
Mtr.10348.1.S1_at	-0.118856		Mtr.10348.1.S1_at	-0.209527		0		-0.0906709
Mtr.10349.1.S1_at	0.535572		Mtr.10349.1.S1_at	0.312737		0		-0.222834
Mtr.10349.1.S1_s_at	0.124283		Mtr.10349.1.S1_s_at	0.232218		0		0.107935
Mtr.1035.1.S1_at	-0.123636		Mtr.1035.1.S1_at	-0.234298		0		-0.110662
Mtr.10350.1.S1_at	0.0507356		Mtr.10350.1.S1_at	0.019597		0		-0.0311386
Mtr.10351.1.S1_at	-0.00651524		Mtr.10351.1.S1_at	0.00229542		0		0.00881066
Mtr.10352.1.S1_at	0.476655		Mtr.10352.1.S1_at	0.482302		0		0.00564757
Mtr.10353.1.S1_at	-0.134708		Mtr.10353.1.S1_at	-0.290501		0		-0.155793
Mtr.10353.1.S1_s_at	-0.187386		Mtr.10353.1.S1_s_at	-0.300106		0		-0.11272
Mtr.10354.1.S1_at	0.367459		Mtr.10354.1.S1_at	0.399711		0		0.0322527
Mtr.10355.1.S1_at	0.14895		Mtr.10355.1.S1_at	0.0123301		0		-0.13662
Mtr.10356.1.S1_at	0.191441		Mtr.10356.1.S1_at	0.304246		0		0.112806
Mtr.10357.1.S1_at	0.492599		Mtr.10357.1.S1_at	0.536522		0		0.0439234
Mtr.10358.1.S1_at	-0.140508		Mtr.10358.1.S1_at	-0.178529		0		-0.0380212
Mtr.10359.1.S1_at	0.177198		Mtr.10359.1.S1_at	0.222559		0		0.0453613
Mtr.1036.1.S1_at	-0.0731646		Mtr.1036.1.S1_at	-0.123638		0		-0.0504737
Mtr.10360.1.S1_s_at	0.0496921		Mtr.10360.1.S1_s_at	0.129739		0		0.0800471
Mtr.10361.1.S1_at	0.312332		Mtr.10361.1.S1_at	0.428865		0		0.116532
Mtr.10362.1.S1_at	0.266698		Mtr.10362.1.S1_at	0.407228		0		0.14053
Mtr.10363.1.S1_x_at	0.38802		Mtr.10363.1.S1_x_at	0.362451		0		-0.0255692
Mtr.10364.1.S1_at	0.0681603		Mtr.10364.1.S1_at	0.116655		0		0.0484945
Mtr.10365.1.S1_at	0.584533		Mtr.10365.1.S1_at	0.109851		0		-0.474683
Mtr.10365.1.S1_s_at	0.0607104		Mtr.10365.1.S1_s_at	0.0662703		0		0.00555984
Mtr.10366.1.S1_at	0.0349826		Mtr.10366.1.S1_at	-0.0322595		0		-0.0672421
Mtr.10367.1.S1_at	0.396945		Mtr.10367.1.S1_at	0.264766		0		-0.132179
Mtr.10368.1.S1_at	0.451052		Mtr.10368.1.S1_at	0.0862234		0		-0.364828
Mtr.10369.1.S1_at	-0.00637612		Mtr.10369.1.S1_at	0.0125434		0		0.0189196
Mtr.1037.1.S1_at	-0.0027669		Mtr.1037.1.S1_at	-0.176796		0		-0.174029
Mtr.10370.1.S1_at	0.173207		Mtr.10370.1.S1_at	0.258427		0		0.0852203
Mtr.10371.1.S1_at	0.25809		Mtr.10371.1.S1_at	0.423044		0		0.164954
Mtr.10372.1.S1_at	0.0979622		Mtr.10372.1.S1_at	0.184224		0		0.0862618
Mtr.10373.1.S1_at	0.219899		Mtr.10373.1.S1_at	0.294857		0		0.0749578
Mtr.10375.1.S1_at	0.0898204		Mtr.10375.1.S1_at	0.162562		0		0.0727418
Mtr.10376.1.S1_at	-0.0386936		Mtr.10376.1.S1_at	-0.0540616		0		-0.0153679
Mtr.10377.1.S1_at	-0.136524		Mtr.10377.1.S1_at	-0.218365		0		-0.0818406
Mtr.10377.1.S1_s_at	-0.166377		Mtr.10377.1.S1_s_at	-0.263363		0		-0.0969858
Mtr.10378.1.S1_at	0.0113565		Mtr.10378.1.S1_at	0.00293472		0		-0.00842181
Mtr.10379.1.S1_at	-0.0923969		Mtr.10379.1.S1_at	-0.128657		0		-0.0362601
Mtr.1038.1.S1_at	-0.0161067		Mtr.1038.1.S1_at	-0.00241401		0		0.0136927
Mtr.10380.1.S1_at	-0.0482838		Mtr.10380.1.S1_at	-0.0407493		0		0.00753447
Mtr.10382.1.S1_at	-0.069608		Mtr.10382.1.S1_at	-0.11411		0		-0.044502
Mtr.10383.1.S1_at	-0.0444882		Mtr.10383.1.S1_at	-0.04306		0		0.00142817
Mtr.10384.1.S1_at	0.0228769		Mtr.10384.1.S1_at	0.0725351		0		0.0496582
Mtr.10385.1.S1_at	-0.133425		Mtr.10385.1.S1_at	-0.190496		0		-0.0570706
Mtr.10386.1.S1_at	-0.125612		Mtr.10386.1.S1_at	-0.175959		0		-0.0503474
Mtr.10387.1.S1_at	-0.0372301		Mtr.10387.1.S1_at	-0.0317043		0		0.0055258
Mtr.10388.1.S1_at	-0.13268		Mtr.10388.1.S1_at	-0.217955		0		-0.0852749
Mtr.10389.1.S1_s_at	-0.198184		Mtr.10389.1.S1_s_at	-0.322202		0		-0.124018
Mtr.1039.1.S1_at	0.0727077		Mtr.1039.1.S1_at	0.141172		0		0.0684644
Mtr.10390.1.S1_at	0.310482		Mtr.10390.1.S1_at	0.353786		0		0.0433033
Mtr.10391.1.S1_at	0.41016		Mtr.10391.1.S1_at	0.183617		0		-0.226543
Mtr.10392.1.S1_at	0.164143		Mtr.10392.1.S1_at	0.399623		0		0.235481
Mtr.10393.1.S1_at	0.00519872		Mtr.10393.1.S1_at	0.0206314		0		0.0154327
Mtr.10394.1.S1_at	0.00499728		Mtr.10394.1.S1_at	0.0356859		0		0.0306886
Mtr.10395.1.S1_at	0.188693		Mtr.10395.1.S1_at	0.325452		0		0.13676
Mtr.10396.1.S1_at	0.0825018		Mtr.10396.1.S1_at	0.0850064		0		0.0025046
Mtr.10397.1.S1_at	0.450985		Mtr.10397.1.S1_at	0.569639		0		0.118654
Mtr.10398.1.S1_at	0.0466074		Mtr.10398.1.S1_at	0.0895941		0		0.0429868
Mtr.10399.1.S1_at	0.2712		Mtr.10399.1.S1_at	0.495673		0		0.224473
Mtr.104.1.S1_at	0.372105		Mtr.104.1.S1_at	0.0231069		0		-0.348998
Mtr.1040.1.S1_at	-0.175887		Mtr.1040.1.S1_at	-0.277684		0		-0.101797
Mtr.10400.1.S1_at	0.263839		Mtr.10400.1.S1_at	0.276599		0		0.0127598
Mtr.10402.1.S1_at	-0.214553		Mtr.10402.1.S1_at	-0.343823		0		-0.12927
Mtr.10403.1.S1_at	-0.209146		Mtr.10403.1.S1_at	-0.33379		0		-0.124645
Mtr.10404.1.S1_at	0.695974		Mtr.10404.1.S1_at	0.435249		0		-0.260725
Mtr.10405.1.S1_at	0.0245752		Mtr.10405.1.S1_at	-0.129912		0		-0.154487
Mtr.10406.1.S1_at	0.655937		Mtr.10406.1.S1_at	0.0346362		0		-0.621301
Mtr.10407.1.S1_at	-0.209055		Mtr.10407.1.S1_at	-0.293993		0		-0.0849379
Mtr.10407.1.S1_s_at	-0.168491		Mtr.10407.1.S1_s_at	-0.197128		0		-0.0286367
Mtr.10408.1.S1_at	0.258019		Mtr.10408.1.S1_at	0.138436		0		-0.119583
Mtr.10409.1.S1_at	0.123851		Mtr.10409.1.S1_at	0.254964		0		0.131112
Mtr.1041.1.S1_at	-0.0349178		Mtr.1041.1.S1_at	-0.0563343		0		-0.0214165
Mtr.10410.1.S1_at	-0.065014		Mtr.10410.1.S1_at	-0.26868		0		-0.203666
Mtr.10410.1.S1_s_at	-0.0615779		Mtr.10410.1.S1_s_at	-0.1104		0		-0.0488222
Mtr.10411.1.S1_at	-0.0946305		Mtr.10411.1.S1_at	-0.152066		0		-0.0574354
Mtr.10412.1.S1_at	-0.205879		Mtr.10412.1.S1_at	-0.327972		0		-0.122093
Mtr.10413.1.S1_at	0.186736		Mtr.10413.1.S1_at	0.280383		0		0.0936465
Mtr.10414.1.S1_at	0.363241		Mtr.10414.1.S1_at	0.347423		0		-0.0158181
Mtr.10415.1.S1_at	0.274133		Mtr.10415.1.S1_at	0.471059		0		0.196926
Mtr.10416.1.S1_at	0.0723726		Mtr.10416.1.S1_at	0.159993		0		0.0876206
Mtr.10417.1.S1_at	-0.229483		Mtr.10417.1.S1_at	-0.352273		0		-0.122789
Mtr.10418.1.S1_at	-0.141674		Mtr.10418.1.S1_at	-0.228217		0		-0.0865422
Mtr.10419.1.S1_at	0.0619261		Mtr.10419.1.S1_at	0.155148		0		0.0932221
Mtr.1042.1.S1_at	0.263426		Mtr.1042.1.S1_at	0.416793		0		0.153367
Mtr.10420.1.S1_a_at	0.505723		Mtr.10420.1.S1_a_at	0.0315344		0		-0.474188
Mtr.10420.1.S1_at	-0.134442		Mtr.10420.1.S1_at	-0.221248		0		-0.0868058
Mtr.10421.1.S1_at	0.0274985		Mtr.10421.1.S1_at	0.0861195		0		0.058621
Mtr.10422.1.S1_at	0.104324		Mtr.10422.1.S1_at	0.172198		0		0.0678742
Mtr.10423.1.S1_at	0.409196		Mtr.10423.1.S1_at	0.525199		0		0.116003
Mtr.10424.1.S1_at	0.269835		Mtr.10424.1.S1_at	0.24124		0		-0.0285953
Mtr.10425.1.S1_at	0.119324		Mtr.10425.1.S1_at	0.188974		0		0.0696499
Mtr.10426.1.S1_at	0.168331		Mtr.10426.1.S1_at	0.308622		0		0.140291
Mtr.10427.1.S1_at	-0.0443502		Mtr.10427.1.S1_at	-0.105238		0		-0.0608873
Mtr.10428.1.S1_at	-0.0397216		Mtr.10428.1.S1_at	-0.0165949		0		0.0231267
Mtr.10429.1.S1_at	0.518872		Mtr.10429.1.S1_at	0.800354		0		0.281482
Mtr.1043.1.S1_at	0.457011		Mtr.1043.1.S1_at	-0.0864298		0		-0.54344
Mtr.10430.1.S1_at	0.293917		Mtr.10430.1.S1_at	0.0107596		0		-0.283157
Mtr.10430.1.S1_s_at	0.143071		Mtr.10430.1.S1_s_at	0.3437		0		0.200629
Mtr.10431.1.S1_at	0.0570312		Mtr.10431.1.S1_at	0.100068		0		0.0430372
Mtr.10432.1.S1_at	0.0586281		Mtr.10432.1.S1_at	0.128338		0		0.0697096
Mtr.10433.1.S1_at	0.266183		Mtr.10433.1.S1_at	0.409864		0		0.143682
Mtr.10434.1.S1_at	0.11876		Mtr.10434.1.S1_at	0.167347		0		0.0485865
Mtr.10435.1.S1_s_at	0.0110488		Mtr.10435.1.S1_s_at	0.0589793		0		0.0479305
Mtr.10436.1.S1_at	0.273708		Mtr.10436.1.S1_at	0.21259		0		-0.0611177
Mtr.10437.1.S1_at	0.250619		Mtr.10437.1.S1_at	0.421544		0		0.170925
Mtr.10438.1.S1_at	-0.0756517		Mtr.10438.1.S1_at	-0.117135		0		-0.0414829
Mtr.10439.1.S1_at	-0.225206		Mtr.10439.1.S1_at	-0.334614		0		-0.109408
Mtr.1044.1.S1_at	0.0607861		Mtr.1044.1.S1_at	-0.0534052		0		-0.114191
Mtr.1044.1.S1_s_at	0.145863		Mtr.1044.1.S1_s_at	0.144748		0		-0.00111526
Mtr.10440.1.S1_at	-0.139248		Mtr.10440.1.S1_at	-0.217591		0		-0.0783428
Mtr.10441.1.S1_at	-0.157153		Mtr.10441.1.S1_at	-0.254452		0		-0.0972991
Mtr.10442.1.S1_at	0.429559		Mtr.10442.1.S1_at	0.455906		0		0.0263464
Mtr.10443.1.S1_at	0.216575		Mtr.10443.1.S1_at	0.318491		0		0.101916
Mtr.10444.1.S1_at	0.149015		Mtr.10444.1.S1_at	0.0792822		0		-0.0697331
Mtr.10445.1.S1_at	-0.0112987		Mtr.10445.1.S1_at	-0.136473		0		-0.125174
Mtr.10446.1.S1_at	0.141719		Mtr.10446.1.S1_at	0.229003		0		0.0872838
Mtr.10447.1.S1_s_at	-0.241695		Mtr.10447.1.S1_s_at	-0.370381		0		-0.128686
Mtr.10448.1.S1_at	0.407345		Mtr.10448.1.S1_at	0.284135		0		-0.12321
Mtr.10449.1.S1_at	0.468748		Mtr.10449.1.S1_at	0.352123		0		-0.116626
Mtr.1045.1.S1_at	-0.0286886		Mtr.1045.1.S1_at	-0.0659162		0		-0.0372276
Mtr.10450.1.S1_at	0.0367646		Mtr.10450.1.S1_at	-0.117872		0		-0.154636
Mtr.10451.1.S1_at	0.215925		Mtr.10451.1.S1_at	0.110331		0		-0.105595
Mtr.10452.1.S1_at	0.298132		Mtr.10452.1.S1_at	0.130869		0		-0.167263
Mtr.10453.1.S1_at	0.18834		Mtr.10453.1.S1_at	0.348696		0		0.160356
Mtr.10454.1.S1_at	0.333783		Mtr.10454.1.S1_at	0.623624		0		0.289841
Mtr.10455.1.S1_at	0.210625		Mtr.10455.1.S1_at	0.19883		0		-0.0117944
Mtr.10456.1.S1_at	-0.0233494		Mtr.10456.1.S1_at	-0.0397597		0		-0.0164103
Mtr.10457.1.S1_at	-0.121538		Mtr.10457.1.S1_at	-0.195196		0		-0.0736588
Mtr.10458.1.S1_at	0.229328		Mtr.10458.1.S1_at	0.205221		0		-0.0241075
Mtr.10459.1.S1_at	0.478597		Mtr.10459.1.S1_at	0.546618		0		0.0680214
Mtr.10460.1.S1_s_at	0.578013		Mtr.10460.1.S1_s_at	0.575261		0		-0.00275215
Mtr.10461.1.S1_at	0.266723		Mtr.10461.1.S1_at	0.371355		0		0.104633
Mtr.10462.1.S1_at	-0.0159062		Mtr.10462.1.S1_at	-0.104688		0		-0.0887818
Mtr.10464.1.S1_at	-0.189372		Mtr.10464.1.S1_at	-0.303449		0		-0.114077
Mtr.10465.1.S1_at	0.184244		Mtr.10465.1.S1_at	0.364936		0		0.180692
Mtr.10466.1.S1_at	0.393541		Mtr.10466.1.S1_at	0.438548		0		0.0450072
Mtr.10467.1.S1_at	0.00687871		Mtr.10467.1.S1_at	0.0606705		0		0.0537918
Mtr.10468.1.S1_at	0.596832		Mtr.10468.1.S1_at	0.875841		0		0.279008
Mtr.10469.1.S1_at	0.0889336		Mtr.10469.1.S1_at	0.217107		0		0.128174
Mtr.1047.1.S1_at	0.233201		Mtr.1047.1.S1_at	-0.00252253		0		-0.235724
Mtr.10470.1.S1_at	0.0821735		Mtr.10470.1.S1_at	0.118244		0		0.0360706
Mtr.10471.1.S1_at	0.388143		Mtr.10471.1.S1_at	0.369725		0		-0.0184182
Mtr.10472.1.S1_at	0.139774		Mtr.10472.1.S1_at	0.317544		0		0.17777
Mtr.10473.1.S1_at	-0.270955		Mtr.10473.1.S1_at	-0.433797		0		-0.162841
Mtr.10474.1.S1_at	-0.0479935		Mtr.10474.1.S1_at	-0.0825339		0		-0.0345403
Mtr.10475.1.S1_at	-0.278424		Mtr.10475.1.S1_at	-0.417172		0		-0.138748
Mtr.10476.1.S1_at	0.223558		Mtr.10476.1.S1_at	0.372161		0		0.148602
Mtr.10477.1.S1_at	0.28474		Mtr.10477.1.S1_at	0.477663		0		0.192922
Mtr.10478.1.S1_at	0.28472		Mtr.10478.1.S1_at	0.465433		0		0.180714
Mtr.10479.1.S1_at	0.318613		Mtr.10479.1.S1_at	0.53618		0		0.217567
Mtr.1048.1.S1_at	0.255413		Mtr.1048.1.S1_at	-0.162993		0		-0.418406
Mtr.10480.1.S1_at	-0.157335		Mtr.10480.1.S1_at	-0.29113		0		-0.133795
Mtr.10481.1.S1_at	0.2363		Mtr.10481.1.S1_at	0.397038		0		0.160738
Mtr.10482.1.S1_at	-0.0623167		Mtr.10482.1.S1_at	-0.0992348		0		-0.0369181
Mtr.10483.1.S1_at	0.174725		Mtr.10483.1.S1_at	0.302951		0		0.128226
Mtr.10484.1.S1_at	0.0886642		Mtr.10484.1.S1_at	-0.0282774		0		-0.116942
Mtr.10485.1.S1_at	0.455126		Mtr.10485.1.S1_at	0.47649		0		0.0213634
Mtr.10486.1.S1_at	0.115739		Mtr.10486.1.S1_at	0.163837		0		0.0480984
Mtr.10487.1.S1_at	0.331194		Mtr.10487.1.S1_at	-0.154341		0		-0.485536
Mtr.10488.1.S1_at	-0.0946266		Mtr.10488.1.S1_at	-0.143052		0		-0.0484253
Mtr.10489.1.S1_s_at	-0.195442		Mtr.10489.1.S1_s_at	-0.288209		0		-0.0927663
Mtr.1049.1.S1_at	0.21599		Mtr.1049.1.S1_at	0.0679302		0		-0.148059
Mtr.10490.1.S1_at	0.718047		Mtr.10490.1.S1_at	0.267897		0		-0.450149
Mtr.10492.1.S1_at	-0.098955		Mtr.10492.1.S1_at	-0.180877		0		-0.0819218
Mtr.10492.1.S1_x_at	-0.0929119		Mtr.10492.1.S1_x_at	-0.158099		0		-0.0651872
Mtr.10493.1.S1_at	0.161738		Mtr.10493.1.S1_at	0.326356		0		0.164618
Mtr.10494.1.S1_x_at	-0.013256		Mtr.10494.1.S1_x_at	-0.0249954		0		-0.0117394
Mtr.10495.1.S1_at	-0.0395895		Mtr.10495.1.S1_at	-0.0779039		0		-0.0383145
Mtr.10496.1.S1_at	0.279954		Mtr.10496.1.S1_at	0.40842		0		0.128465
Mtr.10497.1.S1_at	0.0901341		Mtr.10497.1.S1_at	0.0953522		0		0.00521816
Mtr.10498.1.S1_at	0.404498		Mtr.10498.1.S1_at	0.0921237		0		-0.312375
Mtr.10499.1.S1_at	0.104072		Mtr.10499.1.S1_at	0.13951		0		0.035438
Mtr.105.1.S1_at	0.451877		Mtr.105.1.S1_at	0.165871		0		-0.286007
Mtr.10500.1.S1_at	0.169263		Mtr.10500.1.S1_at	0.180132		0		0.0108696
Mtr.10501.1.S1_at	0.123039		Mtr.10501.1.S1_at	0.299366		0		0.176326
Mtr.10502.1.S1_at	0.015706		Mtr.10502.1.S1_at	0.0508845		0		0.0351785
Mtr.10502.1.S1_s_at	-0.0591282		Mtr.10502.1.S1_s_at	-0.0308916		0		0.0282366
Mtr.10503.1.S1_at	0.198825		Mtr.10503.1.S1_at	0.39532		0		0.196494
Mtr.10504.1.S1_at	0.370922		Mtr.10504.1.S1_at	0.00533761		0		-0.365584
Mtr.10505.1.S1_at	-0.0682137		Mtr.10505.1.S1_at	-0.125753		0		-0.0575391
Mtr.10506.1.S1_at	-0.0113549		Mtr.10506.1.S1_at	0.00566811		0		0.017023
Mtr.10507.1.S1_at	0.113053		Mtr.10507.1.S1_at	-0.040534		0		-0.153587
Mtr.10507.1.S1_s_at	-0.126638		Mtr.10507.1.S1_s_at	-0.171697		0		-0.045059
Mtr.10508.1.S1_at	-0.0634953		Mtr.10508.1.S1_at	-0.180627		0		-0.117131
Mtr.10509.1.S1_at	0.151353		Mtr.10509.1.S1_at	0.195043		0		0.0436902
Mtr.1051.1.S1_at	0.140711		Mtr.1051.1.S1_at	-0.124997		0		-0.265708
Mtr.10510.1.S1_s_at	-0.187068		Mtr.10510.1.S1_s_at	-0.292075		0		-0.105007
Mtr.10511.1.S1_at	0.320285		Mtr.10511.1.S1_at	0.239228		0		-0.0810566
Mtr.10512.1.S1_at	0.0485695		Mtr.10512.1.S1_at	-0.0184318		0		-0.0670014
Mtr.10512.1.S1_s_at	-0.0152729		Mtr.10512.1.S1_s_at	0.00253065		0		0.0178036
Mtr.10513.1.S1_at	0.283728		Mtr.10513.1.S1_at	0.194911		0		-0.0888169
Mtr.10514.1.S1_at	0.0200303		Mtr.10514.1.S1_at	0.0462717		0		0.0262414
Mtr.10515.1.S1_at	0.0224612		Mtr.10515.1.S1_at	0.0701746		0		0.0477134
Mtr.10516.1.S1_at	-0.0930468		Mtr.10516.1.S1_at	-0.22983		0		-0.136783
Mtr.10517.1.S1_at	0.162555		Mtr.10517.1.S1_at	0.280351		0		0.117796
Mtr.10518.1.S1_at	0.13986		Mtr.10518.1.S1_at	0.0582642		0		-0.0815959
Mtr.10519.1.S1_at	0.247459		Mtr.10519.1.S1_at	0.42002		0		0.172561
Mtr.1052.1.S1_at	0.0531405		Mtr.1052.1.S1_at	-0.110103		0		-0.163243
Mtr.10520.1.S1_s_at	-0.102913		Mtr.10520.1.S1_s_at	-0.209133		0		-0.10622
Mtr.10522.1.S1_s_at	-0.123526		Mtr.10522.1.S1_s_at	-0.19002		0		-0.0664938
Mtr.10523.1.S1_at	-0.133148		Mtr.10523.1.S1_at	-0.182674		0		-0.0495264
Mtr.10524.1.S1_at	0.106236		Mtr.10524.1.S1_at	0.174247		0		0.0680116
Mtr.10525.1.S1_at	0.229107		Mtr.10525.1.S1_at	0.355303		0		0.126196
Mtr.10526.1.S1_at	-0.0765452		Mtr.10526.1.S1_at	-0.0527405		0		0.0238047
Mtr.10527.1.S1_at	0.274409		Mtr.10527.1.S1_at	0.477838		0		0.203429
Mtr.10528.1.S1_at	0.0139312		Mtr.10528.1.S1_at	-0.00037278		0		-0.014304
Mtr.10529.1.S1_at	0.0426212		Mtr.10529.1.S1_at	0.0593285		0		0.0167073
Mtr.10531.1.S1_at	0.210681		Mtr.10531.1.S1_at	0.237667		0		0.0269857
Mtr.10532.1.S1_s_at	-0.146101		Mtr.10532.1.S1_s_at	-0.217085		0		-0.0709846
Mtr.10533.1.S1_at	0.354094		Mtr.10533.1.S1_at	0.527376		0		0.173282
Mtr.10534.1.S1_at	0.241796		Mtr.10534.1.S1_at	0.43115		0		0.189354
Mtr.10535.1.S1_at	-0.184467		Mtr.10535.1.S1_at	-0.284455		0		-0.0999878
Mtr.10536.1.S1_at	0.46484		Mtr.10536.1.S1_at	0.331287		0		-0.133553
Mtr.10537.1.S1_at	-0.0392145		Mtr.10537.1.S1_at	-0.0719719		0		-0.0327573
Mtr.10538.1.S1_at	0.326093		Mtr.10538.1.S1_at	0.40795		0		0.0818569
Mtr.10539.1.S1_at	0.330395		Mtr.10539.1.S1_at	0.39744		0		0.067044
Mtr.1054.1.S1_at	0.125587		Mtr.1054.1.S1_at	-0.117327		0		-0.242914
Mtr.10540.1.S1_at	0.158105		Mtr.10540.1.S1_at	0.129028		0		-0.0290769
Mtr.10541.1.S1_s_at	-0.247193		Mtr.10541.1.S1_s_at	-0.385246		0		-0.138053
Mtr.10542.1.S1_at	0.0193064		Mtr.10542.1.S1_at	0.0403556		0		0.0210492
Mtr.10543.1.S1_at	-0.081742		Mtr.10543.1.S1_at	-0.196811		0		-0.115069
Mtr.10544.1.S1_at	0.200179		Mtr.10544.1.S1_at	0.199639		0		-0.000540045
Mtr.10545.1.S1_at	0.302195		Mtr.10545.1.S1_at	0.307158		0		0.00496331
Mtr.10547.1.S1_s_at	0.226378		Mtr.10547.1.S1_s_at	0.422334		0		0.195956
Mtr.10548.1.S1_at	0.0807364		Mtr.10548.1.S1_at	0.149571		0		0.0688347
Mtr.10549.1.S1_at	0.173691		Mtr.10549.1.S1_at	0.349568		0		0.175877
Mtr.1055.1.S1_at	0.422987		Mtr.1055.1.S1_at	-0.0658758		0		-0.488863
Mtr.1055.1.S1_x_at	0.302783		Mtr.1055.1.S1_x_at	-0.0376756		0		-0.340458
Mtr.10550.1.S1_at	0.474456		Mtr.10550.1.S1_at	0.521592		0		0.0471356
Mtr.10551.1.S1_at	0.459391		Mtr.10551.1.S1_at	0.58145		0		0.122059
Mtr.10552.1.S1_at	0.486047		Mtr.10552.1.S1_at	0.263729		0		-0.222318
Mtr.10553.1.S1_at	-0.154093		Mtr.10553.1.S1_at	-0.230753		0		-0.0766604
Mtr.10554.1.S1_at	0.108297		Mtr.10554.1.S1_at	0.159496		0		0.0511983
Mtr.10555.1.S1_at	-0.0144682		Mtr.10555.1.S1_at	-0.0760655		0		-0.0615973
Mtr.10556.1.S1_at	0.328969		Mtr.10556.1.S1_at	0.24442		0		-0.0845495
Mtr.10557.1.S1_at	0.0745216		Mtr.10557.1.S1_at	0.0618512		0		-0.0126704
Mtr.10558.1.S1_at	-0.0816095		Mtr.10558.1.S1_at	-0.127234		0		-0.0456247
Mtr.10559.1.S1_at	0.121053		Mtr.10559.1.S1_at	0.0124533		0		-0.1086
Mtr.10559.1.S1_x_at	0.0935193		Mtr.10559.1.S1_x_at	0.00242493		0		-0.0910944
Mtr.10560.1.S1_at	-0.00675737		Mtr.10560.1.S1_at	-0.00321743		0		0.00353994
Mtr.10561.1.S1_at	0.700842		Mtr.10561.1.S1_at	0.383209		0		-0.317632
Mtr.10562.1.S1_at	0.599321		Mtr.10562.1.S1_at	0.0470823		0		-0.552239
Mtr.10563.1.S1_at	0.244332		Mtr.10563.1.S1_at	0.492294		0		0.247962
Mtr.10564.1.S1_at	0.310352		Mtr.10564.1.S1_at	-0.111234		0		-0.421585
Mtr.10565.1.S1_at	0.239901		Mtr.10565.1.S1_at	0.422776		0		0.182874
Mtr.10566.1.S1_at	0.208095		Mtr.10566.1.S1_at	0.324905		0		0.116811
Mtr.10567.1.S1_at	0.113786		Mtr.10567.1.S1_at	0.144538		0		0.0307519
Mtr.10567.1.S1_s_at	0.132936		Mtr.10567.1.S1_s_at	0.196546		0		0.06361
Mtr.10568.1.S1_at	0.738766		Mtr.10568.1.S1_at	0.574687		0		-0.164079
Mtr.10569.1.S1_at	-0.230243		Mtr.10569.1.S1_at	-0.349368		0		-0.119125
Mtr.1057.1.S1_at	-0.0404258		Mtr.1057.1.S1_at	-0.0750101		0		-0.0345842
Mtr.10570.1.S1_at	0.476437		Mtr.10570.1.S1_at	0.495857		0		0.0194197
Mtr.10571.1.S1_at	0.289726		Mtr.10571.1.S1_at	0.536823		0		0.247098
Mtr.10572.1.S1_at	0.228467		Mtr.10572.1.S1_at	0.303153		0		0.0746861
Mtr.10573.1.S1_at	0.0348736		Mtr.10573.1.S1_at	0.0289909		0		-0.00588279
Mtr.10574.1.S1_at	0.344425		Mtr.10574.1.S1_at	0.0142681		0		-0.330157
Mtr.10575.1.S1_at	0.0717619		Mtr.10575.1.S1_at	-0.0263889		0		-0.0981508
Mtr.10576.1.S1_at	0.0432622		Mtr.10576.1.S1_at	0.0986102		0		0.055348
Mtr.10578.1.S1_at	-0.0516845		Mtr.10578.1.S1_at	-0.0531848		0		-0.00150028
Mtr.10579.1.S1_at	0.25818		Mtr.10579.1.S1_at	0.386704		0		0.128523
Mtr.1058.1.S1_at	0.0520624		Mtr.1058.1.S1_at	-0.0691657		0		-0.121228
Mtr.10580.1.S1_at	0.229278		Mtr.10580.1.S1_at	-0.0299902		0		-0.259268
Mtr.10581.1.S1_at	0.0665088		Mtr.10581.1.S1_at	0.125541		0		0.0590322
Mtr.10582.1.S1_at	0.608469		Mtr.10582.1.S1_at	0.586892		0		-0.0215774
Mtr.10583.1.S1_at	0.44661		Mtr.10583.1.S1_at	0.492261		0		0.0456508
Mtr.10584.1.S1_at	0.396274		Mtr.10584.1.S1_at	0.595071		0		0.198797
Mtr.10585.1.S1_at	0.247171		Mtr.10585.1.S1_at	0.138666		0		-0.108505
Mtr.10586.1.S1_at	0.352913		Mtr.10586.1.S1_at	0.365171		0		0.0122586
Mtr.10587.1.S1_at	0.239063		Mtr.10587.1.S1_at	0.436236		0		0.197173
Mtr.10588.1.S1_at	0.266981		Mtr.10588.1.S1_at	0.463966		0		0.196985
Mtr.1059.1.S1_at	0.0479356		Mtr.1059.1.S1_at	-0.110289		0		-0.158225
Mtr.10590.1.S1_at	0.427837		Mtr.10590.1.S1_at	0.207473		0		-0.220364
Mtr.10591.1.S1_at	0.173118		Mtr.10591.1.S1_at	0.42556		0		0.252442
Mtr.10592.1.S1_at	0.209092		Mtr.10592.1.S1_at	0.329683		0		0.120591
Mtr.10593.1.S1_at	0.349766		Mtr.10593.1.S1_at	0.326167		0		-0.0235988
Mtr.10594.1.S1_at	-0.0624373		Mtr.10594.1.S1_at	-0.0541973		0		0.00823999
Mtr.10595.1.S1_at	0.0844017		Mtr.10595.1.S1_at	-0.0186152		0		-0.103017
Mtr.10595.1.S1_s_at	-0.0173568		Mtr.10595.1.S1_s_at	-0.0311216		0		-0.0137649
Mtr.10596.1.S1_at	-0.0520174		Mtr.10596.1.S1_at	-0.149162		0		-0.0971445
Mtr.10597.1.S1_at	-0.145722		Mtr.10597.1.S1_at	-0.237956		0		-0.0922344
Mtr.10598.1.S1_at	0.253175		Mtr.10598.1.S1_at	0.280129		0		0.0269536
Mtr.10599.1.S1_at	0.160291		Mtr.10599.1.S1_at	0.300381		0		0.14009
Mtr.106.1.S1_at	0.290621		Mtr.106.1.S1_at	-0.121201		0		-0.411821
Mtr.1060.1.S1_at	0.102135		Mtr.1060.1.S1_at	0.0290522		0		-0.0730832
Mtr.10600.1.S1_at	0.187805		Mtr.10600.1.S1_at	0.238908		0		0.0511031
Mtr.10601.1.S1_at	-0.0560338		Mtr.10601.1.S1_at	-0.078364		0		-0.0223303
Mtr.10602.1.S1_at	-0.0857514		Mtr.10602.1.S1_at	-0.138372		0		-0.0526205
Mtr.10603.1.S1_at	-0.0872164		Mtr.10603.1.S1_at	-0.172253		0		-0.0850364
Mtr.10604.1.S1_at	-0.130915		Mtr.10604.1.S1_at	-0.258835		0		-0.12792
Mtr.10605.1.S1_at	0.206575		Mtr.10605.1.S1_at	0.272232		0		0.065657
Mtr.10606.1.S1_at	-0.0400513		Mtr.10606.1.S1_at	0.0156424		0		0.0556937
Mtr.10607.1.S1_at	0.0990728		Mtr.10607.1.S1_at	0.137002		0		0.0379291
Mtr.10608.1.S1_at	0.408105		Mtr.10608.1.S1_at	0.562789		0		0.154684
Mtr.10609.1.S1_at	0.0224277		Mtr.10609.1.S1_at	0.127701		0		0.105273
Mtr.10610.1.S1_at	0.0688345		Mtr.10610.1.S1_at	0.180146		0		0.111311
Mtr.10611.1.S1_at	0.245269		Mtr.10611.1.S1_at	0.459115		0		0.213846
Mtr.10612.1.S1_at	-0.103246		Mtr.10612.1.S1_at	-0.225807		0		-0.122561
Mtr.10613.1.S1_at	0.456078		Mtr.10613.1.S1_at	0.563436		0		0.107358
Mtr.10615.1.S1_at	0.213152		Mtr.10615.1.S1_at	0.00231841		0		-0.210834
Mtr.10616.1.S1_at	0.133616		Mtr.10616.1.S1_at	0.0618261		0		-0.0717902
Mtr.10617.1.S1_at	0.620206		Mtr.10617.1.S1_at	0.406713		0		-0.213492
Mtr.10618.1.S1_at	0.00165044		Mtr.10618.1.S1_at	0.0601164		0		0.058466
Mtr.10618.1.S1_x_at	0.0226439		Mtr.10618.1.S1_x_at	0.0992059		0		0.076562
Mtr.10619.1.S1_at	0.01666		Mtr.10619.1.S1_at	-0.0147841		0		-0.031444
Mtr.1062.1.S1_at	0.229654		Mtr.1062.1.S1_at	-0.0631141		0		-0.292768
Mtr.10620.1.S1_at	-0.22612		Mtr.10620.1.S1_at	-0.325869		0		-0.0997486
Mtr.10620.1.S1_s_at	-0.20855		Mtr.10620.1.S1_s_at	-0.279452		0		-0.0709015
Mtr.10621.1.S1_at	-0.0872895		Mtr.10621.1.S1_at	-0.161102		0		-0.0738126
Mtr.10622.1.S1_at	-0.111658		Mtr.10622.1.S1_at	-0.197397		0		-0.0857392
Mtr.10623.1.S1_at	0.269341		Mtr.10623.1.S1_at	0.483904		0		0.214563
Mtr.10624.1.S1_s_at	-0.198483		Mtr.10624.1.S1_s_at	-0.287803		0		-0.0893201
Mtr.10625.1.S1_at	-0.281106		Mtr.10625.1.S1_at	-0.418429		0		-0.137323
Mtr.10626.1.S1_at	0.328832		Mtr.10626.1.S1_at	0.206736		0		-0.122097
Mtr.10627.1.S1_at	0.145134		Mtr.10627.1.S1_at	0.327357		0		0.182223
Mtr.10628.1.S1_at	-0.103883		Mtr.10628.1.S1_at	-0.161615		0		-0.057732
Mtr.10629.1.S1_at	0.10521		Mtr.10629.1.S1_at	-0.161407		0		-0.266617
Mtr.1063.1.S1_at	-0.0405372		Mtr.1063.1.S1_at	-0.0510617		0		-0.0105245
Mtr.10630.1.S1_at	-0.00706165		Mtr.10630.1.S1_at	-0.0201665		0		-0.0131048
Mtr.10631.1.S1_at	0.0186697		Mtr.10631.1.S1_at	-0.00490542		0		-0.0235751
Mtr.10632.1.S1_at	0.0362591		Mtr.10632.1.S1_at	0.0397431		0		0.00348401
Mtr.10633.1.S1_at	0.345518		Mtr.10633.1.S1_at	0.396633		0		0.0511151
Mtr.10634.1.S1_at	-0.146729		Mtr.10634.1.S1_at	-0.231535		0		-0.0848064
Mtr.10635.1.S1_at	0.17602		Mtr.10635.1.S1_at	0.270759		0		0.0947386
Mtr.10636.1.S1_at	0.364151		Mtr.10636.1.S1_at	0.367251		0		0.00309962
Mtr.10637.1.S1_at	0.433271		Mtr.10637.1.S1_at	0.585805		0		0.152535
Mtr.10639.1.S1_at	0.136425		Mtr.10639.1.S1_at	0.172591		0		0.0361654
Mtr.1064.1.S1_at	0.47123		Mtr.1064.1.S1_at	-0.0568388		0		-0.528069
Mtr.1064.1.S1_s_at	0.400452		Mtr.1064.1.S1_s_at	0.037124		0		-0.363328
Mtr.10640.1.S1_at	0.726027		Mtr.10640.1.S1_at	0.697217		0		-0.0288107
Mtr.10641.1.S1_at	0.079381		Mtr.10641.1.S1_at	-0.115957		0		-0.195338
Mtr.10642.1.S1_at	-0.116308		Mtr.10642.1.S1_at	-0.267641		0		-0.151333
Mtr.10643.1.S1_at	0.281578		Mtr.10643.1.S1_at	0.479153		0		0.197575
Mtr.10644.1.S1_at	0.169658		Mtr.10644.1.S1_at	0.24806		0		0.0784017
Mtr.10645.1.S1_at	0.425569		Mtr.10645.1.S1_at	0.171396		0		-0.254173
Mtr.10646.1.S1_at	-0.0289351		Mtr.10646.1.S1_at	-0.187941		0		-0.159006
Mtr.10647.1.S1_at	0.0959215		Mtr.10647.1.S1_at	0.0102258		0		-0.0856957
Mtr.10648.1.S1_at	-0.199503		Mtr.10648.1.S1_at	-0.321309		0		-0.121805
Mtr.10649.1.S1_at	0.0190183		Mtr.10649.1.S1_at	0.111383		0		0.0923643
Mtr.1065.1.S1_s_at	0.291846		Mtr.1065.1.S1_s_at	0.20588		0		-0.085965
Mtr.10650.1.S1_at	0.25586		Mtr.10650.1.S1_at	-0.00848855		0		-0.264348
Mtr.10651.1.S1_at	0.211195		Mtr.10651.1.S1_at	0.242988		0		0.0317931
Mtr.10652.1.S1_at	0.264946		Mtr.10652.1.S1_at	0.421063		0		0.156117
Mtr.10654.1.S1_at	0.0639058		Mtr.10654.1.S1_at	0.192428		0		0.128522
Mtr.10654.1.S1_s_at	0.440794		Mtr.10654.1.S1_s_at	0.339663		0		-0.101131
Mtr.10655.1.S1_at	0.594579		Mtr.10655.1.S1_at	0.403712		0		-0.190866
Mtr.10656.1.S1_at	0.0530591		Mtr.10656.1.S1_at	-0.0173205		0		-0.0703796
Mtr.10657.1.S1_at	0.506086		Mtr.10657.1.S1_at	0.0445927		0		-0.461494
Mtr.10658.1.S1_at	0.231154		Mtr.10658.1.S1_at	0.454349		0		0.223195
Mtr.10659.1.S1_at	-0.0533983		Mtr.10659.1.S1_at	-0.0776712		0		-0.0242729
Mtr.10659.1.S1_s_at	0.0823269		Mtr.10659.1.S1_s_at	0.175303		0		0.0929761
Mtr.1066.1.S1_at	0.222154		Mtr.1066.1.S1_at	-0.131985		0		-0.354139
Mtr.10660.1.S1_at	0.124467		Mtr.10660.1.S1_at	0.176363		0		0.0518959
Mtr.10661.1.S1_at	0.213062		Mtr.10661.1.S1_at	0.377571		0		0.164509
Mtr.10662.1.S1_at	0.00808403		Mtr.10662.1.S1_at	-0.0436022		0		-0.0516862
Mtr.10663.1.S1_at	0.273669		Mtr.10663.1.S1_at	0.336683		0		0.0630136
Mtr.10664.1.S1_s_at	-0.157863		Mtr.10664.1.S1_s_at	-0.274501		0		-0.116639
Mtr.10665.1.S1_at	0.254072		Mtr.10665.1.S1_at	0.390857		0		0.136786
Mtr.10666.1.S1_at	0.227313		Mtr.10666.1.S1_at	0.197488		0		-0.0298249
Mtr.10667.1.S1_at	0.354601		Mtr.10667.1.S1_at	0.619261		0		0.26466
Mtr.10668.1.S1_at	0.0568367		Mtr.10668.1.S1_at	-0.00051554		0		-0.0573523
Mtr.10669.1.S1_at	0.230736		Mtr.10669.1.S1_at	0.2031		0		-0.0276358
Mtr.1067.1.S1_at	-0.103833		Mtr.1067.1.S1_at	-0.293455		0		-0.189623
Mtr.1067.1.S1_x_at	-0.0357187		Mtr.1067.1.S1_x_at	-0.263403		0		-0.227684
Mtr.10670.1.S1_at	-0.190983		Mtr.10670.1.S1_at	-0.291059		0		-0.100076
Mtr.10671.1.S1_at	-0.070928		Mtr.10671.1.S1_at	-0.121908		0		-0.0509797
Mtr.10672.1.S1_s_at	-0.102254		Mtr.10672.1.S1_s_at	-0.142964		0		-0.0407095
Mtr.10673.1.S1_s_at	0.164209		Mtr.10673.1.S1_s_at	0.201045		0		0.0368364
Mtr.10674.1.S1_at	0.00667903		Mtr.10674.1.S1_at	-0.0449798		0		-0.0516589
Mtr.10675.1.S1_at	0.240628		Mtr.10675.1.S1_at	0.40736		0		0.166732
Mtr.10676.1.S1_at	0.249628		Mtr.10676.1.S1_at	0.559267		0		0.309639
Mtr.10677.1.S1_at	-0.138929		Mtr.10677.1.S1_at	-0.149094		0		-0.0101647
Mtr.10678.1.S1_at	-0.0543717		Mtr.10678.1.S1_at	-0.170865		0		-0.116493
Mtr.10679.1.S1_at	0.268732		Mtr.10679.1.S1_at	0.208557		0		-0.0601748
Mtr.1068.1.S1_at	0.125958		Mtr.1068.1.S1_at	0.03949		0		-0.0864681
Mtr.1068.1.S1_s_at	-0.113049		Mtr.1068.1.S1_s_at	-0.159737		0		-0.0466887
Mtr.1068.1.S1_x_at	0.177886		Mtr.1068.1.S1_x_at	0.150947		0		-0.0269395
Mtr.10680.1.S1_s_at	-0.127623		Mtr.10680.1.S1_s_at	-0.202287		0		-0.0746641
Mtr.10681.1.S1_at	-0.14011		Mtr.10681.1.S1_at	-0.200539		0		-0.060429
Mtr.10681.1.S1_s_at	-0.134939		Mtr.10681.1.S1_s_at	-0.197393		0		-0.0624535
Mtr.10682.1.S1_at	0.472264		Mtr.10682.1.S1_at	0.661435		0		0.189171
Mtr.10683.1.S1_at	0.263447		Mtr.10683.1.S1_at	0.424462		0		0.161015
Mtr.10684.1.S1_at	0.0133745		Mtr.10684.1.S1_at	0.05498		0		0.0416055
Mtr.10685.1.S1_at	-0.166614		Mtr.10685.1.S1_at	-0.269489		0		-0.102876
Mtr.10686.1.S1_at	0.0985995		Mtr.10686.1.S1_at	0.104681		0		0.00608098
Mtr.10687.1.S1_at	-0.189315		Mtr.10687.1.S1_at	-0.270752		0		-0.081437
Mtr.10688.1.S1_at	0.236781		Mtr.10688.1.S1_at	0.44834		0		0.211559
Mtr.10689.1.S1_at	0.189795		Mtr.10689.1.S1_at	0.176779		0		-0.0130151
Mtr.10690.1.S1_at	0.193016		Mtr.10690.1.S1_at	0.230693		0		0.0376771
Mtr.10691.1.S1_at	0.62839		Mtr.10691.1.S1_at	0.776362		0		0.147972
Mtr.10692.1.S1_at	-0.031424		Mtr.10692.1.S1_at	-0.0409342		0		-0.0095102
Mtr.10693.1.S1_at	-0.12775		Mtr.10693.1.S1_at	-0.210991		0		-0.083241
Mtr.10694.1.S1_at	0.186953		Mtr.10694.1.S1_at	0.355106		0		0.168152
Mtr.10695.1.S1_at	0.39517		Mtr.10695.1.S1_at	-0.073253		0		-0.468423
Mtr.10695.1.S1_s_at	-0.291498		Mtr.10695.1.S1_s_at	-0.454153		0		-0.162655
Mtr.10696.1.S1_at	0.113442		Mtr.10696.1.S1_at	0.145532		0		0.0320901
Mtr.10697.1.S1_at	0.134416		Mtr.10697.1.S1_at	0.238518		0		0.104102
Mtr.10699.1.S1_at	0.0051402		Mtr.10699.1.S1_at	-0.0124977		0		-0.0176379
Mtr.107.1.S1_at	0.0565612		Mtr.107.1.S1_at	0.0316355		0		-0.0249256
Mtr.107.1.S1_s_at	0.245241		Mtr.107.1.S1_s_at	0.309159		0		0.0639186
Mtr.1070.1.S1_at	0.112454		Mtr.1070.1.S1_at	-0.0872422		0		-0.199696
Mtr.10700.1.S1_at	0.146795		Mtr.10700.1.S1_at	0.288858		0		0.142063
Mtr.10701.1.S1_at	0.115181		Mtr.10701.1.S1_at	0.243549		0		0.128368
Mtr.10702.1.S1_at	0.118606		Mtr.10702.1.S1_at	0.181798		0		0.0631915
Mtr.10703.1.S1_at	0.334849		Mtr.10703.1.S1_at	0.151642		0		-0.183207
Mtr.10704.1.S1_at	0.0391438		Mtr.10704.1.S1_at	0.108546		0		0.0694021
Mtr.10705.1.S1_at	-0.122428		Mtr.10705.1.S1_at	-0.218352		0		-0.0959246
Mtr.10706.1.S1_at	0.109415		Mtr.10706.1.S1_at	0.176778		0		0.067363
Mtr.10707.1.S1_at	-0.067971		Mtr.10707.1.S1_at	-0.12767		0		-0.0596989
Mtr.10708.1.S1_at	-0.0893926		Mtr.10708.1.S1_at	-0.163613		0		-0.0742207
Mtr.10709.1.S1_at	-0.176403		Mtr.10709.1.S1_at	-0.281274		0		-0.10487
Mtr.1071.1.S1_at	-0.180024		Mtr.1071.1.S1_at	-0.278274		0		-0.0982492
Mtr.10710.1.S1_at	0.220629		Mtr.10710.1.S1_at	-0.121573		0		-0.342202
Mtr.10710.1.S1_s_at	-0.211637		Mtr.10710.1.S1_s_at	-0.324351		0		-0.112713
Mtr.10711.1.S1_at	0.110741		Mtr.10711.1.S1_at	0.267293		0		0.156552
Mtr.10712.1.S1_at	-0.171054		Mtr.10712.1.S1_at	-0.304346		0		-0.133292
Mtr.10713.1.S1_at	0.0566382		Mtr.10713.1.S1_at	-0.191785		0		-0.248424
Mtr.10713.1.S1_s_at	-0.280617		Mtr.10713.1.S1_s_at	-0.461303		0		-0.180685
Mtr.10714.1.S1_at	0.256144		Mtr.10714.1.S1_at	0.155465		0		-0.100678
Mtr.10715.1.S1_at	0.0573484		Mtr.10715.1.S1_at	-0.200993		0		-0.258341
Mtr.10716.1.S1_at	0.219779		Mtr.10716.1.S1_at	0.261275		0		0.0414959
Mtr.10717.1.S1_at	-0.127355		Mtr.10717.1.S1_at	-0.237971		0		-0.110617
Mtr.10718.1.S1_at	0.169205		Mtr.10718.1.S1_at	0.156222		0		-0.0129836
Mtr.10719.1.S1_at	0.14985		Mtr.10719.1.S1_at	-0.0744276		0		-0.224278
Mtr.1072.1.S1_at	0.308184		Mtr.1072.1.S1_at	0.0901812		0		-0.218002
Mtr.1072.1.S1_x_at	0.313629		Mtr.1072.1.S1_x_at	0.0144287		0		-0.299201
Mtr.10720.1.S1_at	0.298831		Mtr.10720.1.S1_at	0.358251		0		0.0594202
Mtr.10721.1.S1_at	-0.111571		Mtr.10721.1.S1_at	-0.194542		0		-0.0829713
Mtr.10722.1.S1_at	-0.197447		Mtr.10722.1.S1_at	-0.312734		0		-0.115287
Mtr.10723.1.S1_at	-0.0220344		Mtr.10723.1.S1_at	0.00865712		0		0.0306915
Mtr.10724.1.S1_s_at	-0.0190038		Mtr.10724.1.S1_s_at	-0.00839007		0		0.0106137
Mtr.10725.1.S1_at	0.0413507		Mtr.10725.1.S1_at	0.0213584		0		-0.0199923
Mtr.10726.1.S1_at	0.116557		Mtr.10726.1.S1_at	0.033292		0		-0.0832655
Mtr.10727.1.S1_at	0.107166		Mtr.10727.1.S1_at	0.0746901		0		-0.0324756
Mtr.10728.1.S1_at	0.262963		Mtr.10728.1.S1_at	0.211604		0		-0.0513589
Mtr.10729.1.S1_at	0.449667		Mtr.10729.1.S1_at	0.336168		0		-0.113499
Mtr.1073.1.S1_at	-0.135852		Mtr.1073.1.S1_at	-0.218698		0		-0.0828455
Mtr.10730.1.S1_at	0.0591134		Mtr.10730.1.S1_at	0.265997		0		0.206884
Mtr.10731.1.S1_at	-0.0937326		Mtr.10731.1.S1_at	-0.134128		0		-0.0403958
Mtr.10732.1.S1_at	-0.0526259		Mtr.10732.1.S1_at	-0.131465		0		-0.0788395
Mtr.10733.1.S1_at	0.217146		Mtr.10733.1.S1_at	0.3133		0		0.0961535
Mtr.10734.1.S1_at	0.278045		Mtr.10734.1.S1_at	0.341041		0		0.0629955
Mtr.10735.1.S1_at	0.180051		Mtr.10735.1.S1_at	-0.18528		0		-0.365331
Mtr.10736.1.S1_at	0.0932131		Mtr.10736.1.S1_at	0.191369		0		0.0981557
Mtr.10737.1.S1_at	0.0620103		Mtr.10737.1.S1_at	0.0256215		0		-0.0363888
Mtr.10738.1.S1_at	-0.115579		Mtr.10738.1.S1_at	-0.203817		0		-0.0882382
Mtr.10739.1.S1_at	-0.205749		Mtr.10739.1.S1_at	-0.325157		0		-0.119407
Mtr.1074.1.S1_at	0.364606		Mtr.1074.1.S1_at	0.0137769		0		-0.350829
Mtr.10740.1.S1_at	0.18974		Mtr.10740.1.S1_at	0.270164		0		0.0804243
Mtr.10741.1.S1_at	0.29472		Mtr.10741.1.S1_at	-0.0487696		0		-0.343489
Mtr.10741.1.S1_s_at	-0.273884		Mtr.10741.1.S1_s_at	-0.402154		0		-0.12827
Mtr.10742.1.S1_at	0.0506682		Mtr.10742.1.S1_at	-0.0143686		0		-0.0650368
Mtr.10743.1.S1_at	0.101151		Mtr.10743.1.S1_at	0.181777		0		0.0806263
Mtr.10744.1.S1_at	0.240297		Mtr.10744.1.S1_at	0.373879		0		0.133582
Mtr.10745.1.S1_at	0.0230641		Mtr.10745.1.S1_at	0.113936		0		0.0908714
Mtr.10746.1.S1_at	0.223813		Mtr.10746.1.S1_at	0.405642		0		0.181828
Mtr.10747.1.S1_at	-0.234541		Mtr.10747.1.S1_at	-0.330489		0		-0.0959481
Mtr.10748.1.S1_at	0.132983		Mtr.10748.1.S1_at	0.0668378		0		-0.066145
Mtr.10749.1.S1_at	0.116769		Mtr.10749.1.S1_at	0.217844		0		0.101075
Mtr.1075.1.S1_at	-0.015485		Mtr.1075.1.S1_at	-0.207803		0		-0.192318
Mtr.10750.1.S1_at	0.016715		Mtr.10750.1.S1_at	0.0590644		0		0.0423495
Mtr.10751.1.S1_at	0.248321		Mtr.10751.1.S1_at	0.420403		0		0.172082
Mtr.10752.1.S1_at	-0.0473225		Mtr.10752.1.S1_at	-0.161355		0		-0.114032
Mtr.10753.1.S1_at	0.33311		Mtr.10753.1.S1_at	0.534149		0		0.201039
Mtr.10754.1.S1_at	0.732467		Mtr.10754.1.S1_at	0.415955		0		-0.316513
Mtr.10755.1.S1_at	-0.171535		Mtr.10755.1.S1_at	-0.276154		0		-0.104619
Mtr.10756.1.S1_at	0.193821		Mtr.10756.1.S1_at	0.480533		0		0.286711
Mtr.10757.1.S1_at	-0.0272501		Mtr.10757.1.S1_at	-0.117959		0		-0.0907088
Mtr.10758.1.S1_at	-0.0649816		Mtr.10758.1.S1_at	-0.138748		0		-0.0737659
Mtr.1076.1.S1_at	0.108991		Mtr.1076.1.S1_at	0.19263		0		0.0836387
Mtr.10760.1.S1_at	0.0904162		Mtr.10760.1.S1_at	0.192347		0		0.10193
Mtr.10761.1.S1_s_at	-0.154822		Mtr.10761.1.S1_s_at	-0.204492		0		-0.0496693
Mtr.10762.1.S1_at	0.0636379		Mtr.10762.1.S1_at	-0.0118169		0		-0.0754547
Mtr.10763.1.S1_at	0.158252		Mtr.10763.1.S1_at	0.329529		0		0.171277
Mtr.10764.1.S1_at	0.0276552		Mtr.10764.1.S1_at	0.016318		0		-0.0113372
Mtr.10765.1.S1_at	0.0284021		Mtr.10765.1.S1_at	-0.047817		0		-0.0762192
Mtr.10766.1.S1_s_at	-0.0337086		Mtr.10766.1.S1_s_at	-0.0368728		0		-0.00316417
Mtr.10767.1.S1_at	0.149812		Mtr.10767.1.S1_at	0.196165		0		0.0463535
Mtr.10768.1.S1_at	0.222883		Mtr.10768.1.S1_at	0.225045		0		0.00216219
Mtr.10769.1.S1_at	-0.0360137		Mtr.10769.1.S1_at	-0.0308781		0		0.00513557
Mtr.1077.1.S1_at	0.233457		Mtr.1077.1.S1_at	-0.186215		0		-0.419672
Mtr.10770.1.S1_at	0.471752		Mtr.10770.1.S1_at	0.138561		0		-0.333192
Mtr.10771.1.S1_at	-0.148805		Mtr.10771.1.S1_at	-0.222083		0		-0.0732783
Mtr.10772.1.S1_at	0.215462		Mtr.10772.1.S1_at	0.478897		0		0.263435
Mtr.10773.1.S1_at	0.148692		Mtr.10773.1.S1_at	0.16376		0		0.0150678
Mtr.10774.1.S1_at	0.604512		Mtr.10774.1.S1_at	0.628912		0		0.0244008
Mtr.10775.1.S1_at	0.137894		Mtr.10775.1.S1_at	0.349704		0		0.21181
Mtr.10776.1.S1_at	0.587287		Mtr.10776.1.S1_at	0.401235		0		-0.186052
Mtr.10777.1.S1_at	-0.246514		Mtr.10777.1.S1_at	-0.398753		0		-0.152239
Mtr.10778.1.S1_at	-0.171104		Mtr.10778.1.S1_at	-0.238959		0		-0.0678556
Mtr.10779.1.S1_at	0.160768		Mtr.10779.1.S1_at	0.280658		0		0.119891
Mtr.1078.1.S1_at	0.115901		Mtr.1078.1.S1_at	-0.0376254		0		-0.153526
Mtr.10780.1.S1_at	0.209123		Mtr.10780.1.S1_at	0.0539319		0		-0.155191
Mtr.10781.1.S1_at	-0.164446		Mtr.10781.1.S1_at	-0.346833		0		-0.182387
Mtr.10782.1.S1_at	-0.170798		Mtr.10782.1.S1_at	-0.263707		0		-0.0929091
Mtr.10783.1.S1_at	0.161295		Mtr.10783.1.S1_at	-0.146536		0		-0.307831
Mtr.10784.1.S1_at	-0.0527625		Mtr.10784.1.S1_at	-0.0540124		0		-0.00124989
Mtr.10785.1.S1_at	-0.0111402		Mtr.10785.1.S1_at	0.0209228		0		0.0320631
Mtr.10786.1.S1_at	0.11179		Mtr.10786.1.S1_at	0.291536		0		0.179746
Mtr.10787.1.S1_at	-0.0736656		Mtr.10787.1.S1_at	-0.167266		0		-0.0936005
Mtr.10788.1.S1_at	0.137921		Mtr.10788.1.S1_at	0.192224		0		0.0543029
Mtr.10789.1.S1_at	-0.140745		Mtr.10789.1.S1_at	-0.234002		0		-0.0932575
Mtr.1079.1.S1_at	0.266382		Mtr.1079.1.S1_at	-0.040496		0		-0.306878
Mtr.10790.1.S1_at	0.0564948		Mtr.10790.1.S1_at	0.0738121		0		0.0173173
Mtr.10791.1.S1_at	0.242356		Mtr.10791.1.S1_at	0.377426		0		0.13507
Mtr.10792.1.S1_at	0.220749		Mtr.10792.1.S1_at	0.310035		0		0.0892866
Mtr.10793.1.S1_at	0.315385		Mtr.10793.1.S1_at	0.294042		0		-0.0213428
Mtr.10794.1.S1_at	0.0856068		Mtr.10794.1.S1_at	0.0259825		0		-0.0596243
Mtr.10795.1.S1_at	0.561		Mtr.10795.1.S1_at	0.408109		0		-0.152892
Mtr.10796.1.S1_at	0.114979		Mtr.10796.1.S1_at	0.0566417		0		-0.0583372
Mtr.10797.1.S1_at	-0.120643		Mtr.10797.1.S1_at	-0.193464		0		-0.0728213
Mtr.10798.1.S1_at	0.296948		Mtr.10798.1.S1_at	0.291502		0		-0.00544605
Mtr.10799.1.S1_at	-0.18564		Mtr.10799.1.S1_at	-0.248718		0		-0.0630776
Mtr.1080.1.S1_at	0.300474		Mtr.1080.1.S1_at	0.25163		0		-0.0488441
Mtr.10800.1.S1_at	-0.2122		Mtr.10800.1.S1_at	-0.318565		0		-0.106365
Mtr.10800.1.S1_s_at	-0.229681		Mtr.10800.1.S1_s_at	-0.345309		0		-0.115629
Mtr.10801.1.S1_at	0.334833		Mtr.10801.1.S1_at	0.515906		0		0.181073
Mtr.10802.1.S1_at	0.283835		Mtr.10802.1.S1_at	0.395254		0		0.111419
Mtr.10803.1.S1_at	0.0815813		Mtr.10803.1.S1_at	0.134073		0		0.0524919
Mtr.10804.1.S1_at	0.212709		Mtr.10804.1.S1_at	0.406264		0		0.193554
Mtr.10805.1.S1_at	0.263994		Mtr.10805.1.S1_at	0.356353		0		0.0923598
Mtr.10806.1.S1_at	-0.107128		Mtr.10806.1.S1_at	-0.236616		0		-0.129488
Mtr.10807.1.S1_at	-0.208842		Mtr.10807.1.S1_at	-0.313938		0		-0.105097
Mtr.10808.1.S1_at	0.173183		Mtr.10808.1.S1_at	0.316306		0		0.143123
Mtr.10809.1.S1_at	0.309428		Mtr.10809.1.S1_at	0.284407		0		-0.025021
Mtr.1081.1.S1_at	0.128808		Mtr.1081.1.S1_at	0.0296034		0		-0.0992046
Mtr.10810.1.S1_at	0.208359		Mtr.10810.1.S1_at	0.289799		0		0.0814406
Mtr.10811.1.S1_at	0.0924995		Mtr.10811.1.S1_at	0.214862		0		0.122363
Mtr.10812.1.S1_at	0.494974		Mtr.10812.1.S1_at	0.380935		0		-0.114039
Mtr.10814.1.S1_at	-0.133982		Mtr.10814.1.S1_at	-0.231041		0		-0.0970593
Mtr.10815.1.S1_at	-0.00422495		Mtr.10815.1.S1_at	-0.0515658		0		-0.0473409
Mtr.10816.1.S1_at	-0.145075		Mtr.10816.1.S1_at	-0.23783		0		-0.0927551
Mtr.10817.1.S1_at	0.207318		Mtr.10817.1.S1_at	0.192577		0		-0.0147408
Mtr.10818.1.S1_at	0.0603588		Mtr.10818.1.S1_at	0.131173		0		0.0708144
Mtr.10819.1.S1_at	0.286338		Mtr.10819.1.S1_at	0.362735		0		0.0763975
Mtr.1082.1.S1_at	-0.0373303		Mtr.1082.1.S1_at	-0.0184256		0		0.0189047
Mtr.10820.1.S1_at	-0.148998		Mtr.10820.1.S1_at	-0.236321		0		-0.0873235
Mtr.10821.1.S1_at	-0.110089		Mtr.10821.1.S1_at	-0.25922		0		-0.149131
Mtr.10822.1.S1_at	0.104723		Mtr.10822.1.S1_at	0.083903		0		-0.0208197
Mtr.10823.1.S1_s_at	-0.20235		Mtr.10823.1.S1_s_at	-0.309055		0		-0.106705
Mtr.10824.1.S1_at	0.183719		Mtr.10824.1.S1_at	0.217317		0		0.0335978
Mtr.10825.1.S1_at	-0.154215		Mtr.10825.1.S1_at	-0.243542		0		-0.0893275
Mtr.10826.1.S1_at	0.539489		Mtr.10826.1.S1_at	0.130242		0		-0.409247
Mtr.10827.1.S1_at	0.184113		Mtr.10827.1.S1_at	0.387673		0		0.20356
Mtr.10828.1.S1_at	-0.124076		Mtr.10828.1.S1_at	-0.201194		0		-0.0771186
Mtr.10829.1.S1_at	0.294833		Mtr.10829.1.S1_at	0.189298		0		-0.105535
Mtr.1083.1.S1_at	0.157164		Mtr.1083.1.S1_at	0.243964		0		0.0868005
Mtr.10830.1.S1_at	-0.155534		Mtr.10830.1.S1_at	-0.248033		0		-0.0924981
Mtr.10831.1.S1_at	-0.0365116		Mtr.10831.1.S1_at	-0.0558509		0		-0.0193393
Mtr.10832.1.S1_at	0.246222		Mtr.10832.1.S1_at	0.417661		0		0.17144
Mtr.10833.1.S1_a_at	0.13516		Mtr.10833.1.S1_a_at	0.1475		0		0.0123405
Mtr.10834.1.S1_at	0.1441		Mtr.10834.1.S1_at	0.222262		0		0.0781614
Mtr.10835.1.S1_s_at	0.0857416		Mtr.10835.1.S1_s_at	0.137121		0		0.0513795
Mtr.10836.1.S1_at	0.0511277		Mtr.10836.1.S1_at	0.13125		0		0.0801227
Mtr.10837.1.S1_at	0.112105		Mtr.10837.1.S1_at	0.22497		0		0.112865
Mtr.10838.1.S1_at	0.112618		Mtr.10838.1.S1_at	0.0942833		0		-0.0183348
Mtr.10839.1.S1_s_at	0.0915172		Mtr.10839.1.S1_s_at	0.20456		0		0.113043
Mtr.1084.1.S1_at	-0.0640549		Mtr.1084.1.S1_at	-0.0798454		0		-0.0157905
Mtr.10840.1.S1_at	0.0249131		Mtr.10840.1.S1_at	-0.243249		0		-0.268162
Mtr.10841.1.S1_at	0.00645199		Mtr.10841.1.S1_at	0.0540983		0		0.0476463
Mtr.10842.1.S1_at	0.138204		Mtr.10842.1.S1_at	0.0243924		0		-0.113812
Mtr.10843.1.S1_at	0.156006		Mtr.10843.1.S1_at	0.181082		0		0.0250756
Mtr.10844.1.S1_at	-0.140275		Mtr.10844.1.S1_at	-0.224477		0		-0.0842021
Mtr.10845.1.S1_at	0.212328		Mtr.10845.1.S1_at	0.0899781		0		-0.12235
Mtr.10846.1.S1_at	-0.025437		Mtr.10846.1.S1_at	-0.0454367		0		-0.0199997
Mtr.10847.1.S1_at	0.371893		Mtr.10847.1.S1_at	0.231276		0		-0.140617
Mtr.10848.1.S1_at	0.0770187		Mtr.10848.1.S1_at	-0.218788		0		-0.295807
Mtr.10848.1.S1_s_at	-0.226332		Mtr.10848.1.S1_s_at	-0.360402		0		-0.13407
Mtr.10849.1.S1_at	-0.14011		Mtr.10849.1.S1_at	-0.215882		0		-0.0757718
Mtr.1085.1.S1_at	0.153139		Mtr.1085.1.S1_at	0.239264		0		0.0861258
Mtr.10850.1.S1_at	-0.229317		Mtr.10850.1.S1_at	-0.405421		0		-0.176104
Mtr.10851.1.S1_at	-0.291363		Mtr.10851.1.S1_at	-0.442069		0		-0.150705
Mtr.10852.1.S1_s_at	-0.241848		Mtr.10852.1.S1_s_at	-0.386705		0		-0.144857
Mtr.10853.1.S1_at	0.31444		Mtr.10853.1.S1_at	0.135482		0		-0.178958
Mtr.10854.1.S1_at	-0.0428809		Mtr.10854.1.S1_at	-0.0618126		0		-0.0189317
Mtr.10855.1.S1_at	-0.0181405		Mtr.10855.1.S1_at	-0.0339745		0		-0.015834
Mtr.10856.1.S1_at	-0.0598499		Mtr.10856.1.S1_at	-0.165415		0		-0.105565
Mtr.10857.1.S1_at	-0.14218		Mtr.10857.1.S1_at	-0.229602		0		-0.0874222
Mtr.10858.1.S1_at	0.12738		Mtr.10858.1.S1_at	0.279627		0		0.152247
Mtr.10859.1.S1_at	0.203541		Mtr.10859.1.S1_at	0.341376		0		0.137836
Mtr.1086.1.S1_at	0.0450431		Mtr.1086.1.S1_at	0.114006		0		0.0689632
Mtr.10860.1.S1_at	-0.0886707		Mtr.10860.1.S1_at	-0.158704		0		-0.0700331
Mtr.10861.1.S1_at	-0.107677		Mtr.10861.1.S1_at	-0.199954		0		-0.0922769
Mtr.10862.1.S1_at	0.0615803		Mtr.10862.1.S1_at	0.0214143		0		-0.040166
Mtr.10863.1.S1_at	0.0281944		Mtr.10863.1.S1_at	-0.0470429		0		-0.0752373
Mtr.10864.1.S1_at	-0.176679		Mtr.10864.1.S1_at	-0.257337		0		-0.0806581
Mtr.10865.1.S1_at	0.171601		Mtr.10865.1.S1_at	0.186911		0		0.0153092
Mtr.10866.1.S1_at	0.221074		Mtr.10866.1.S1_at	0.32746		0		0.106386
Mtr.10867.1.S1_at	0.020779		Mtr.10867.1.S1_at	-0.116166		0		-0.136945
Mtr.10868.1.S1_at	0.195278		Mtr.10868.1.S1_at	0.165422		0		-0.029856
Mtr.10869.1.S1_at	-0.0212718		Mtr.10869.1.S1_at	-0.00256449		0		0.0187073
Mtr.10869.1.S1_x_at	-0.0210397		Mtr.10869.1.S1_x_at	-0.00120301		0		0.0198367
Mtr.1087.1.S1_at	0.127672		Mtr.1087.1.S1_at	-0.00675825		0		-0.13443
Mtr.10870.1.S1_at	0.0322341		Mtr.10870.1.S1_at	-0.264339		0		-0.296573
Mtr.10871.1.S1_at	0.0218104		Mtr.10871.1.S1_at	0.152702		0		0.130892
Mtr.10872.1.S1_s_at	-0.263036		Mtr.10872.1.S1_s_at	-0.388214		0		-0.125178
Mtr.10873.1.S1_at	0.255549		Mtr.10873.1.S1_at	0.426315		0		0.170766
Mtr.10874.1.S1_at	0.397597		Mtr.10874.1.S1_at	0.269356		0		-0.128241
Mtr.10875.1.S1_at	-0.107663		Mtr.10875.1.S1_at	-0.121717		0		-0.0140537
Mtr.10876.1.S1_at	0.148548		Mtr.10876.1.S1_at	0.0337277		0		-0.11482
Mtr.10877.1.S1_at	-0.0514664		Mtr.10877.1.S1_at	-0.0819608		0		-0.0304945
Mtr.10878.1.S1_at	0.0485174		Mtr.10878.1.S1_at	0.0688375		0		0.0203201
Mtr.10879.1.S1_at	0.111553		Mtr.10879.1.S1_at	0.0178086		0		-0.0937446
Mtr.1088.1.S1_s_at	-0.0889324		Mtr.1088.1.S1_s_at	-0.140732		0		-0.0517994
Mtr.10880.1.S1_at	0.101692		Mtr.10880.1.S1_at	0.119236		0		0.0175439
Mtr.10881.1.S1_at	-0.148606		Mtr.10881.1.S1_at	-0.238092		0		-0.0894856
Mtr.10882.1.S1_at	0.19859		Mtr.10882.1.S1_at	0.246021		0		0.0474308
Mtr.10883.1.S1_at	-0.154982		Mtr.10883.1.S1_at	-0.271073		0		-0.116091
Mtr.10884.1.S1_at	0.0379995		Mtr.10884.1.S1_at	0.122098		0		0.0840986
Mtr.10885.1.S1_at	0.172587		Mtr.10885.1.S1_at	0.133909		0		-0.0386785
Mtr.10886.1.S1_at	0.00707553		Mtr.10886.1.S1_at	0.050254		0		0.0431784
Mtr.10887.1.S1_at	-0.14322		Mtr.10887.1.S1_at	-0.227903		0		-0.0846836
Mtr.10888.1.S1_at	0.0426138		Mtr.10888.1.S1_at	0.0680098		0		0.025396
Mtr.10889.1.S1_at	-0.157616		Mtr.10889.1.S1_at	-0.256232		0		-0.0986158
Mtr.10890.1.S1_at	-0.0115332		Mtr.10890.1.S1_at	-0.0206411		0		-0.00910789
Mtr.10891.1.S1_at	0.0468232		Mtr.10891.1.S1_at	0.0210806		0		-0.0257427
Mtr.10892.1.S1_at	-0.0411426		Mtr.10892.1.S1_at	-0.0853783		0		-0.0442357
Mtr.10893.1.S1_at	0.167368		Mtr.10893.1.S1_at	0.145878		0		-0.0214895
Mtr.10894.1.S1_at	0.14956		Mtr.10894.1.S1_at	0.150558		0		0.000998012
Mtr.10895.1.S1_at	0.125829		Mtr.10895.1.S1_at	0.232577		0		0.106748
Mtr.10896.1.S1_at	0.362833		Mtr.10896.1.S1_at	0.201476		0		-0.161357
Mtr.10896.1.S1_s_at	0.19283		Mtr.10896.1.S1_s_at	0.0889472		0		-0.103883
Mtr.10897.1.S1_at	-0.239389		Mtr.10897.1.S1_at	-0.441499		0		-0.20211
Mtr.10898.1.S1_at	-0.0605705		Mtr.10898.1.S1_at	-0.0911212		0		-0.0305508
Mtr.10899.1.S1_at	0.380675		Mtr.10899.1.S1_at	0.250654		0		-0.13002
Mtr.109.1.S1_s_at	-0.0912929		Mtr.109.1.S1_s_at	-0.173063		0		-0.0817706
Mtr.1090.1.S1_at	0.451634		Mtr.1090.1.S1_at	-0.0116425		0		-0.463276
Mtr.1090.1.S1_x_at	0.376303		Mtr.1090.1.S1_x_at	-0.0275876		0		-0.403891
Mtr.10900.1.S1_at	-0.0295982		Mtr.10900.1.S1_at	0.00329237		0		0.0328906
Mtr.10901.1.S1_at	0.124392		Mtr.10901.1.S1_at	0.296048		0		0.171656
Mtr.10902.1.S1_at	0.0659162		Mtr.10902.1.S1_at	0.0976559		0		0.0317397
Mtr.10904.1.S1_at	0.0774544		Mtr.10904.1.S1_at	0.115006		0		0.0375511
Mtr.10905.1.S1_at	-0.105773		Mtr.10905.1.S1_at	-0.17512		0		-0.0693476
Mtr.10906.1.S1_at	0.199006		Mtr.10906.1.S1_at	0.413751		0		0.214745
Mtr.10907.1.S1_at	-0.257226		Mtr.10907.1.S1_at	-0.417864		0		-0.160638
Mtr.10908.1.S1_at	0.0163365		Mtr.10908.1.S1_at	0.0682457		0		0.0519092
Mtr.10909.1.S1_s_at	-0.164183		Mtr.10909.1.S1_s_at	-0.320005		0		-0.155822
Mtr.10910.1.S1_at	0.0790817		Mtr.10910.1.S1_at	0.15369		0		0.0746084
Mtr.10911.1.S1_at	0.382739		Mtr.10911.1.S1_at	0.487967		0		0.105228
Mtr.10912.1.S1_at	0.489364		Mtr.10912.1.S1_at	0.538235		0		0.0488713
Mtr.10913.1.S1_at	0.495115		Mtr.10913.1.S1_at	0.115621		0		-0.379494
Mtr.10914.1.S1_at	0.199583		Mtr.10914.1.S1_at	0.329288		0		0.129705
Mtr.10915.1.S1_at	0.0326947		Mtr.10915.1.S1_at	-0.276559		0		-0.309253
Mtr.10916.1.S1_s_at	0.0663767		Mtr.10916.1.S1_s_at	0.0834854		0		0.0171086
Mtr.10917.1.S1_at	-0.155915		Mtr.10917.1.S1_at	-0.248438		0		-0.0925233
Mtr.10919.1.S1_at	0.165876		Mtr.10919.1.S1_at	0.216549		0		0.0506723
Mtr.1092.1.S1_at	-0.166914		Mtr.1092.1.S1_at	-0.287951		0		-0.121037
Mtr.10920.1.S1_at	0.0364844		Mtr.10920.1.S1_at	0.116744		0		0.08026
Mtr.10921.1.S1_s_at	0.273275		Mtr.10921.1.S1_s_at	0.425622		0		0.152347
Mtr.10922.1.S1_at	-0.113015		Mtr.10922.1.S1_at	-0.188159		0		-0.0751441
Mtr.10923.1.S1_at	0.469743		Mtr.10923.1.S1_at	0.238938		0		-0.230805
Mtr.10924.1.S1_at	-0.122036		Mtr.10924.1.S1_at	-0.180186		0		-0.0581498
Mtr.10925.1.S1_at	0.33868		Mtr.10925.1.S1_at	0.4101		0		0.0714199
Mtr.10926.1.S1_at	-0.206378		Mtr.10926.1.S1_at	-0.322265		0		-0.115886
Mtr.10927.1.S1_at	0.0411701		Mtr.10927.1.S1_at	0.0813892		0		0.0402191
Mtr.10928.1.S1_s_at	0.147717		Mtr.10928.1.S1_s_at	0.250677		0		0.10296
Mtr.10929.1.S1_at	-0.0797476		Mtr.10929.1.S1_at	-0.14671		0		-0.0669628
Mtr.1093.1.S1_at	-0.151162		Mtr.1093.1.S1_at	-0.231485		0		-0.080323
Mtr.10930.1.S1_at	0.242365		Mtr.10930.1.S1_at	0.277048		0		0.0346829
Mtr.10931.1.S1_at	-0.0101498		Mtr.10931.1.S1_at	0.00152925		0		0.011679
Mtr.10932.1.S1_at	0.0723535		Mtr.10932.1.S1_at	0.101264		0		0.028911
Mtr.10933.1.S1_at	0.126301		Mtr.10933.1.S1_at	0.167912		0		0.0416117
Mtr.10934.1.S1_at	0.474881		Mtr.10934.1.S1_at	0.193215		0		-0.281666
Mtr.10935.1.S1_at	0.21364		Mtr.10935.1.S1_at	0.301106		0		0.0874661
Mtr.10936.1.S1_at	-0.142542		Mtr.10936.1.S1_at	-0.236402		0		-0.0938598
Mtr.10937.1.S1_at	0.148516		Mtr.10937.1.S1_at	0.256364		0		0.107847
Mtr.10938.1.S1_at	-0.223389		Mtr.10938.1.S1_at	-0.383539		0		-0.160151
Mtr.10939.1.S1_at	-0.0372357		Mtr.10939.1.S1_at	-0.0727047		0		-0.035469
Mtr.1094.1.S1_at	-0.180941		Mtr.1094.1.S1_at	-0.267678		0		-0.0867368
Mtr.10940.1.S1_at	0.159018		Mtr.10940.1.S1_at	0.187661		0		0.0286434
Mtr.10941.1.S1_at	-0.010654		Mtr.10941.1.S1_at	0.0187507		0		0.0294047
Mtr.10942.1.S1_at	0.121162		Mtr.10942.1.S1_at	0.0928311		0		-0.0283314
Mtr.10943.1.S1_at	0.221826		Mtr.10943.1.S1_at	0.242338		0		0.0205117
Mtr.10944.1.S1_at	-0.0346712		Mtr.10944.1.S1_at	-0.0157326		0		0.0189386
Mtr.10945.1.S1_at	0.0919538		Mtr.10945.1.S1_at	0.189146		0		0.0971921
Mtr.10946.1.S1_at	-0.0786897		Mtr.10946.1.S1_at	-0.135849		0		-0.0571595
Mtr.10947.1.S1_at	-0.0459775		Mtr.10947.1.S1_at	-0.0457476		0		0.000229844
Mtr.10948.1.S1_at	-0.117319		Mtr.10948.1.S1_at	-0.186895		0		-0.0695756
Mtr.10949.1.S1_at	0.0854953		Mtr.10949.1.S1_at	0.0859132		0		0.000417914
Mtr.1095.1.S1_at	0.109518		Mtr.1095.1.S1_at	0.168597		0		0.0590781
Mtr.10950.1.S1_at	0.154288		Mtr.10950.1.S1_at	0.187757		0		0.0334689
Mtr.10951.1.S1_at	-0.0254044		Mtr.10951.1.S1_at	-0.0202086		0		0.0051958
Mtr.10952.1.S1_at	-0.0991988		Mtr.10952.1.S1_at	-0.175177		0		-0.075978
Mtr.10953.1.S1_at	-0.0358807		Mtr.10953.1.S1_at	-0.032546		0		0.00333472
Mtr.10954.1.S1_at	0.0082527		Mtr.10954.1.S1_at	0.0349655		0		0.0267128
Mtr.10955.1.S1_at	0.0664679		Mtr.10955.1.S1_at	0.0784183		0		0.0119504
Mtr.10956.1.S1_at	0.308238		Mtr.10956.1.S1_at	-0.0574767		0		-0.365715
Mtr.10957.1.S1_at	-0.223621		Mtr.10957.1.S1_at	-0.341116		0		-0.117495
Mtr.10958.1.S1_at	0.0772839		Mtr.10958.1.S1_at	0.182068		0		0.104784
Mtr.10959.1.S1_at	0.158176		Mtr.10959.1.S1_at	0.295251		0		0.137075
Mtr.1096.1.S1_at	0.362499		Mtr.1096.1.S1_at	0.134114		0		-0.228385
Mtr.10960.1.S1_at	0.0998282		Mtr.10960.1.S1_at	0.148988		0		0.0491601
Mtr.10961.1.S1_at	0.307779		Mtr.10961.1.S1_at	0.371542		0		0.0637631
Mtr.10962.1.S1_at	-0.139022		Mtr.10962.1.S1_at	-0.247734		0		-0.108712
Mtr.10963.1.S1_at	0.264113		Mtr.10963.1.S1_at	0.48508		0		0.220967
Mtr.10964.1.S1_at	0.0264174		Mtr.10964.1.S1_at	0.101287		0		0.0748691
Mtr.10965.1.S1_s_at	-0.106192		Mtr.10965.1.S1_s_at	-0.138714		0		-0.0325226
Mtr.10966.1.S1_at	0.124243		Mtr.10966.1.S1_at	0.11759		0		-0.00665321
Mtr.10967.1.S1_at	0.577659		Mtr.10967.1.S1_at	0.286656		0		-0.291003
Mtr.10968.1.S1_at	-0.151537		Mtr.10968.1.S1_at	-0.245791		0		-0.0942543
Mtr.10969.1.S1_at	0.246887		Mtr.10969.1.S1_at	0.40738		0		0.160493
Mtr.1097.1.S1_at	0.0711831		Mtr.1097.1.S1_at	0.0509971		0		-0.020186
Mtr.10970.1.S1_at	-0.190604		Mtr.10970.1.S1_at	-0.275963		0		-0.0853596
Mtr.10971.1.S1_s_at	-0.111036		Mtr.10971.1.S1_s_at	-0.128754		0		-0.0177179
Mtr.10972.1.S1_at	-0.142689		Mtr.10972.1.S1_at	-0.230548		0		-0.0878586
Mtr.10973.1.S1_at	0.189146		Mtr.10973.1.S1_at	0.249357		0		0.0602103
Mtr.10974.1.S1_at	-0.113338		Mtr.10974.1.S1_at	-0.132948		0		-0.0196093
Mtr.10975.1.S1_s_at	0.087578		Mtr.10975.1.S1_s_at	0.252258		0		0.16468
Mtr.10976.1.S1_at	0.0467674		Mtr.10976.1.S1_at	0.148297		0		0.10153
Mtr.10977.1.S1_at	0.351753		Mtr.10977.1.S1_at	0.362471		0		0.0107176
Mtr.10978.1.S1_at	0.520524		Mtr.10978.1.S1_at	0.411192		0		-0.109331
Mtr.10978.1.S1_s_at	0.0348485		Mtr.10978.1.S1_s_at	0.104649		0		0.0698006
Mtr.10979.1.S1_at	0.137808		Mtr.10979.1.S1_at	0.255068		0		0.11726
Mtr.1098.1.S1_at	0.314263		Mtr.1098.1.S1_at	0.113926		0		-0.200337
Mtr.10980.1.S1_at	0.212878		Mtr.10980.1.S1_at	0.222942		0		0.0100638
Mtr.10981.1.S1_at	-0.0261068		Mtr.10981.1.S1_at	-0.0993222		0		-0.0732153
Mtr.10982.1.S1_at	-0.0929982		Mtr.10982.1.S1_at	-0.1577		0		-0.0647016
Mtr.10983.1.S1_at	0.252356		Mtr.10983.1.S1_at	0.0220355		0		-0.23032
Mtr.10984.1.S1_at	0.31491		Mtr.10984.1.S1_at	0.388265		0		0.0733545
Mtr.10985.1.S1_at	0.14406		Mtr.10985.1.S1_at	0.226232		0		0.0821724
Mtr.10986.1.S1_at	0.0176054		Mtr.10986.1.S1_at	-0.0374453		0		-0.0550507
Mtr.10987.1.S1_at	0.220862		Mtr.10987.1.S1_at	0.402991		0		0.182128
Mtr.10988.1.S1_at	-0.087425		Mtr.10988.1.S1_at	-0.0952297		0		-0.00780473
Mtr.10989.1.S1_at	0.180714		Mtr.10989.1.S1_at	0.214271		0		0.0335568
Mtr.1099.1.S1_s_at	0.188892		Mtr.1099.1.S1_s_at	-0.0734504		0		-0.262342
Mtr.10990.1.S1_at	-0.136851		Mtr.10990.1.S1_at	-0.198593		0		-0.0617425
Mtr.10991.1.S1_at	0.122764		Mtr.10991.1.S1_at	0.225324		0		0.10256
Mtr.10992.1.S1_at	-0.0417272		Mtr.10992.1.S1_at	-0.0528117		0		-0.0110844
Mtr.10993.1.S1_at	0.281412		Mtr.10993.1.S1_at	0.435629		0		0.154217
Mtr.10994.1.S1_at	-0.136705		Mtr.10994.1.S1_at	-0.19457		0		-0.0578652
Mtr.10995.1.S1_at	-0.169573		Mtr.10995.1.S1_at	-0.275283		0		-0.10571
Mtr.10996.1.S1_at	0.434453		Mtr.10996.1.S1_at	0.108435		0		-0.326018
Mtr.10998.1.S1_at	-0.153806		Mtr.10998.1.S1_at	-0.300953		0		-0.147147
Mtr.10999.1.S1_at	0.00544938		Mtr.10999.1.S1_at	0.00927826		0		0.00382888
Mtr.11.1.S1_at	0.449473		Mtr.11.1.S1_at	-0.0772975		0		-0.52677
Mtr.110.1.S1_s_at	0.153614		Mtr.110.1.S1_s_at	-0.102264		0		-0.255878
Mtr.1100.1.S1_at	0.146178		Mtr.1100.1.S1_at	-0.137294		0		-0.283471
Mtr.11000.1.S1_at	-0.0996702		Mtr.11000.1.S1_at	-0.165179		0		-0.0655091
Mtr.11001.1.S1_at	-0.0768346		Mtr.11001.1.S1_at	-0.120418		0		-0.0435833
Mtr.11002.1.S1_s_at	-0.119262		Mtr.11002.1.S1_s_at	-0.134177		0		-0.0149158
Mtr.11003.1.S1_at	0.275403		Mtr.11003.1.S1_at	0.286038		0		0.0106351
Mtr.11004.1.S1_s_at	-0.169528		Mtr.11004.1.S1_s_at	-0.254829		0		-0.085301
Mtr.11005.1.S1_at	0.221891		Mtr.11005.1.S1_at	0.435518		0		0.213628
Mtr.11006.1.S1_at	0.175048		Mtr.11006.1.S1_at	0.323012		0		0.147965
Mtr.11007.1.S1_at	0.0309658		Mtr.11007.1.S1_at	0.00871368		0		-0.0222522
Mtr.11008.1.S1_at	-0.119439		Mtr.11008.1.S1_at	-0.154994		0		-0.0355552
Mtr.11008.1.S1_x_at	-0.178528		Mtr.11008.1.S1_x_at	-0.252714		0		-0.074186
Mtr.11009.1.S1_at	-0.0518232		Mtr.11009.1.S1_at	-0.069746		0		-0.0179228
Mtr.1101.1.S1_at	-0.0973304		Mtr.1101.1.S1_at	-0.157871		0		-0.0605402
Mtr.1101.1.S1_s_at	0.0580994		Mtr.1101.1.S1_s_at	0.136557		0		0.0784576
Mtr.11010.1.S1_at	0.290867		Mtr.11010.1.S1_at	0.316077		0		0.0252102
Mtr.11011.1.S1_at	0.131834		Mtr.11011.1.S1_at	0.187922		0		0.0560877
Mtr.11012.1.S1_at	-0.142435		Mtr.11012.1.S1_at	-0.229991		0		-0.0875561
Mtr.11013.1.S1_at	0.0138629		Mtr.11013.1.S1_at	0.0591804		0		0.0453175
Mtr.11014.1.S1_at	0.127663		Mtr.11014.1.S1_at	0.215942		0		0.0882798
Mtr.11015.1.S1_at	-0.191352		Mtr.11015.1.S1_at	-0.27658		0		-0.0852281
Mtr.11016.1.S1_at	0.189014		Mtr.11016.1.S1_at	0.164589		0		-0.0244256
Mtr.11017.1.S1_at	0.774489		Mtr.11017.1.S1_at	0.461051		0		-0.313438
Mtr.11018.1.S1_s_at	-0.125635		Mtr.11018.1.S1_s_at	-0.158176		0		-0.0325407
Mtr.11019.1.S1_at	0.35342		Mtr.11019.1.S1_at	0.56847		0		0.21505
Mtr.1102.1.S1_at	-0.00909684		Mtr.1102.1.S1_at	-0.0791725		0		-0.0700757
Mtr.11020.1.S1_at	0.0954487		Mtr.11020.1.S1_at	0.278716		0		0.183267
Mtr.11021.1.S1_at	0.0683549		Mtr.11021.1.S1_at	-0.07107		0		-0.139425
Mtr.11022.1.S1_at	-0.106457		Mtr.11022.1.S1_at	-0.154604		0		-0.0481463
Mtr.11023.1.S1_at	-0.0974743		Mtr.11023.1.S1_at	-0.163627		0		-0.0661532
Mtr.11024.1.S1_at	0.152514		Mtr.11024.1.S1_at	0.211895		0		0.0593805
Mtr.11025.1.S1_at	-0.169568		Mtr.11025.1.S1_at	-0.284106		0		-0.114538
Mtr.11026.1.S1_at	0.239783		Mtr.11026.1.S1_at	-0.000477852		0		-0.240261
Mtr.11027.1.S1_at	-0.191269		Mtr.11027.1.S1_at	-0.26195		0		-0.0706812
Mtr.11028.1.S1_at	-0.176218		Mtr.11028.1.S1_at	-0.278523		0		-0.102304
Mtr.11029.1.S1_at	-0.134085		Mtr.11029.1.S1_at	-0.191934		0		-0.0578491
Mtr.1103.1.S1_at	0.264346		Mtr.1103.1.S1_at	0.12325		0		-0.141095
Mtr.11030.1.S1_at	-0.137955		Mtr.11030.1.S1_at	-0.192666		0		-0.0547112
Mtr.11031.1.S1_at	0.276522		Mtr.11031.1.S1_at	0.0592217		0		-0.2173
Mtr.11031.1.S1_s_at	-0.139115		Mtr.11031.1.S1_s_at	-0.21025		0		-0.0711346
Mtr.11032.1.S1_at	0.407796		Mtr.11032.1.S1_at	0.493888		0		0.0860917
Mtr.11033.1.S1_at	-0.227125		Mtr.11033.1.S1_at	-0.354743		0		-0.127619
Mtr.11034.1.S1_at	0.431003		Mtr.11034.1.S1_at	0.0901814		0		-0.340822
Mtr.11035.1.S1_at	0.268534		Mtr.11035.1.S1_at	0.58651		0		0.317976
Mtr.11036.1.S1_at	0.16593		Mtr.11036.1.S1_at	0.05994		0		-0.10599
Mtr.11037.1.S1_at	0.212791		Mtr.11037.1.S1_at	0.322314		0		0.109524
Mtr.11038.1.S1_at	0.281738		Mtr.11038.1.S1_at	0.224249		0		-0.0574885
Mtr.11039.1.S1_at	0.201147		Mtr.11039.1.S1_at	0.0125902		0		-0.188557
Mtr.1104.1.S1_at	0.104412		Mtr.1104.1.S1_at	-0.128671		0		-0.233084
Mtr.11040.1.S1_s_at	0.0669858		Mtr.11040.1.S1_s_at	0.141118		0		0.0741318
Mtr.11041.1.S1_at	-0.167014		Mtr.11041.1.S1_at	-0.275592		0		-0.108579
Mtr.11042.1.S1_at	0.322447		Mtr.11042.1.S1_at	0.452346		0		0.129899
Mtr.11043.1.S1_at	-0.106405		Mtr.11043.1.S1_at	-0.103546		0		0.00285886
Mtr.11044.1.S1_at	-0.0466425		Mtr.11044.1.S1_at	-0.159733		0		-0.11309
Mtr.11045.1.S1_at	0.032355		Mtr.11045.1.S1_at	0.0124327		0		-0.0199223
Mtr.11046.1.S1_at	-0.022676		Mtr.11046.1.S1_at	-0.0556142		0		-0.0329382
Mtr.11047.1.S1_at	-0.0979242		Mtr.11047.1.S1_at	-0.0829677		0		0.0149565
Mtr.11048.1.S1_at	-0.152016		Mtr.11048.1.S1_at	-0.245474		0		-0.0934579
Mtr.11049.1.S1_at	0.0993881		Mtr.11049.1.S1_at	0.187909		0		0.0885209
Mtr.1105.1.S1_at	0.312114		Mtr.1105.1.S1_at	0.350356		0		0.0382418
Mtr.11050.1.S1_at	0.169246		Mtr.11050.1.S1_at	0.210793		0		0.041547
Mtr.11051.1.S1_at	0.0657285		Mtr.11051.1.S1_at	-0.0406562		0		-0.106385
Mtr.11052.1.S1_at	-0.000312748		Mtr.11052.1.S1_at	0.038837		0		0.0391498
Mtr.11053.1.S1_at	0.167967		Mtr.11053.1.S1_at	0.247473		0		0.0795053
Mtr.11054.1.S1_at	0.0308333		Mtr.11054.1.S1_at	-0.0294926		0		-0.060326
Mtr.11055.1.S1_at	-0.08466		Mtr.11055.1.S1_at	-0.113411		0		-0.0287514
Mtr.11056.1.S1_at	0.473982		Mtr.11056.1.S1_at	0.378266		0		-0.095716
Mtr.11057.1.S1_at	-0.155898		Mtr.11057.1.S1_at	-0.296613		0		-0.140715
Mtr.11058.1.S1_at	-0.0949166		Mtr.11058.1.S1_at	-0.145969		0		-0.0510521
Mtr.11059.1.S1_at	0.416007		Mtr.11059.1.S1_at	0.241272		0		-0.174735
Mtr.1106.1.S1_at	0.0834926		Mtr.1106.1.S1_at	0.303585		0		0.220092
Mtr.11060.1.S1_at	-0.0392644		Mtr.11060.1.S1_at	-0.0600719		0		-0.0208074
Mtr.11061.1.S1_at	-0.0931228		Mtr.11061.1.S1_at	-0.112815		0		-0.0196919
Mtr.11062.1.S1_at	-0.0725107		Mtr.11062.1.S1_at	-0.160778		0		-0.0882676
Mtr.11063.1.S1_at	0.156847		Mtr.11063.1.S1_at	0.080096		0		-0.0767511
Mtr.11064.1.S1_at	0.128377		Mtr.11064.1.S1_at	0.269564		0		0.141187
Mtr.11065.1.S1_at	0.0340996		Mtr.11065.1.S1_at	0.049222		0		0.0151224
Mtr.11066.1.S1_at	0.235404		Mtr.11066.1.S1_at	0.0481045		0		-0.187299
Mtr.11066.1.S1_s_at	0.0237165		Mtr.11066.1.S1_s_at	0.00722988		0		-0.0164866
Mtr.11067.1.S1_at	0.227053		Mtr.11067.1.S1_at	0.289944		0		0.0628911
Mtr.11068.1.S1_at	-0.0131007		Mtr.11068.1.S1_at	-0.0946819		0		-0.0815812
Mtr.11069.1.S1_at	-0.090889		Mtr.11069.1.S1_at	-0.204845		0		-0.113956
Mtr.1107.1.S1_at	0.190314		Mtr.1107.1.S1_at	0.331476		0		0.141162
Mtr.11070.1.S1_s_at	0.00179625		Mtr.11070.1.S1_s_at	-0.0597538		0		-0.06155
Mtr.11071.1.S1_at	-0.164384		Mtr.11071.1.S1_at	-0.291246		0		-0.126862
Mtr.11071.1.S1_s_at	-0.20613		Mtr.11071.1.S1_s_at	-0.334411		0		-0.128281
Mtr.11072.1.S1_at	-0.0879156		Mtr.11072.1.S1_at	-0.0535859		0		0.0343297
Mtr.11073.1.S1_at	0.299853		Mtr.11073.1.S1_at	0.496144		0		0.196291
Mtr.11074.1.S1_at	0.479789		Mtr.11074.1.S1_at	0.266882		0		-0.212907
Mtr.11075.1.S1_s_at	-0.158521		Mtr.11075.1.S1_s_at	-0.208084		0		-0.0495629
Mtr.11076.1.S1_at	-0.0455608		Mtr.11076.1.S1_at	-0.047085		0		-0.00152422
Mtr.11077.1.S1_at	0.482238		Mtr.11077.1.S1_at	0.275605		0		-0.206633
Mtr.11078.1.S1_at	0.474638		Mtr.11078.1.S1_at	0.422734		0		-0.0519038
Mtr.11079.1.S1_at	0.10117		Mtr.11079.1.S1_at	0.240133		0		0.138964
Mtr.1108.1.S1_at	-0.0556071		Mtr.1108.1.S1_at	-0.101408		0		-0.0458005
Mtr.11080.1.S1_s_at	0.0386672		Mtr.11080.1.S1_s_at	0.123572		0		0.0849047
Mtr.11081.1.S1_at	-0.0572065		Mtr.11081.1.S1_at	-0.0772917		0		-0.0200852
Mtr.11082.1.S1_at	0.193547		Mtr.11082.1.S1_at	0.295176		0		0.10163
Mtr.11083.1.S1_at	0.00673722		Mtr.11083.1.S1_at	0.00499644		0		-0.00174078
Mtr.11084.1.S1_s_at	-0.133561		Mtr.11084.1.S1_s_at	-0.215155		0		-0.0815938
Mtr.11085.1.S1_at	0.0474087		Mtr.11085.1.S1_at	0.014033		0		-0.0333757
Mtr.11086.1.S1_at	-0.0684329		Mtr.11086.1.S1_at	-0.0527414		0		0.0156915
Mtr.11087.1.S1_at	-0.165465		Mtr.11087.1.S1_at	-0.22067		0		-0.0552042
Mtr.11088.1.S1_at	-0.15349		Mtr.11088.1.S1_at	-0.24577		0		-0.0922793
Mtr.11089.1.S1_at	-0.050017		Mtr.11089.1.S1_at	-0.123609		0		-0.0735916
Mtr.1109.1.S1_at	0.00592476		Mtr.1109.1.S1_at	-0.15687		0		-0.162794
Mtr.11091.1.S1_at	0.232749		Mtr.11091.1.S1_at	0.413341		0		0.180593
Mtr.11092.1.S1_at	0.249349		Mtr.11092.1.S1_at	0.197478		0		-0.0518706
Mtr.11094.1.S1_at	0.690524		Mtr.11094.1.S1_at	0.385072		0		-0.305453
Mtr.11095.1.S1_at	0.188063		Mtr.11095.1.S1_at	0.326374		0		0.138311
Mtr.11096.1.S1_at	0.172742		Mtr.11096.1.S1_at	0.305534		0		0.132792
Mtr.11097.1.S1_at	0.06257		Mtr.11097.1.S1_at	0.00122853		0		-0.0613415
Mtr.11098.1.S1_x_at	-0.0446501		Mtr.11098.1.S1_x_at	-0.0447173		0		-6.71968e-05
Mtr.11099.1.S1_at	-0.0640508		Mtr.11099.1.S1_at	-0.10032		0		-0.0362694
Mtr.111.1.S1_at	0.0837634		Mtr.111.1.S1_at	0.0767164		0		-0.007047
Mtr.1110.1.S1_at	-0.0948667		Mtr.1110.1.S1_at	-0.142962		0		-0.0480956
Mtr.11100.1.S1_at	0.154345		Mtr.11100.1.S1_at	0.412468		0		0.258122
Mtr.11101.1.S1_at	-0.0364982		Mtr.11101.1.S1_at	-0.0624501		0		-0.0259519
Mtr.11102.1.S1_at	-0.0655281		Mtr.11102.1.S1_at	-0.183625		0		-0.118097
Mtr.11103.1.S1_at	0.0772187		Mtr.11103.1.S1_at	-0.120088		0		-0.197307
Mtr.11104.1.S1_s_at	0.0596074		Mtr.11104.1.S1_s_at	0.129658		0		0.0700509
Mtr.11105.1.S1_at	-0.161542		Mtr.11105.1.S1_at	-0.28007		0		-0.118528
Mtr.11106.1.S1_at	0.0555356		Mtr.11106.1.S1_at	0.036016		0		-0.0195196
Mtr.11107.1.S1_at	0.216291		Mtr.11107.1.S1_at	0.0365294		0		-0.179761
Mtr.11108.1.S1_at	-0.181177		Mtr.11108.1.S1_at	-0.26632		0		-0.0851432
Mtr.11109.1.S1_at	0.202732		Mtr.11109.1.S1_at	0.17457		0		-0.0281615
Mtr.1111.1.S1_x_at	0.129766		Mtr.1111.1.S1_x_at	-0.0030619		0		-0.132828
Mtr.11110.1.S1_at	-0.150634		Mtr.11110.1.S1_at	-0.242201		0		-0.0915678
Mtr.11111.1.S1_at	0.13113		Mtr.11111.1.S1_at	0.127319		0		-0.00381155
Mtr.11112.1.S1_at	-0.103408		Mtr.11112.1.S1_at	-0.146408		0		-0.0430001
Mtr.11113.1.S1_at	0.0791566		Mtr.11113.1.S1_at	0.116075		0		0.0369181
Mtr.11113.1.S1_s_at	0.151996		Mtr.11113.1.S1_s_at	0.166127		0		0.0141312
Mtr.11114.1.S1_at	0.110764		Mtr.11114.1.S1_at	0.229519		0		0.118756
Mtr.11115.1.S1_at	0.311701		Mtr.11115.1.S1_at	0.446924		0		0.135223
Mtr.11116.1.S1_at	0.155108		Mtr.11116.1.S1_at	0.237747		0		0.0826391
Mtr.11117.1.S1_at	0.139061		Mtr.11117.1.S1_at	0.182916		0		0.0438546
Mtr.11118.1.S1_at	0.153307		Mtr.11118.1.S1_at	0.0871541		0		-0.0661524
Mtr.11119.1.S1_at	-0.108522		Mtr.11119.1.S1_at	-0.174495		0		-0.0659734
Mtr.1112.1.S1_at	-0.00731827		Mtr.1112.1.S1_at	-0.229043		0		-0.221725
Mtr.11120.1.S1_at	0.139928		Mtr.11120.1.S1_at	0.243121		0		0.103193
Mtr.11121.1.S1_at	-0.102165		Mtr.11121.1.S1_at	-0.105576		0		-0.0034107
Mtr.11122.1.S1_at	0.51506		Mtr.11122.1.S1_at	0.188258		0		-0.326803
Mtr.11123.1.S1_at	0.102488		Mtr.11123.1.S1_at	0.192068		0		0.0895795
Mtr.11124.1.S1_at	0.322695		Mtr.11124.1.S1_at	0.541915		0		0.21922
Mtr.11125.1.S1_at	-0.026084		Mtr.11125.1.S1_at	-0.0617267		0		-0.0356427
Mtr.11126.1.S1_at	0.254775		Mtr.11126.1.S1_at	0.0202349		0		-0.23454
Mtr.11127.1.S1_at	0.054466		Mtr.11127.1.S1_at	0.0564706		0		0.00200463
Mtr.11128.1.S1_at	-0.106784		Mtr.11128.1.S1_at	-0.15845		0		-0.0516663
Mtr.11129.1.S1_at	-0.128911		Mtr.11129.1.S1_at	-0.216155		0		-0.0872443
Mtr.1113.1.S1_at	-0.0169767		Mtr.1113.1.S1_at	-0.149167		0		-0.13219
Mtr.1113.1.S1_x_at	0.0164647		Mtr.1113.1.S1_x_at	-0.0911048		0		-0.107569
Mtr.11130.1.S1_at	-0.0810969		Mtr.11130.1.S1_at	-0.168006		0		-0.0869087
Mtr.11131.1.S1_at	0.29679		Mtr.11131.1.S1_at	0.0932713		0		-0.203519
Mtr.11132.1.S1_at	-0.0520348		Mtr.11132.1.S1_at	-0.0691549		0		-0.0171201
Mtr.11133.1.S1_at	-0.0216866		Mtr.11133.1.S1_at	-0.0665818		0		-0.0448951
Mtr.11134.1.S1_at	0.0129484		Mtr.11134.1.S1_at	-0.0750658		0		-0.0880142
Mtr.11135.1.S1_at	0.319366		Mtr.11135.1.S1_at	-0.0666763		0		-0.386042
Mtr.11136.1.S1_at	-0.0710211		Mtr.11136.1.S1_at	-0.171047		0		-0.100026
Mtr.11137.1.S1_at	-0.00127325		Mtr.11137.1.S1_at	0.081236		0		0.0825092
Mtr.11138.1.S1_at	0.0185023		Mtr.11138.1.S1_at	0.0193204		0		0.000818143
Mtr.11139.1.S1_at	0.205135		Mtr.11139.1.S1_at	0.183114		0		-0.0220208
Mtr.1114.1.S1_at	-0.0249317		Mtr.1114.1.S1_at	-0.0538497		0		-0.028918
Mtr.11140.1.S1_at	0.00471043		Mtr.11140.1.S1_at	0.0946054		0		0.089895
Mtr.11141.1.S1_at	0.159736		Mtr.11141.1.S1_at	0.220761		0		0.0610253
Mtr.11142.1.S1_at	-0.146331		Mtr.11142.1.S1_at	-0.171402		0		-0.0250713
Mtr.11143.1.S1_at	-0.0141668		Mtr.11143.1.S1_at	-0.0224971		0		-0.00833035
Mtr.11144.1.S1_at	0.243168		Mtr.11144.1.S1_at	0.416507		0		0.17334
Mtr.11145.1.S1_at	-0.0564265		Mtr.11145.1.S1_at	-0.0967408		0		-0.0403143
Mtr.11146.1.S1_at	0.375868		Mtr.11146.1.S1_at	0.552963		0		0.177095
Mtr.11147.1.S1_at	0.413159		Mtr.11147.1.S1_at	0.483771		0		0.0706119
Mtr.11148.1.S1_at	0.0323974		Mtr.11148.1.S1_at	0.065129		0		0.0327317
Mtr.11149.1.S1_at	-0.136392		Mtr.11149.1.S1_at	-0.205784		0		-0.069391
Mtr.1115.1.S1_at	-0.0943814		Mtr.1115.1.S1_at	-0.154581		0		-0.0601997
Mtr.11150.1.S1_at	0.101063		Mtr.11150.1.S1_at	0.110558		0		0.00949441
Mtr.11151.1.S1_at	0.0875951		Mtr.11151.1.S1_at	0.0441367		0		-0.0434584
Mtr.11152.1.S1_at	0.164083		Mtr.11152.1.S1_at	-0.0124707		0		-0.176554
Mtr.11153.1.S1_at	0.388713		Mtr.11153.1.S1_at	0.371839		0		-0.0168744
Mtr.11154.1.S1_at	-0.0982732		Mtr.11154.1.S1_at	-0.183381		0		-0.0851078
Mtr.11155.1.S1_at	0.227685		Mtr.11155.1.S1_at	0.201492		0		-0.0261931
Mtr.11156.1.S1_at	0.00472482		Mtr.11156.1.S1_at	0.0152424		0		0.0105175
Mtr.11157.1.S1_at	-0.269504		Mtr.11157.1.S1_at	-0.401538		0		-0.132034
Mtr.11158.1.S1_at	0.0750361		Mtr.11158.1.S1_at	0.0797657		0		0.00472965
Mtr.11159.1.S1_at	0.217987		Mtr.11159.1.S1_at	0.457785		0		0.239798
Mtr.1116.1.S1_at	0.209445		Mtr.1116.1.S1_at	-0.137355		0		-0.346801
Mtr.11160.1.S1_at	0.00694324		Mtr.11160.1.S1_at	0.0562321		0		0.0492889
Mtr.11161.1.S1_at	-0.0694525		Mtr.11161.1.S1_at	-0.080931		0		-0.0114785
Mtr.11162.1.S1_at	-0.140414		Mtr.11162.1.S1_at	-0.240504		0		-0.10009
Mtr.11163.1.S1_at	-0.0253323		Mtr.11163.1.S1_at	0.0469339		0		0.0722662
Mtr.11164.1.S1_at	-0.141662		Mtr.11164.1.S1_at	-0.198392		0		-0.0567298
Mtr.11165.1.S1_at	-0.209196		Mtr.11165.1.S1_at	-0.379513		0		-0.170317
Mtr.11166.1.S1_at	0.0672755		Mtr.11166.1.S1_at	0.188628		0		0.121353
Mtr.11167.1.S1_at	0.0600195		Mtr.11167.1.S1_at	0.0761077		0		0.0160883
Mtr.11168.1.S1_at	-0.177106		Mtr.11168.1.S1_at	-0.290002		0		-0.112896
Mtr.11169.1.S1_at	-0.159423		Mtr.11169.1.S1_at	-0.21693		0		-0.057507
Mtr.1117.1.S1_at	0.407752		Mtr.1117.1.S1_at	0.0727147		0		-0.335038
Mtr.11170.1.S1_at	-0.0666308		Mtr.11170.1.S1_at	-0.125462		0		-0.0588313
Mtr.11171.1.S1_at	-0.133317		Mtr.11171.1.S1_at	-0.208097		0		-0.0747797
Mtr.11172.1.S1_at	0.00855797		Mtr.11172.1.S1_at	0.0463083		0		0.0377503
Mtr.11173.1.S1_at	-0.0898943		Mtr.11173.1.S1_at	-0.0934437		0		-0.00354939
Mtr.11174.1.S1_at	-0.0792399		Mtr.11174.1.S1_at	-0.0782615		0		0.000978429
Mtr.11175.1.S1_at	0.160809		Mtr.11175.1.S1_at	0.256768		0		0.0959584
Mtr.11176.1.S1_at	0.177358		Mtr.11176.1.S1_at	0.331461		0		0.154103
Mtr.11177.1.S1_at	-0.0882267		Mtr.11177.1.S1_at	-0.168015		0		-0.0797887
Mtr.11178.1.S1_at	-0.00254561		Mtr.11178.1.S1_at	0.0818454		0		0.084391
Mtr.11179.1.S1_at	0.264426		Mtr.11179.1.S1_at	0.417389		0		0.152964
Mtr.11180.1.S1_at	0.266853		Mtr.11180.1.S1_at	0.0627351		0		-0.204117
Mtr.11181.1.S1_at	0.00930597		Mtr.11181.1.S1_at	0.11368		0		0.104374
Mtr.11182.1.S1_at	-0.022215		Mtr.11182.1.S1_at	-0.113136		0		-0.090921
Mtr.11183.1.S1_at	0.151948		Mtr.11183.1.S1_at	0.249501		0		0.0975522
Mtr.11184.1.S1_at	0.712897		Mtr.11184.1.S1_at	0.464703		0		-0.248193
Mtr.11185.1.S1_at	-0.233792		Mtr.11185.1.S1_at	-0.370349		0		-0.136557
Mtr.11186.1.S1_at	-0.155733		Mtr.11186.1.S1_at	-0.25191		0		-0.0961772
Mtr.11187.1.S1_at	0.450276		Mtr.11187.1.S1_at	0.38941		0		-0.0608662
Mtr.11188.1.S1_at	-0.110186		Mtr.11188.1.S1_at	-0.181415		0		-0.0712283
Mtr.11189.1.S1_at	0.113151		Mtr.11189.1.S1_at	0.130045		0		0.0168946
Mtr.1119.1.S1_at	0.234173		Mtr.1119.1.S1_at	-0.144649		0		-0.378822
Mtr.11190.1.S1_at	0.0586041		Mtr.11190.1.S1_at	0.00323647		0		-0.0553676
Mtr.11191.1.S1_at	0.313995		Mtr.11191.1.S1_at	0.36111		0		0.0471152
Mtr.11192.1.S1_at	0.21636		Mtr.11192.1.S1_at	0.348246		0		0.131885
Mtr.11193.1.S1_at	0.00541263		Mtr.11193.1.S1_at	0.0811143		0		0.0757017
Mtr.11194.1.S1_at	0.193049		Mtr.11194.1.S1_at	0.231166		0		0.0381166
Mtr.11195.1.S1_at	0.300379		Mtr.11195.1.S1_at	0.26729		0		-0.0330891
Mtr.11196.1.S1_at	0.416411		Mtr.11196.1.S1_at	0.435574		0		0.019163
Mtr.11197.1.S1_at	0.157348		Mtr.11197.1.S1_at	0.212017		0		0.0546686
Mtr.11198.1.S1_at	0.128157		Mtr.11198.1.S1_at	0.259772		0		0.131615
Mtr.11199.1.S1_at	0.330647		Mtr.11199.1.S1_at	0.197775		0		-0.132872
Mtr.112.1.S1_at	0.253327		Mtr.112.1.S1_at	0.0894458		0		-0.163881
Mtr.11200.1.S1_at	-0.191203		Mtr.11200.1.S1_at	-0.292531		0		-0.101328
Mtr.11201.1.S1_at	-0.0889781		Mtr.11201.1.S1_at	-0.136844		0		-0.0478657
Mtr.11202.1.S1_s_at	-0.181493		Mtr.11202.1.S1_s_at	-0.270297		0		-0.0888041
Mtr.11203.1.S1_at	-0.0516089		Mtr.11203.1.S1_at	-0.0787382		0		-0.0271293
Mtr.11204.1.S1_at	-0.0664812		Mtr.11204.1.S1_at	-0.0913959		0		-0.0249147
Mtr.11205.1.S1_at	-0.187218		Mtr.11205.1.S1_at	-0.330735		0		-0.143517
Mtr.11206.1.S1_at	0.0082114		Mtr.11206.1.S1_at	-0.0336559		0		-0.0418673
Mtr.11207.1.S1_at	-0.173279		Mtr.11207.1.S1_at	-0.262713		0		-0.089434
Mtr.11208.1.S1_at	-0.127363		Mtr.11208.1.S1_at	-0.212064		0		-0.084701
Mtr.11209.1.S1_at	-0.10698		Mtr.11209.1.S1_at	-0.109683		0		-0.00270384
Mtr.1121.1.S1_at	0.183175		Mtr.1121.1.S1_at	-0.237795		0		-0.42097
Mtr.11210.1.S1_at	-0.0753425		Mtr.11210.1.S1_at	-0.11937		0		-0.0440271
Mtr.11211.1.S1_at	0.55968		Mtr.11211.1.S1_at	0.474125		0		-0.0855556
Mtr.11212.1.S1_s_at	0.448882		Mtr.11212.1.S1_s_at	0.640943		0		0.192061
Mtr.11213.1.S1_at	-0.171649		Mtr.11213.1.S1_at	-0.230687		0		-0.0590376
Mtr.11215.1.S1_at	-0.0664098		Mtr.11215.1.S1_at	-0.0851454		0		-0.0187355
Mtr.11216.1.S1_at	-0.197528		Mtr.11216.1.S1_at	-0.314834		0		-0.117305
Mtr.11217.1.S1_at	-0.174734		Mtr.11217.1.S1_at	-0.260184		0		-0.0854492
Mtr.11218.1.S1_s_at	-0.158981		Mtr.11218.1.S1_s_at	-0.273805		0		-0.114824
Mtr.11219.1.S1_at	-0.0918821		Mtr.11219.1.S1_at	-0.152223		0		-0.0603408
Mtr.1122.1.S1_s_at	0.256137		Mtr.1122.1.S1_s_at	0.104712		0		-0.151425
Mtr.11220.1.S1_at	0.119058		Mtr.11220.1.S1_at	0.176427		0		0.0573687
Mtr.11221.1.S1_at	0.0685508		Mtr.11221.1.S1_at	0.0904494		0		0.0218986
Mtr.11222.1.S1_at	-0.194417		Mtr.11222.1.S1_at	-0.311556		0		-0.117139
Mtr.11223.1.S1_at	0.200766		Mtr.11223.1.S1_at	0.194419		0		-0.00634639
Mtr.11224.1.S1_at	-0.106904		Mtr.11224.1.S1_at	-0.206911		0		-0.100007
Mtr.11225.1.S1_at	0.0501772		Mtr.11225.1.S1_at	0.0863102		0		0.036133
Mtr.11226.1.S1_at	0.0292867		Mtr.11226.1.S1_at	0.000157018		0		-0.0291297
Mtr.11227.1.S1_at	0.133391		Mtr.11227.1.S1_at	0.0777351		0		-0.0556562
Mtr.11228.1.S1_at	0.369791		Mtr.11228.1.S1_at	0.302878		0		-0.0669131
Mtr.11229.1.S1_at	-0.166041		Mtr.11229.1.S1_at	-0.264056		0		-0.0980153
Mtr.11230.1.S1_at	-0.0684456		Mtr.11230.1.S1_at	-0.0873364		0		-0.0188908
Mtr.11232.1.S1_at	-0.109145		Mtr.11232.1.S1_at	-0.126239		0		-0.017094
Mtr.11233.1.S1_at	-0.022637		Mtr.11233.1.S1_at	-0.063319		0		-0.040682
Mtr.11234.1.S1_at	-0.14565		Mtr.11234.1.S1_at	-0.174686		0		-0.0290357
Mtr.11235.1.S1_at	0.443485		Mtr.11235.1.S1_at	0.11443		0		-0.329055
Mtr.11236.1.S1_at	0.755149		Mtr.11236.1.S1_at	0.781539		0		0.02639
Mtr.11237.1.S1_at	-0.0150391		Mtr.11237.1.S1_at	-0.0212931		0		-0.00625403
Mtr.11238.1.S1_at	0.408994		Mtr.11238.1.S1_at	0.308088		0		-0.100906
Mtr.11239.1.S1_at	0.222355		Mtr.11239.1.S1_at	0.285805		0		0.0634494
Mtr.1124.1.S1_at	0.0463265		Mtr.1124.1.S1_at	0.115116		0		0.0687894
Mtr.1124.1.S1_s_at	0.0660361		Mtr.1124.1.S1_s_at	0.176387		0		0.110351
Mtr.11240.1.S1_at	0.136104		Mtr.11240.1.S1_at	0.235944		0		0.0998404
Mtr.11241.1.S1_at	0.324182		Mtr.11241.1.S1_at	0.178772		0		-0.14541
Mtr.11242.1.S1_at	0.403955		Mtr.11242.1.S1_at	0.533682		0		0.129727
Mtr.11243.1.S1_at	-0.18774		Mtr.11243.1.S1_at	-0.292967		0		-0.105227
Mtr.11244.1.S1_at	-0.032821		Mtr.11244.1.S1_at	-0.0782845		0		-0.0454635
Mtr.11245.1.S1_at	0.0353548		Mtr.11245.1.S1_at	-0.0960333		0		-0.131388
Mtr.11246.1.S1_at	0.779871		Mtr.11246.1.S1_at	0.537686		0		-0.242185
Mtr.11247.1.S1_at	0.498257		Mtr.11247.1.S1_at	0.103861		0		-0.394396
Mtr.11248.1.S1_at	0.0172157		Mtr.11248.1.S1_at	-0.0587824		0		-0.0759981
Mtr.11249.1.S1_s_at	0.0828431		Mtr.11249.1.S1_s_at	0.0851541		0		0.00231095
Mtr.1125.1.S1_at	-0.0883467		Mtr.1125.1.S1_at	-0.148688		0		-0.060341
Mtr.11250.1.S1_at	0.272884		Mtr.11250.1.S1_at	0.217342		0		-0.0555418
Mtr.11251.1.S1_at	-0.197298		Mtr.11251.1.S1_at	-0.295586		0		-0.0982875
Mtr.11252.1.S1_s_at	-0.175978		Mtr.11252.1.S1_s_at	-0.257887		0		-0.0819088
Mtr.11253.1.S1_at	0.27147		Mtr.11253.1.S1_at	0.432228		0		0.160758
Mtr.11255.1.S1_at	0.325118		Mtr.11255.1.S1_at	0.0610446		0		-0.264073
Mtr.11255.1.S1_s_at	-0.052879		Mtr.11255.1.S1_s_at	-0.0487325		0		0.00414645
Mtr.11256.1.S1_at	0.239602		Mtr.11256.1.S1_at	0.306532		0		0.0669297
Mtr.11257.1.S1_at	-0.0491345		Mtr.11257.1.S1_at	-0.184465		0		-0.13533
Mtr.11258.1.S1_at	-0.00642683		Mtr.11258.1.S1_at	0.0208534		0		0.0272802
Mtr.11259.1.S1_at	0.178518		Mtr.11259.1.S1_at	0.395068		0		0.21655
Mtr.1126.1.S1_at	0.0948549		Mtr.1126.1.S1_at	0.251505		0		0.15665
Mtr.11260.1.S1_at	0.461554		Mtr.11260.1.S1_at	0.0745153		0		-0.387038
Mtr.11261.1.S1_at	-0.038499		Mtr.11261.1.S1_at	-0.107057		0		-0.0685575
Mtr.11262.1.S1_at	-0.00745612		Mtr.11262.1.S1_at	0.058553		0		0.0660091
Mtr.11263.1.S1_at	0.426494		Mtr.11263.1.S1_at	0.58979		0		0.163297
Mtr.11264.1.S1_at	0.133655		Mtr.11264.1.S1_at	0.217121		0		0.0834664
Mtr.11265.1.S1_at	-0.0462582		Mtr.11265.1.S1_at	-0.130396		0		-0.0841378
Mtr.11266.1.S1_at	-0.0729362		Mtr.11266.1.S1_at	-0.168038		0		-0.0951022
Mtr.11267.1.S1_at	0.0394227		Mtr.11267.1.S1_at	0.0688869		0		0.0294642
Mtr.11268.1.S1_at	0.0802103		Mtr.11268.1.S1_at	0.125522		0		0.0453113
Mtr.11269.1.S1_at	-0.0109361		Mtr.11269.1.S1_at	-0.0960066		0		-0.0850706
Mtr.1127.1.S1_at	0.126464		Mtr.1127.1.S1_at	-0.173716		0		-0.30018
Mtr.11270.1.S1_at	-0.173069		Mtr.11270.1.S1_at	-0.277771		0		-0.104702
Mtr.11271.1.S1_at	0.0251989		Mtr.11271.1.S1_at	-0.0787052		0		-0.103904
Mtr.11272.1.S1_at	0.057017		Mtr.11272.1.S1_at	0.0118898		0		-0.0451272
Mtr.11273.1.S1_at	-0.208866		Mtr.11273.1.S1_at	-0.307959		0		-0.0990932
Mtr.11274.1.S1_at	-0.160195		Mtr.11274.1.S1_at	-0.288934		0		-0.128739
Mtr.11275.1.S1_at	-0.0120774		Mtr.11275.1.S1_at	-0.0131626		0		-0.00108521
Mtr.11276.1.S1_at	-0.0887698		Mtr.11276.1.S1_at	-0.151771		0		-0.0630015
Mtr.11277.1.S1_at	-0.153735		Mtr.11277.1.S1_at	-0.231398		0		-0.0776632
Mtr.11278.1.S1_at	-0.0233169		Mtr.11278.1.S1_at	-0.084794		0		-0.0614771
Mtr.11279.1.S1_at	0.266872		Mtr.11279.1.S1_at	0.379266		0		0.112393
Mtr.1128.1.S1_at	0.0677447		Mtr.1128.1.S1_at	0.100864		0		0.0331191
Mtr.11280.1.S1_at	-0.0606435		Mtr.11280.1.S1_at	-0.0615664		0		-0.000922879
Mtr.11281.1.S1_at	-0.190035		Mtr.11281.1.S1_at	-0.270243		0		-0.0802078
Mtr.11282.1.S1_at	-0.0171972		Mtr.11282.1.S1_at	-0.0510315		0		-0.0338343
Mtr.11283.1.S1_at	-0.14383		Mtr.11283.1.S1_at	-0.235988		0		-0.0921576
Mtr.11284.1.S1_at	-0.140608		Mtr.11284.1.S1_at	-0.226846		0		-0.0862382
Mtr.11285.1.S1_at	0.0629623		Mtr.11285.1.S1_at	0.1548		0		0.0918382
Mtr.11286.1.S1_at	-0.200117		Mtr.11286.1.S1_at	-0.305673		0		-0.105556
Mtr.11287.1.S1_at	0.318484		Mtr.11287.1.S1_at	0.544341		0		0.225857
Mtr.11288.1.S1_at	0.140569		Mtr.11288.1.S1_at	0.253912		0		0.113342
Mtr.11289.1.S1_at	-0.121443		Mtr.11289.1.S1_at	-0.144831		0		-0.023388
Mtr.1129.1.S1_at	0.163023		Mtr.1129.1.S1_at	-0.173784		0		-0.336806
Mtr.11290.1.S1_at	-0.146758		Mtr.11290.1.S1_at	-0.234058		0		-0.0872999
Mtr.11291.1.S1_at	0.0558116		Mtr.11291.1.S1_at	0.044891		0		-0.0109205
Mtr.11292.1.S1_s_at	-0.134156		Mtr.11292.1.S1_s_at	-0.167715		0		-0.0335592
Mtr.11293.1.S1_at	-0.00264752		Mtr.11293.1.S1_at	0.00999653		0		0.0126441
Mtr.11294.1.S1_at	-0.155903		Mtr.11294.1.S1_at	-0.249482		0		-0.0935794
Mtr.11295.1.S1_at	0.108609		Mtr.11295.1.S1_at	0.0339002		0		-0.0747092
Mtr.11296.1.S1_at	0.197326		Mtr.11296.1.S1_at	0.0944184		0		-0.102907
Mtr.11297.1.S1_at	0.0798396		Mtr.11297.1.S1_at	0.15646		0		0.0766209
Mtr.11298.1.S1_at	-0.192244		Mtr.11298.1.S1_at	-0.304839		0		-0.112595
Mtr.11299.1.S1_at	-0.199441		Mtr.11299.1.S1_at	-0.273468		0		-0.0740264
Mtr.113.1.S1_at	0.210918		Mtr.113.1.S1_at	0.126696		0		-0.0842222
Mtr.1130.1.S1_s_at	0.0227824		Mtr.1130.1.S1_s_at	0.0770914		0		0.054309
Mtr.11300.1.S1_at	0.315077		Mtr.11300.1.S1_at	0.190836		0		-0.124241
Mtr.11301.1.S1_at	0.261229		Mtr.11301.1.S1_at	0.135812		0		-0.125416
Mtr.11302.1.S1_at	0.0796062		Mtr.11302.1.S1_at	0.0926517		0		0.0130454
Mtr.11303.1.S1_at	0.0762478		Mtr.11303.1.S1_at	0.023648		0		-0.0525997
Mtr.11304.1.S1_at	-0.0447579		Mtr.11304.1.S1_at	-0.091228		0		-0.04647
Mtr.11305.1.S1_s_at	0.676297		Mtr.11305.1.S1_s_at	0.35062		0		-0.325676
Mtr.11306.1.S1_at	-0.168878		Mtr.11306.1.S1_at	-0.289375		0		-0.120497
Mtr.11307.1.S1_at	0.100306		Mtr.11307.1.S1_at	0.21134		0		0.111034
Mtr.11308.1.S1_at	0.225079		Mtr.11308.1.S1_at	0.224167		0		-0.000911757
Mtr.11309.1.S1_at	0.24168		Mtr.11309.1.S1_at	0.224736		0		-0.016944
Mtr.1131.1.S1_at	0.34938		Mtr.1131.1.S1_at	-0.00744725		0		-0.356827
Mtr.11310.1.S1_at	0.291995		Mtr.11310.1.S1_at	0.0232841		0		-0.268711
Mtr.11311.1.S1_at	-0.119377		Mtr.11311.1.S1_at	-0.182974		0		-0.0635967
Mtr.11312.1.S1_at	-0.0514845		Mtr.11312.1.S1_at	0.0227217		0		0.0742062
Mtr.11313.1.S1_at	-0.189554		Mtr.11313.1.S1_at	-0.348551		0		-0.158997
Mtr.11314.1.S1_at	-0.0359791		Mtr.11314.1.S1_at	-0.0375741		0		-0.00159503
Mtr.11315.1.S1_at	-0.022174		Mtr.11315.1.S1_at	-0.0433026		0		-0.0211286
Mtr.11316.1.S1_at	0.0326821		Mtr.11316.1.S1_at	-0.0720672		0		-0.104749
Mtr.11317.1.S1_at	0.208234		Mtr.11317.1.S1_at	-0.146587		0		-0.354821
Mtr.11318.1.S1_at	-0.0378247		Mtr.11318.1.S1_at	-0.15375		0		-0.115926
Mtr.11319.1.S1_at	-0.13273		Mtr.11319.1.S1_at	-0.212941		0		-0.0802105
Mtr.11320.1.S1_at	0.0671076		Mtr.11320.1.S1_at	0.139293		0		0.0721851
Mtr.11321.1.S1_at	-0.178266		Mtr.11321.1.S1_at	-0.313362		0		-0.135096
Mtr.11322.1.S1_at	0.410342		Mtr.11322.1.S1_at	0.468092		0		0.0577494
Mtr.11323.1.S1_at	-0.2628		Mtr.11323.1.S1_at	-0.447794		0		-0.184994
Mtr.11324.1.S1_at	-0.269481		Mtr.11324.1.S1_at	-0.412986		0		-0.143506
Mtr.11325.1.S1_at	0.216531		Mtr.11325.1.S1_at	0.197011		0		-0.0195202
Mtr.11326.1.S1_at	-0.106036		Mtr.11326.1.S1_at	-0.177014		0		-0.0709776
Mtr.11327.1.S1_at	0.230606		Mtr.11327.1.S1_at	0.237629		0		0.00702334
Mtr.11328.1.S1_at	-0.0592416		Mtr.11328.1.S1_at	-0.287222		0		-0.22798
Mtr.11329.1.S1_at	0.184268		Mtr.11329.1.S1_at	0.341883		0		0.157614
Mtr.1133.1.S1_at	0.500204		Mtr.1133.1.S1_at	-0.108136		0		-0.60834
Mtr.11330.1.S1_at	-0.0279321		Mtr.11330.1.S1_at	-0.0482284		0		-0.0202963
Mtr.11331.1.S1_at	0.272934		Mtr.11331.1.S1_at	0.501596		0		0.228662
Mtr.11332.1.S1_at	-0.143171		Mtr.11332.1.S1_at	-0.23331		0		-0.0901385
Mtr.11333.1.S1_at	0.0675492		Mtr.11333.1.S1_at	0.146894		0		0.079345
Mtr.11334.1.S1_at	-0.176219		Mtr.11334.1.S1_at	-0.361213		0		-0.184994
Mtr.11334.1.S1_s_at	-0.248848		Mtr.11334.1.S1_s_at	-0.42475		0		-0.175902
Mtr.11335.1.S1_at	0.204128		Mtr.11335.1.S1_at	0.229334		0		0.0252055
Mtr.11336.1.S1_at	-0.20714		Mtr.11336.1.S1_at	-0.3063		0		-0.0991596
Mtr.11337.1.S1_at	-0.0321412		Mtr.11337.1.S1_at	-0.0289516		0		0.00318958
Mtr.11338.1.S1_at	-0.0378086		Mtr.11338.1.S1_at	0.0153558		0		0.0531643
Mtr.11339.1.S1_at	0.129708		Mtr.11339.1.S1_at	0.194287		0		0.0645788
Mtr.1134.1.S1_s_at	0.0479387		Mtr.1134.1.S1_s_at	0.106386		0		0.0584472
Mtr.11340.1.S1_at	-0.0216689		Mtr.11340.1.S1_at	0.00991119		0		0.0315801
Mtr.11341.1.S1_at	0.677926		Mtr.11341.1.S1_at	0.457448		0		-0.220478
Mtr.11343.1.S1_at	0.233332		Mtr.11343.1.S1_at	0.298862		0		0.0655291
Mtr.11344.1.S1_at	-0.0608038		Mtr.11344.1.S1_at	-0.18743		0		-0.126626
Mtr.11344.1.S1_s_at	-0.15225		Mtr.11344.1.S1_s_at	-0.221302		0		-0.0690518
Mtr.11345.1.S1_at	-0.123		Mtr.11345.1.S1_at	-0.191859		0		-0.0688592
Mtr.11346.1.S1_at	-0.158278		Mtr.11346.1.S1_at	-0.247121		0		-0.0888428
Mtr.11347.1.S1_at	-0.19003		Mtr.11347.1.S1_at	-0.278203		0		-0.0881726
Mtr.11348.1.S1_at	0.154732		Mtr.11348.1.S1_at	0.0970688		0		-0.0576627
Mtr.11349.1.S1_at	0.320768		Mtr.11349.1.S1_at	0.137778		0		-0.18299
Mtr.1135.1.S1_at	0.558026		Mtr.1135.1.S1_at	0.0368764		0		-0.52115
Mtr.11350.1.S1_at	0.289921		Mtr.11350.1.S1_at	0.355241		0		0.0653205
Mtr.11351.1.S1_at	0.33969		Mtr.11351.1.S1_at	0.115548		0		-0.224142
Mtr.11352.1.S1_at	-0.232347		Mtr.11352.1.S1_at	-0.386358		0		-0.154011
Mtr.11353.1.S1_at	-0.253917		Mtr.11353.1.S1_at	-0.392379		0		-0.138462
Mtr.11353.1.S1_s_at	-0.240717		Mtr.11353.1.S1_s_at	-0.368838		0		-0.128122
Mtr.11354.1.S1_at	-0.0288759		Mtr.11354.1.S1_at	-0.067192		0		-0.0383161
Mtr.11355.1.S1_at	0.447215		Mtr.11355.1.S1_at	0.522506		0		0.0752909
Mtr.11356.1.S1_at	0.0985565		Mtr.11356.1.S1_at	0.136362		0		0.0378055
Mtr.11357.1.S1_at	-0.239105		Mtr.11357.1.S1_at	-0.348816		0		-0.109712
Mtr.11358.1.S1_at	0.0344424		Mtr.11358.1.S1_at	-0.0155845		0		-0.0500269
Mtr.11359.1.S1_at	-0.116232		Mtr.11359.1.S1_at	-0.187147		0		-0.0709149
Mtr.1136.1.S1_at	0.285124		Mtr.1136.1.S1_at	-0.0698138		0		-0.354938
Mtr.11360.1.S1_at	0.518589		Mtr.11360.1.S1_at	0.27384		0		-0.244749
Mtr.11361.1.S1_at	-0.0661589		Mtr.11361.1.S1_at	-0.103421		0		-0.0372626
Mtr.11362.1.S1_at	-0.0940823		Mtr.11362.1.S1_at	-0.117471		0		-0.0233888
Mtr.11363.1.S1_at	-0.0913671		Mtr.11363.1.S1_at	-0.159728		0		-0.0683606
Mtr.11364.1.S1_at	-0.125262		Mtr.11364.1.S1_at	-0.184467		0		-0.0592059
Mtr.11365.1.S1_at	0.069741		Mtr.11365.1.S1_at	0.171496		0		0.101755
Mtr.11366.1.S1_at	0.55536		Mtr.11366.1.S1_at	0.226961		0		-0.328398
Mtr.11367.1.S1_at	-0.205187		Mtr.11367.1.S1_at	-0.326707		0		-0.12152
Mtr.11368.1.S1_at	0.155462		Mtr.11368.1.S1_at	0.267184		0		0.111721
Mtr.11369.1.S1_at	0.209892		Mtr.11369.1.S1_at	0.258824		0		0.0489319
Mtr.1137.1.S1_s_at	0.3982		Mtr.1137.1.S1_s_at	0.638762		0		0.240562
Mtr.11370.1.S1_at	0.0806616		Mtr.11370.1.S1_at	0.0877441		0		0.00708252
Mtr.11371.1.S1_at	0.235482		Mtr.11371.1.S1_at	0.423396		0		0.187914
Mtr.11372.1.S1_at	0.387119		Mtr.11372.1.S1_at	0.411059		0		0.0239402
Mtr.11373.1.S1_at	0.20203		Mtr.11373.1.S1_at	-0.0726417		0		-0.274672
Mtr.11374.1.S1_at	0.32702		Mtr.11374.1.S1_at	0.352757		0		0.025737
Mtr.11375.1.S1_at	-0.00855284		Mtr.11375.1.S1_at	-0.0523542		0		-0.0438013
Mtr.11376.1.S1_at	-0.186956		Mtr.11376.1.S1_at	-0.318443		0		-0.131487
Mtr.11377.1.S1_at	0.0400125		Mtr.11377.1.S1_at	0.122578		0		0.0825653
Mtr.11378.1.S1_at	-0.0934851		Mtr.11378.1.S1_at	-0.153464		0		-0.0599787
Mtr.11379.1.S1_at	-0.135054		Mtr.11379.1.S1_at	-0.197122		0		-0.062068
Mtr.1138.1.S1_at	0.225552		Mtr.1138.1.S1_at	-0.155876		0		-0.381427
Mtr.11380.1.S1_at	0.281864		Mtr.11380.1.S1_at	0.417491		0		0.135627
Mtr.11381.1.S1_at	0.122325		Mtr.11381.1.S1_at	0.238141		0		0.115816
Mtr.11382.1.S1_s_at	-0.115243		Mtr.11382.1.S1_s_at	-0.174268		0		-0.0590247
Mtr.11383.1.S1_at	0.444855		Mtr.11383.1.S1_at	0.573996		0		0.129141
Mtr.11384.1.S1_at	0.105695		Mtr.11384.1.S1_at	0.136677		0		0.0309815
Mtr.11385.1.S1_at	0.0867046		Mtr.11385.1.S1_at	0.0867321		0		2.7472e-05
Mtr.11386.1.S1_at	0.211984		Mtr.11386.1.S1_at	0.375979		0		0.163995
Mtr.11387.1.S1_at	-0.0948705		Mtr.11387.1.S1_at	-0.171539		0		-0.0766689
Mtr.11388.1.S1_at	-0.247333		Mtr.11388.1.S1_at	-0.394193		0		-0.146859
Mtr.11389.1.S1_at	0.0304485		Mtr.11389.1.S1_at	0.108154		0		0.0777055
Mtr.1139.1.S1_at	0.366855		Mtr.1139.1.S1_at	0.122737		0		-0.244118
Mtr.11390.1.S1_at	0.00114533		Mtr.11390.1.S1_at	0.0404489		0		0.0393036
Mtr.11391.1.S1_at	0.162604		Mtr.11391.1.S1_at	0.249739		0		0.0871344
Mtr.11392.1.S1_at	-0.157557		Mtr.11392.1.S1_at	-0.25661		0		-0.099053
Mtr.11393.1.S1_at	0.375996		Mtr.11393.1.S1_at	0.0650277		0		-0.310969
Mtr.11394.1.S1_at	0.043936		Mtr.11394.1.S1_at	0.122055		0		0.0781191
Mtr.11395.1.S1_at	0.154783		Mtr.11395.1.S1_at	0.191766		0		0.0369833
Mtr.11396.1.S1_at	0.206549		Mtr.11396.1.S1_at	0.488618		0		0.282069
Mtr.11397.1.S1_at	0.0718631		Mtr.11397.1.S1_at	0.189782		0		0.117919
Mtr.11398.1.S1_at	-0.229236		Mtr.11398.1.S1_at	-0.374368		0		-0.145132
Mtr.11399.1.S1_at	-0.157633		Mtr.11399.1.S1_at	-0.347325		0		-0.189692
Mtr.114.1.S1_at	0.260156		Mtr.114.1.S1_at	-0.110111		0		-0.370266
Mtr.1140.1.S1_at	0.372939		Mtr.1140.1.S1_at	-0.0406963		0		-0.413635
Mtr.11400.1.S1_at	0.318355		Mtr.11400.1.S1_at	0.519493		0		0.201138
Mtr.11401.1.S1_at	0.239612		Mtr.11401.1.S1_at	0.368487		0		0.128875
Mtr.11403.1.S1_s_at	-0.197852		Mtr.11403.1.S1_s_at	-0.302255		0		-0.104402
Mtr.11404.1.S1_at	0.0104784		Mtr.11404.1.S1_at	-0.00791418		0		-0.0183925
Mtr.11405.1.S1_at	0.462577		Mtr.11405.1.S1_at	0.00534866		0		-0.457229
Mtr.11406.1.S1_at	-0.125559		Mtr.11406.1.S1_at	-0.1434		0		-0.017841
Mtr.11407.1.S1_at	0.132976		Mtr.11407.1.S1_at	0.282811		0		0.149835
Mtr.11408.1.S1_at	-0.151705		Mtr.11408.1.S1_at	-0.238987		0		-0.0872818
Mtr.11409.1.S1_at	-0.0258558		Mtr.11409.1.S1_at	-0.0197527		0		0.00610308
Mtr.1141.1.S1_at	0.0239012		Mtr.1141.1.S1_at	-0.156593		0		-0.180494
Mtr.11410.1.S1_at	-0.0767346		Mtr.11410.1.S1_at	-0.134022		0		-0.0572872
Mtr.11411.1.S1_at	0.222975		Mtr.11411.1.S1_at	0.467033		0		0.244058
Mtr.11412.1.S1_at	-0.0465797		Mtr.11412.1.S1_at	-0.00931532		0		0.0372644
Mtr.11413.1.S1_at	0.262801		Mtr.11413.1.S1_at	0.45242		0		0.189619
Mtr.11414.1.S1_at	-0.0860397		Mtr.11414.1.S1_at	-0.083675		0		0.00236474
Mtr.11415.1.S1_at	0.039919		Mtr.11415.1.S1_at	-0.00243102		0		-0.0423501
Mtr.11416.1.S1_at	-0.175677		Mtr.11416.1.S1_at	-0.278649		0		-0.102972
Mtr.11417.1.S1_at	0.262575		Mtr.11417.1.S1_at	0.420866		0		0.158291
Mtr.11419.1.S1_at	0.120981		Mtr.11419.1.S1_at	0.171544		0		0.0505631
Mtr.1142.1.S1_at	0.219594		Mtr.1142.1.S1_at	0.340416		0		0.120822
Mtr.11421.1.S1_at	0.140089		Mtr.11421.1.S1_at	-0.0505276		0		-0.190616
Mtr.11423.1.S1_at	0.108189		Mtr.11423.1.S1_at	0.224451		0		0.116262
Mtr.11424.1.S1_at	0.0931317		Mtr.11424.1.S1_at	0.119086		0		0.0259541
Mtr.11425.1.S1_at	-0.0414231		Mtr.11425.1.S1_at	-0.130726		0		-0.0893024
Mtr.11426.1.S1_at	-0.0200203		Mtr.11426.1.S1_at	-0.0299296		0		-0.00990921
Mtr.11427.1.S1_at	0.0634517		Mtr.11427.1.S1_at	0.124566		0		0.0611145
Mtr.11428.1.S1_at	0.475241		Mtr.11428.1.S1_at	0.314293		0		-0.160947
Mtr.11429.1.S1_x_at	-0.0236208		Mtr.11429.1.S1_x_at	-0.010454		0		0.0131668
Mtr.1143.1.S1_at	0.299617		Mtr.1143.1.S1_at	-0.0364862		0		-0.336103
Mtr.11430.1.S1_s_at	0.0954289		Mtr.11430.1.S1_s_at	0.203316		0		0.107887
Mtr.11431.1.S1_at	-0.111369		Mtr.11431.1.S1_at	-0.190268		0		-0.0788989
Mtr.11432.1.S1_at	0.135418		Mtr.11432.1.S1_at	0.244578		0		0.10916
Mtr.11433.1.S1_at	0.0267411		Mtr.11433.1.S1_at	0.0866904		0		0.0599492
Mtr.11434.1.S1_at	0.0512984		Mtr.11434.1.S1_at	0.0380624		0		-0.0132359
Mtr.11435.1.S1_at	0.032426		Mtr.11435.1.S1_at	0.0749856		0		0.0425597
Mtr.11436.1.S1_at	-0.00267596		Mtr.11436.1.S1_at	-0.00935612		0		-0.00668016
Mtr.11437.1.S1_at	-0.0578754		Mtr.11437.1.S1_at	-0.139353		0		-0.0814774
Mtr.11438.1.S1_at	0.366775		Mtr.11438.1.S1_at	0.496896		0		0.130122
Mtr.11439.1.S1_s_at	-0.218705		Mtr.11439.1.S1_s_at	-0.382827		0		-0.164122
Mtr.1144.1.S1_at	0.449377		Mtr.1144.1.S1_at	-0.115831		0		-0.565208
Mtr.11440.1.S1_at	-0.136084		Mtr.11440.1.S1_at	-0.22416		0		-0.0880753
Mtr.11441.1.S1_at	0.115133		Mtr.11441.1.S1_at	0.189198		0		0.0740646
Mtr.11442.1.S1_at	-0.111495		Mtr.11442.1.S1_at	-0.162575		0		-0.0510803
Mtr.11443.1.S1_at	0.123009		Mtr.11443.1.S1_at	0.231858		0		0.108849
Mtr.11444.1.S1_at	-0.197913		Mtr.11444.1.S1_at	-0.31944		0		-0.121527
Mtr.11445.1.S1_at	-0.029354		Mtr.11445.1.S1_at	-0.0544603		0		-0.0251063
Mtr.11446.1.S1_at	0.301766		Mtr.11446.1.S1_at	0.27011		0		-0.0316565
Mtr.11446.1.S1_s_at	-0.0267565		Mtr.11446.1.S1_s_at	-0.11378		0		-0.087024
Mtr.11447.1.S1_at	0.120681		Mtr.11447.1.S1_at	0.0209444		0		-0.0997368
Mtr.11448.1.S1_at	-0.210418		Mtr.11448.1.S1_at	-0.34686		0		-0.136442
Mtr.11449.1.S1_at	0.273808		Mtr.11449.1.S1_at	0.130197		0		-0.143611
Mtr.1145.1.S1_at	0.179575		Mtr.1145.1.S1_at	-0.133703		0		-0.313278
Mtr.11450.1.S1_at	0.301355		Mtr.11450.1.S1_at	0.431699		0		0.130344
Mtr.11451.1.S1_at	0.508102		Mtr.11451.1.S1_at	0.323925		0		-0.184176
Mtr.11452.1.S1_at	-0.0650616		Mtr.11452.1.S1_at	-0.135067		0		-0.0700049
Mtr.11453.1.S1_at	-0.193602		Mtr.11453.1.S1_at	-0.308552		0		-0.11495
Mtr.11454.1.S1_at	0.31156		Mtr.11454.1.S1_at	0.47558		0		0.16402
Mtr.11455.1.S1_s_at	-0.0837918		Mtr.11455.1.S1_s_at	-0.0648869		0		0.0189049
Mtr.11456.1.S1_at	-0.100227		Mtr.11456.1.S1_at	-0.241783		0		-0.141556
Mtr.11456.1.S1_s_at	-0.157216		Mtr.11456.1.S1_s_at	-0.240564		0		-0.0833483
Mtr.11457.1.S1_at	0.0739676		Mtr.11457.1.S1_at	0.133709		0		0.059741
Mtr.11458.1.S1_at	-0.145496		Mtr.11458.1.S1_at	-0.224489		0		-0.0789934
Mtr.11459.1.S1_at	0.0996476		Mtr.11459.1.S1_at	0.192679		0		0.093031
Mtr.1146.1.S1_at	0.471462		Mtr.1146.1.S1_at	0.0837603		0		-0.387701
Mtr.11460.1.S1_at	-0.101491		Mtr.11460.1.S1_at	-0.183437		0		-0.081946
Mtr.11461.1.S1_at	-0.23996		Mtr.11461.1.S1_at	-0.357764		0		-0.117805
Mtr.11462.1.S1_s_at	-0.143183		Mtr.11462.1.S1_s_at	-0.209258		0		-0.0660745
Mtr.11463.1.S1_at	0.105898		Mtr.11463.1.S1_at	0.317191		0		0.211294
Mtr.11464.1.S1_at	-0.0812092		Mtr.11464.1.S1_at	-0.0893418		0		-0.00813256
Mtr.11465.1.S1_at	0.0985029		Mtr.11465.1.S1_at	0.271192		0		0.172689
Mtr.11466.1.S1_at	-0.0912854		Mtr.11466.1.S1_at	-0.133753		0		-0.0424676
Mtr.11467.1.S1_at	-0.0956426		Mtr.11467.1.S1_at	-0.161294		0		-0.0656513
Mtr.11468.1.S1_at	0.111026		Mtr.11468.1.S1_at	0.124106		0		0.0130795
Mtr.11469.1.S1_at	0.474101		Mtr.11469.1.S1_at	0.349107		0		-0.124994
Mtr.11470.1.S1_at	0.122113		Mtr.11470.1.S1_at	0.236761		0		0.114648
Mtr.11471.1.S1_at	-0.250098		Mtr.11471.1.S1_at	-0.395888		0		-0.14579
Mtr.11472.1.S1_s_at	-0.0192502		Mtr.11472.1.S1_s_at	0.00991432		0		0.0291645
Mtr.11473.1.S1_at	0.446496		Mtr.11473.1.S1_at	0.417728		0		-0.0287687
Mtr.11474.1.S1_at	-0.204457		Mtr.11474.1.S1_at	-0.363279		0		-0.158821
Mtr.11475.1.S1_at	0.0033642		Mtr.11475.1.S1_at	0.0261408		0		0.0227766
Mtr.11476.1.S1_at	0.25713		Mtr.11476.1.S1_at	0.443965		0		0.186836
Mtr.11477.1.S1_at	-0.120366		Mtr.11477.1.S1_at	-0.193445		0		-0.0730797
Mtr.11478.1.S1_at	0.1075		Mtr.11478.1.S1_at	-0.000949701		0		-0.10845
Mtr.11479.1.S1_at	-0.253675		Mtr.11479.1.S1_at	-0.38154		0		-0.127865
Mtr.1148.1.S1_at	0.205646		Mtr.1148.1.S1_at	-0.045454		0		-0.2511
Mtr.1148.1.S1_s_at	-0.103443		Mtr.1148.1.S1_s_at	-0.265077		0		-0.161634
Mtr.11480.1.S1_at	0.00138583		Mtr.11480.1.S1_at	0.0127326		0		0.0113467
Mtr.11481.1.S1_at	0.247183		Mtr.11481.1.S1_at	0.332363		0		0.0851797
Mtr.11482.1.S1_at	0.000651344		Mtr.11482.1.S1_at	-0.117326		0		-0.117977
Mtr.11483.1.S1_at	-0.119326		Mtr.11483.1.S1_at	-0.15507		0		-0.0357445
Mtr.11485.1.S1_at	-0.0201715		Mtr.11485.1.S1_at	0.00727436		0		0.0274458
Mtr.11486.1.S1_at	0.0298053		Mtr.11486.1.S1_at	-0.0315556		0		-0.0613609
Mtr.11487.1.S1_at	0.0919305		Mtr.11487.1.S1_at	0.0577396		0		-0.0341909
Mtr.11488.1.S1_at	0.238214		Mtr.11488.1.S1_at	0.295097		0		0.0568826
Mtr.11489.1.S1_at	-0.0173446		Mtr.11489.1.S1_at	-0.0447474		0		-0.0274028
Mtr.1149.1.S1_s_at	0.0186098		Mtr.1149.1.S1_s_at	-0.123897		0		-0.142507
Mtr.11490.1.S1_at	0.0756155		Mtr.11490.1.S1_at	0.14039		0		0.0647749
Mtr.11491.1.S1_at	0.0671263		Mtr.11491.1.S1_at	0.117158		0		0.0500312
Mtr.11492.1.S1_at	-0.22036		Mtr.11492.1.S1_at	-0.303818		0		-0.083458
Mtr.11493.1.S1_at	-0.0588331		Mtr.11493.1.S1_at	-0.15821		0		-0.0993771
Mtr.11494.1.S1_at	0.283057		Mtr.11494.1.S1_at	0.469812		0		0.186755
Mtr.11495.1.S1_at	0.211853		Mtr.11495.1.S1_at	0.358333		0		0.14648
Mtr.11496.1.S1_at	-0.285059		Mtr.11496.1.S1_at	-0.464009		0		-0.17895
Mtr.11497.1.S1_at	0.321932		Mtr.11497.1.S1_at	0.408735		0		0.0868027
Mtr.11498.1.S1_at	-0.262261		Mtr.11498.1.S1_at	-0.391787		0		-0.129526
Mtr.11499.1.S1_at	-0.0967844		Mtr.11499.1.S1_at	-0.153925		0		-0.0571402
Mtr.115.1.S1_at	0.0865141		Mtr.115.1.S1_at	0.171981		0		0.085467
Mtr.1150.1.S1_at	0.15706		Mtr.1150.1.S1_at	-0.0803551		0		-0.237415
Mtr.11500.1.S1_at	0.137161		Mtr.11500.1.S1_at	0.242469		0		0.105309
Mtr.11501.1.S1_at	0.103636		Mtr.11501.1.S1_at	0.12936		0		0.025724
Mtr.11502.1.S1_at	0.712201		Mtr.11502.1.S1_at	0.215216		0		-0.496985
Mtr.11503.1.S1_at	-0.0671331		Mtr.11503.1.S1_at	-0.100426		0		-0.033293
Mtr.11504.1.S1_at	0.263654		Mtr.11504.1.S1_at	0.422573		0		0.158919
Mtr.11505.1.S1_at	0.0416458		Mtr.11505.1.S1_at	0.159694		0		0.118048
Mtr.11506.1.S1_at	0.0324085		Mtr.11506.1.S1_at	0.104343		0		0.0719348
Mtr.11507.1.S1_at	0.257364		Mtr.11507.1.S1_at	0.296708		0		0.0393438
Mtr.11508.1.S1_at	0.383068		Mtr.11508.1.S1_at	0.414974		0		0.0319055
Mtr.11509.1.S1_at	-0.0156012		Mtr.11509.1.S1_at	-0.00599246		0		0.00960878
Mtr.1151.1.S1_at	-0.270407		Mtr.1151.1.S1_at	-0.41174		0		-0.141333
Mtr.11510.1.S1_at	-0.102668		Mtr.11510.1.S1_at	-0.150321		0		-0.0476529
Mtr.11511.1.S1_at	0.0725568		Mtr.11511.1.S1_at	0.0715744		0		-0.000982397
Mtr.11512.1.S1_at	0.0294823		Mtr.11512.1.S1_at	0.063492		0		0.0340097
Mtr.11513.1.S1_at	0.182645		Mtr.11513.1.S1_at	0.14771		0		-0.0349357
Mtr.11514.1.S1_at	-0.275733		Mtr.11514.1.S1_at	-0.433467		0		-0.157734
Mtr.11515.1.S1_at	-0.0735425		Mtr.11515.1.S1_at	-0.060094		0		0.0134484
Mtr.11516.1.S1_at	0.444628		Mtr.11516.1.S1_at	0.440592		0		-0.00403639
Mtr.11517.1.S1_at	0.0329389		Mtr.11517.1.S1_at	0.0290669		0		-0.00387201
Mtr.11518.1.S1_at	-0.131549		Mtr.11518.1.S1_at	-0.227362		0		-0.0958126
Mtr.11519.1.S1_at	0.0703135		Mtr.11519.1.S1_at	0.0273638		0		-0.0429497
Mtr.1152.1.S1_at	0.448185		Mtr.1152.1.S1_at	-0.0374878		0		-0.485673
Mtr.11520.1.S1_at	-0.0912962		Mtr.11520.1.S1_at	-0.0838819		0		0.0074143
Mtr.11520.1.S1_s_at	-0.0874013		Mtr.11520.1.S1_s_at	-0.0768994		0		0.0105018
Mtr.11521.1.S1_at	-0.12466		Mtr.11521.1.S1_at	-0.216388		0		-0.0917277
Mtr.11522.1.S1_at	-0.17938		Mtr.11522.1.S1_at	-0.319315		0		-0.139935
Mtr.11523.1.S1_at	-0.237682		Mtr.11523.1.S1_at	-0.371186		0		-0.133504
Mtr.11524.1.S1_at	-0.132801		Mtr.11524.1.S1_at	-0.21305		0		-0.0802487
Mtr.11525.1.S1_at	-0.195048		Mtr.11525.1.S1_at	-0.3438		0		-0.148752
Mtr.11526.1.S1_at	-0.0817365		Mtr.11526.1.S1_at	-0.123626		0		-0.0418895
Mtr.11527.1.S1_at	-0.265586		Mtr.11527.1.S1_at	-0.423562		0		-0.157976
Mtr.11528.1.S1_at	-0.209826		Mtr.11528.1.S1_at	-0.332043		0		-0.122217
Mtr.11529.1.S1_at	-0.164771		Mtr.11529.1.S1_at	-0.269124		0		-0.104352
Mtr.1153.1.S1_at	0.164586		Mtr.1153.1.S1_at	0.173601		0		0.00901571
Mtr.1153.1.S1_x_at	0.138914		Mtr.1153.1.S1_x_at	0.179674		0		0.0407604
Mtr.11530.1.S1_at	-0.244262		Mtr.11530.1.S1_at	-0.411158		0		-0.166896
Mtr.11531.1.S1_s_at	-0.0124222		Mtr.11531.1.S1_s_at	-0.0400724		0		-0.0276503
Mtr.11532.1.S1_at	-0.0627325		Mtr.11532.1.S1_at	-0.104589		0		-0.0418563
Mtr.11533.1.S1_at	0.135999		Mtr.11533.1.S1_at	0.212641		0		0.0766417
Mtr.11534.1.S1_at	-0.248993		Mtr.11534.1.S1_at	-0.416471		0		-0.167478
Mtr.11535.1.S1_at	0.117357		Mtr.11535.1.S1_at	0.393397		0		0.276039
Mtr.11536.1.S1_at	-0.196161		Mtr.11536.1.S1_at	-0.289804		0		-0.0936426
Mtr.11537.1.S1_at	-0.17689		Mtr.11537.1.S1_at	-0.304268		0		-0.127378
Mtr.11538.1.S1_at	0.127511		Mtr.11538.1.S1_at	0.186757		0		0.0592453
Mtr.11539.1.S1_at	-0.17594		Mtr.11539.1.S1_at	-0.358626		0		-0.182686
Mtr.1154.1.S1_at	0.298201		Mtr.1154.1.S1_at	0.491357		0		0.193156
Mtr.11540.1.S1_at	0.0788589		Mtr.11540.1.S1_at	-0.262822		0		-0.341681
Mtr.11541.1.S1_at	0.146221		Mtr.11541.1.S1_at	0.377522		0		0.231301
Mtr.11542.1.S1_s_at	-0.178298		Mtr.11542.1.S1_s_at	-0.268777		0		-0.0904788
Mtr.11543.1.S1_at	-0.113932		Mtr.11543.1.S1_at	-0.138767		0		-0.0248345
Mtr.11544.1.S1_at	0.0226009		Mtr.11544.1.S1_at	0.0493713		0		0.0267704
Mtr.11545.1.S1_at	-0.169122		Mtr.11545.1.S1_at	-0.283319		0		-0.114197
Mtr.11546.1.S1_at	-0.205798		Mtr.11546.1.S1_at	-0.333325		0		-0.127527
Mtr.11547.1.S1_at	0.168317		Mtr.11547.1.S1_at	0.17206		0		0.00374283
Mtr.11548.1.S1_at	-0.153204		Mtr.11548.1.S1_at	-0.297197		0		-0.143993
Mtr.11549.1.S1_at	-0.203568		Mtr.11549.1.S1_at	-0.317254		0		-0.113686
Mtr.1155.1.S1_at	0.323005		Mtr.1155.1.S1_at	0.42742		0		0.104416
Mtr.11550.1.S1_at	-0.138583		Mtr.11550.1.S1_at	-0.199653		0		-0.0610701
Mtr.11551.1.S1_at	0.447663		Mtr.11551.1.S1_at	0.503552		0		0.0558886
Mtr.11552.1.S1_at	0.0397965		Mtr.11552.1.S1_at	0.1088		0		0.0690037
Mtr.11553.1.S1_at	0.126256		Mtr.11553.1.S1_at	0.185462		0		0.0592062
Mtr.11554.1.S1_at	-0.217953		Mtr.11554.1.S1_at	-0.338908		0		-0.120955
Mtr.11555.1.S1_at	-0.089381		Mtr.11555.1.S1_at	-0.146012		0		-0.0566306
Mtr.11556.1.S1_at	0.0523339		Mtr.11556.1.S1_at	0.0336908		0		-0.0186431
Mtr.11557.1.S1_at	-0.080097		Mtr.11557.1.S1_at	-0.0735066		0		0.00659039
Mtr.11558.1.S1_at	0.154206		Mtr.11558.1.S1_at	0.167973		0		0.0137668
Mtr.11558.1.S1_s_at	0.042399		Mtr.11558.1.S1_s_at	0.0508867		0		0.00848771
Mtr.1156.1.S1_at	0.0824987		Mtr.1156.1.S1_at	0.206196		0		0.123697
Mtr.11560.1.S1_s_at	-0.220249		Mtr.11560.1.S1_s_at	-0.333177		0		-0.112928
Mtr.11561.1.S1_at	-0.0959378		Mtr.11561.1.S1_at	-0.123192		0		-0.0272542
Mtr.11562.1.S1_at	0.292173		Mtr.11562.1.S1_at	0.335623		0		0.0434493
Mtr.11563.1.S1_at	0.228474		Mtr.11563.1.S1_at	0.327424		0		0.0989497
Mtr.11564.1.S1_at	0.172445		Mtr.11564.1.S1_at	0.211337		0		0.0388917
Mtr.11565.1.S1_at	-0.0667019		Mtr.11565.1.S1_at	-0.106621		0		-0.0399191
Mtr.11566.1.S1_at	0.248105		Mtr.11566.1.S1_at	0.0519925		0		-0.196113
Mtr.11567.1.S1_at	-0.0598692		Mtr.11567.1.S1_at	-0.241814		0		-0.181944
Mtr.11567.1.S1_s_at	-0.103215		Mtr.11567.1.S1_s_at	-0.308237		0		-0.205022
Mtr.11568.1.S1_at	-0.0337699		Mtr.11568.1.S1_at	-0.0348275		0		-0.00105763
Mtr.11569.1.S1_at	0.547087		Mtr.11569.1.S1_at	0.269471		0		-0.277616
Mtr.1157.1.S1_s_at	0.123553		Mtr.1157.1.S1_s_at	0.0720543		0		-0.0514983
Mtr.11570.1.S1_at	0.130141		Mtr.11570.1.S1_at	0.154205		0		0.0240635
Mtr.11571.1.S1_at	0.296305		Mtr.11571.1.S1_at	0.586079		0		0.289774
Mtr.11571.1.S1_s_at	0.150271		Mtr.11571.1.S1_s_at	0.439116		0		0.288845
Mtr.11572.1.S1_at	-0.0955317		Mtr.11572.1.S1_at	-0.140854		0		-0.0453221
Mtr.11573.1.S1_at	-0.145329		Mtr.11573.1.S1_at	-0.207151		0		-0.0618217
Mtr.11574.1.S1_at	-0.231059		Mtr.11574.1.S1_at	-0.371592		0		-0.140533
Mtr.11575.1.S1_at	0.0437277		Mtr.11575.1.S1_at	0.13971		0		0.0959824
Mtr.11576.1.S1_at	-0.0625231		Mtr.11576.1.S1_at	-0.103779		0		-0.0412556
Mtr.11577.1.S1_at	0.10466		Mtr.11577.1.S1_at	-0.0602487		0		-0.164909
Mtr.11578.1.S1_at	-0.126669		Mtr.11578.1.S1_at	-0.188152		0		-0.0614835
Mtr.11579.1.S1_at	-0.0506681		Mtr.11579.1.S1_at	-0.0407893		0		0.00987886
Mtr.1158.1.S1_at	0.390683		Mtr.1158.1.S1_at	0.334122		0		-0.0565609
Mtr.11580.1.S1_at	-0.0285324		Mtr.11580.1.S1_at	-0.107666		0		-0.0791337
Mtr.11581.1.S1_at	0.00280091		Mtr.11581.1.S1_at	0.00836806		0		0.00556714
Mtr.11582.1.S1_at	-0.127593		Mtr.11582.1.S1_at	-0.251301		0		-0.123708
Mtr.11582.1.S1_s_at	-0.217458		Mtr.11582.1.S1_s_at	-0.338655		0		-0.121197
Mtr.11583.1.S1_at	-0.0602141		Mtr.11583.1.S1_at	-0.0680145		0		-0.00780048
Mtr.11584.1.S1_at	-0.00522935		Mtr.11584.1.S1_at	-0.319247		0		-0.314018
Mtr.11585.1.S1_at	-0.27878		Mtr.11585.1.S1_at	-0.442583		0		-0.163803
Mtr.11586.1.S1_at	-0.0039563		Mtr.11586.1.S1_at	-0.00808389		0		-0.00412759
Mtr.11587.1.S1_at	0.337739		Mtr.11587.1.S1_at	0.54505		0		0.20731
Mtr.11588.1.S1_at	-0.0302844		Mtr.11588.1.S1_at	0.0013126		0		0.031597
Mtr.11589.1.S1_at	-0.0312813		Mtr.11589.1.S1_at	-0.00671984		0		0.0245614
Mtr.1159.1.S1_at	-0.00483046		Mtr.1159.1.S1_at	-0.00861456		0		-0.0037841
Mtr.11590.1.S1_at	-0.0762183		Mtr.11590.1.S1_at	-0.0576823		0		0.018536
Mtr.11591.1.S1_at	-0.148218		Mtr.11591.1.S1_at	-0.22422		0		-0.0760013
Mtr.11592.1.S1_at	-0.0926062		Mtr.11592.1.S1_at	-0.374931		0		-0.282325
Mtr.11593.1.S1_at	0.148247		Mtr.11593.1.S1_at	0.222523		0		0.0742762
Mtr.11594.1.S1_at	-0.0170697		Mtr.11594.1.S1_at	0.00209963		0		0.0191694
Mtr.11595.1.S1_at	-0.0457381		Mtr.11595.1.S1_at	-0.0819414		0		-0.0362033
Mtr.11596.1.S1_at	0.066054		Mtr.11596.1.S1_at	0.0635452		0		-0.00250887
Mtr.11597.1.S1_at	-0.101726		Mtr.11597.1.S1_at	-0.161188		0		-0.0594616
Mtr.11598.1.S1_at	0.0440739		Mtr.11598.1.S1_at	0.0579354		0		0.0138615
Mtr.11599.1.S1_at	0.416484		Mtr.11599.1.S1_at	0.375689		0		-0.040795
Mtr.116.1.S1_s_at	0.307944		Mtr.116.1.S1_s_at	-0.134726		0		-0.44267
Mtr.1160.1.S1_at	0.0608362		Mtr.1160.1.S1_at	-0.0101961		0		-0.0710323
Mtr.11600.1.S1_at	0.0818386		Mtr.11600.1.S1_at	0.0122443		0		-0.0695943
Mtr.11601.1.S1_at	-0.00643954		Mtr.11601.1.S1_at	-0.068358		0		-0.0619184
Mtr.11602.1.S1_at	0.115224		Mtr.11602.1.S1_at	0.161165		0		0.0459411
Mtr.11603.1.S1_at	-0.0821969		Mtr.11603.1.S1_at	-0.13107		0		-0.0488728
Mtr.11604.1.S1_at	0.0352807		Mtr.11604.1.S1_at	0.0455097		0		0.0102291
Mtr.11604.1.S1_s_at	-0.0204952		Mtr.11604.1.S1_s_at	0.00549704		0		0.0259923
Mtr.11605.1.S1_s_at	-0.0177291		Mtr.11605.1.S1_s_at	-0.0392561		0		-0.0215269
Mtr.11606.1.S1_at	-0.0167792		Mtr.11606.1.S1_at	-0.166851		0		-0.150072
Mtr.11607.1.S1_at	-0.215781		Mtr.11607.1.S1_at	-0.353763		0		-0.137982
Mtr.11608.1.S1_at	-0.00585618		Mtr.11608.1.S1_at	-0.0116061		0		-0.00574993
Mtr.11609.1.S1_at	-0.148608		Mtr.11609.1.S1_at	-0.258561		0		-0.109953
Mtr.1161.1.S1_at	0.338366		Mtr.1161.1.S1_at	-0.0820767		0		-0.420442
Mtr.11610.1.S1_at	0.140158		Mtr.11610.1.S1_at	0.182584		0		0.042426
Mtr.11611.1.S1_at	0.128185		Mtr.11611.1.S1_at	0.11509		0		-0.0130948
Mtr.11612.1.S1_at	-0.0127548		Mtr.11612.1.S1_at	-0.0255488		0		-0.0127939
Mtr.11613.1.S1_at	0.0468949		Mtr.11613.1.S1_at	-0.0260499		0		-0.0729448
Mtr.11614.1.S1_at	0.496325		Mtr.11614.1.S1_at	0.39607		0		-0.100255
Mtr.11615.1.S1_at	0.381289		Mtr.11615.1.S1_at	0.0380049		0		-0.343284
Mtr.11616.1.S1_at	0.192485		Mtr.11616.1.S1_at	0.211935		0		0.01945
Mtr.11617.1.S1_at	-0.0211209		Mtr.11617.1.S1_at	-0.284601		0		-0.263481
Mtr.11618.1.S1_at	0.182236		Mtr.11618.1.S1_at	0.176961		0		-0.00527541
Mtr.11619.1.S1_at	0.0936584		Mtr.11619.1.S1_at	0.157945		0		0.0642864
Mtr.1162.1.S1_at	0.231346		Mtr.1162.1.S1_at	0.0351692		0		-0.196177
Mtr.11620.1.S1_at	-0.117122		Mtr.11620.1.S1_at	-0.230195		0		-0.113073
Mtr.11621.1.S1_at	-0.105608		Mtr.11621.1.S1_at	-0.153156		0		-0.0475475
Mtr.11622.1.S1_at	0.390956		Mtr.11622.1.S1_at	0.298983		0		-0.0919724
Mtr.11623.1.S1_at	-0.0405275		Mtr.11623.1.S1_at	-0.055308		0		-0.0147804
Mtr.11624.1.S1_at	-0.151377		Mtr.11624.1.S1_at	-0.239229		0		-0.0878521
Mtr.11625.1.S1_at	0.00676778		Mtr.11625.1.S1_at	-0.0788713		0		-0.085639
Mtr.11626.1.S1_at	0.0766801		Mtr.11626.1.S1_at	0.185185		0		0.108505
Mtr.11627.1.S1_at	0.0480861		Mtr.11627.1.S1_at	0.104749		0		0.0566626
Mtr.11627.1.S1_s_at	0.0590689		Mtr.11627.1.S1_s_at	0.137824		0		0.0787547
Mtr.11628.1.S1_at	0.580621		Mtr.11628.1.S1_at	-0.0527103		0		-0.633331
Mtr.11629.1.S1_at	-0.0545619		Mtr.11629.1.S1_at	-0.0491475		0		0.00541435
Mtr.1163.1.S1_at	0.415704		Mtr.1163.1.S1_at	-0.0451655		0		-0.460869
Mtr.11630.1.S1_at	-0.247298		Mtr.11630.1.S1_at	-0.378751		0		-0.131453
Mtr.11631.1.S1_at	-0.207044		Mtr.11631.1.S1_at	-0.343184		0		-0.13614
Mtr.11632.1.S1_at	-0.101306		Mtr.11632.1.S1_at	-0.256035		0		-0.15473
Mtr.11633.1.S1_at	-0.209343		Mtr.11633.1.S1_at	-0.317944		0		-0.108601
Mtr.11634.1.S1_at	-0.157425		Mtr.11634.1.S1_at	-0.263821		0		-0.106396
Mtr.11635.1.S1_at	-0.144939		Mtr.11635.1.S1_at	-0.287714		0		-0.142775
Mtr.11636.1.S1_at	0.0941749		Mtr.11636.1.S1_at	0.148141		0		0.0539661
Mtr.11637.1.S1_at	-0.229839		Mtr.11637.1.S1_at	-0.361838		0		-0.131999
Mtr.11638.1.S1_at	0.04565		Mtr.11638.1.S1_at	0.0303012		0		-0.0153488
Mtr.11639.1.S1_at	0.0707054		Mtr.11639.1.S1_at	0.134222		0		0.0635163
Mtr.1164.1.S1_x_at	-0.25216		Mtr.1164.1.S1_x_at	-0.399099		0		-0.146939
Mtr.11640.1.S1_at	-0.0636144		Mtr.11640.1.S1_at	-0.111086		0		-0.047472
Mtr.11641.1.S1_at	-0.0361435		Mtr.11641.1.S1_at	-0.0240051		0		0.0121384
Mtr.11642.1.S1_at	-0.0727188		Mtr.11642.1.S1_at	-0.119729		0		-0.0470103
Mtr.11643.1.S1_at	-0.147454		Mtr.11643.1.S1_at	-0.285273		0		-0.137819
Mtr.11644.1.S1_at	-0.0296828		Mtr.11644.1.S1_at	-0.228605		0		-0.198923
Mtr.11645.1.S1_at	-0.178486		Mtr.11645.1.S1_at	-0.284515		0		-0.10603
Mtr.11646.1.S1_at	-0.134071		Mtr.11646.1.S1_at	-0.187374		0		-0.0533034
Mtr.11647.1.S1_at	0.039926		Mtr.11647.1.S1_at	-0.148308		0		-0.188234
Mtr.11647.1.S1_s_at	-0.12487		Mtr.11647.1.S1_s_at	-0.204897		0		-0.080027
Mtr.11648.1.S1_at	-0.0739872		Mtr.11648.1.S1_at	-0.123471		0		-0.0494835
Mtr.11649.1.S1_at	0.0598947		Mtr.11649.1.S1_at	0.121201		0		0.061306
Mtr.1165.1.S1_x_at	0.329741		Mtr.1165.1.S1_x_at	0.0460415		0		-0.2837
Mtr.11650.1.S1_at	0.0486385		Mtr.11650.1.S1_at	0.0544565		0		0.00581795
Mtr.11651.1.S1_at	-0.135211		Mtr.11651.1.S1_at	-0.25053		0		-0.115319
Mtr.11652.1.S1_at	-0.235482		Mtr.11652.1.S1_at	-0.383746		0		-0.148264
Mtr.11653.1.S1_at	-0.165406		Mtr.11653.1.S1_at	-0.300009		0		-0.134603
Mtr.11653.1.S1_s_at	-0.197479		Mtr.11653.1.S1_s_at	-0.33937		0		-0.141891
Mtr.11654.1.S1_at	0.0217114		Mtr.11654.1.S1_at	0.0272396		0		0.00552821
Mtr.11655.1.S1_at	0.0728575		Mtr.11655.1.S1_at	-0.0384323		0		-0.11129
Mtr.11656.1.S1_at	-0.117256		Mtr.11656.1.S1_at	-0.170159		0		-0.0529024
Mtr.11657.1.S1_at	-0.159105		Mtr.11657.1.S1_at	-0.267923		0		-0.108818
Mtr.11658.1.S1_at	-0.0711875		Mtr.11658.1.S1_at	-0.145666		0		-0.0744781
Mtr.11659.1.S1_at	-0.13858		Mtr.11659.1.S1_at	-0.206994		0		-0.0684132
Mtr.1166.1.S1_s_at	0.380301		Mtr.1166.1.S1_s_at	0.119743		0		-0.260558
Mtr.11660.1.S1_at	0.0166516		Mtr.11660.1.S1_at	-0.0169998		0		-0.0336514
Mtr.11661.1.S1_at	0.0292574		Mtr.11661.1.S1_at	0.101216		0		0.0719583
Mtr.11662.1.S1_at	-0.139703		Mtr.11662.1.S1_at	-0.26398		0		-0.124277
Mtr.11663.1.S1_at	-0.13991		Mtr.11663.1.S1_at	-0.199642		0		-0.0597319
Mtr.11664.1.S1_at	-0.141219		Mtr.11664.1.S1_at	-0.216464		0		-0.0752446
Mtr.11665.1.S1_at	0.470962		Mtr.11665.1.S1_at	0.105086		0		-0.365876
Mtr.11666.1.S1_at	0.0689329		Mtr.11666.1.S1_at	0.201077		0		0.132144
Mtr.11667.1.S1_at	-0.262877		Mtr.11667.1.S1_at	-0.402567		0		-0.139689
Mtr.11668.1.S1_at	-0.083483		Mtr.11668.1.S1_at	-0.134546		0		-0.051063
Mtr.11669.1.S1_at	-0.0386616		Mtr.11669.1.S1_at	-0.132347		0		-0.093685
Mtr.1167.1.S1_s_at	-0.184237		Mtr.1167.1.S1_s_at	-0.266937		0		-0.0827002
Mtr.11670.1.S1_s_at	0.177795		Mtr.11670.1.S1_s_at	0.410514		0		0.232719
Mtr.11671.1.S1_at	0.0686877		Mtr.11671.1.S1_at	0.230171		0		0.161483
Mtr.11672.1.S1_at	0.210026		Mtr.11672.1.S1_at	0.492363		0		0.282337
Mtr.11673.1.S1_at	-0.0432342		Mtr.11673.1.S1_at	-0.0908377		0		-0.0476035
Mtr.11674.1.S1_at	0.0031425		Mtr.11674.1.S1_at	0.0625411		0		0.0593986
Mtr.11675.1.S1_at	0.133691		Mtr.11675.1.S1_at	0.230892		0		0.0972005
Mtr.11676.1.S1_at	-0.0317959		Mtr.11676.1.S1_at	-0.0588954		0		-0.0270996
Mtr.11677.1.S1_at	-0.154747		Mtr.11677.1.S1_at	-0.242098		0		-0.0873516
Mtr.11678.1.S1_at	0.148566		Mtr.11678.1.S1_at	0.154243		0		0.00567737
Mtr.11679.1.S1_at	0.00449242		Mtr.11679.1.S1_at	0.00423327		0		-0.000259156
Mtr.11680.1.S1_at	0.0724565		Mtr.11680.1.S1_at	-0.171853		0		-0.244309
Mtr.11681.1.S1_at	-0.089736		Mtr.11681.1.S1_at	-0.136732		0		-0.0469963
Mtr.11682.1.S1_at	0.197968		Mtr.11682.1.S1_at	0.327696		0		0.129729
Mtr.11683.1.S1_at	0.00603812		Mtr.11683.1.S1_at	-0.175988		0		-0.182026
Mtr.11684.1.S1_at	-0.0135776		Mtr.11684.1.S1_at	0.0373207		0		0.0508982
Mtr.11685.1.S1_s_at	-0.0203178		Mtr.11685.1.S1_s_at	-0.00913799		0		0.0111798
Mtr.11686.1.S1_at	-0.0668879		Mtr.11686.1.S1_at	-0.0699166		0		-0.00302863
Mtr.11687.1.S1_at	0.0545816		Mtr.11687.1.S1_at	0.0662717		0		0.0116901
Mtr.11688.1.S1_at	-0.0599713		Mtr.11688.1.S1_at	-0.150005		0		-0.0900333
Mtr.11689.1.S1_at	0.0297372		Mtr.11689.1.S1_at	0.0358027		0		0.0060655
Mtr.1169.1.S1_s_at	0.373868		Mtr.1169.1.S1_s_at	-0.0460902		0		-0.419958
Mtr.1169.1.S1_x_at	0.200955		Mtr.1169.1.S1_x_at	-0.0773199		0		-0.278274
Mtr.11690.1.S1_at	-0.226588		Mtr.11690.1.S1_at	-0.356639		0		-0.130052
Mtr.11691.1.S1_at	-0.179122		Mtr.11691.1.S1_at	-0.311954		0		-0.132832
Mtr.11692.1.S1_at	0.129984		Mtr.11692.1.S1_at	0.1815		0		0.0515151
Mtr.11693.1.S1_s_at	-0.0383218		Mtr.11693.1.S1_s_at	-0.0361939		0		0.00212789
Mtr.11694.1.S1_at	0.365304		Mtr.11694.1.S1_at	0.514811		0		0.149507
Mtr.11695.1.S1_at	0.018676		Mtr.11695.1.S1_at	-0.0261858		0		-0.0448618
Mtr.11696.1.S1_at	0.164972		Mtr.11696.1.S1_at	-0.024182		0		-0.189154
Mtr.11697.1.S1_at	0.395473		Mtr.11697.1.S1_at	0.644958		0		0.249485
Mtr.11698.1.S1_at	-0.114577		Mtr.11698.1.S1_at	-0.214943		0		-0.100366
Mtr.11699.1.S1_at	0.470714		Mtr.11699.1.S1_at	0.351327		0		-0.119387
Mtr.117.1.S1_at	0.126025		Mtr.117.1.S1_at	-0.12259		0		-0.248614
Mtr.1170.1.S1_at	0.471914		Mtr.1170.1.S1_at	0.278696		0		-0.193218
Mtr.1170.1.S1_s_at	-0.0180036		Mtr.1170.1.S1_s_at	-0.292466		0		-0.274462
Mtr.11700.1.S1_at	-0.17497		Mtr.11700.1.S1_at	-0.342545		0		-0.167574
Mtr.11701.1.S1_at	-0.0165609		Mtr.11701.1.S1_at	0.0345845		0		0.0511454
Mtr.11702.1.S1_at	-0.082191		Mtr.11702.1.S1_at	-0.117638		0		-0.0354467
Mtr.11703.1.S1_at	0.460061		Mtr.11703.1.S1_at	0.70534		0		0.245279
Mtr.11704.1.S1_at	0.0306162		Mtr.11704.1.S1_at	0.146476		0		0.11586
Mtr.11705.1.S1_at	-0.085336		Mtr.11705.1.S1_at	-0.0910094		0		-0.00567333
Mtr.11706.1.S1_at	0.28225		Mtr.11706.1.S1_at	0.444986		0		0.162736
Mtr.11707.1.S1_at	-0.0905401		Mtr.11707.1.S1_at	-0.210459		0		-0.119918
Mtr.11707.1.S1_x_at	-0.132641		Mtr.11707.1.S1_x_at	-0.25927		0		-0.126629
Mtr.11708.1.S1_at	0.601327		Mtr.11708.1.S1_at	0.371365		0		-0.229961
Mtr.11708.1.S1_s_at	0.152319		Mtr.11708.1.S1_s_at	0.207658		0		0.0553395
Mtr.11709.1.S1_at	-0.237493		Mtr.11709.1.S1_at	-0.380104		0		-0.14261
Mtr.1171.1.S1_at	0.406279		Mtr.1171.1.S1_at	-0.0701683		0		-0.476447
Mtr.11710.1.S1_at	0.248477		Mtr.11710.1.S1_at	0.480625		0		0.232148
Mtr.11711.1.S1_at	0.00746077		Mtr.11711.1.S1_at	-0.135032		0		-0.142493
Mtr.11712.1.S1_at	-0.0997732		Mtr.11712.1.S1_at	-0.20882		0		-0.109046
Mtr.11713.1.S1_at	-0.046442		Mtr.11713.1.S1_at	-0.0891689		0		-0.0427269
Mtr.11714.1.S1_at	-0.0181688		Mtr.11714.1.S1_at	-0.0610175		0		-0.0428487
Mtr.11715.1.S1_at	0.0802937		Mtr.11715.1.S1_at	0.167113		0		0.0868188
Mtr.11716.1.S1_at	-0.0198776		Mtr.11716.1.S1_at	-0.0365425		0		-0.0166648
Mtr.11717.1.S1_at	0.0701629		Mtr.11717.1.S1_at	0.120162		0		0.0499993
Mtr.11718.1.S1_at	-0.158566		Mtr.11718.1.S1_at	-0.243439		0		-0.0848729
Mtr.11719.1.S1_at	0.126969		Mtr.11719.1.S1_at	0.188507		0		0.0615384
Mtr.1172.1.S1_s_at	0.0162914		Mtr.1172.1.S1_s_at	-0.0925882		0		-0.10888
Mtr.11720.1.S1_at	0.614846		Mtr.11720.1.S1_at	0.0343836		0		-0.580463
Mtr.11721.1.S1_at	-0.18071		Mtr.11721.1.S1_at	-0.282958		0		-0.102248
Mtr.11722.1.S1_at	-0.110523		Mtr.11722.1.S1_at	-0.176694		0		-0.0661712
Mtr.11723.1.S1_at	-0.213909		Mtr.11723.1.S1_at	-0.352027		0		-0.138118
Mtr.11724.1.S1_at	0.367773		Mtr.11724.1.S1_at	0.539225		0		0.171452
Mtr.11725.1.S1_at	0.0042905		Mtr.11725.1.S1_at	-0.0484925		0		-0.052783
Mtr.11726.1.S1_at	-0.0928568		Mtr.11726.1.S1_at	-0.149705		0		-0.0568481
Mtr.11727.1.S1_at	0.142539		Mtr.11727.1.S1_at	0.302954		0		0.160415
Mtr.11728.1.S1_at	0.138627		Mtr.11728.1.S1_at	-0.0387183		0		-0.177345
Mtr.11729.1.S1_at	0.265665		Mtr.11729.1.S1_at	0.563123		0		0.297458
Mtr.1173.1.S1_at	0.223855		Mtr.1173.1.S1_at	0.0149677		0		-0.208887
Mtr.11730.1.S1_at	-0.183514		Mtr.11730.1.S1_at	-0.308393		0		-0.124879
Mtr.11731.1.S1_at	-0.0186127		Mtr.11731.1.S1_at	-0.0866835		0		-0.0680708
Mtr.11732.1.S1_at	-0.135808		Mtr.11732.1.S1_at	-0.198545		0		-0.0627376
Mtr.11733.1.S1_x_at	0.363979		Mtr.11733.1.S1_x_at	-0.0185463		0		-0.382525
Mtr.11734.1.S1_at	-0.00970786		Mtr.11734.1.S1_at	-0.00914791		0		0.000559947
Mtr.11735.1.S1_at	0.0857891		Mtr.11735.1.S1_at	0.0579878		0		-0.0278013
Mtr.11736.1.S1_at	-0.0552133		Mtr.11736.1.S1_at	-0.144702		0		-0.0894884
Mtr.11737.1.S1_at	0.0569583		Mtr.11737.1.S1_at	-0.262675		0		-0.319633
Mtr.11738.1.S1_at	0.0384014		Mtr.11738.1.S1_at	0.181431		0		0.14303
Mtr.11739.1.S1_s_at	-0.00873035		Mtr.11739.1.S1_s_at	-0.0277622		0		-0.0190318
Mtr.1174.1.S1_at	-0.0297069		Mtr.1174.1.S1_at	-0.0333379		0		-0.00363104
Mtr.11740.1.S1_at	0.210685		Mtr.11740.1.S1_at	0.304774		0		0.0940886
Mtr.11741.1.S1_at	-0.15895		Mtr.11741.1.S1_at	-0.26211		0		-0.10316
Mtr.11742.1.S1_at	0.193463		Mtr.11742.1.S1_at	0.275004		0		0.081541
Mtr.11743.1.S1_at	-0.111854		Mtr.11743.1.S1_at	-0.284738		0		-0.172883
Mtr.11744.1.S1_at	0.457379		Mtr.11744.1.S1_at	0.344862		0		-0.112517
Mtr.11746.1.S1_at	0.187899		Mtr.11746.1.S1_at	0.31647		0		0.12857
Mtr.11747.1.S1_at	0.156574		Mtr.11747.1.S1_at	0.247847		0		0.0912728
Mtr.11748.1.S1_at	-0.287044		Mtr.11748.1.S1_at	-0.477402		0		-0.190359
Mtr.11749.1.S1_at	0.0143187		Mtr.11749.1.S1_at	0.0119753		0		-0.00234341
Mtr.1175.1.S1_at	0.0749222		Mtr.1175.1.S1_at	0.00725952		0		-0.0676626
Mtr.11750.1.S1_at	-0.117297		Mtr.11750.1.S1_at	-0.178807		0		-0.0615107
Mtr.11751.1.S1_s_at	-0.0669782		Mtr.11751.1.S1_s_at	-0.106364		0		-0.0393854
Mtr.11752.1.S1_at	0.404467		Mtr.11752.1.S1_at	0.0936132		0		-0.310854
Mtr.11753.1.S1_at	-0.172449		Mtr.11753.1.S1_at	-0.260911		0		-0.0884619
Mtr.11754.1.S1_at	0.21558		Mtr.11754.1.S1_at	0.222752		0		0.00717268
Mtr.11755.1.S1_at	-0.0541295		Mtr.11755.1.S1_at	-0.0985442		0		-0.0444147
Mtr.11756.1.S1_at	0.36909		Mtr.11756.1.S1_at	0.358658		0		-0.0104321
Mtr.11757.1.S1_at	0.709637		Mtr.11757.1.S1_at	0.525398		0		-0.184239
Mtr.11758.1.S1_at	0.17627		Mtr.11758.1.S1_at	0.245714		0		0.0694443
Mtr.11759.1.S1_at	-0.106565		Mtr.11759.1.S1_at	-0.140738		0		-0.034173
Mtr.1176.1.S1_x_at	0.449818		Mtr.1176.1.S1_x_at	0.0699564		0		-0.379861
Mtr.11760.1.S1_at	-0.0787449		Mtr.11760.1.S1_at	-0.195374		0		-0.116629
Mtr.11761.1.S1_at	0.0372457		Mtr.11761.1.S1_at	0.117033		0		0.0797877
Mtr.11762.1.S1_at	0.199428		Mtr.11762.1.S1_at	0.363563		0		0.164135
Mtr.11763.1.S1_at	-0.176231		Mtr.11763.1.S1_at	-0.256482		0		-0.0802503
Mtr.11764.1.S1_at	-0.210114		Mtr.11764.1.S1_at	-0.347985		0		-0.137871
[truncated: 48,904 more rows]

## Sheet: Difference Log (D)
							Mean difference	-0.532213
LOG Original			LOG cleaned			Identity check
	Mtr.41545.1.S1_at			Mtr.41545.1.S1_at				Difference (Cleaned-Original)
Mtr.41545.1.S1_at	1		Mtr.41545.1.S1_at	1		0		0
Mtr.1.1.S1_at	0.34934		Mtr.1.1.S1_at	-0.211038		0		-0.560378
Mtr.1.1.S1_s_at	0.718528		Mtr.1.1.S1_s_at	0.0659583		0		-0.65257
Mtr.10.1.S1_at	0.43613		Mtr.10.1.S1_at	-0.285236		0		-0.721366
Mtr.100.1.S1_at	0.540532		Mtr.100.1.S1_at	0.273633		0		-0.266899
Mtr.1000.1.S1_at	0.697674		Mtr.1000.1.S1_at	-0.0505314		0		-0.748206
Mtr.10000.1.S1_at	0.766316		Mtr.10000.1.S1_at	0.333857		0		-0.432459
Mtr.10001.1.S1_at	0.380944		Mtr.10001.1.S1_at	-0.402303		0		-0.783247
Mtr.10001.1.S1_s_at	0.498119		Mtr.10001.1.S1_s_at	-0.330971		0		-0.829089
Mtr.10002.1.S1_at	0.478965		Mtr.10002.1.S1_at	0.0210921		0		-0.457873
Mtr.10003.1.S1_at	0.178742		Mtr.10003.1.S1_at	0.0579418		0		-0.1208
Mtr.10004.1.S1_at	0.590269		Mtr.10004.1.S1_at	0.0620745		0		-0.528195
Mtr.10005.1.S1_at	0.692769		Mtr.10005.1.S1_at	0.377966		0		-0.314803
Mtr.10006.1.S1_at	0.155272		Mtr.10006.1.S1_at	-0.44197		0		-0.597243
Mtr.10007.1.S1_at	0.52505		Mtr.10007.1.S1_at	-0.0155568		0		-0.540607
Mtr.10008.1.S1_at	0.760367		Mtr.10008.1.S1_at	0.282487		0		-0.47788
Mtr.10009.1.S1_at	0.689398		Mtr.10009.1.S1_at	0.4232		0		-0.266199
Mtr.1001.1.S1_at	0.459226		Mtr.1001.1.S1_at	-0.184363		0		-0.643589
Mtr.10010.1.S1_at	0.318077		Mtr.10010.1.S1_at	-0.551618		0		-0.869695
Mtr.10011.1.S1_at	0.204892		Mtr.10011.1.S1_at	-0.140266		0		-0.345158
Mtr.10012.1.S1_at	0.319416		Mtr.10012.1.S1_at	-0.0279255		0		-0.347341
Mtr.10013.1.S1_at	0.680201		Mtr.10013.1.S1_at	0.443671		0		-0.23653
Mtr.10014.1.S1_at	0.459139		Mtr.10014.1.S1_at	0.050732		0		-0.408407
Mtr.10015.1.S1_at	0.554324		Mtr.10015.1.S1_at	-0.079333		0		-0.633657
Mtr.10016.1.S1_at	0.599804		Mtr.10016.1.S1_at	-0.328012		0		-0.927817
Mtr.10017.1.S1_at	0.465794		Mtr.10017.1.S1_at	-0.406159		0		-0.871953
Mtr.10018.1.S1_at	0.588014		Mtr.10018.1.S1_at	0.454729		0		-0.133284
Mtr.10019.1.S1_at	0.570133		Mtr.10019.1.S1_at	0.205602		0		-0.364531
Mtr.1002.1.S1_at	0.0891233		Mtr.1002.1.S1_at	-0.238881		0		-0.328005
Mtr.10020.1.S1_at	0.513499		Mtr.10020.1.S1_at	0.157206		0		-0.356293
Mtr.10021.1.S1_at	0.597292		Mtr.10021.1.S1_at	0.2352		0		-0.362092
Mtr.10022.1.S1_at	0.605978		Mtr.10022.1.S1_at	-0.192368		0		-0.798347
Mtr.10023.1.S1_at	0.562008		Mtr.10023.1.S1_at	0.17937		0		-0.382638
Mtr.10024.1.S1_at	0.529731		Mtr.10024.1.S1_at	-0.014152		0		-0.543883
Mtr.10025.1.S1_at	0.131791		Mtr.10025.1.S1_at	-0.338713		0		-0.470504
Mtr.10026.1.S1_at	0.502839		Mtr.10026.1.S1_at	-0.296291		0		-0.799131
Mtr.10026.1.S1_s_at	0.721828		Mtr.10026.1.S1_s_at	0.118019		0		-0.603809
Mtr.10027.1.S1_at	0.339951		Mtr.10027.1.S1_at	-0.0396218		0		-0.379573
Mtr.10028.1.S1_at	0.601315		Mtr.10028.1.S1_at	0.386818		0		-0.214497
Mtr.10029.1.S1_at	0.268346		Mtr.10029.1.S1_at	-0.109401		0		-0.377747
Mtr.10029.1.S1_s_at	0.42878		Mtr.10029.1.S1_s_at	-0.110665		0		-0.539445
Mtr.10030.1.S1_at	0.691229		Mtr.10030.1.S1_at	-0.101314		0		-0.792543
Mtr.10031.1.S1_at	0.800787		Mtr.10031.1.S1_at	0.513788		0		-0.287
Mtr.10032.1.S1_at	0.547705		Mtr.10032.1.S1_at	-0.156817		0		-0.704522
Mtr.10034.1.S1_at	0.644248		Mtr.10034.1.S1_at	0.103867		0		-0.540382
Mtr.10035.1.S1_at	0.346981		Mtr.10035.1.S1_at	-0.170094		0		-0.517075
Mtr.10036.1.S1_at	0.437581		Mtr.10036.1.S1_at	0.0322115		0		-0.405369
Mtr.10037.1.S1_at	0.63833		Mtr.10037.1.S1_at	0.413344		0		-0.224987
Mtr.10039.1.S1_at	0.367278		Mtr.10039.1.S1_at	-0.0902569		0		-0.457535
Mtr.1004.1.S1_at	0.484843		Mtr.1004.1.S1_at	-0.281901		0		-0.766745
Mtr.10040.1.S1_at	0.493036		Mtr.10040.1.S1_at	-0.0966464		0		-0.589682
Mtr.10041.1.S1_at	0.598049		Mtr.10041.1.S1_at	-0.0754524		0		-0.673501
Mtr.10042.1.S1_at	0.697597		Mtr.10042.1.S1_at	0.022713		0		-0.674884
Mtr.10043.1.S1_at	0.627553		Mtr.10043.1.S1_at	0.4354		0		-0.192153
Mtr.10044.1.S1_at	0.273378		Mtr.10044.1.S1_at	-0.305072		0		-0.57845
Mtr.10045.1.S1_at	0.517679		Mtr.10045.1.S1_at	-0.194442		0		-0.71212
Mtr.10046.1.S1_at	0.492434		Mtr.10046.1.S1_at	-0.30421		0		-0.796644
Mtr.10047.1.S1_at	0.572551		Mtr.10047.1.S1_at	-0.0628888		0		-0.63544
Mtr.10048.1.S1_at	0.386866		Mtr.10048.1.S1_at	-0.478913		0		-0.865778
Mtr.10049.1.S1_at	0.232155		Mtr.10049.1.S1_at	-0.542264		0		-0.774419
Mtr.1005.1.S1_at	0.495912		Mtr.1005.1.S1_at	-0.10245		0		-0.598363
Mtr.10050.1.S1_at	0.408254		Mtr.10050.1.S1_at	0.0177089		0		-0.390546
Mtr.10051.1.S1_at	0.876014		Mtr.10051.1.S1_at	0.628456		0		-0.247559
Mtr.10052.1.S1_at	0.447216		Mtr.10052.1.S1_at	-0.137177		0		-0.584393
Mtr.10053.1.S1_at	0.193942		Mtr.10053.1.S1_at	0.084221		0		-0.109721
Mtr.10054.1.S1_at	0.588593		Mtr.10054.1.S1_at	0.016203		0		-0.57239
Mtr.10055.1.S1_at	0.572818		Mtr.10055.1.S1_at	0.308426		0		-0.264392
Mtr.10056.1.S1_at	0.3252		Mtr.10056.1.S1_at	0.0182857		0		-0.306914
Mtr.10057.1.S1_at	0.438536		Mtr.10057.1.S1_at	-0.467		0		-0.905537
Mtr.10058.1.S1_at	0.405374		Mtr.10058.1.S1_at	0.0791142		0		-0.32626
Mtr.10059.1.S1_at	0.797639		Mtr.10059.1.S1_at	0.512398		0		-0.285242
Mtr.1006.1.S1_at	0.614602		Mtr.1006.1.S1_at	-0.0916367		0		-0.706238
Mtr.10061.1.S1_at	0.237431		Mtr.10061.1.S1_at	-0.602609		0		-0.84004
Mtr.10062.1.S1_at	0.779612		Mtr.10062.1.S1_at	0.411039		0		-0.368573
Mtr.10063.1.S1_at	0.242686		Mtr.10063.1.S1_at	-0.0742121		0		-0.316898
Mtr.10064.1.S1_at	0.574257		Mtr.10064.1.S1_at	0.135873		0		-0.438384
Mtr.10065.1.S1_at	0.565726		Mtr.10065.1.S1_at	-0.110369		0		-0.676096
Mtr.10066.1.S1_at	0.703043		Mtr.10066.1.S1_at	0.180385		0		-0.522659
Mtr.10067.1.S1_at	0.504613		Mtr.10067.1.S1_at	-0.145219		0		-0.649832
Mtr.10067.1.S1_s_at	0.493237		Mtr.10067.1.S1_s_at	-0.521909		0		-1.01515
Mtr.10068.1.S1_at	0.703245		Mtr.10068.1.S1_at	0.0181822		0		-0.685063
Mtr.10069.1.S1_at	0.529839		Mtr.10069.1.S1_at	-0.396395		0		-0.926234
Mtr.1007.1.S1_at	0.49941		Mtr.1007.1.S1_at	-0.258483		0		-0.757892
Mtr.10070.1.S1_at	0.678117		Mtr.10070.1.S1_at	0.040776		0		-0.637341
Mtr.10071.1.S1_at	0.569196		Mtr.10071.1.S1_at	0.349147		0		-0.220049
Mtr.10071.1.S1_s_at	0.470058		Mtr.10071.1.S1_s_at	0.173521		0		-0.296536
Mtr.10072.1.S1_at	0.790133		Mtr.10072.1.S1_at	0.478133		0		-0.312
Mtr.10073.1.S1_at	0.316528		Mtr.10073.1.S1_at	-0.21115		0		-0.527678
Mtr.10074.1.S1_at	0.501341		Mtr.10074.1.S1_at	-0.0571216		0		-0.558463
Mtr.10076.1.S1_at	0.522882		Mtr.10076.1.S1_at	-0.110553		0		-0.633435
Mtr.10077.1.S1_at	0.705798		Mtr.10077.1.S1_at	0.378793		0		-0.327006
Mtr.10078.1.S1_at	0.633297		Mtr.10078.1.S1_at	-0.0833682		0		-0.716666
Mtr.10079.1.S1_at	0.706961		Mtr.10079.1.S1_at	0.411781		0		-0.295181
Mtr.1008.1.S1_at	0.644494		Mtr.1008.1.S1_at	-0.181217		0		-0.825712
Mtr.10080.1.S1_at	0.200144		Mtr.10080.1.S1_at	-0.582703		0		-0.782847
[truncated: 50,806 more rows]

## Sheet: OneVsAll_Spearman (E)
Table S10 E: Spearman correlation values between the expression values of Mtr.41545.1.S1_at and the expression values of all the other genes present in the Medicago Affymetrix microarray. Calculation were performed on the original and the cleaned dataset.
[truncated: 50,902 more rows]

[truncated: 1 more sheets: OneVsAll Kendall (F)]
