# Supplementary material for: Cleaning the Medicago Microarray Database to Improve Gene Function Analysis
Source: Plants (Basel). 2021 Jun 18;10(6):1240. doi: 10.3390/plants10061240 (PMC8234645; doi:10.3390/plants10061240)
Supplement: Supplementary file 1 [file plants-10-01240-s001.zip › Table S11_Marzorati-Linear-Saponins-Pearson.xlsx]

## Sheet: Linear Original A
Table S11 A: Linear Pearson correlation coefficient for saponins’ genes using the original dataset
	Mtr.45032.1.S1_at	Mtr.44176.1.S1_at	Mtr.10468.1.S1_at	Mtr.43079.1.S1_at	Mtr.660.1.S1_at	Mtr.31626.1.S1_at	Mtr.32297.1.S1_at	Mtr.16871.1.S1_at	Mtr.4434.1.S1_s_at	Mtr.29248.1.S1_at	Mtr.2438.1.S1_at	Mtr.45966.1.S1_at	Mtr.36022.1.S1_at	Mtr.30543.1.S1_at	Mtr.27716.1.S1_at	Mtr.43727.1.S1_at	Mtr.43727.1.S1_s_at	Mtr.17661.1.S1_at	Mtr.18630.1.S1_at	Mtr.24681.1.S1_at	Mtr.46511.1.S1_at	Mtr.46511.1.S1_x_at	Mtr.46514.1.S1_x_at	Mtr.46512.1.S1_at	Mtr.32384.1.S1_s_at	Mtr.32384.1.S1_at	Mtr.31949.1.S1_at	Mtr.24674.1.S1_at	Mtr.31948.1.S1_at	Mtr.46515.1.S1_at	Mtr.45467.1.S1_at	Mtr.24677.1.S1_at	Mtr.46514.1.S1_s_at	Mtr.46510.1.S1_x_at	Mtr.46510.1.S1_at	Mtr.36453.1.S1_at	Mtr.37431.1.S1_at	Mtr.44181.1.S1_at	Mtr.10429.1.S1_at	Mtr.37324.1.S1_at	Mtr.10691.1.S1_at	Mtr.22314.1.S1_at	Mtr.40158.1.S1_at	Mtr.47061.1.S1_at	Mtr.27463.1.S1_s_at	Mtr.40874.1.S1_at	Mtr.41545.1.S1_at	Mtr.16327.1.S1_at	Mtr.10397.1.S1_at
Mtr.45032.1.S1_at	1	0.104075	0.125034	0.204806	0.0169467	-0.120936	-0.034938	-0.0466577	-0.144673	-0.000687603	-0.0273845	-0.0369653	-0.029339	0.196896	0.0183318	0.722361	0.841443	0.26099	0.36698	0.475271	0.170893	0.26962	0.223745	0.181399	0.371446	0.185981	-0.0256539	0.0876674	0.17365	0.193747	0.153791	0.186262	0.243648	0.112783	0.0675663	0.475572	0.180074	0.185893	0.0948079	0.190715	0.106732	0.176754	-0.0318161	0.17892	0.284896	0.196673	0.115039	0.265637	-0.109052
Mtr.44176.1.S1_at	0.104075	1	0.20361	0.100339	-0.0434449	-0.0923804	-0.0560359	0.174701	-0.106525	0.0285315	-0.0165566	-0.0827524	-0.0576045	-0.0260327	-0.00991596	0.100021	0.0992566	0.165702	0.120976	0.200931	0.00347638	0.00364694	-0.0621271	0.0111322	0.139877	-0.0447972	-0.057954	0.104258	0.0871898	0.0814854	-0.0286679	0.0826319	-0.0438069	-0.0168372	-0.0501533	-0.131871	0.165377	0.172951	0.137033	0.178294	0.286902	0.145898	0.114669	0.0877423	0.222884	0.195514	0.0756585	0.280167	0.106482
Mtr.10468.1.S1_at	0.125034	0.20361	1	0.811462	0.645368	0.35014	0.401999	0.566566	0.178335	0.222044	0.25549	0.250547	-0.0050462	0.0366803	-0.015635	-0.0924861	-0.109117	0.801124	0.590713	0.249796	-0.126308	-0.139959	-0.170471	-0.13763	0.479739	0.291372	0.0109613	0.113555	0.0501511	0.0765088	-0.0754955	0.0516836	-0.115771	-0.142129	-0.175533	-0.138906	0.769019	0.83867	0.78402	0.796952	0.677581	0.666007	0.718811	0.648034	0.62998	0.616237	0.596832	0.738165	0.56066
Mtr.43079.1.S1_at	0.204806	0.100339	0.811462	1	0.658905	0.382377	0.400198	0.538736	0.28506	0.204398	0.311849	0.334626	0.0548732	0.166536	0.0234775	0.0311287	0.0349506	0.662795	0.705016	0.31527	-0.0946267	-0.0749588	-0.105824	-0.105318	0.622588	0.361055	0.0829187	0.138042	0.105593	0.0779634	-0.0407372	0.0445887	-0.0394067	-0.119925	-0.164815	-0.030058	0.635915	0.722951	0.741225	0.762568	0.62921	0.608693	0.622922	0.579533	0.541625	0.55022	0.586038	0.630559	0.550684
Mtr.660.1.S1_at	0.0169467	-0.0434449	0.645368	0.658905	1	0.256251	0.300658	0.388296	0.159868	0.126511	0.231757	0.173694	-0.00295113	0.104069	0.0699797	-0.109141	-0.133272	0.561377	0.429188	0.131728	-0.0831232	-0.0947461	-0.106649	-0.0939212	0.346047	0.30601	0.0303129	0.0301222	-0.00722324	0.0374395	-0.0569248	0.0249399	-0.0857598	-0.0847041	-0.110902	-0.123049	0.53552	0.534319	0.508548	0.613329	0.447259	0.458081	0.494687	0.448923	0.396816	0.350503	0.4356	0.480718	0.537435
Mtr.31626.1.S1_at	-0.120936	-0.0923804	0.35014	0.382377	0.256251	1	0.840355	0.175314	0.848758	0.302798	0.0485046	0.591674	-0.00715887	-0.0243035	0.0203478	-0.120985	-0.166797	0.447937	0.315246	0.0534435	-0.0805097	-0.0867612	-0.0700708	-0.084979	0.287849	0.159411	-0.00768845	-0.0140343	0.0741211	0.0340254	-0.050613	0.0193544	-0.0614409	-0.0843088	-0.103253	-0.129675	0.485839	0.392526	0.351774	0.47424	0.342534	0.452288	0.401484	0.473822	0.342747	0.376698	0.218996	0.396098	0.236129
Mtr.32297.1.S1_at	-0.034938	-0.0560359	0.401999	0.400198	0.300658	0.840355	1	0.204777	0.65787	0.318523	0.0799599	0.588087	0.0104001	-0.000845969	0.0324128	-0.0715131	-0.106807	0.460415	0.329553	0.0758006	-0.049001	-0.0487549	-0.0601133	-0.0554172	0.282405	0.197682	0.00646336	0.0210986	0.12196	0.0505207	-0.0378391	0.0493731	-0.0537557	-0.0529757	-0.0628919	-0.0957134	0.45209	0.431042	0.358751	0.477623	0.334714	0.438699	0.401199	0.417863	0.276585	0.358704	0.234158	0.339229	0.205725
Mtr.16871.1.S1_at	-0.0466577	0.174701	0.566566	0.538736	0.388296	0.175314	0.204777	1	0.0745961	0.0985416	-0.0100376	0.120762	-0.0992066	-0.0430178	-0.12349	-0.131607	-0.176778	0.468837	0.287491	0.0802164	0.0437806	-0.0066681	-0.146483	0.0448149	0.197226	0.137461	-0.0806498	0.100946	0.181783	0.061735	-0.0657471	0.0385351	-0.109772	-0.00987889	-0.122504	-0.239126	0.46995	0.527427	0.645821	0.494948	0.529938	0.379894	0.334978	0.429965	0.418246	0.368796	0.233856	0.442661	0.283796
Mtr.4434.1.S1_s_at	-0.144673	-0.106525	0.178335	0.28506	0.159868	0.848758	0.65787	0.0745961	1	0.314281	0.163949	0.585824	0.026791	0.000484908	0.292189	-0.0993433	-0.143809	0.268383	0.227889	0.0408504	-0.0579051	-0.0624479	-0.0309374	-0.0613135	0.221066	0.124012	0.0384417	0.0485547	0.0995435	0.0954454	-0.0369049	0.0654803	-0.0418195	-0.0528177	-0.0578897	-0.0978135	0.317224	0.201829	0.216331	0.30571	0.239227	0.311593	0.339088	0.327448	0.241828	0.274464	0.186605	0.240739	0.193884
Mtr.29248.1.S1_at	-0.000687603	0.0285315	0.222044	0.204398	0.126511	0.302798	0.318523	0.0985416	0.314281	1	0.391556	0.240005	0.109265	0.340067	0.414581	0.0413055	-0.0302709	0.215907	0.129699	0.266258	0.0488472	0.0689177	0.0966167	0.0224867	0.082507	0.125467	0.158577	0.530327	0.210534	0.381212	-0.00206979	0.409138	-0.0252902	0.164327	0.218532	-0.0295925	0.244857	0.212819	0.221362	0.240666	0.289619	0.20741	0.431521	0.181125	0.123075	0.148135	0.363835	0.147702	0.164679
Mtr.2438.1.S1_at	-0.0273845	-0.0165566	0.25549	0.311849	0.231757	0.0485046	0.0799599	-0.0100376	0.163949	0.391556	1	0.177724	0.364763	0.424757	0.433466	-0.0598175	-0.086447	0.128753	0.132185	0.272642	-0.0371035	-0.0442278	-0.0288659	-0.0517702	0.0280466	0.0351869	0.44483	0.39064	0.0924004	0.102779	-0.0190293	0.16797	-0.0436539	-0.0379602	0.039563	-0.0266599	0.176939	0.164895	0.172889	0.152016	0.317253	0.0713234	0.51478	0.0205668	0.0104882	0.0307491	0.768498	0.0707314	0.243419
Mtr.45966.1.S1_at	-0.0369653	-0.0827524	0.250547	0.334626	0.173694	0.591674	0.588087	0.120762	0.585824	0.240005	0.177724	1	0.193435	0.145223	0.0326136	-0.0656438	-0.0918701	0.281432	0.219315	0.0461929	-0.0349688	-0.036793	-0.0438093	-0.0472803	0.175877	0.120871	0.411238	0.130364	0.213733	0.0446789	-0.0224029	0.0315634	-0.0347197	-0.0406429	-0.0528448	-0.0760622	0.304598	0.270833	0.227155	0.303896	0.235829	0.258828	0.327522	0.236566	0.177192	0.204389	0.312251	0.203896	0.180423
Mtr.36022.1.S1_at	-0.029339	-0.0576045	-0.0050462	0.0548732	-0.00295113	-0.00715887	0.0104001	-0.0992066	0.026791	0.109265	0.364763	0.193435	1	0.100187	0.077274	-0.00598147	-0.0286733	-0.0318642	-0.0131542	0.441044	0.00189486	-0.00428967	0.0245836	-0.00660153	-0.0610917	-3.91275e-05	0.631932	0.270083	0.0956996	0.0589661	-0.000943763	0.14071	-0.013064	0.0394641	0.0464536	0.0270551	0.00375352	-0.000731877	-0.0413694	-0.0487965	0.0556463	-0.0502567	0.229413	-0.0942744	-0.0759344	-0.0690523	0.560908	-0.0406501	0.0189632
Mtr.30543.1.S1_at	0.196896	-0.0260327	0.0366803	0.166536	0.104069	-0.0243035	-0.000845969	-0.0430178	0.000484908	0.340067	0.424757	0.145223	0.100187	1	0.196358	0.20976	0.126326	0.0130968	0.111071	0.212757	0.0436443	0.0962212	0.0865189	0.0277441	0.0455195	0.228492	0.301637	0.425076	0.145273	0.242489	0.0416458	0.265754	0.0273051	0.125848	0.13526	0.0644057	0.064128	0.0541913	0.0588498	0.0441226	0.15158	0.0425672	0.218107	-0.0424145	-0.0334122	-0.0157603	0.362763	-0.00211015	0.0886241
Mtr.27716.1.S1_at	0.0183318	-0.00991596	-0.015635	0.0234775	0.0699797	0.0203478	0.0324128	-0.12349	0.292189	0.414581	0.433466	0.0326136	0.077274	0.196358	1	0.0393337	0.0256294	-0.0205014	0.0100502	0.227101	0.0499963	0.0719669	0.127132	0.0326398	-0.00194721	0.0213664	0.0771331	0.378735	0.153254	0.369348	0.00221492	0.383435	0.00294249	0.150047	0.173114	0.0833671	0.0151138	-0.050477	0.00859621	0.0056239	0.107405	0.0097145	0.240949	-0.0122188	-0.040178	-0.0157532	0.223851	-0.0296484	0.0731621
Mtr.43727.1.S1_at	0.722361	0.100021	-0.0924861	0.0311287	-0.109141	-0.120985	-0.0715131	-0.131607	-0.0993433	0.0413055	-0.0598175	-0.0656438	-0.00598147	0.20976	0.0393337	1	0.836052	-0.0326342	0.129695	0.417447	0.197914	0.299814	0.149299	0.231651	0.150205	0.0465772	-0.0113799	0.208159	0.145849	0.119123	0.0393763	0.208979	0.0857022	0.172899	0.158043	0.238049	-0.100901	-0.104839	-0.194538	-0.0886858	-0.105807	-0.0821126	-0.188471	-0.0674884	0.0610729	-0.0405842	-0.0515125	-0.00217421	-0.193316
Mtr.43727.1.S1_s_at	0.841443	0.0992566	-0.109117	0.0349506	-0.133272	-0.166797	-0.106807	-0.176778	-0.143809	-0.0302709	-0.086447	-0.0918701	-0.0286733	0.126326	0.0256294	0.836052	1	0.0331353	0.198636	0.380096	0.252661	0.351849	0.23492	0.275275	0.251358	0.0738825	-0.030935	0.109468	0.205674	0.107984	0.0941757	0.164867	0.209649	0.188397	0.158669	0.400796	-0.04519	-0.0711358	-0.156981	-0.0237131	-0.0723942	-0.00327286	-0.213716	0.0152938	0.153352	0.0520306	-0.0581069	0.0754935	-0.23441
Mtr.17661.1.S1_at	0.26099	0.165702	0.801124	0.662795	0.561377	0.447937	0.460415	0.468837	0.268383	0.215907	0.128753	0.281432	-0.0318642	0.0130968	-0.0205014	-0.0326342	0.0331353	1	0.607198	0.255922	-0.0907888	-0.0974267	-0.111025	-0.102903	0.546445	0.33407	-0.0167931	0.0706917	0.0826619	0.120489	-0.0477075	0.0886139	-0.0606195	-0.112285	-0.155614	-0.101135	0.937757	0.862874	0.777882	0.884483	0.728213	0.851096	0.662799	0.883783	0.80584	0.797777	0.527556	0.869941	0.448612
Mtr.18630.1.S1_at	0.36698	0.120976	0.590713	0.705016	0.429188	0.315246	0.329553	0.287491	0.227889	0.129699	0.132185	0.219315	-0.0131542	0.111071	0.0100502	0.129695	0.198636	0.607198	1	0.384751	-0.0475293	0.0192187	-0.0302284	-0.0646793	0.968884	0.735845	0.00271786	0.0349707	0.138104	0.132719	-0.00515573	0.0350327	0.0540109	-0.0832801	-0.116595	0.120914	0.550381	0.705935	0.614851	0.732357	0.452144	0.765121	0.428611	0.659788	0.630481	0.647518	0.432806	0.686647	0.547384
Mtr.24681.1.S1_at	0.475271	0.200931	0.249796	0.31527	0.131728	0.0534435	0.0758006	0.0802164	0.0408504	0.266258	0.272642	0.0461929	0.441044	0.212757	0.227101	0.417447	0.380096	0.255922	0.384751	1	0.122811	0.187717	0.112087	0.122972	0.35571	0.200679	0.204521	0.414791	0.238676	0.355087	0.03583	0.404267	0.0776048	0.117293	0.101092	0.288245	0.273256	0.261747	0.242516	0.29155	0.302471	0.275061	0.329897	0.240031	0.218518	0.174939	0.464371	0.304701	0.157819
Mtr.46511.1.S1_at	0.170893	0.00347638	-0.126308	-0.0946267	-0.0831232	-0.0805097	-0.049001	0.0437806	-0.0579051	0.0488472	-0.0371035	-0.0349688	0.00189486	0.0436443	0.0499963	0.197914	0.252661	-0.0907888	-0.0475293	0.122811	1	0.919428	0.404434	0.991965	-0.0274539	-0.0215522	0.00797738	0.0737578	0.607203	0.120178	0.0701494	0.17922	0.0720529	0.900387	0.79651	-0.0374475	-0.117873	-0.130467	-0.195207	-0.119803	0.0760303	-0.0530225	-0.124345	-0.115202	-0.00172919	-0.0861139	-0.0587263	-0.0433607	-0.145187
Mtr.46511.1.S1_x_at	0.26962	0.00364694	-0.139959	-0.0749588	-0.0947461	-0.0867612	-0.0487549	-0.0066681	-0.0624479	0.0689177	-0.0442278	-0.036793	-0.00428967	0.0962212	0.0719669	0.299814	0.351849	-0.0974267	0.0192187	0.187717	0.919428	1	0.524505	0.918608	0.0416801	0.0304133	0.000792652	0.117331	0.530279	0.268057	0.241121	0.281891	0.253921	0.786033	0.720928	0.0107804	-0.123693	-0.112877	-0.196919	-0.0927088	0.0164504	-0.0309349	-0.144595	-0.0999312	0.00733936	-0.0662763	-0.0641068	-0.0325972	-0.142921
Mtr.46514.1.S1_x_at	0.223745	-0.0621271	-0.170471	-0.105824	-0.106649	-0.0700708	-0.0601133	-0.146483	-0.0309374	0.0966167	-0.0288659	-0.0438093	0.0245836	0.0865189	0.127132	0.149299	0.23492	-0.111025	-0.0302284	0.112087	0.404434	0.524505	1	0.392295	-0.016201	-0.015308	-0.00499617	0.137855	0.235025	0.405205	0.829634	0.405675	0.808636	0.400449	0.370861	0.0939638	-0.118548	-0.136199	-0.150715	-0.0677421	-0.10148	-0.053511	-0.127978	-0.102481	-0.0583789	-0.0829425	-0.0603726	-0.0738887	-0.14321
Mtr.46512.1.S1_at	0.181399	0.0111322	-0.13763	-0.105318	-0.0939212	-0.084979	-0.0554172	0.0448149	-0.0613135	0.0224867	-0.0517702	-0.0472803	-0.00660153	0.0277441	0.0326398	0.231651	0.275275	-0.102903	-0.0646793	0.122972	0.991965	0.918608	0.392295	1	-0.0432583	-0.0408195	-0.0067447	0.0571575	0.591394	0.099204	0.0594358	0.161957	0.0604203	0.889577	0.781936	-0.0486232	-0.131139	-0.147736	-0.212173	-0.137499	0.0619282	-0.0755241	-0.145326	-0.125684	-0.0107117	-0.0986611	-0.0795483	-0.0542264	-0.160625
Mtr.32384.1.S1_s_at	0.371446	0.139877	0.479739	0.622588	0.346047	0.287849	0.282405	0.197226	0.221066	0.082507	0.0280466	0.175877	-0.0610917	0.0455195	-0.00194721	0.150205	0.251358	0.546445	0.968884	0.35571	-0.0274539	0.0416801	-0.016201	-0.0432583	1	0.727557	-0.0499106	-0.0132564	0.149163	0.112634	-0.00977688	0.0208642	0.0686681	-0.0645531	-0.105232	0.159882	0.484767	0.616906	0.547456	0.682759	0.397848	0.742062	0.344765	0.642225	0.621957	0.6393	0.309008	0.654433	0.502269
Mtr.32384.1.S1_at	0.185981	-0.0447972	0.291372	0.361055	0.30601	0.159411	0.197682	0.137461	0.124012	0.125467	0.0351869	0.120871	-3.91275e-05	0.228492	0.0213664	0.0465772	0.0738825	0.33407	0.735845	0.200679	-0.0215522	0.0304133	-0.015308	-0.0408195	0.727557	1	-0.00753105	0.0676899	0.0874725	0.116669	-0.0185817	0.0219364	0.01498	-0.00902581	-0.00502754	0.0297386	0.2716	0.404104	0.365685	0.448536	0.181313	0.583607	0.227982	0.460612	0.417814	0.403332	0.235061	0.415123	0.46527
Mtr.31949.1.S1_at	-0.0256539	-0.057954	0.0109613	0.0829187	0.0303129	-0.00768845	0.00646336	-0.0806498	0.0384417	0.158577	0.44483	0.411238	0.631932	0.301637	0.0771331	-0.0113799	-0.030935	-0.0167931	0.00271786	0.204521	0.00797738	0.000792652	-0.00499617	-0.0067447	-0.0499106	-0.00753105	1	0.347224	0.0848603	0.0417886	-0.00312881	0.0968894	-0.0134447	0.0102924	0.00676348	-0.00330987	0.0264362	0.0173503	-0.0124581	-0.0161879	0.107491	-0.0425593	0.282996	-0.087551	-0.0748193	-0.0685133	0.522371	-0.0547639	0.0661669
Mtr.24674.1.S1_at	0.0876674	0.104258	0.113555	0.138042	0.0301222	-0.0140343	0.0210986	0.100946	0.0485547	0.530327	0.39064	0.130364	0.270083	0.425076	0.378735	0.208159	0.109468	0.0706917	0.0349707	0.414791	0.0737578	0.117331	0.137855	0.0571575	-0.0132564	0.0676899	0.347224	1	0.284293	0.442968	0.0250633	0.546003	0.00588191	0.161103	0.303824	0.0274216	0.114172	0.0853937	0.127156	0.0811688	0.240037	0.0529158	0.302555	0.05091	0.0509363	0.0507151	0.381525	0.0637228	0.0799002
Mtr.31948.1.S1_at	0.17365	0.0871898	0.0501511	0.105593	-0.00722324	0.0741211	0.12196	0.181783	0.0995435	0.210534	0.0924004	0.213733	0.0956996	0.145273	0.153254	0.145849	0.205674	0.0826619	0.138104	0.238676	0.607203	0.530279	0.235025	0.591394	0.149163	0.0874725	0.0848603	0.284293	1	0.22457	0.0132843	0.275436	0.0374223	0.603397	0.562965	0.0974592	0.0512687	0.0669027	0.0394467	0.0729027	0.286461	0.0973621	0.0803919	0.0412376	0.144595	0.0919726	0.148238	0.120522	-0.020292
Mtr.46515.1.S1_at	0.193747	0.0814854	0.0765088	0.0779634	0.0374395	0.0340254	0.0505207	0.061735	0.0954454	0.381212	0.102779	0.0446789	0.0589661	0.242489	0.369348	0.119123	0.107984	0.120489	0.132719	0.355087	0.120178	0.268057	0.405205	0.099204	0.112634	0.116669	0.0417886	0.442968	0.22457	1	0.419296	0.560559	0.450145	0.162508	0.167018	0.124989	0.161877	0.132863	0.156628	0.189327	0.15855	0.166538	0.201212	0.145111	0.100071	0.110746	0.146381	0.137393	0.0763911
Mtr.45467.1.S1_at	0.153791	-0.0286679	-0.0754955	-0.0407372	-0.0569248	-0.050613	-0.0378391	-0.0657471	-0.0369049	-0.00206979	-0.0190293	-0.0224029	-0.000943763	0.0416458	0.00221492	0.0393763	0.0941757	-0.0477075	-0.00515573	0.03583	0.0701494	0.241121	0.829634	0.0594358	-0.00977688	-0.0185817	-0.00312881	0.0250633	0.0132843	0.419296	1	0.382271	0.957003	0.0398342	0.000759649	0.0687325	-0.0417321	-0.0264539	-0.0270527	0.0272903	-0.0969533	-0.0127483	-0.0669902	-0.0436106	-0.018527	-0.0278732	-0.0146553	-0.0147019	-0.0649096
Mtr.24677.1.S1_at	0.186262	0.0826319	0.0516836	0.0445887	0.0249399	0.0193544	0.0493731	0.0385351	0.0654803	0.409138	0.16797	0.0315634	0.14071	0.265754	0.383435	0.208979	0.164867	0.0886139	0.0350327	0.404267	0.17922	0.281891	0.405675	0.161957	0.0208642	0.0219364	0.0968894	0.546003	0.275436	0.560559	0.382271	1	0.358723	0.255606	0.286389	0.087833	0.118567	0.0690504	0.0988955	0.126225	0.150275	0.086298	0.190184	0.0920912	0.0684155	0.0707407	0.180102	0.0861562	0.0222187
Mtr.46514.1.S1_s_at	0.243648	-0.0438069	-0.115771	-0.0394067	-0.0857598	-0.0614409	-0.0537557	-0.109772	-0.0418195	-0.0252902	-0.0436539	-0.0347197	-0.013064	0.0273051	0.00294249	0.0857022	0.209649	-0.0606195	0.0540109	0.0776048	0.0720529	0.253921	0.808636	0.0604203	0.0686681	0.01498	-0.0134447	0.00588191	0.0374223	0.450145	0.957003	0.358723	1	0.0314376	-0.0127049	0.226824	-0.0654129	-0.0566024	-0.053925	0.023836	-0.131293	-0.0175515	-0.0996991	-0.0424003	-0.0150289	-0.0328174	-0.0469588	-0.0234737	-0.100653
Mtr.46510.1.S1_x_at	0.112783	-0.0168372	-0.142129	-0.119925	-0.0847041	-0.0843088	-0.0529757	-0.00987889	-0.0528177	0.164327	-0.0379602	-0.0406429	0.0394641	0.125848	0.150047	0.172899	0.188397	-0.112285	-0.0832801	0.117293	0.900387	0.786033	0.400449	0.889577	-0.0645531	-0.00902581	0.0102924	0.161103	0.603397	0.162508	0.0398342	0.255606	0.0314376	1	0.84028	-0.0158304	-0.1272	-0.150369	-0.19113	-0.150481	0.0624512	-0.0688618	-0.101723	-0.145507	-0.0452183	-0.114273	-0.0529956	-0.0794876	-0.153108
Mtr.46510.1.S1_at	0.0675663	-0.0501533	-0.175533	-0.164815	-0.110902	-0.103253	-0.0628919	-0.122504	-0.0578897	0.218532	0.039563	-0.0528448	0.0464536	0.13526	0.173114	0.158043	0.158669	-0.155614	-0.116595	0.101092	0.79651	0.720928	0.370861	0.781936	-0.105232	-0.00502754	0.00676348	0.303824	0.562965	0.167018	0.000759649	0.286389	-0.0127049	0.84028	1	-0.0319226	-0.185807	-0.203871	-0.256655	-0.203099	0.00237791	-0.114278	-0.104839	-0.19457	-0.100715	-0.147903	-0.0454258	-0.138561	-0.162221
Mtr.36453.1.S1_at	0.475572	-0.131871	-0.138906	-0.030058	-0.123049	-0.129675	-0.0957134	-0.239126	-0.0978135	-0.0295925	-0.0266599	-0.0760622	0.0270551	0.0644057	0.0833671	0.238049	0.400796	-0.101135	0.120914	0.288245	-0.0374475	0.0107804	0.0939638	-0.0486232	0.159882	0.0297386	-0.00330987	0.0274216	0.0974592	0.124989	0.0687325	0.087833	0.226824	-0.0158304	-0.0319226	1	-0.139411	-0.111014	-0.132203	-0.0873471	-0.165792	-0.129396	-0.145113	-0.115334	-0.0740278	-0.101986	-0.0442111	-0.0730243	-0.158995
Mtr.37431.1.S1_at	0.180074	0.165377	0.769019	0.635915	0.53552	0.485839	0.45209	0.46995	0.317224	0.244857	0.176939	0.304598	0.00375352	0.064128	0.0151138	-0.100901	-0.04519	0.937757	0.550381	0.273256	-0.117873	-0.123693	-0.118548	-0.131139	0.484767	0.2716	0.0264362	0.114172	0.0512687	0.161877	-0.0417321	0.118567	-0.0654129	-0.1272	-0.185807	-0.139411	1	0.850343	0.806431	0.872618	0.783676	0.828771	0.717903	0.870817	0.774997	0.774871	0.570188	0.868453	0.45678
Mtr.44181.1.S1_at	0.185893	0.172951	0.83867	0.722951	0.534319	0.392526	0.431042	0.527427	0.201829	0.212819	0.164895	0.270833	-0.000731877	0.0541913	-0.050477	-0.104839	-0.0711358	0.862874	0.705935	0.261747	-0.130467	-0.112877	-0.136199	-0.147736	0.616906	0.404104	0.0173503	0.0853937	0.0669027	0.132863	-0.0264539	0.0690504	-0.0566024	-0.150369	-0.203871	-0.111014	0.850343	1	0.818547	0.844351	0.675138	0.814243	0.65023	0.782556	0.741402	0.841424	0.569881	0.836296	0.545176
Mtr.10429.1.S1_at	0.0948079	0.137033	0.78402	0.741225	0.508548	0.351774	0.358751	0.645821	0.216331	0.221362	0.172889	0.227155	-0.0413694	0.0588498	0.00859621	-0.194538	-0.156981	0.777882	0.614851	0.242516	-0.195207	-0.196919	-0.150715	-0.212173	0.547456	0.365685	-0.0124581	0.127156	0.0394467	0.156628	-0.0270527	0.0988955	-0.053925	-0.19113	-0.256655	-0.132203	0.806431	0.818547	1	0.819045	0.744338	0.74525	0.711679	0.749084	0.627685	0.661508	0.518872	0.726649	0.548887
Mtr.37324.1.S1_at	0.190715	0.178294	0.796952	0.762568	0.613329	0.47424	0.477623	0.494948	0.30571	0.240666	0.152016	0.303896	-0.0487965	0.0441226	0.0056239	-0.0886858	-0.0237131	0.884483	0.732357	0.29155	-0.119803	-0.0927088	-0.0677421	-0.137499	0.682759	0.448536	-0.0161879	0.0811688	0.0729027	0.189327	0.0272903	0.126225	0.023836	-0.150481	-0.203099	-0.0873471	0.872618	0.844351	0.819045	1	0.709686	0.865678	0.692929	0.855346	0.762357	0.737417	0.531466	0.8517	0.593341
Mtr.10691.1.S1_at	0.106732	0.286902	0.677581	0.62921	0.447259	0.342534	0.334714	0.529938	0.239227	0.289619	0.317253	0.235829	0.0556463	0.15158	0.107405	-0.105807	-0.0723942	0.728213	0.452144	0.302471	0.0760303	0.0164504	-0.10148	0.0619282	0.397848	0.181313	0.107491	0.240037	0.286461	0.15855	-0.0969533	0.150275	-0.131293	0.0624512	0.00237791	-0.165792	0.783676	0.675138	0.744338	0.709686	1	0.671946	0.687634	0.647162	0.605464	0.552855	0.62839	0.708839	0.450319
Mtr.22314.1.S1_at	0.176754	0.145898	0.666007	0.608693	0.458081	0.452288	0.438699	0.379894	0.311593	0.20741	0.0713234	0.258828	-0.0502567	0.0425672	0.0097145	-0.0821126	-0.00327286	0.851096	0.765121	0.275061	-0.0530225	-0.0309349	-0.053511	-0.0755241	0.742062	0.583607	-0.0425593	0.0529158	0.0973621	0.166538	-0.0127483	0.086298	-0.0175515	-0.0688618	-0.114278	-0.129396	0.828771	0.814243	0.74525	0.865678	0.671946	1	0.609086	0.89051	0.790807	0.801815	0.444165	0.849524	0.581221
Mtr.40158.1.S1_at	-0.0318161	0.114669	0.718811	0.622922	0.494687	0.401484	0.401199	0.334978	0.339088	0.431521	0.51478	0.327522	0.229413	0.218107	0.240949	-0.188471	-0.213716	0.662799	0.428611	0.329897	-0.124345	-0.144595	-0.127978	-0.145326	0.344765	0.227982	0.282996	0.302555	0.0803919	0.201212	-0.0669902	0.190184	-0.0996991	-0.101723	-0.104839	-0.145113	0.717903	0.65023	0.711679	0.692929	0.687634	0.609086	1	0.572667	0.454188	0.477234	0.734592	0.567163	0.558779
Mtr.47061.1.S1_at	0.17892	0.0877423	0.648034	0.579533	0.448923	0.473822	0.417863	0.429965	0.327448	0.181125	0.0205668	0.236566	-0.0942744	-0.0424145	-0.0122188	-0.0674884	0.0152938	0.883783	0.659788	0.240031	-0.115202	-0.0999312	-0.102481	-0.125684	0.642225	0.460612	-0.087551	0.05091	0.0412376	0.145111	-0.0436106	0.0920912	-0.0424003	-0.145507	-0.19457	-0.115334	0.870817	0.782556	0.749084	0.855346	0.647162	0.89051	0.572667	1	0.810514	0.810356	0.395247	0.857076	0.483035
Mtr.27463.1.S1_s_at	0.284896	0.222884	0.62998	0.541625	0.396816	0.342747	0.276585	0.418246	0.241828	0.123075	0.0104882	0.177192	-0.0759344	-0.0334122	-0.040178	0.0610729	0.153352	0.80584	0.630481	0.218518	-0.00172919	0.00733936	-0.0583789	-0.0107117	0.621957	0.417814	-0.0748193	0.0509363	0.144595	0.100071	-0.018527	0.0684155	-0.0150289	-0.0452183	-0.100715	-0.0740278	0.774997	0.741402	0.627685	0.762357	0.605464	0.790807	0.454188	0.810514	1	0.868848	0.419409	0.94593	0.471952
Mtr.40874.1.S1_at	0.196673	0.195514	0.616237	0.55022	0.350503	0.376698	0.358704	0.368796	0.274464	0.148135	0.0307491	0.204389	-0.0690523	-0.0157603	-0.0157532	-0.0405842	0.0520306	0.797777	0.647518	0.174939	-0.0861139	-0.0662763	-0.0829425	-0.0986611	0.6393	0.403332	-0.0685133	0.0507151	0.0919726	0.110746	-0.0278732	0.0707407	-0.0328174	-0.114273	-0.147903	-0.101986	0.774871	0.841424	0.661508	0.737417	0.552855	0.801815	0.477234	0.810356	0.868848	1	0.374942	0.857704	0.423592
Mtr.41545.1.S1_at	0.115039	0.0756585	0.596832	0.586038	0.4356	0.218996	0.234158	0.233856	0.186605	0.363835	0.768498	0.312251	0.560908	0.362763	0.223851	-0.0515125	-0.0581069	0.527556	0.432806	0.464371	-0.0587263	-0.0641068	-0.0603726	-0.0795483	0.309008	0.235061	0.522371	0.381525	0.148238	0.146381	-0.0146553	0.180102	-0.0469588	-0.0529956	-0.0454258	-0.0442111	0.570188	0.569881	0.518872	0.531466	0.62839	0.444165	0.734592	0.395247	0.419409	0.374942	1	0.518901	0.450985
Mtr.16327.1.S1_at	0.265637	0.280167	0.738165	0.630559	0.480718	0.396098	0.339229	0.442661	0.240739	0.147702	0.0707314	0.203896	-0.0406501	-0.00211015	-0.0296484	-0.00217421	0.0754935	0.869941	0.686647	0.304701	-0.0433607	-0.0325972	-0.0738887	-0.0542264	0.654433	0.415123	-0.0547639	0.0637228	0.120522	0.137393	-0.0147019	0.0861562	-0.0234737	-0.0794876	-0.138561	-0.0730243	0.868453	0.836296	0.726649	0.8517	0.708839	0.849524	0.567163	0.857076	0.94593	0.857704	0.518901	1	0.531969
Mtr.10397.1.S1_at	-0.109052	0.106482	0.56066	0.550684	0.537435	0.236129	0.205725	0.283796	0.193884	0.164679	0.243419	0.180423	0.0189632	0.0886241	0.0731621	-0.193316	-0.23441	0.448612	0.547384	0.157819	-0.145187	-0.142921	-0.14321	-0.160625	0.502269	0.46527	0.0661669	0.0799002	-0.020292	0.0763911	-0.0649096	0.0222187	-0.100653	-0.153108	-0.162221	-0.158995	0.45678	0.545176	0.548887	0.593341	0.450319	0.581221	0.558779	0.483035	0.471952	0.423592	0.450985	0.531969	1
Mtr.32309.1.S1_at	0.169099	-0.0237421	0.69112	0.605116	0.738945	0.301691	0.388477	0.378426	0.173604	0.243325	0.234098	0.247616	0.000976234	0.227189	0.0301626	-0.0447133	-0.0363043	0.72423	0.529081	0.151694	-0.0589938	-0.0495448	-0.0720041	-0.0767301	0.439219	0.438515	0.070459	0.102564	0.0582669	0.109888	-0.0280226	0.105519	-0.041461	-0.055178	-0.0758702	-0.068613	0.659052	0.67946	0.566497	0.722625	0.482901	0.600669	0.605438	0.600266	0.553232	0.53453	0.512619	0.600134	0.546578
Mtr.38462.1.S1_at	-0.0343106	0.697218	0.489048	0.431923	0.180146	0.159323	0.148474	0.505366	0.10318	0.0944871	0.0383167	0.0599145	-0.0689885	-0.0721709	-0.00763583	-0.145053	-0.127409	0.403399	0.241191	0.152224	-0.162755	-0.189369	-0.147763	-0.163624	0.236542	0.015717	-0.0594194	0.11383	0.0269103	0.0987029	-0.0352767	0.057202	-0.0543164	-0.180605	-0.239535	-0.130997	0.454962	0.402003	0.510754	0.474449	0.580481	0.34779	0.388464	0.355717	0.397649	0.37455	0.228815	0.47885	0.314498
Mtr.2409.1.S1_at	0.208216	0.172929	-0.00538741	0.0764411	-0.00249677	-0.0158424	-6.51577e-05	0.0480995	0.0259655	0.444373	0.271428	0.0132433	0.0850601	0.421542	0.352087	0.22226	0.21372	0.0543193	0.0872278	0.396325	0.0859036	0.152541	0.19108	0.0773533	0.0863761	0.0562311	0.138231	0.513596	0.237112	0.408424	0.0536526	0.507411	0.0780527	0.16382	0.143955	0.176693	0.126863	0.0525857	0.0791242	0.113652	0.215697	0.079922	0.155703	0.0938929	0.0591171	0.0786817	0.206145	0.0846434	0.0200721
Mtr.29262.1.S1_at	0.120496	0.0314958	0.166493	0.149741	0.0723714	0.296254	0.239358	0.194095	0.258083	0.275887	-0.102766	0.114962	-0.047352	0.102516	0.0876333	-0.0188788	0.0696017	0.466656	0.245975	0.192966	-0.0113968	-0.00713071	0.0420166	-0.0211581	0.272001	0.233842	-0.0726904	0.231277	0.0927845	0.274273	-0.0142587	0.223385	4.90205e-05	0.0681899	-0.0202449	-0.0198317	0.521557	0.340392	0.430803	0.434822	0.401169	0.513652	0.28513	0.611319	0.393599	0.432425	0.132767	0.435568	0.0549541
Mtr.43018.1.S1_at	0.161	0.0966304	0.727363	0.605676	0.550959	0.438154	0.443634	0.404604	0.264755	0.218823	0.133565	0.288412	-0.034703	0.0256322	0.00122003	-0.0942761	-0.0568139	0.870674	0.654862	0.24948	-0.146716	-0.12806	-0.141669	-0.161658	0.588727	0.438737	-0.0239449	0.0481021	0.00280553	0.116235	-0.0584749	0.052003	-0.0865941	-0.163401	-0.192409	-0.12133	0.852703	0.828442	0.732042	0.865393	0.627308	0.850314	0.63872	0.825413	0.71206	0.711234	0.503487	0.793389	0.531115
Mtr.37299.1.S1_at	0.305388	0.0766627	0.565606	0.486336	0.344897	0.292813	0.338944	0.2051	0.147882	0.153727	0.106852	0.203544	-0.018902	0.0916411	0.0230722	-0.0109004	0.0757287	0.673733	0.808669	0.319573	-0.0984938	-0.046131	-0.0661751	-0.121122	0.767752	0.706206	-0.0132114	0.0211318	0.0427841	0.142397	-0.010875	0.036486	0.00543986	-0.115833	-0.138919	0.0417765	0.640216	0.766828	0.61641	0.711478	0.443699	0.803512	0.444479	0.705034	0.62053	0.673661	0.433498	0.697694	0.51961
Mtr.37298.1.S1_at	0.323297	0.0722399	0.658803	0.594967	0.441019	0.373997	0.407364	0.268548	0.217125	0.20319	0.111028	0.255389	-0.0460018	0.064956	0.0204228	-0.00182536	0.103538	0.790304	0.802055	0.307897	-0.120961	-0.0570546	-0.0364573	-0.144074	0.74692	0.584177	-0.0310735	0.0368162	0.0250408	0.172035	0.0250312	0.0781433	0.045975	-0.138957	-0.165549	0.0437382	0.751602	0.824099	0.665241	0.831885	0.496003	0.857833	0.531181	0.798322	0.667776	0.71382	0.461099	0.752708	0.485924
Mtr.4947.1.S1_at	0.322764	0.107761	-0.100038	-0.00048879	-0.0806135	-0.0691955	-0.0428774	-0.0671347	-0.0461448	0.0753733	-0.0312606	-0.0388547	0.0085689	0.152832	0.0214122	0.65439	0.488352	-0.0896753	-0.00565332	0.283281	0.0565684	0.116983	0.0458929	0.0877851	-0.0111147	-0.0140663	-0.0012148	0.189067	0.0423055	0.0601298	-0.00859222	0.127373	-0.0119998	0.0767828	0.0756673	-0.013191	-0.137376	-0.121472	-0.208282	-0.121152	-0.131921	-0.12898	-0.146879	-0.108138	-0.0417497	-0.0930975	-0.0693222	-0.0895691	-0.135171
Mtr.43267.1.S1_at	0.24498	0.143355	0.0471222	0.151969	-0.0059135	0.10568	0.122029	0.176947	0.102051	0.0383774	-0.0515729	0.0514802	-0.0515977	-0.00911258	-0.00580815	0.01761	0.159613	0.209538	0.209996	0.172826	-0.175533	-0.12413	0.0955835	-0.175778	0.248841	0.117812	-0.0244176	0.0621947	-0.011824	0.198393	0.193061	0.118975	0.263333	-0.193294	-0.249476	0.228817	0.215163	0.242799	0.282389	0.214486	0.145323	0.20072	0.0891859	0.268388	0.184682	0.321144	0.0106608	0.187366	0.0399032
Mtr.41821.1.S1_at	-0.142641	0.0446309	0.312689	0.486563	0.223402	0.0808674	0.0768098	0.444556	0.0216311	-0.142752	0.0282098	0.0373937	-0.0385281	-0.064547	-0.158637	-0.15531	-0.194019	0.0400351	0.217325	-0.132895	-0.0968883	-0.130275	-0.136627	-0.0969936	0.158266	0.0481312	-0.0278508	-0.0887754	-0.00301437	-0.2046	-0.0640729	-0.247091	-0.100679	-0.11098	-0.137744	-0.148905	-0.011005	0.202749	0.241657	0.0742409	0.151079	-0.00639628	-0.044726	-0.0272893	0.0230139	0.0577515	0.100382	0.0572808	0.0990968
Mtr.31199.1.S1_s_at	0.176544	0.0874033	0.684408	0.57772	0.5569	0.405054	0.430331	0.346387	0.23633	0.178493	0.0859541	0.260332	-0.0467113	0.0204426	-0.0141213	-0.0735999	-0.0258272	0.852747	0.682054	0.224533	-0.122276	-0.103119	-0.125552	-0.13689	0.635325	0.527094	-0.0419345	0.0212612	0.0105144	0.093494	-0.0599687	0.0328845	-0.0837367	-0.138861	-0.160528	-0.122351	0.809319	0.804505	0.686331	0.849719	0.567537	0.850567	0.561606	0.821547	0.734295	0.745355	0.451909	0.796694	0.526377
Mtr.37864.1.S1_at	0.044106	0.180604	0.603809	0.56291	0.336535	0.229933	0.226271	0.718466	0.152309	0.246163	0.147406	0.160514	0.0278225	0.0514518	0.0301061	-0.122755	-0.118754	0.621966	0.38874	0.213131	-0.0917743	-0.10056	-0.0859485	-0.102718	0.316331	0.145013	0.0366932	0.208342	0.124606	0.163658	-0.016503	0.144931	-0.0544668	-0.084365	-0.158131	-0.181856	0.649394	0.643067	0.793164	0.581219	0.705596	0.539263	0.560139	0.592125	0.45609	0.468024	0.456305	0.539187	0.287832
Mtr.28860.1.S1_at	0.203814	0.0306215	0.230335	0.244779	0.162045	0.0946544	0.150636	0.081653	0.0483172	0.118722	0.0362135	0.128097	0.0243725	0.136198	0.0840601	0.0283949	0.0851933	0.292274	0.675041	0.261961	-0.00432608	0.0559512	0.00567149	-0.0273578	0.652051	0.788609	0.0554235	0.0669682	0.0750419	0.131541	-0.00866972	0.0596446	0.0157765	-0.00955338	-0.0143699	0.0352246	0.2579	0.431545	0.316336	0.393015	0.143534	0.537136	0.164433	0.401509	0.361068	0.387502	0.233523	0.394551	0.417863
Mtr.49925.1.S1_at	-0.0305559	0.0102445	0.253899	0.21438	0.182466	0.226171	0.206393	0.13935	0.158687	0.145124	0.0280682	0.112621	-0.0198289	0.0546348	0.0461969	-0.108686	-0.11849	0.310974	0.582399	0.20265	-0.0672475	-0.0204653	-0.0776994	-0.0872946	0.556577	0.682679	-0.023997	0.0313682	-0.00177983	0.126511	-0.0550945	0.0345217	-0.0645491	-0.0714113	-0.0811674	-0.125545	0.315345	0.465433	0.384115	0.441329	0.208117	0.58865	0.256011	0.44945	0.327428	0.358899	0.224067	0.387113	0.478735
Mtr.49924.1.S1_s_at	-0.0279881	0.0429544	0.391114	0.300981	0.259161	0.246458	0.242269	0.234844	0.149134	0.174976	0.06181	0.138023	-0.0306484	0.0524131	0.0201931	-0.130255	-0.144625	0.421964	0.581337	0.206969	-0.0849785	-0.0468965	-0.104896	-0.105743	0.526074	0.591359	-0.0258689	0.0370259	-0.0129201	0.126513	-0.0648632	0.0359632	-0.0830646	-0.0885403	-0.108753	-0.147893	0.422655	0.578087	0.484451	0.51822	0.302897	0.63531	0.367975	0.505013	0.358851	0.403594	0.294814	0.445105	0.491291
Mtr.8618.1.S1_at	0.136866	-0.0643054	0.585268	0.700729	0.477995	0.393017	0.3723	0.456825	0.312591	0.20704	0.102526	0.220992	-0.0349763	0.00314673	-0.00204124	-0.0388413	0.0122824	0.552808	0.607366	0.242227	0.0137731	-0.0105435	-0.102064	0.0040862	0.591592	0.330059	-0.0212457	0.048218	0.197867	0.0695766	-0.0981389	0.0557082	-0.0507836	-0.00586007	-0.0720006	0.0613983	0.52806	0.524615	0.616509	0.666599	0.508792	0.547792	0.559862	0.570222	0.492278	0.43022	0.356077	0.523366	0.430579
Mtr.43118.1.S1_s_at	0.159629	-0.0527202	0.199698	0.382627	0.168473	0.362889	0.262335	0.174808	0.385203	0.139557	-0.0785426	0.150284	-0.0619264	-0.065033	0.00135845	0.119671	0.214515	0.32635	0.493146	0.148366	0.233682	0.209444	0.103757	0.230609	0.58007	0.319836	-0.0648675	0.00998624	0.327893	0.071881	-0.00664111	0.08496	0.0763016	0.204646	0.125835	0.0802704	0.281718	0.212571	0.277987	0.434891	0.276895	0.411739	0.249505	0.444489	0.460616	0.39125	0.079859	0.383079	0.188415
Mtr.43117.1.S1_at	0.158506	-0.0225175	0.640294	0.765422	0.497954	0.438035	0.398355	0.514121	0.337818	0.199823	0.145265	0.250326	0.00878896	-0.00679017	-0.0189621	-0.00971325	0.0312372	0.56906	0.651827	0.299439	0.0784447	0.0612966	-0.00651742	0.0684615	0.621881	0.336432	0.00331215	0.0699634	0.248669	0.103204	-0.00249074	0.0805274	0.0341734	0.0365129	-0.0367737	0.0298804	0.558727	0.569822	0.66403	0.70622	0.553393	0.55986	0.576628	0.572595	0.501472	0.443236	0.417866	0.55706	0.414453
Mtr.41475.1.S1_at	-0.164491	-0.0595968	0.414781	0.52651	0.291283	0.257638	0.249639	0.516908	0.137229	-0.0277572	0.111962	0.123374	-0.00385377	-0.0314985	-0.12541	-0.206457	-0.262904	0.190856	0.219802	-0.0867045	-0.135758	-0.174753	-0.179486	-0.138238	0.145924	0.0821579	0.0103995	-0.0199922	-0.0159699	-0.166053	-0.0868254	-0.210676	-0.13614	-0.142551	-0.172703	-0.206394	0.156459	0.331484	0.42224	0.174495	0.25429	0.122678	0.170237	0.121802	0.0958059	0.160557	0.205573	0.136836	0.174516
Mtr.27378.1.S1_at	-0.0736952	-0.0205677	0.343105	0.495981	0.255781	0.143849	0.156765	0.417064	0.0769074	-0.101835	0.0359243	0.0794452	-0.0323197	-0.0517527	-0.153801	-0.120937	-0.147208	0.137919	0.270801	-0.120556	-0.0821881	-0.11028	-0.117976	-0.0853852	0.212676	0.111498	-0.0265981	-0.0870744	0.00258585	-0.183414	-0.0554522	-0.220597	-0.0864797	-0.0991774	-0.120148	-0.134312	0.0547123	0.256044	0.25495	0.128649	0.149554	0.0742042	-0.000663553	0.0548011	0.106911	0.153586	0.115771	0.115304	0.104473
Mtr.39968.1.S1_at	-0.086381	-0.0120549	0.340129	0.501022	0.263195	0.108502	0.130718	0.410919	0.0348546	-0.131312	0.0371258	0.0662548	-0.0344385	-0.0529638	-0.162736	-0.128976	-0.159369	0.0985791	0.244234	-0.118564	-0.0849344	-0.112785	-0.120928	-0.0868147	0.183336	0.0854799	-0.0247589	-0.0817584	0.00215948	-0.201238	-0.0561353	-0.244549	-0.0877082	-0.101098	-0.126066	-0.135059	0.0256263	0.233222	0.239113	0.0992899	0.136289	0.0305241	-0.0223275	0.0110334	0.047105	0.0888478	0.113323	0.0781122	0.091862
Mtr.1858.1.S1_at	-0.122407	0.0293611	0.251108	0.40799	0.166206	0.0861883	0.105273	0.41191	0.00614511	-0.119919	0.0218649	0.0385982	-0.0309929	-0.0524894	-0.15059	-0.13	-0.164891	0.00792482	0.189229	-0.125099	-0.0807047	-0.108737	-0.116624	-0.0800965	0.12747	0.0334581	-0.0216241	-0.112932	0.0382256	-0.196057	-0.0530486	-0.229988	-0.0837515	-0.0949336	-0.116068	-0.126134	-0.0484414	0.169334	0.202606	0.026635	0.135361	-0.0347793	-0.0761072	-0.0567544	-0.0281909	0.0135183	0.0834047	0.0147711	0.0393184
Mtr.37228.1.S1_at	-0.0245602	0.0895078	0.632604	0.743965	0.436892	0.491065	0.426756	0.521727	0.387545	0.125661	0.0352025	0.243356	-0.0797316	-0.0727463	-0.0748197	-0.147897	-0.148622	0.487126	0.620681	0.148539	-0.145951	-0.15453	-0.14519	-0.154027	0.605555	0.340315	-0.0726122	-0.0225317	0.0555591	0.0143597	-0.0589757	-0.0380217	-0.0549108	-0.164714	-0.223694	-0.0718089	0.475592	0.553666	0.682158	0.62853	0.498194	0.54698	0.515293	0.514117	0.447654	0.457153	0.276807	0.503271	0.505756
Mtr.16941.1.S1_at	0.154591	-0.0211253	0.453988	0.568874	0.426052	0.35237	0.313349	0.226331	0.309281	0.238539	0.107415	0.178347	-0.0213279	0.0650403	0.0617855	-0.0380711	0.0503436	0.531665	0.710241	0.259929	0.0948783	0.113642	0.0680535	0.0736719	0.741046	0.551052	-0.00660619	0.0752895	0.239192	0.176314	0.028433	0.12312	0.0782873	0.0745321	0.0340064	0.0325194	0.491034	0.481125	0.533086	0.657418	0.468308	0.669817	0.501443	0.620934	0.536018	0.489956	0.335069	0.55639	0.501075
Mtr.49687.1.S1_x_at	0.135818	0.0404926	0.76873	0.602185	0.547606	0.428034	0.479921	0.334658	0.245543	0.215204	0.152299	0.272396	-0.0145681	0.0200938	-0.0184605	-0.0774071	-0.0536205	0.872723	0.564316	0.197142	-0.0987316	-0.100496	-0.112648	-0.111441	0.489193	0.356339	-0.0106188	0.0603647	0.0172382	0.0834045	-0.0564926	0.0559092	-0.0840972	-0.107185	-0.122978	-0.127233	0.820551	0.825394	0.660595	0.817811	0.585781	0.769696	0.628811	0.771253	0.661763	0.719162	0.502311	0.749935	0.449312
Mtr.20354.1.S1_x_at	0.141107	0.0463913	0.775683	0.5965	0.59653	0.447459	0.511552	0.347042	0.240499	0.217399	0.154152	0.281078	-0.0118075	0.0294475	-0.00123335	-0.0698346	-0.058099	0.86069	0.512562	0.168	-0.0864548	-0.0919554	-0.113392	-0.0989679	0.422155	0.316092	0.00357461	0.0543112	0.0315905	0.081308	-0.0582662	0.0589488	-0.0859182	-0.0930372	-0.113718	-0.138482	0.799207	0.803159	0.624609	0.797928	0.576253	0.724981	0.632055	0.722249	0.627615	0.652299	0.497063	0.713095	0.434321
Mtr.20354.1.S1_at	0.152477	0.0450251	0.775029	0.586209	0.59067	0.42362	0.498946	0.344054	0.223831	0.216641	0.166186	0.28528	-0.00182487	0.0368978	0.0182148	-0.0635974	-0.0503344	0.846099	0.499503	0.168029	-0.0802573	-0.0863125	-0.113363	-0.0928017	0.40631	0.313269	0.0348159	0.0655917	0.0362334	0.0850373	-0.0556798	0.0547882	-0.0833195	-0.0872032	-0.110979	-0.133842	0.783594	0.79664	0.615713	0.782169	0.576253	0.706507	0.63241	0.698623	0.607433	0.62778	0.50766	0.694779	0.428577
Mtr.9669.1.S1_at	0.214645	0.113434	0.626249	0.490465	0.350579	0.247575	0.261278	0.284596	0.146877	0.114092	0.0935604	0.182427	-0.0311148	0.0319288	-0.00847061	-0.0290104	0.0308481	0.764179	0.633506	0.170323	-0.0786937	-0.0698265	-0.105764	-0.0937918	0.59317	0.517941	-0.0229356	0.0359641	0.0283761	0.0615571	-0.0559126	0.0167576	-0.0788205	-0.0955877	-0.108883	-0.130719	0.724243	0.783683	0.61812	0.681892	0.52594	0.782058	0.446956	0.735622	0.798351	0.856213	0.43707	0.806022	0.420064
Mtr.27374.1.S1_at	0.190933	0.0186708	0.72877	0.608768	0.577172	0.303862	0.376357	0.378858	0.184401	0.152737	0.128506	0.217615	-0.0317922	0.0343143	-0.046446	-0.0546476	-0.0241292	0.827639	0.577817	0.0999357	-0.0876367	-0.0925158	-0.113965	-0.10081	0.511736	0.422355	-0.0157524	0.0195448	0.0214723	0.0342141	-0.0610952	0.020062	-0.0904148	-0.102079	-0.120704	-0.143005	0.733462	0.785208	0.615705	0.730606	0.495047	0.755993	0.549105	0.725537	0.73554	0.78758	0.437724	0.736988	0.483226
Mtr.12473.1.S1_at	0.00992818	0.0437741	0.866117	0.747169	0.562494	0.515616	0.503329	0.497082	0.332453	0.275001	0.288045	0.333264	0.124307	0.026756	0.00706445	-0.19353	-0.213848	0.844802	0.566752	0.244174	-0.169678	-0.189383	-0.19041	-0.185128	0.470256	0.289043	0.0811958	0.108634	0.00828206	0.0632429	-0.0908285	0.0313628	-0.147865	-0.170411	-0.194689	-0.233658	0.85211	0.870875	0.841081	0.804626	0.734708	0.771188	0.785624	0.746014	0.652636	0.701192	0.656289	0.761002	0.551838
Mtr.11212.1.S1_s_at	0.0742968	-0.100916	0.711094	0.690579	0.677384	0.499366	0.556375	0.384452	0.338681	0.221587	0.226009	0.313643	0.00725281	0.0389595	0.0149663	-0.110228	-0.125225	0.709942	0.550486	0.101855	-0.102529	-0.112039	-0.114836	-0.114109	0.470724	0.383121	0.0383913	0.0317279	0.0237145	0.00190114	-0.0682886	0.0097645	-0.0993098	-0.112114	-0.131192	-0.14974	0.636574	0.671443	0.566909	0.707795	0.467021	0.603498	0.578591	0.607363	0.495992	0.542982	0.448882	0.552867	0.457884
Mtr.40438.1.S1_at	0.0742409	0.00308519	0.783503	0.62943	0.499711	0.399548	0.415918	0.380893	0.244991	0.300069	0.326044	0.293449	0.0715561	0.144006	0.0858639	-0.151978	-0.154024	0.774067	0.596191	0.278814	-0.130938	-0.126273	-0.0971105	-0.151154	0.47842	0.43593	0.103964	0.15036	0.00395954	0.163241	-0.0180891	0.0954299	-0.062952	-0.123046	-0.142075	-0.163443	0.79741	0.840164	0.743212	0.759494	0.612915	0.755379	0.732436	0.727845	0.568555	0.630179	0.638945	0.698567	0.523254
[truncated: 32 more columns]

## Sheet: Linear Cleaned B
Table S11 B: Linear Pearson correlation coefficient for saponins’ genes using the cleaned dataset
	Mtr.45032.1.S1_at	Mtr.44176.1.S1_at	Mtr.10468.1.S1_at	Mtr.43079.1.S1_at	Mtr.660.1.S1_at	Mtr.31626.1.S1_at	Mtr.32297.1.S1_at	Mtr.16871.1.S1_at	Mtr.4434.1.S1_s_at	Mtr.29248.1.S1_at	Mtr.2438.1.S1_at	Mtr.45966.1.S1_at	Mtr.36022.1.S1_at	Mtr.30543.1.S1_at	Mtr.27716.1.S1_at	Mtr.43727.1.S1_at	Mtr.43727.1.S1_s_at	Mtr.17661.1.S1_at	Mtr.18630.1.S1_at	Mtr.24681.1.S1_at	Mtr.46511.1.S1_at	Mtr.46511.1.S1_x_at	Mtr.46514.1.S1_x_at	Mtr.46512.1.S1_at	Mtr.32384.1.S1_s_at	Mtr.32384.1.S1_at	Mtr.31949.1.S1_at	Mtr.24674.1.S1_at	Mtr.31948.1.S1_at	Mtr.46515.1.S1_at	Mtr.45467.1.S1_at	Mtr.24677.1.S1_at	Mtr.46514.1.S1_s_at	Mtr.46510.1.S1_x_at	Mtr.46510.1.S1_at	Mtr.36453.1.S1_at	Mtr.37431.1.S1_at	Mtr.44181.1.S1_at	Mtr.10429.1.S1_at	Mtr.37324.1.S1_at	Mtr.10691.1.S1_at	Mtr.22314.1.S1_at	Mtr.40158.1.S1_at	Mtr.47061.1.S1_at	Mtr.27463.1.S1_s_at	Mtr.40874.1.S1_at	Mtr.41545.1.S1_at	Mtr.16327.1.S1_at	Mtr.10397.1.S1_at
Mtr.45032.1.S1_at	1	0.145238	0.0901986	0.153329	-0.00900213	-0.170397	-0.0739977	-0.211627	-0.18764	-0.0421987	0.0188553	-0.0577446	-0.0261326	0.428924	0.0717617	0.719377	0.834376	0.203092	0.32386	0.548991	0.156884	0.250515	0.228606	0.167145	0.324268	0.169594	0.233759	0.0582411	0.133473	0.170678	0.146374	0.166225	0.230449	0.122074	0.0850343	0.469288	0.119022	0.120953	-0.0178661	0.127977	0.040404	0.107116	-0.0724406	0.0848546	0.231344	0.127422	0.190459	0.21206	-0.137965
Mtr.44176.1.S1_at	0.145238	1	0.141033	0.0783149	-0.0352465	-0.108546	-0.0747644	0.0762027	-0.135984	0.0300591	0.212133	-0.0879481	-0.0711748	0.0699305	-0.0722211	0.138963	0.135358	0.212935	0.148779	0.227104	0.0169883	0.0120638	-0.0545654	0.0242401	0.140146	-0.0442858	0.0209823	0.08154	0.0182629	0.0169703	-0.0377818	-0.0244222	-0.0598292	0.0191195	-0.0180824	-0.176672	0.232917	0.226867	0.150681	0.10481	0.3195	0.206921	0.0928328	0.161123	0.206321	0.242729	0.234548	0.272143	0.0283208
Mtr.10468.1.S1_at	0.0901986	0.141033	1	0.822564	0.66744	0.343771	0.397329	0.543376	0.171129	0.210983	0.811767	0.268769	-0.163589	0.00581888	-0.236992	-0.126785	-0.153185	0.813164	0.578256	0.141367	-0.151044	-0.179227	-0.19168	-0.161818	0.471512	0.320285	0.165354	-0.0749186	-0.0437321	-0.051525	-0.090776	-0.127825	-0.141398	-0.159235	-0.20037	-0.170813	0.769792	0.839737	0.794374	0.790651	0.677695	0.672762	0.755726	0.671752	0.633513	0.629802	0.87584	0.732013	0.55883
Mtr.43079.1.S1_at	0.153329	0.0783149	0.822564	1	0.64859	0.371148	0.392756	0.48157	0.265345	0.117883	0.67464	0.336398	-0.146402	0.0670496	-0.286595	-0.00972021	-0.01856	0.634017	0.676677	0.15738	-0.136357	-0.130193	-0.138655	-0.142364	0.605633	0.378259	0.178686	-0.191008	-0.0308305	-0.103618	-0.0621285	-0.209098	-0.0718915	-0.156904	-0.223376	-0.0714293	0.577115	0.696142	0.695942	0.732382	0.533829	0.573892	0.57023	0.538757	0.521111	0.536181	0.712859	0.595772	0.50646
Mtr.660.1.S1_at	-0.00900213	-0.0352465	0.66744	0.64859	1	0.24589	0.295582	0.416455	0.113015	0.101182	0.521137	0.166608	-0.0928992	0.0223075	-0.170668	-0.131093	-0.160982	0.568312	0.401456	0.062424	-0.0982982	-0.118072	-0.122282	-0.107227	0.324922	0.321059	0.0394826	-0.121866	-0.0607615	-0.0520879	-0.0659905	-0.0759793	-0.101189	-0.103676	-0.126689	-0.143383	0.519157	0.5333	0.506615	0.631119	0.418702	0.447084	0.487267	0.449708	0.406119	0.350549	0.581991	0.482449	0.514699
Mtr.31626.1.S1_at	-0.170397	-0.108546	0.343771	0.371148	0.24589	1	0.838052	0.13654	0.896605	0.501654	0.210511	0.653751	0.119788	-0.138073	0.0147501	-0.145981	-0.204224	0.432622	0.285797	0.00160848	-0.0945367	-0.109199	-0.0799608	-0.0984842	0.261325	0.150916	0.168603	-0.103111	0.0427027	-0.0110099	-0.0591214	-0.0349917	-0.0756497	-0.096608	-0.113681	-0.150691	0.477491	0.368221	0.324969	0.481221	0.34625	0.437747	0.446592	0.475875	0.327595	0.356111	0.332638	0.382912	0.242359
Mtr.32297.1.S1_at	-0.0739977	-0.0747644	0.397329	0.392756	0.295582	0.838052	1	0.17559	0.683267	0.503125	0.289327	0.645988	0.140397	-0.0472172	-0.0173609	-0.0937397	-0.137385	0.447528	0.303763	0.0208253	-0.0614552	-0.0698205	-0.0758717	-0.0666743	0.258304	0.192099	0.247171	-0.0748615	0.089531	-0.00711747	-0.0454217	-0.0171225	-0.0659582	-0.0665544	-0.0803341	-0.114509	0.442408	0.41423	0.336538	0.483124	0.330951	0.424422	0.433028	0.415069	0.255637	0.340439	0.343411	0.32131	0.205998
Mtr.16871.1.S1_at	-0.211627	0.0762027	0.543376	0.48157	0.416455	0.13654	0.17559	1	0.0555283	0.080902	0.487746	0.134219	-0.311949	-0.0435826	-0.402579	-0.246067	-0.339295	0.37029	0.167567	-0.188739	0.0188549	-0.0719603	-0.187689	0.0176722	0.0384036	0.110402	0.0461084	-0.142471	0.0531453	-0.155132	-0.108935	-0.263917	-0.187632	0.0102418	-0.111965	-0.355571	0.366083	0.441694	0.553154	0.346893	0.456195	0.256875	0.365517	0.240645	0.278804	0.242193	0.457147	0.300116	0.241773
Mtr.4434.1.S1_s_at	-0.18764	-0.135984	0.171129	0.265345	0.113015	0.896605	0.683267	0.0555283	1	0.432541	0.0615325	0.663238	0.151917	-0.144011	0.0364061	-0.124703	-0.178051	0.272641	0.21397	-0.0477825	-0.0729169	-0.0854744	-0.0528845	-0.0753995	0.219462	0.117094	0.157696	-0.110838	0.0515191	-0.0133178	-0.0468135	-0.0236996	-0.0532736	-0.0750042	-0.0862293	-0.121244	0.327057	0.201327	0.198565	0.325555	0.212047	0.32468	0.309471	0.356507	0.253985	0.281653	0.162503	0.253976	0.182418
Mtr.29248.1.S1_at	-0.0421987	0.0300591	0.210983	0.117883	0.101182	0.501654	0.503125	0.080902	0.432541	1	0.238764	0.368183	0.154841	0.153249	0.110387	0.00200485	-0.0762895	0.297454	0.139524	0.100787	0.0185897	0.0346798	-0.0258003	0.0205037	0.109124	0.1166	0.170433	0.0649278	0.0627184	0.0946172	-0.0270542	0.14655	-0.0551994	0.0262815	-0.0094706	-0.117485	0.315481	0.268108	0.195183	0.312858	0.207947	0.28492	0.383577	0.283226	0.178165	0.212597	0.219128	0.198687	0.178233
Mtr.2438.1.S1_at	0.0188553	0.212133	0.811767	0.67464	0.521137	0.210511	0.289327	0.487746	0.0615325	0.238764	1	0.199478	-0.14333	0.170258	-0.191379	-0.170652	-0.224183	0.630394	0.432498	0.136566	-0.169483	-0.186554	-0.180168	-0.181843	0.31911	0.223122	0.122637	-0.0230817	-0.0953294	-0.00103961	-0.0589106	-0.131696	-0.115506	-0.166694	-0.207216	-0.134602	0.6329	0.689686	0.679284	0.634783	0.557444	0.542614	0.640799	0.49511	0.396859	0.444765	0.70289	0.521855	0.477669
Mtr.45966.1.S1_at	-0.0577446	-0.0879481	0.268769	0.336398	0.166608	0.653751	0.645988	0.134219	0.663238	0.368183	0.199478	1	0.275041	-0.035687	0.0029656	-0.0805522	-0.108166	0.298102	0.222566	-0.0288484	-0.0494468	-0.0527948	-0.0487725	-0.0549514	0.197935	0.132031	0.44331	-0.0692127	0.199186	0.00648226	-0.0282709	-0.0316077	-0.0406734	-0.0527308	-0.0612543	-0.0893144	0.308356	0.268767	0.2341	0.333607	0.20842	0.285805	0.263705	0.280689	0.208445	0.236108	0.235365	0.231079	0.169248
Mtr.36022.1.S1_at	-0.0261326	-0.0711748	-0.163589	-0.146402	-0.0928992	0.119788	0.140397	-0.311949	0.151917	0.154841	-0.14333	0.275041	1	0.398449	0.255635	0.0410071	0.0168505	-0.11424	-0.0737975	0.0305424	0.0269339	0.0776621	0.0781622	0.0284652	-0.0553758	-0.0343655	0.284235	0.244234	0.0874941	0.0423244	0.00694379	0.224953	-0.00191626	0.0625953	0.172497	0.0166392	-0.108831	-0.127145	-0.185358	-0.132976	-0.177692	-0.0792844	-0.0953485	-0.136689	-0.119186	-0.0582126	-0.136154	-0.122768	-0.0901265
Mtr.30543.1.S1_at	0.428924	0.0699305	0.00581888	0.0670496	0.0223075	-0.138073	-0.0472172	-0.0435826	-0.144011	0.153249	0.170258	-0.035687	0.398449	1	0.129361	0.412746	0.287841	0.0213597	0.180433	0.327912	0.0487712	0.132957	0.0885972	0.0562824	0.130011	0.200092	0.190368	0.166847	0.0330444	0.150345	0.0715057	0.226708	0.0666802	0.07166	0.021567	0.111428	-0.0272405	0.0526831	-0.0099852	0.0427047	-0.0797434	0.0328056	-0.042492	-0.068729	0.00657148	-0.0123405	0.0818512	0.0069807	0.000737924
Mtr.27716.1.S1_at	0.0717617	-0.0722211	-0.236992	-0.286595	-0.170668	0.0147501	-0.0173609	-0.402579	0.0364061	0.110387	-0.191379	0.0029656	0.255635	0.129361	1	0.0555231	0.0824538	-0.0847749	-0.0578935	0.171859	0.0840563	0.124556	0.0997012	0.0756679	-0.0110894	0.0146793	0.054123	0.179789	0.0177719	0.200002	-0.0133251	0.313546	0.00957447	0.0853765	0.137785	0.151698	-0.0486105	-0.154447	-0.178169	-0.0768742	-0.117021	0.0211187	-0.0481678	-0.0194699	-0.0880454	-0.0531309	-0.161753	-0.0647556	-0.0727132
Mtr.43727.1.S1_at	0.719377	0.138963	-0.126785	-0.00972021	-0.131093	-0.145981	-0.0937397	-0.246067	-0.124703	0.00200485	-0.170652	-0.0805522	0.0410071	0.412746	0.0555231	1	0.834606	-0.0789185	0.0993196	0.492836	0.187484	0.284707	0.136759	0.222759	0.117035	0.0260493	0.11569	0.267609	0.113422	0.07732	0.031459	0.193424	0.0738768	0.167256	0.162016	0.224217	-0.157078	-0.159475	-0.298863	-0.146973	-0.17975	-0.137524	-0.248324	-0.145034	0.0207213	-0.0933755	-0.0925791	-0.0465935	-0.219474
Mtr.43727.1.S1_s_at	0.834376	0.135358	-0.153185	-0.01856	-0.160982	-0.204224	-0.137385	-0.339295	-0.178051	-0.0762895	-0.224183	-0.108166	0.0168505	0.287841	0.0824538	0.834606	1	-0.0258411	0.157415	0.442369	0.242648	0.338435	0.237647	0.265048	0.207428	0.0517986	0.145929	0.12691	0.179861	0.0786405	0.0855433	0.154099	0.196469	0.202157	0.182869	0.390617	-0.108532	-0.140117	-0.281731	-0.0927231	-0.150045	-0.0698801	-0.273418	-0.077591	0.102551	-0.0135647	-0.0843537	0.0209718	-0.267755
Mtr.17661.1.S1_at	0.203092	0.212935	0.813164	0.634017	0.568312	0.432622	0.447528	0.37029	0.272641	0.297454	0.630394	0.298102	-0.11424	0.0213597	-0.0847749	-0.0789185	-0.0258411	1	0.561856	0.184837	-0.121765	-0.143299	-0.129923	-0.133582	0.499504	0.338484	0.162716	-0.0683453	0.00398209	0.0341567	-0.0659362	-0.0272267	-0.0919843	-0.126862	-0.172122	-0.141118	0.94203	0.850292	0.750645	0.880381	0.7485	0.837136	0.743916	0.885054	0.794721	0.787794	0.853467	0.862099	0.448071
Mtr.18630.1.S1_at	0.32386	0.148779	0.578256	0.676677	0.401456	0.285797	0.303763	0.167567	0.21397	0.139524	0.432498	0.222566	-0.0737975	0.180433	-0.0578935	0.0993196	0.157415	0.561856	1	0.363757	-0.0727935	-0.014213	-0.0411974	-0.0902388	0.972786	0.79504	0.219956	-0.141344	0.0680285	0.0552794	-0.0193607	-0.0996823	0.032559	-0.0918284	-0.129695	0.099521	0.494678	0.679802	0.559032	0.710244	0.390065	0.74456	0.427543	0.62874	0.604151	0.622594	0.637905	0.658165	0.543344
Mtr.24681.1.S1_at	0.548991	0.227104	0.141367	0.15738	0.062424	0.00160848	0.0208253	-0.188739	-0.0477825	0.100787	0.136566	-0.0288484	0.0305424	0.327912	0.171859	0.492836	0.442369	0.184837	0.363757	1	0.125708	0.189409	0.0921792	0.134865	0.363214	0.214631	0.122142	0.203251	0.0814969	0.215821	0.0244859	0.18756	0.0717298	0.105749	0.0864293	0.314101	0.168508	0.153889	0.0659851	0.196743	0.113332	0.226971	0.141163	0.160732	0.162039	0.103185	0.219024	0.236732	0.0774084
Mtr.46511.1.S1_at	0.156884	0.0169883	-0.151044	-0.136357	-0.0982982	-0.0945367	-0.0614552	0.0188549	-0.0729169	0.0185897	-0.169483	-0.0494468	0.0269339	0.0487712	0.0840563	0.187484	0.242648	-0.121765	-0.0727935	0.125708	1	0.921842	0.404763	0.993343	-0.051745	-0.0392094	0.179623	0.0528992	0.639712	0.106368	0.0659472	0.188398	0.065676	0.951193	0.865601	-0.05027	-0.153781	-0.167312	-0.265777	-0.158774	0.0609398	-0.083515	-0.169802	-0.167906	-0.0232826	-0.117442	-0.120264	-0.0680669	-0.163695
Mtr.46511.1.S1_x_at	0.250515	0.0120638	-0.179227	-0.130193	-0.118072	-0.109199	-0.0698205	-0.0719603	-0.0854744	0.0346798	-0.186554	-0.0527948	0.0776621	0.132957	0.124556	0.284707	0.338435	-0.143299	-0.014213	0.189409	0.921842	1	0.524808	0.921833	0.00860515	0.0119636	0.1835	0.094627	0.544747	0.258239	0.237245	0.289404	0.247121	0.833658	0.78502	-0.00509679	-0.178726	-0.163532	-0.291925	-0.144393	-0.0328306	-0.0750862	-0.204266	-0.172261	-0.0288052	-0.112799	-0.131386	-0.0725773	-0.167377
Mtr.46514.1.S1_x_at	0.228606	-0.0545654	-0.19168	-0.138655	-0.122282	-0.0799608	-0.0758717	-0.187689	-0.0528845	-0.0258003	-0.180168	-0.0487725	0.0781622	0.0885972	0.0997012	0.136759	0.237647	-0.129923	-0.0411974	0.0921792	0.404763	0.524808	1	0.399915	-0.0251898	-0.0373431	0.0369621	0.0516457	0.210807	0.396323	0.851503	0.414788	0.833523	0.366425	0.330023	0.0740266	-0.144685	-0.156276	-0.206532	-0.0779541	-0.15374	-0.0738555	-0.188384	-0.132465	-0.0670395	-0.100711	-0.132954	-0.0831693	-0.154852
Mtr.46512.1.S1_at	0.167145	0.0242401	-0.161818	-0.142364	-0.107227	-0.0984842	-0.0666743	0.0176722	-0.0753995	0.0205037	-0.181843	-0.0549514	0.0284652	0.0562824	0.0756679	0.222759	0.265048	-0.133582	-0.0902388	0.134865	0.993343	0.921833	0.399915	1	-0.0695771	-0.0552796	0.176883	0.0666923	0.631238	0.096105	0.0554172	0.185078	0.0536279	0.950601	0.86852	-0.0593825	-0.165752	-0.18457	-0.281676	-0.176692	0.0514558	-0.105973	-0.180345	-0.180839	-0.0349861	-0.131706	-0.133823	-0.0808158	-0.177405
Mtr.32384.1.S1_s_at	0.324268	0.140146	0.471512	0.605633	0.324922	0.261325	0.258304	0.0384036	0.219462	0.109124	0.31911	0.197935	-0.0553758	0.130011	-0.0110894	0.117035	0.207428	0.499504	0.972786	0.363214	-0.051745	0.00860515	-0.0251898	-0.0695771	1	0.784843	0.199528	-0.163525	0.0911513	0.0435333	-0.0252588	-0.100028	0.0455191	-0.0695641	-0.105005	0.141386	0.434714	0.594266	0.489023	0.659808	0.346813	0.719509	0.380158	0.605345	0.583695	0.604977	0.546095	0.620622	0.508234
Mtr.32384.1.S1_at	0.169594	-0.0442858	0.320285	0.378259	0.321059	0.150916	0.192099	0.110402	0.117094	0.1166	0.223122	0.132031	-0.0343655	0.200092	0.0146793	0.0260493	0.0517986	0.338484	0.79504	0.214631	-0.0392094	0.0119636	-0.0373431	-0.0552796	0.784843	1	0.174156	-0.0903769	0.0375321	0.0370924	-0.0314199	-0.0590168	0.00442107	-0.0545396	-0.0635583	0.0135763	0.272151	0.427475	0.375926	0.488254	0.154245	0.591324	0.253178	0.48881	0.438806	0.41261	0.398956	0.438109	0.534071
Mtr.31949.1.S1_at	0.233759	0.0209823	0.165354	0.178686	0.0394826	0.168603	0.247171	0.0461084	0.157696	0.170433	0.122637	0.44331	0.284235	0.190368	0.054123	0.11569	0.145929	0.162716	0.219956	0.122142	0.179623	0.1835	0.0369621	0.176883	0.199528	0.174156	1	-0.00675642	0.449546	0.0592757	-0.0214272	0.0645927	0.00200572	0.175874	0.151794	0.127269	0.125049	0.204364	0.130217	0.134779	0.115499	0.139883	0.103316	0.0773684	0.150577	0.154066	0.204585	0.156088	0.0351048
Mtr.24674.1.S1_at	0.0582411	0.08154	-0.0749186	-0.191008	-0.121866	-0.103111	-0.0748615	-0.142471	-0.110838	0.0649278	-0.0230817	-0.0692127	0.244234	0.166847	0.179789	0.267609	0.12691	-0.0683453	-0.141344	0.203251	0.0528992	0.094627	0.0516457	0.0666923	-0.163525	-0.0903769	-0.00675642	1	-0.00728261	0.142451	0.00704055	0.261173	-0.0210169	0.0674311	0.215199	-0.0532142	-0.0641232	-0.0921193	-0.166772	-0.14812	-0.14427	-0.107178	-0.0711836	-0.116905	-0.0597943	-0.0628796	-0.0811364	-0.0795203	-0.106847
Mtr.31948.1.S1_at	0.133473	0.0182629	-0.0437321	-0.0308305	-0.0607615	0.0427027	0.089531	0.0531453	0.0515191	0.0627184	-0.0953294	0.199186	0.0874941	0.0330444	0.0177719	0.113422	0.179861	0.00398209	0.0680285	0.0814969	0.639712	0.544747	0.210807	0.631238	0.0911513	0.0375321	0.449546	-0.00728261	1	0.0521668	-0.00188027	0.0780394	0.0210383	0.652283	0.588064	0.0636619	-0.04791	-0.0284558	-0.124052	-0.045646	0.16419	0.0209101	-0.0745664	-0.0688687	0.0728071	0.0101644	0.00415095	0.0364923	-0.102161
Mtr.46515.1.S1_at	0.170678	0.0169703	-0.051525	-0.103618	-0.0520879	-0.0110099	-0.00711747	-0.155132	-0.0133178	0.0946172	-0.00103961	0.00648226	0.0423244	0.150345	0.200002	0.07732	0.0786405	0.0341567	0.0552794	0.215821	0.106368	0.258239	0.396323	0.096105	0.0435333	0.0370924	0.0592757	0.142451	0.0521668	1	0.486359	0.399576	0.524518	0.0828652	0.0483165	0.100447	0.0606764	0.040845	-0.0144457	0.0850435	-0.0520944	0.0768786	0.0366722	0.0380347	0.0130385	0.0264339	0.0202246	0.0448465	-0.00526469
Mtr.45467.1.S1_at	0.146374	-0.0377818	-0.090776	-0.0621285	-0.0659905	-0.0591214	-0.0454217	-0.108935	-0.0468135	-0.0270542	-0.0589106	-0.0282709	0.00694379	0.0715057	-0.0133251	0.031459	0.0855433	-0.0659362	-0.0193607	0.0244859	0.0659472	0.237245	0.851503	0.0554172	-0.0252588	-0.0314199	-0.0214272	0.00704055	-0.00188027	0.486359	1	0.481916	0.957981	0.036811	-0.00485338	0.0627173	-0.0602457	-0.0435814	-0.054794	0.0162956	-0.132726	-0.0304805	-0.0873731	-0.0731902	-0.0350128	-0.0462587	-0.0284262	-0.0303126	-0.0729708
Mtr.24677.1.S1_at	0.166225	-0.0244222	-0.127825	-0.209098	-0.0759793	-0.0349917	-0.0171225	-0.263917	-0.0236996	0.14655	-0.131696	-0.0316077	0.224953	0.226708	0.313546	0.193424	0.154099	-0.0272267	-0.0996823	0.18756	0.188398	0.289404	0.414788	0.185078	-0.100028	-0.0590168	0.0645927	0.261173	0.0780394	0.399576	0.481916	1	0.447418	0.1893	0.224108	0.0395915	-0.0252509	-0.0855408	-0.156222	-0.0389731	-0.133706	-0.0392158	-0.0280628	-0.0560348	-0.0547887	-0.0490574	-0.0773395	-0.0535167	-0.114595
Mtr.46514.1.S1_s_at	0.230449	-0.0598292	-0.141398	-0.0718915	-0.101189	-0.0756497	-0.0659582	-0.187632	-0.0532736	-0.0551994	-0.115506	-0.0406734	-0.00191626	0.0666802	0.00957447	0.0738768	0.196469	-0.0919843	0.032559	0.0717298	0.065676	0.247121	0.833523	0.0536279	0.0455191	0.00442107	0.00200572	-0.0210169	0.0210383	0.524518	0.957981	0.447418	1	0.0324553	-0.011929	0.22061	-0.0982155	-0.0890575	-0.103086	-0.00039135	-0.185097	-0.048377	-0.125373	-0.09277	-0.0438847	-0.0653474	-0.072237	-0.0526121	-0.117365
Mtr.46510.1.S1_x_at	0.122074	0.0191195	-0.159235	-0.156904	-0.103676	-0.096608	-0.0665544	0.0102418	-0.0750042	0.0262815	-0.166694	-0.0527308	0.0625953	0.07166	0.0853765	0.167256	0.202157	-0.126862	-0.0918284	0.105749	0.951193	0.833658	0.366425	0.950601	-0.0695641	-0.0545396	0.175874	0.0674311	0.652283	0.0828652	0.036811	0.1893	0.0324553	1	0.888704	-0.0483041	-0.155426	-0.174008	-0.259381	-0.170869	0.0637925	-0.0918467	-0.161604	-0.174816	-0.0422003	-0.126703	-0.125068	-0.0827891	-0.163719
Mtr.46510.1.S1_at	0.0850343	-0.0180824	-0.20037	-0.223376	-0.126689	-0.113681	-0.0803341	-0.111965	-0.0862293	-0.0094706	-0.207216	-0.0612543	0.172497	0.021567	0.137785	0.162016	0.182869	-0.172122	-0.129695	0.0864293	0.865601	0.78502	0.330023	0.86852	-0.105005	-0.0635583	0.151794	0.215199	0.588064	0.0483165	-0.00485338	0.224108	-0.011929	0.888704	1	-0.0586034	-0.208489	-0.225779	-0.333602	-0.232592	-0.0356486	-0.139487	-0.220749	-0.21802	-0.0903354	-0.157441	-0.188984	-0.137336	-0.188373
Mtr.36453.1.S1_at	0.469288	-0.176672	-0.170813	-0.0714293	-0.143383	-0.150691	-0.114509	-0.355571	-0.121244	-0.117485	-0.134602	-0.0893144	0.0166392	0.111428	0.151698	0.224217	0.390617	-0.141118	0.099521	0.314101	-0.05027	-0.00509679	0.0740266	-0.0593825	0.141386	0.0135763	0.127269	-0.0532142	0.0636619	0.100447	0.0627173	0.0395915	0.22061	-0.0483041	-0.0586034	1	-0.186641	-0.155635	-0.209188	-0.128049	-0.238005	-0.174283	-0.197651	-0.181572	-0.111671	-0.145133	-0.115484	-0.110509	-0.178044
Mtr.37431.1.S1_at	0.119022	0.232917	0.769792	0.577115	0.519157	0.477491	0.442408	0.366083	0.327057	0.315481	0.6329	0.308356	-0.108831	-0.0272405	-0.0486105	-0.157078	-0.108532	0.94203	0.494678	0.168508	-0.153781	-0.178726	-0.144685	-0.165752	0.434714	0.272151	0.125049	-0.0641232	-0.04791	0.0606764	-0.0602457	-0.0252509	-0.0982155	-0.155426	-0.208489	-0.186641	1	0.834812	0.780484	0.869398	0.788878	0.82188	0.778046	0.881016	0.776475	0.778612	0.842389	0.867592	0.436436
Mtr.44181.1.S1_at	0.120953	0.226867	0.839737	0.696142	0.5333	0.368221	0.41423	0.441694	0.201327	0.268108	0.689686	0.268767	-0.127145	0.0526831	-0.154447	-0.159475	-0.140117	0.850292	0.679802	0.153889	-0.167312	-0.163532	-0.156276	-0.18457	0.594266	0.427475	0.204364	-0.0921193	-0.0284558	0.040845	-0.0435814	-0.0855408	-0.0890575	-0.174008	-0.225779	-0.155635	0.834812	1	0.797732	0.83486	0.672834	0.804364	0.703372	0.768263	0.732111	0.850406	0.874636	0.824809	0.558441
Mtr.10429.1.S1_at	-0.0178661	0.150681	0.794374	0.695942	0.506615	0.324969	0.336538	0.553154	0.198565	0.195183	0.679284	0.2341	-0.185358	-0.0099852	-0.178169	-0.298863	-0.281731	0.750645	0.559032	0.0659851	-0.265777	-0.291925	-0.206532	-0.281676	0.489023	0.375926	0.130217	-0.166772	-0.124052	-0.0144457	-0.054794	-0.156222	-0.103086	-0.259381	-0.333602	-0.209188	0.780484	0.797732	1	0.788926	0.716443	0.713453	0.785775	0.707191	0.588557	0.63602	0.800354	0.690777	0.56451
Mtr.37324.1.S1_at	0.127977	0.10481	0.790651	0.732382	0.631119	0.481221	0.483124	0.346893	0.325555	0.312858	0.634783	0.333607	-0.132976	0.0427047	-0.0768742	-0.146973	-0.0927231	0.880381	0.710244	0.196743	-0.158774	-0.144393	-0.0779541	-0.176692	0.659808	0.488254	0.134779	-0.14812	-0.045646	0.0850435	0.0162956	-0.0389731	-0.00039135	-0.170869	-0.232592	-0.128049	0.869398	0.83486	0.788926	1	0.683157	0.868988	0.759266	0.864135	0.74428	0.731866	0.844503	0.83453	0.586319
Mtr.10691.1.S1_at	0.040404	0.3195	0.677695	0.533829	0.418702	0.34625	0.330951	0.456195	0.212047	0.207947	0.557444	0.20842	-0.177692	-0.0797434	-0.117021	-0.17975	-0.150045	0.7485	0.390065	0.113332	0.0609398	-0.0328306	-0.15374	0.0514558	0.346813	0.154245	0.115499	-0.14427	0.16419	-0.0520944	-0.132726	-0.133706	-0.185097	0.0637925	-0.0356486	-0.238005	0.788878	0.672834	0.716443	0.683157	1	0.678065	0.647473	0.661677	0.619413	0.563609	0.776362	0.716283	0.375078
Mtr.22314.1.S1_at	0.107116	0.206921	0.672762	0.573892	0.447084	0.437747	0.424422	0.256875	0.32468	0.28492	0.542614	0.285805	-0.0792844	0.0328056	0.0211187	-0.137524	-0.0698801	0.837136	0.74456	0.226971	-0.083515	-0.0750862	-0.0738555	-0.105973	0.719509	0.591324	0.139883	-0.107178	0.0209101	0.0768786	-0.0304805	-0.0392158	-0.048377	-0.0918467	-0.139487	-0.174283	0.82188	0.804364	0.713453	0.868988	0.678065	1	0.696404	0.890324	0.782562	0.792766	0.765674	0.844686	0.60456
Mtr.40158.1.S1_at	-0.0724406	0.0928328	0.755726	0.57023	0.487267	0.446592	0.433028	0.365517	0.309471	0.383577	0.640799	0.263705	-0.0953485	-0.042492	-0.0481678	-0.248324	-0.273418	0.743916	0.427543	0.141163	-0.169802	-0.204266	-0.188384	-0.180345	0.380158	0.253178	0.103316	-0.0711836	-0.0745664	0.0366722	-0.0873731	-0.0280628	-0.125373	-0.161604	-0.220749	-0.197651	0.778046	0.703372	0.785775	0.759266	0.647473	0.696404	1	0.708805	0.538014	0.571897	0.712128	0.634914	0.54396
Mtr.47061.1.S1_at	0.0848546	0.161123	0.671752	0.538757	0.449708	0.475875	0.415069	0.240645	0.356507	0.283226	0.49511	0.280689	-0.136689	-0.068729	-0.0194699	-0.145034	-0.077591	0.885054	0.62874	0.160732	-0.167906	-0.172261	-0.132465	-0.180839	0.605345	0.48881	0.0773684	-0.116905	-0.0688687	0.0380347	-0.0731902	-0.0560348	-0.09277	-0.174816	-0.21802	-0.181572	0.881016	0.768263	0.707191	0.864135	0.661677	0.890324	0.708805	1	0.804221	0.796993	0.761411	0.861712	0.510395
Mtr.27463.1.S1_s_at	0.231344	0.206321	0.633513	0.521111	0.406119	0.327595	0.255637	0.278804	0.253985	0.178165	0.396859	0.208445	-0.119186	0.00657148	-0.0880454	0.0207213	0.102551	0.794721	0.604151	0.162039	-0.0232826	-0.0288052	-0.0670395	-0.0349861	0.583695	0.438806	0.150577	-0.0597943	0.0728071	0.0130385	-0.0350128	-0.0547887	-0.0438847	-0.0422003	-0.0903354	-0.111671	0.776475	0.732111	0.588557	0.74428	0.619413	0.782562	0.538014	0.804221	1	0.858423	0.785763	0.945934	0.487395
Mtr.40874.1.S1_at	0.127422	0.242729	0.629802	0.536181	0.350549	0.356111	0.340439	0.242193	0.281653	0.212597	0.444765	0.236108	-0.0582126	-0.0123405	-0.0531309	-0.0933755	-0.0135647	0.787794	0.622594	0.103185	-0.117442	-0.112799	-0.100711	-0.131706	0.604977	0.41261	0.154066	-0.0628796	0.0101644	0.0264339	-0.0462587	-0.0490574	-0.0653474	-0.126703	-0.157441	-0.145133	0.778612	0.850406	0.63602	0.731866	0.563609	0.792766	0.571897	0.796993	0.858423	1	0.699383	0.855597	0.441616
Mtr.41545.1.S1_at	0.190459	0.234548	0.87584	0.712859	0.581991	0.332638	0.343411	0.457147	0.162503	0.219128	0.70289	0.235365	-0.136154	0.0818512	-0.161753	-0.0925791	-0.0843537	0.853467	0.637905	0.219024	-0.120264	-0.131386	-0.132954	-0.133823	0.546095	0.398956	0.204585	-0.0811364	0.00415095	0.0202246	-0.0284262	-0.0773395	-0.072237	-0.125068	-0.188984	-0.115484	0.842389	0.874636	0.800354	0.844503	0.776362	0.765674	0.712128	0.761411	0.785763	0.699383	1	0.884275	0.569639
Mtr.16327.1.S1_at	0.21206	0.272143	0.732013	0.595772	0.482449	0.382912	0.32131	0.300116	0.253976	0.198687	0.521855	0.231079	-0.122768	0.0069807	-0.0647556	-0.0465935	0.0209718	0.862099	0.658165	0.236732	-0.0680669	-0.0725773	-0.0831693	-0.0808158	0.620622	0.438109	0.156088	-0.0795203	0.0364923	0.0448465	-0.0303126	-0.0535167	-0.0526121	-0.0827891	-0.137336	-0.110509	0.867592	0.824809	0.690777	0.83453	0.716283	0.844686	0.634914	0.861712	0.945934	0.855597	0.884275	1	0.530719
Mtr.10397.1.S1_at	-0.137965	0.0283208	0.55883	0.50646	0.514699	0.242359	0.205998	0.241773	0.182418	0.178233	0.477669	0.169248	-0.0901265	0.000737924	-0.0727132	-0.219474	-0.267755	0.448071	0.543344	0.0774084	-0.163695	-0.167377	-0.154852	-0.177405	0.508234	0.534071	0.0351048	-0.106847	-0.102161	-0.00526469	-0.0729708	-0.114595	-0.117365	-0.163719	-0.188373	-0.178044	0.436436	0.558441	0.56451	0.586319	0.375078	0.60456	0.54396	0.510395	0.487395	0.441616	0.569639	0.530719	1
Mtr.32309.1.S1_at	0.144767	-0.0422033	0.710786	0.583836	0.750307	0.284334	0.385071	0.369416	0.149874	0.264195	0.555587	0.218319	-0.0515074	0.100283	-0.12284	-0.0694361	-0.0637313	0.737655	0.517738	0.0811627	-0.0785278	-0.0791215	-0.0930063	-0.0914301	0.439726	0.466739	0.12828	-0.0660797	-0.0112713	0.020559	-0.0371526	0.00991008	-0.0546915	-0.0838856	-0.105202	-0.0911637	0.648646	0.682586	0.558381	0.745349	0.450398	0.605615	0.616519	0.62419	0.571663	0.544531	0.685381	0.607106	0.548381
Mtr.38462.1.S1_at	-0.125478	0.527748	0.515093	0.459165	0.233605	0.208083	0.173671	0.423511	0.13039	0.0516347	0.558907	0.0996426	-0.239766	-0.16111	-0.224328	-0.253323	-0.243084	0.447083	0.218998	-0.0203084	-0.242604	-0.303266	-0.201701	-0.245289	0.179355	-0.0222044	-0.058597	-0.155895	-0.162812	-0.102088	-0.0611588	-0.238789	-0.0982692	-0.243878	-0.331553	-0.202006	0.532742	0.457757	0.567486	0.434007	0.605598	0.371668	0.458963	0.405223	0.361105	0.407013	0.496304	0.460802	0.269678
Mtr.2409.1.S1_at	0.224547	0.0847853	-0.253529	-0.231566	-0.153467	-0.0987499	-0.0899697	-0.289344	-0.0817144	0.0866332	-0.149567	-0.0970454	0.116281	0.235104	0.342272	0.239312	0.257146	-0.0853269	-0.0350369	0.232855	0.0746622	0.124392	0.150998	0.0842566	-0.00952368	-0.0209966	-0.005838	0.0835077	0.0352131	0.174552	0.0532654	0.212384	0.0850876	0.069719	0.0663289	0.191261	-0.0679861	-0.12889	-0.224598	-0.0780476	-0.118879	-0.0495358	-0.160494	-0.0589029	-0.0822005	-0.0426922	-0.18831	-0.0721461	-0.162179
Mtr.29262.1.S1_at	0.0458784	0.13973	0.111424	0.0379925	0.0301652	0.309384	0.236455	0.0055811	0.302497	0.193574	0.0240458	0.144794	-0.0212162	-0.0659186	0.108682	-0.104829	0.0046834	0.462217	0.19605	0.10927	-0.05621	-0.0739955	-0.0309674	-0.0603631	0.223031	0.121395	-0.0108859	-0.0547184	-0.0458887	0.0982266	-0.0469444	0.0480345	-0.040034	-0.043891	-0.107718	-0.092363	0.527863	0.29707	0.347822	0.433155	0.366397	0.485462	0.342173	0.608135	0.380622	0.418378	0.277487	0.435405	0.0328211
Mtr.43018.1.S1_at	0.105311	0.200123	0.738318	0.589216	0.555757	0.425174	0.432206	0.321429	0.265298	0.33032	0.602054	0.307675	-0.0797788	0.0430513	-0.0382599	-0.136447	-0.111083	0.86928	0.635275	0.214038	-0.1768	-0.168672	-0.161401	-0.192072	0.574942	0.46348	0.143935	-0.0714845	-0.0690481	0.0497893	-0.07454	-0.0526044	-0.114104	-0.183992	-0.216606	-0.156802	0.855587	0.822923	0.714915	0.884277	0.656148	0.855402	0.723132	0.836508	0.715126	0.710431	0.817619	0.802677	0.568594
Mtr.37299.1.S1_at	0.268726	0.128353	0.551274	0.45973	0.328501	0.264716	0.317091	0.113583	0.137711	0.215739	0.441255	0.208347	-0.0371193	0.169646	0.0645127	-0.0389881	0.0400316	0.648647	0.807352	0.325591	-0.118051	-0.0728986	-0.0744731	-0.141159	0.773844	0.753928	0.226911	-0.0680633	-0.00157611	0.1105	-0.0207285	-0.0350297	-0.0116041	-0.128413	-0.147938	0.0230359	0.618299	0.754119	0.599229	0.714952	0.439125	0.802309	0.476779	0.706799	0.612268	0.666589	0.675332	0.690392	0.548701
Mtr.37298.1.S1_at	0.284848	0.155672	0.644184	0.569629	0.430506	0.349702	0.388974	0.145465	0.214089	0.268172	0.519331	0.26989	-0.0587646	0.137832	0.0277541	-0.0368022	0.0645701	0.768841	0.800869	0.300639	-0.151697	-0.0940889	-0.0488306	-0.174423	0.755377	0.631134	0.21137	-0.0946023	-0.041718	0.120409	0.014976	-0.0112343	0.0275323	-0.162723	-0.195214	0.0213659	0.731891	0.805946	0.629257	0.842178	0.486226	0.858027	0.578304	0.796067	0.661968	0.71039	0.741182	0.747907	0.510553
Mtr.4947.1.S1_at	0.318719	0.162093	-0.120273	-0.023555	-0.0937673	-0.0809399	-0.0535363	-0.118564	-0.0598869	0.0520991	-0.132029	-0.0474726	0.0312481	0.297754	-0.00651816	0.654269	0.488183	-0.11713	-0.0247256	0.337375	0.0480768	0.10742	0.0336059	0.0823324	-0.0309176	-0.0256695	0.00824025	0.273166	0.0209767	0.0308435	-0.0127238	0.121187	-0.018029	0.0662748	0.0586152	-0.0237378	-0.171107	-0.153471	-0.275021	-0.15718	-0.181113	-0.161882	-0.193909	-0.154215	-0.0645343	-0.12132	-0.133539	-0.117005	-0.150813
Mtr.43267.1.S1_at	0.163848	0.14873	-0.00479583	0.0532277	-0.0466204	0.0637124	0.0895874	-0.0440492	0.0730872	-0.00263235	-0.025158	0.0412203	-0.147907	-0.0505784	-0.0597307	-0.0544919	0.0804086	0.123871	0.123176	0.0615567	-0.241084	-0.205422	0.0916315	-0.242388	0.148284	0.0852424	-0.0244163	-0.11419	-0.153647	0.119093	0.19595	-0.0261854	0.257752	-0.237052	-0.30549	0.209083	0.137735	0.176955	0.169976	0.123101	0.0140108	0.10327	0.0839734	0.132346	0.0564548	0.221331	0.0211323	0.0766187	-0.00561519
Mtr.41821.1.S1_at	-0.190705	0.0320521	0.306543	0.502705	0.221496	0.0575955	0.0574095	0.469642	0.00845023	-0.286057	0.238115	0.0380001	-0.142206	-0.142461	-0.449275	-0.181018	-0.232733	-0.0113771	0.185367	-0.246015	-0.109492	-0.151247	-0.146555	-0.109789	0.119315	0.0335324	-0.0101901	-0.218211	-0.0420641	-0.299229	-0.0721012	-0.392114	-0.115115	-0.120687	-0.147166	-0.167847	-0.0675248	0.168127	0.201312	0.0202279	0.120195	-0.062987	-0.0802634	-0.106507	-0.028888	0.00928259	0.171449	0.00524429	0.0899745
Mtr.31199.1.S1_s_at	0.126441	0.17332	0.709257	0.584333	0.576149	0.391853	0.420732	0.271214	0.239926	0.280538	0.549058	0.283892	-0.0565882	0.0616073	-0.017962	-0.11027	-0.0734911	0.854734	0.674127	0.214693	-0.145696	-0.135881	-0.142777	-0.161264	0.628895	0.557627	0.139571	-0.0653802	-0.0438272	0.0395447	-0.0741145	-0.0463785	-0.107372	-0.15605	-0.178516	-0.153414	0.820284	0.810463	0.684282	0.88024	0.609953	0.859577	0.659508	0.838847	0.737901	0.744507	0.785733	0.811459	0.576521
Mtr.37864.1.S1_at	-0.0919444	0.294539	0.586467	0.464783	0.310812	0.187916	0.181384	0.654453	0.11025	0.116116	0.456776	0.126718	-0.180857	-0.0858602	-0.258421	-0.238646	-0.254616	0.569705	0.292032	-0.0580207	-0.161557	-0.202462	-0.154961	-0.167364	0.219319	0.105371	0.115933	-0.150982	-0.0506136	-0.0783665	-0.0481763	-0.171335	-0.11341	-0.151571	-0.253061	-0.291114	0.582478	0.586891	0.737926	0.492867	0.662049	0.46881	0.556978	0.497531	0.388475	0.408239	0.61661	0.471979	0.252173
Mtr.28860.1.S1_at	0.177253	0.0408483	0.204243	0.211043	0.148287	0.0710909	0.128253	0.0062194	0.0262869	0.0947181	0.159185	0.0973012	0.00162813	0.221796	0.12124	0.00567318	0.0612972	0.257972	0.681755	0.25831	-0.0196218	0.0357641	-0.0132946	-0.0389835	0.663284	0.835478	0.170646	-0.040003	0.0256605	0.0733879	-0.0167497	-0.0235606	0.00440554	-0.0339915	-0.0391825	0.0179796	0.221321	0.412733	0.284991	0.380851	0.0978307	0.530804	0.135284	0.390468	0.345676	0.368615	0.331193	0.380731	0.441566
Mtr.49925.1.S1_at	-0.0761165	0.0291418	0.192998	0.151913	0.148581	0.201104	0.181473	0.0487465	0.154404	0.197087	0.161839	0.111379	-0.017135	0.116777	0.108943	-0.134128	-0.153026	0.256172	0.569685	0.177975	-0.0813268	-0.040375	-0.089267	-0.100893	0.553857	0.728585	0.0935449	-0.0396073	-0.0449691	0.0894155	-0.0640683	-0.0388607	-0.079713	-0.0835189	-0.0918576	-0.146637	0.260576	0.421137	0.335824	0.410902	0.163691	0.57078	0.247147	0.420569	0.298623	0.332272	0.329526	0.35191	0.500107
Mtr.49924.1.S1_s_at	-0.0805381	0.0807122	0.323373	0.23244	0.223065	0.221293	0.219078	0.148568	0.150327	0.251093	0.291107	0.136713	-0.0500643	0.110447	0.0732911	-0.160795	-0.186162	0.366322	0.56965	0.174062	-0.102428	-0.0697798	-0.116193	-0.123336	0.527402	0.644906	0.0972788	-0.0370705	-0.0585465	0.0907039	-0.0762773	-0.0423991	-0.102609	-0.101801	-0.117349	-0.174161	0.365189	0.532103	0.43868	0.486046	0.264864	0.621335	0.370078	0.475651	0.332466	0.383729	0.43557	0.408343	0.513452
Mtr.8618.1.S1_at	0.0574466	-0.107699	0.567381	0.668434	0.464108	0.375947	0.354489	0.330856	0.314942	0.225704	0.412139	0.240019	-0.152879	-0.0326665	-0.148635	-0.0965213	-0.0594026	0.488476	0.556638	0.129019	-0.0125306	-0.0562817	-0.134095	-0.022206	0.545063	0.335062	0.103558	-0.192187	0.114449	-0.0782971	-0.126392	-0.137562	-0.0880584	-0.0161409	-0.0859934	0.0283456	0.453447	0.457458	0.531448	0.61611	0.440461	0.482358	0.609513	0.487645	0.431694	0.36021	0.529386	0.458935	0.415365
Mtr.43118.1.S1_s_at	0.0975671	-0.144227	0.176517	0.352449	0.147775	0.36194	0.253077	0.0246605	0.41949	0.15872	-0.0147618	0.185761	-0.0562054	-0.0964163	-0.0151713	0.0803632	0.169927	0.269019	0.46363	0.0899608	0.231834	0.192044	0.0985116	0.226401	0.544674	0.326596	0.081456	-0.161999	0.296291	-0.0300379	-0.0227815	-0.0345246	0.0559049	0.218992	0.160865	0.0561517	0.229788	0.156373	0.184443	0.392306	0.224437	0.363481	0.301289	0.382888	0.408128	0.329991	0.191389	0.33004	0.171845
Mtr.43117.1.S1_at	0.0725381	-0.0815388	0.616788	0.729991	0.483847	0.431963	0.386466	0.394066	0.353697	0.198519	0.459347	0.271563	-0.169094	-0.0331174	-0.184263	-0.0689527	-0.0460619	0.495426	0.603194	0.156917	0.0576452	0.0217583	-0.0189095	0.0484611	0.579054	0.347055	0.139581	-0.190553	0.167996	-0.0355091	-0.0219708	-0.121142	0.00414862	0.0462938	-0.0398306	-0.008579	0.477087	0.494257	0.575904	0.649637	0.480712	0.490295	0.602423	0.482516	0.435795	0.371298	0.570265	0.485109	0.390206
Mtr.41475.1.S1_at	-0.241565	-0.0397219	0.430834	0.531273	0.287211	0.229711	0.227737	0.556894	0.114207	-0.131387	0.367865	0.117507	-0.183498	-0.156404	-0.430411	-0.25271	-0.329859	0.138588	0.170097	-0.240273	-0.161988	-0.214079	-0.20532	-0.16363	0.0915246	0.0585671	0.0145281	-0.17604	-0.084277	-0.283596	-0.10256	-0.389576	-0.162426	-0.166778	-0.203749	-0.246097	0.100113	0.297298	0.393643	0.130286	0.22358	0.0617948	0.158982	0.0369685	0.0394816	0.101689	0.27223	0.0857718	0.181026
Mtr.27378.1.S1_at	-0.122652	-0.00640795	0.357387	0.524342	0.259749	0.122706	0.13902	0.448072	0.065623	-0.210876	0.246904	0.0856349	-0.127029	-0.101648	-0.430563	-0.149056	-0.188954	0.0992786	0.245687	-0.221359	-0.0975663	-0.133517	-0.132619	-0.100651	0.180661	0.0982218	-0.0363974	-0.215199	-0.0347237	-0.267795	-0.0647753	-0.349515	-0.102722	-0.112017	-0.136629	-0.157453	0.0118831	0.232995	0.225753	0.0969184	0.13341	0.02769	-0.0132196	-0.0146798	0.0666838	0.111814	0.201404	0.0792701	0.111465
Mtr.39968.1.S1_at	-0.134997	0.00455364	0.348259	0.526886	0.264342	0.0850478	0.111333	0.437052	0.0210254	-0.261934	0.269636	0.0689831	-0.136333	-0.102143	-0.444222	-0.155922	-0.199862	0.0540064	0.215604	-0.218527	-0.0993655	-0.135123	-0.133395	-0.10136	0.148788	0.0706082	0.00958474	-0.197055	-0.0311751	-0.288235	-0.0650499	-0.377542	-0.103484	-0.112383	-0.13841	-0.156634	-0.0242952	0.202998	0.204058	0.0599958	0.115821	-0.0222508	-0.0424775	-0.067208	0.00105173	0.0423415	0.196913	0.0354705	0.094736
Mtr.1858.1.S1_at	-0.169658	0.0625106	0.246739	0.420244	0.159286	0.0626431	0.0855102	0.443532	-0.00952138	-0.244342	0.189944	0.0376527	-0.124521	-0.106965	-0.419099	-0.155271	-0.202665	-0.0421739	0.158502	-0.227898	-0.0940953	-0.130064	-0.129215	-0.0934055	0.0915507	0.0155403	0.0795802	-0.252985	0.0101624	-0.281916	-0.0612562	-0.359387	-0.0983261	-0.106157	-0.128503	-0.146049	-0.104664	0.133158	0.164136	-0.0204656	0.115549	-0.0907234	-0.110208	-0.140957	-0.0774668	-0.0357668	0.14092	-0.0321455	0.0362967
Mtr.37228.1.S1_at	-0.123781	-0.0853013	0.623216	0.750346	0.43999	0.497211	0.424598	0.419723	0.426793	0.164018	0.484638	0.297325	-0.167866	-0.113182	-0.237321	-0.217047	-0.242132	0.425737	0.584368	0.0217551	-0.184891	-0.212127	-0.169822	-0.195111	0.55459	0.349804	0.0434648	-0.243477	-0.0511417	-0.13058	-0.081642	-0.247895	-0.090816	-0.189498	-0.249823	-0.112802	0.418259	0.51276	0.644905	0.569415	0.445948	0.494201	0.593234	0.447934	0.361577	0.391298	0.511897	0.418909	0.504242
Mtr.16941.1.S1_at	0.098384	-0.0706747	0.448262	0.527064	0.396628	0.344529	0.300781	0.115174	0.317996	0.212788	0.298969	0.197718	-0.0798628	-0.000817494	0.0275996	-0.0867374	-0.00257144	0.499887	0.693028	0.191054	0.0793288	0.0852508	0.0500234	0.0595478	0.725883	0.565305	0.121984	-0.156782	0.180178	0.072537	0.0158113	-0.0117492	0.0602533	0.0676168	0.013183	0.00503867	0.452491	0.455911	0.481279	0.645686	0.4047	0.645843	0.53579	0.601898	0.514629	0.45768	0.485531	0.53242	0.487514
Mtr.49687.1.S1_x_at	0.104509	0.0993382	0.776371	0.599685	0.557313	0.417552	0.473988	0.288715	0.256703	0.298788	0.61976	0.285938	-0.0548447	0.0159854	-0.0631816	-0.101176	-0.0826873	0.880571	0.549197	0.165093	-0.116072	-0.125977	-0.127277	-0.127639	0.485588	0.372222	0.128551	-0.0270116	-0.0286401	0.0306918	-0.0663824	-0.00988361	-0.101087	-0.123411	-0.142885	-0.150824	0.829062	0.82433	0.660167	0.843003	0.62354	0.776778	0.699847	0.79916	0.676125	0.739586	0.782048	0.762117	0.467097
Mtr.20354.1.S1_x_at	0.113729	0.080173	0.781186	0.592426	0.607206	0.43737	0.503715	0.318025	0.240407	0.317954	0.611741	0.287559	-0.0535615	0.0385087	-0.0833205	-0.090938	-0.0842523	0.86968	0.492045	0.128886	-0.101307	-0.11416	-0.126293	-0.112442	0.41115	0.327975	0.141652	-0.0310135	-0.0127235	0.0250157	-0.0671619	-0.00716121	-0.101096	-0.108486	-0.130592	-0.159729	0.808006	0.80059	0.623112	0.82108	0.609544	0.728008	0.69254	0.748959	0.640407	0.665849	0.770772	0.722077	0.441062
Mtr.20354.1.S1_at	0.129794	0.0738067	0.780234	0.580515	0.597692	0.41359	0.491215	0.319317	0.212622	0.307398	0.610156	0.27657	-0.0619354	0.0353561	-0.088751	-0.0822802	-0.0727423	0.856399	0.480387	0.12803	-0.0938607	-0.107172	-0.125079	-0.104839	0.397682	0.325639	0.14661	-0.0240062	-0.00616426	0.024662	-0.0639671	-0.0120667	-0.0971306	-0.100792	-0.123196	-0.152691	0.790934	0.796245	0.616339	0.805033	0.608011	0.711171	0.681574	0.726989	0.621561	0.64304	0.770293	0.7049	0.432072
Mtr.9669.1.S1_at	0.17981	0.187282	0.644769	0.494979	0.34957	0.225978	0.242419	0.246321	0.140223	0.165485	0.47695	0.191829	-0.0587522	0.0745855	-0.0244693	-0.0530892	-0.00121169	0.763152	0.626496	0.157929	-0.0932886	-0.0918499	-0.116836	-0.10856	0.587466	0.540407	0.186333	-0.00997733	-0.00692956	0.0237335	-0.0650545	-0.0390992	-0.0949652	-0.105482	-0.117131	-0.152384	0.73384	0.795038	0.629114	0.699963	0.568378	0.788638	0.509253	0.758231	0.814081	0.869367	0.730224	0.825843	0.449541
Mtr.27374.1.S1_at	0.156537	0.0635425	0.76597	0.627328	0.589519	0.282904	0.360093	0.37051	0.182956	0.218883	0.593095	0.229114	-0.0782546	0.0657902	-0.130781	-0.0792348	-0.0574257	0.835039	0.560624	0.0636201	-0.102515	-0.115785	-0.126576	-0.115589	0.492762	0.435053	0.160682	-0.0519482	-0.0144029	-0.0107353	-0.0703013	-0.0396855	-0.107034	-0.113886	-0.13208	-0.164995	0.741993	0.797976	0.625002	0.755761	0.525801	0.758199	0.63375	0.744613	0.744499	0.793991	0.724978	0.748742	0.509856
Mtr.12473.1.S1_at	-0.0540442	0.120419	0.890064	0.730074	0.552047	0.512039	0.498202	0.496485	0.332844	0.29693	0.727939	0.339517	-0.121144	-0.0707438	-0.175842	-0.243244	-0.277243	0.851832	0.53163	0.0783892	-0.204683	-0.237551	-0.2245	-0.217169	0.450569	0.289099	0.144393	-0.0799095	-0.0836948	-0.0491202	-0.109707	-0.133768	-0.179217	-0.206235	-0.245786	-0.284743	0.85613	0.87327	0.860989	0.824641	0.758014	0.776172	0.829477	0.771207	0.673161	0.722815	0.85835	0.775572	0.564162
Mtr.11212.1.S1_s_at	0.0432732	-0.0853749	0.754395	0.71984	0.683974	0.500363	0.557144	0.405567	0.330828	0.270369	0.571631	0.330717	-0.0561832	0.00727867	-0.151633	-0.134223	-0.156692	0.725406	0.540522	0.0357219	-0.116773	-0.136199	-0.133256	-0.127955	0.464694	0.401519	0.143361	-0.104127	-0.0188872	-0.0720451	-0.0772726	-0.0922175	-0.114151	-0.126494	-0.151951	-0.17162	0.645672	0.690285	0.580009	0.747123	0.472994	0.608176	0.629902	0.63095	0.504985	0.548006	0.640943	0.568655	0.463779
Mtr.40438.1.S1_at	0.0390666	0.081816	0.793801	0.587757	0.471235	0.395623	0.41406	0.377303	0.226666	0.285947	0.669359	0.270181	-0.119089	0.0160882	-0.0676613	-0.191371	-0.196619	0.799094	0.591863	0.184567	-0.164103	-0.168723	-0.126002	-0.179478	0.499481	0.477703	0.178193	-0.0427309	-0.0812534	0.0707151	-0.027804	-0.0350981	-0.0823422	-0.168252	-0.203504	-0.20493	0.807253	0.855576	0.763954	0.793221	0.607352	0.790619	0.734886	0.788966	0.620029	0.688689	0.803278	0.737108	0.528895
[truncated: 32 more columns]

## Sheet: Differential Table C 
Table S11 C: Difference between the Pearson correlation coefficient of Table S11 B (Cleaned) - Table S11 A (Original)
	Mtr.45032.1.S1_at	Mtr.44176.1.S1_at	Mtr.10468.1.S1_at	Mtr.43079.1.S1_at	Mtr.660.1.S1_at	Mtr.31626.1.S1_at	Mtr.32297.1.S1_at	Mtr.16871.1.S1_at	Mtr.4434.1.S1_s_at	Mtr.29248.1.S1_at	Mtr.2438.1.S1_at	Mtr.45966.1.S1_at	Mtr.36022.1.S1_at	Mtr.30543.1.S1_at	Mtr.27716.1.S1_at	Mtr.43727.1.S1_at	Mtr.43727.1.S1_s_at	Mtr.17661.1.S1_at	Mtr.18630.1.S1_at	Mtr.24681.1.S1_at	Mtr.46511.1.S1_at	Mtr.46511.1.S1_x_at	Mtr.46514.1.S1_x_at	Mtr.46512.1.S1_at	Mtr.32384.1.S1_s_at	Mtr.32384.1.S1_at	Mtr.31949.1.S1_at	Mtr.24674.1.S1_at	Mtr.31948.1.S1_at	Mtr.46515.1.S1_at	Mtr.45467.1.S1_at	Mtr.24677.1.S1_at	Mtr.46514.1.S1_s_at	Mtr.46510.1.S1_x_at	Mtr.46510.1.S1_at	Mtr.36453.1.S1_at	Mtr.37431.1.S1_at	Mtr.44181.1.S1_at	Mtr.10429.1.S1_at	Mtr.37324.1.S1_at	Mtr.10691.1.S1_at	Mtr.22314.1.S1_at	Mtr.40158.1.S1_at	Mtr.47061.1.S1_at	Mtr.27463.1.S1_s_at	Mtr.40874.1.S1_at	Mtr.41545.1.S1_at	Mtr.16327.1.S1_at	Mtr.10397.1.S1_at
Mtr.45032.1.S1_at	0	0.0411634	-0.0348357	-0.0514772	-0.0259488	-0.0494611	-0.0390598	-0.164969	-0.0429678	-0.0415111	0.0462398	-0.0207793	0.00320642	0.232028	0.0534299	-0.0029843	-0.00706719	-0.0578978	-0.0431199	0.0737197	-0.0140089	-0.0191051	0.00486115	-0.0142543	-0.0471779	-0.0163873	0.259413	-0.0294263	-0.0401767	-0.0230695	-0.00741721	-0.0200369	-0.0131991	0.00929063	0.017468	-0.00628376	-0.0610528	-0.0649397	-0.112674	-0.0627377	-0.0663279	-0.0696382	-0.0406245	-0.0940657	-0.0535515	-0.0692504	0.0754202	-0.0535771	-0.0289131
Mtr.44176.1.S1_at	0.0411634	0	-0.0625769	-0.0220243	0.00819838	-0.0161656	-0.0187285	-0.0984982	-0.0294594	0.00152766	0.22869	-0.00519573	-0.0135702	0.0959632	-0.0623052	0.0389423	0.0361014	0.0472338	0.0278029	0.0261727	0.013512	0.00841688	0.00756171	0.0131079	0.000268642	0.000511416	0.0789363	-0.0227181	-0.0689269	-0.0645151	-0.00911392	-0.107054	-0.0160223	0.0359568	0.0320709	-0.0448009	0.0675404	0.0539157	0.0136482	-0.0734849	0.0325976	0.0610228	-0.0218365	0.073381	-0.0165628	0.0472152	0.158889	-0.0080241	-0.0781607
Mtr.10468.1.S1_at	-0.0348357	-0.0625769	0		0.0220717	-0.00636936	-0.00466961	-0.0231907	-0.00720586	-0.0110609	0.556277	0.0182218	-0.158543	-0.0308614	-0.221357	-0.034299	-0.0440681	0.0120396	-0.0124572	-0.108429	-0.0247365	-0.0392688	-0.0212094	-0.0241873	-0.00822731	0.0289128	0.154392	-0.188473	-0.0938832	-0.128034	-0.0152805	-0.179509	-0.0256268	-0.0171069	-0.0248368	-0.0319068	0.000772985	0.00106703	0.0103534	-0.00630149	0.000113782	0.00675485	0.0369154	0.0237177	0.00353359	0.0135652	0.279008	-0.00615211	-0.00182955
Mtr.43079.1.S1_at	-0.0514772	-0.0220243	0.0111016	0		-0.0112296	-0.0074413	-0.0571663	-0.0197146	-0.0865157	0.362791	0.00177117	-0.201275	-0.0994862	-0.310073	-0.040849	-0.0535106	-0.0287779	-0.0283388	-0.15789	-0.0417306	-0.0552347	-0.0328307	-0.0370456	-0.0169556	0.017204	0.0957669	-0.32905	-0.136423	-0.181581	-0.0213913	-0.253687	-0.0324849	-0.0369788	-0.0585609	-0.0413713	-0.0587999	-0.0268085	-0.0452822	-0.030186	-0.0953809	-0.0348003	-0.0526912	-0.0407762	-0.0205137	-0.0140397	0.126821	-0.0347872	-0.0442238
Mtr.660.1.S1_at	-0.0259488	0.00819838	0.0220717	-0.0103151	0	-0.0103608	-0.00507564	0.0281593	-0.0468537	-0.0253284	0.289381	-0.00708567	-0.089948	-0.0817618	-0.240648	-0.0219511	-0.0277101	0.00693515	-0.0277323	-0.0693041	-0.0151749	-0.023326	-0.015633	-0.0133054	-0.0211257	0.0150493	0.00916972	-0.151988	-0.0535382	-0.0895274	-0.00906568	-0.100919	-0.0154294	-0.0189723	-0.0157872	-0.0203341	-0.0163624	-0.00101832	-0.00193309	0.0177899	-0.0285568	-0.0109968	-0.00741932	0.000785126	0.00930308	4.67285e-05	0.146391	0.0017312	-0.0227368
Mtr.31626.1.S1_at	-0.0494611	-0.0161656	-0.00636936	-0.0112296	-0.0103608	0	-0.00230281	-0.0387741	0.0478467	0.198856	0.162007	0.0620772	0.126947	-0.113769	-0.00559764	-0.0249966	-0.0374268	-0.0153144	-0.0294497	-0.051835	-0.0140269	-0.0224377	-0.00988992	-0.0135051	-0.0265241	-0.00849474	0.176292	-0.0890769	-0.0314185	-0.0450353	-0.00850837	-0.0543462	-0.0142087	-0.0122993	-0.0104285	-0.0210157	-0.00834757	-0.024305	-0.0268042	0.00698147	0.00371577	-0.0145408	0.0451079	0.00205336	-0.0151515	-0.0205869	0.113642	-0.0131865	0.00623062
Mtr.32297.1.S1_at	-0.0390598	-0.0187285	-0.00466961	-0.0074413	-0.00507564	-0.00230281	0	-0.029187	0.025397	0.184602	0.209367	0.0579013	0.129997	-0.0463713	-0.0497737	-0.0222266	-0.0305776	-0.0128874	-0.0257902	-0.0549753	-0.0124542	-0.0210656	-0.0157584	-0.0112572	-0.0241007	-0.00558291	0.240707	-0.0959601	-0.0324289	-0.0576381	-0.00758259	-0.0664956	-0.0122025	-0.0135787	-0.0174421	-0.0187956	-0.00968213	-0.016812	-0.0222138	0.00550192	-0.00376297	-0.0142771	0.0318292	-0.00279372	-0.0209485	-0.0182647	0.109254	-0.0179196	0.000273126
Mtr.16871.1.S1_at	-0.164969	-0.0984982	-0.0231907	-0.0571663	0.0281593	-0.0387741	-0.029187	0	-0.0190679	-0.0176396	0.497784	0.0134574	-0.212742	-0.000564792	-0.279089	-0.114461	-0.162517	-0.0985465	-0.119924	-0.268956	-0.0249257	-0.0652922	-0.0412064	-0.0271427	-0.158822	-0.0270588	0.126758	-0.243418	-0.128638	-0.216867	-0.0431881	-0.302452	-0.0778605	0.0201206	0.0105383	-0.116445	-0.103867	-0.0857333	-0.0926668	-0.148055	-0.0737431	-0.123018	0.0305386	-0.189319	-0.139442	-0.126603	0.223291	-0.142545	-0.0420225
Mtr.4434.1.S1_s_at	-0.0429678	-0.0294594	-0.00720586	-0.0197146	-0.0468537	0.0478467	0.025397	-0.0190679	0	0.118259	-0.102416	0.0774139	0.125125	-0.144496	-0.255783	-0.0253599	-0.0342421	0.00425824	-0.0139186	-0.0886329	-0.0150118	-0.0230265	-0.0219471	-0.0140859	-0.00160369	-0.00691797	0.119254	-0.159392	-0.0480244	-0.108763	-0.00990864	-0.0891799	-0.011454	-0.0221865	-0.0283396	-0.0234302	0.00983287	-0.000501575	-0.0177659	0.0198456	-0.0271794	0.0130874	-0.0296172	0.0290597	0.0121568	0.00718857	-0.0241025	0.0132372	-0.0114652
Mtr.29248.1.S1_at	-0.0415111	0.00152766	-0.0110609	-0.0865157	-0.0253284	0.198856	0.184602	-0.0176396	0.118259	0	-0.152791	0.128177	0.0455756	-0.186818	-0.304195	-0.0393006	-0.0460187	0.0815471	0.00982481	-0.16547	-0.0302575	-0.034238	-0.122417	-0.00198305	0.0266172	-0.00886781	0.0118562	-0.465399	-0.147815	-0.286595	-0.0249844	-0.262588	-0.0299092	-0.138046	-0.228002	-0.0878925	0.0706243	0.0552892	-0.0261797	0.0721925	-0.0816717	0.0775104	-0.0479442	0.102101	0.0550899	0.0644614	-0.144707	0.0509851	0.0135547
Mtr.2438.1.S1_at	0.0462398	0.22869	0.556277	0.362791	0.289381	0.162007	0.209367	0.497784	-0.102416	-0.152791	0	0.021754	-0.508093	-0.254499	-0.624845	-0.110835	-0.137736	0.501641	0.300313	-0.136076	-0.13238	-0.142326	-0.151303	-0.130073	0.291064	0.187935	-0.322193	-0.413722	-0.18773	-0.103818	-0.0398813	-0.299666	-0.0718523	-0.128734	-0.246779	-0.107942	0.455961	0.524791	0.506395	0.482768	0.24019	0.471291	0.12602	0.474543	0.386371	0.414016	-0.0656082	0.451124	0.23425
Mtr.45966.1.S1_at	-0.0207793	-0.00519573	0.0182218	0.00177117	-0.00708567	0.0620772	0.0579013	0.0134574	0.0774139	0.128177	0.021754	0	0.0816064	-0.18091	-0.029648	-0.0149084	-0.0162956	0.0166697	0.00325113	-0.0750414	-0.014478	-0.0160018	-0.00496312	-0.00767114	0.0220579	0.0111593	0.0320722	-0.199576	-0.0145469	-0.0381966	-0.00586791	-0.0631712	-0.00595367	-0.0120879	-0.00840949	-0.0132522	0.0037574	-0.00206524	0.00694525	0.0297114	-0.0274089	0.0269767	-0.0638172	0.0441226	0.0312529	0.0317187	-0.076886	0.0271831	-0.0111746
Mtr.36022.1.S1_at	0.00320642	-0.0135702	-0.158543	-0.201275	-0.089948	0.126947	0.129997	-0.212742	0.125125	0.0455756	-0.508093	0.0816064	0	0.298262	0.178361	0.0469886	0.0455238	-0.0823758	-0.0606433	-0.410501	0.0250391	0.0819517	0.0535786	0.0350668	0.0057159	-0.0343263	-0.347697	-0.0258493	-0.00820555	-0.0166417	0.00788755	0.0842427	0.0111478	0.0231312	0.126044	-0.0104159	-0.112585	-0.126413	-0.143989	-0.0841791	-0.233338	-0.0290277	-0.324761	-0.042415	-0.0432513	0.0108397	-0.697062	-0.0821181	-0.10909
Mtr.30543.1.S1_at	0.232028	0.0959632	-0.0308614	-0.0994862	-0.0817618	-0.113769	-0.0463713	-0.000564792	-0.144496	-0.186818	-0.254499	-0.18091	0.298262	0	-0.0669969	0.202986	0.161514	0.0082629	0.069362	0.115154	0.00512692	0.0367361	0.00207834	0.0285383	0.0844913	-0.0283998	-0.111269	-0.258229	-0.112229	-0.092144	0.0298599	-0.0390464	0.0393751	-0.0541882	-0.113693	0.0470227	-0.0913685	-0.00150817	-0.068835	-0.00141789	-0.231324	-0.0097616	-0.260599	-0.0263145	0.0399837	0.00341984	-0.280912	0.00909085	-0.0878861
Mtr.27716.1.S1_at	0.0534299	-0.0623052	-0.221357	-0.310073	-0.240648	-0.00559764	-0.0497737	-0.279089	-0.255783	-0.304195	-0.624845	-0.029648	0.178361	-0.0669969	0	0.0161894	0.0568244	-0.0642736	-0.0679437	-0.055242	0.03406	0.0525887	-0.0274312	0.0430281	-0.00914214	-0.00668712	-0.0230101	-0.198946	-0.135482	-0.169346	-0.01554	-0.0698894	0.00663198	-0.0646705	-0.0353289	0.0683305	-0.0637243	-0.10397	-0.186765	-0.0824981	-0.224426	0.0114042	-0.289117	-0.00725115	-0.0478675	-0.0373778	-0.385604	-0.0351072	-0.145875
Mtr.43727.1.S1_at	-0.0029843	0.0389423	-0.034299	-0.040849	-0.0219511	-0.0249966	-0.0222266	-0.114461	-0.0253599	-0.0393006	-0.110835	-0.0149084	0.0469886	0.202986	0.0161894	0	-0.00144536	-0.0462844	-0.0303755	0.0753898	-0.0104303	-0.0151064	-0.0125403	-0.00889133	-0.0331702	-0.0205278	0.12707	0.0594506	-0.0324273	-0.0418026	-0.00791735	-0.0155545	-0.0118254	-0.00564249	0.00397335	-0.0138319	-0.0561775	-0.0546367	-0.104326	-0.0582872	-0.0739428	-0.0554112	-0.0598528	-0.0775452	-0.0403516	-0.0527913	-0.0410665	-0.0444193	-0.0261575
Mtr.43727.1.S1_s_at	-0.00706719	0.0361014	-0.0440681	-0.0535106	-0.0277101	-0.0374268	-0.0305776	-0.162517	-0.0342421	-0.0460187	-0.137736	-0.0162956	0.0455238	0.161514	0.0568244	-0.00144536	0	-0.0589764	-0.0412214	0.0622735	-0.0100136	-0.0134145	0.00272629	-0.0102271	-0.0439301	-0.0220839	0.176864	0.0174418	-0.0258122	-0.029343	-0.00863241	-0.010767	-0.0131808	0.0137595	0.0242	-0.0101787	-0.0633421	-0.0689812	-0.12475	-0.0690101	-0.0776507	-0.0666072	-0.0597017	-0.0928848	-0.050801	-0.0655953	-0.0262468	-0.0545217	-0.033345
Mtr.17661.1.S1_at	-0.0578978	0.0472338	0.0120396	-0.0287779	0.00693515	-0.0153144	-0.0128874	-0.0985465	0.00425824	0.0815471	0.501641	0.0166697	-0.0823758	0.0082629	-0.0642736	-0.0462844	-0.0589764	0	-0.0453417	-0.071085	-0.0309759	-0.0458728	-0.0188982	-0.0306783	-0.0469412	0.0044139	0.179509	-0.139037	-0.0786798	-0.0863324	-0.0182287	-0.115841	-0.0313648	-0.0145767	-0.016508	-0.0399828	0.0042732	-0.0125822	-0.0272365	-0.00410217	0.0202871	-0.0139608	0.0811175	0.00127087	-0.0111186	-0.00998347	0.325911	-0.00784134	-0.000541499
Mtr.18630.1.S1_at	-0.0431199	0.0278029	-0.0124572	-0.0283388	-0.0277323	-0.0294497	-0.0257902	-0.119924	-0.0139186	0.00982481	0.300313	0.00325113	-0.0606433	0.069362	-0.0679437	-0.0303755	-0.0412214	-0.0453417	0	-0.0209945	-0.0252641	-0.0334317	-0.0109689	-0.0255595	0.00390191	0.0591947	0.217238	-0.176315	-0.0700757	-0.0774397	-0.014205	-0.134715	-0.021452	-0.00854826	-0.0131006	-0.0213926	-0.0557024	-0.0261328	-0.0558183	-0.0221131	-0.062079	-0.0205617	-0.00106805	-0.0310477	-0.0263299	-0.0249239	0.205099	-0.0284821	-0.00403955
Mtr.24681.1.S1_at	0.0737197	0.0261727	-0.108429	-0.15789	-0.0693041	-0.051835	-0.0549753	-0.268956	-0.0886329	-0.16547	-0.136076	-0.0750414	-0.410501	0.115154	-0.055242	0.0753898	0.0622735	-0.071085	-0.0209945	0	0.00289683	0.00169133	-0.0199077	0.0118928	0.00750401	0.0139518	-0.0823794	-0.21154	-0.157179	-0.139266	-0.0113441	-0.216707	-0.00587497	-0.0115439	-0.0146626	0.0258553	-0.104748	-0.107857	-0.176531	-0.0948071	-0.189139	-0.0480893	-0.188734	-0.0792994	-0.0564792	-0.0717537	-0.245347	-0.0679692	-0.0804102
Mtr.46511.1.S1_at	-0.0140089	0.013512	-0.0247365	-0.0417306	-0.0151749	-0.0140269	-0.0124542	-0.0249257	-0.0150118	-0.0302575	-0.13238	-0.014478	0.0250391	0.00512692	0.03406	-0.0104303	-0.0100136	-0.0309759	-0.0252641	0.00289683	0	0.00241328	0.000328561	0.00137836	-0.0242912	-0.0176572	0.171646	-0.0208586	0.0325091	-0.0138099	-0.00420222	0.00917879	-0.00637693	0.0508061	0.0690909	-0.0128225	-0.0359077	-0.0368454	-0.0705694	-0.0389713	-0.0150905	-0.0304925	-0.0454574	-0.0527046	-0.0215534	-0.0313277	-0.0615378	-0.0247061	-0.0185079
Mtr.46511.1.S1_x_at	-0.0191051	0.00841688	-0.0392688	-0.0552347	-0.023326	-0.0224377	-0.0210656	-0.0652922	-0.0230265	-0.034238	-0.142326	-0.0160018	0.0819517	0.0367361	0.0525887	-0.0151064	-0.0134145	-0.0458728	-0.0334317	0.00169133	0.00241328	0	0.000303257	0.00322518	-0.0330749	-0.0184496	0.182707	-0.0227044	0.0144678	-0.00981783	-0.00387544	0.00751228	-0.00680066	0.047625	0.0640915	-0.0158771	-0.0550333	-0.0506551	-0.0950059	-0.0516843	-0.049281	-0.0441513	-0.0596712	-0.0723295	-0.0361446	-0.0465226	-0.0672792	-0.0399801	-0.0244553
Mtr.46514.1.S1_x_at	0.00486115	0.00756171	-0.0212094	-0.0328307	-0.015633	-0.00988992	-0.0157584	-0.0412064	-0.0219471	-0.122417	-0.151303	-0.00496312	0.0535786	0.00207834	-0.0274312	-0.0125403	0.00272629	-0.0188982	-0.0109689	-0.0199077	0.000328561	0.000303257	0	0.0076199	-0.00898878	-0.022035	0.0419583	-0.0862094	-0.0242185	-0.00888128	0.0218689	0.00911289	0.0248871	-0.0340239	-0.0408373	-0.0199372	-0.0261369	-0.0200773	-0.0558176	-0.010212	-0.0522605	-0.0203444	-0.0604064	-0.0299843	-0.00866064	-0.0177686	-0.0725815	-0.00928061	-0.0116425
Mtr.46512.1.S1_at	-0.0142543	0.0131079	-0.0241873	-0.0370456	-0.0133054	-0.0135051	-0.0112572	-0.0271427	-0.0140859	-0.00198305	-0.130073	-0.00767114	0.0350668	0.0285383	0.0430281	-0.00889133	-0.0102271	-0.0306783	-0.0255595	0.0118928	0.00137836	0.00322518	0.0076199	0	-0.0263188	-0.0144601	0.183628	0.00953479	0.0398441	-0.00309899	-0.00401866	0.0231207	-0.00679241	0.0610234	0.0865834	-0.0107593	-0.0346128	-0.0368335	-0.0695033	-0.0391927	-0.0104723	-0.0304489	-0.0350199	-0.0551546	-0.0242744	-0.0330446	-0.0542748	-0.0265895	-0.01678
Mtr.32384.1.S1_s_at	-0.0471779	0.000268642	-0.00822731	-0.0169556	-0.0211257	-0.0265241	-0.0241007	-0.158822	-0.00160369	0.0266172	0.291064	0.0220579	0.0057159	0.0844913	-0.00914214	-0.0331702	-0.0439301	-0.0469412	0.00390191	0.00750401	-0.0242912	-0.0330749	-0.00898878	-0.0263188	0	0.0572864	0.249438	-0.150269	-0.058012	-0.0691006	-0.015482	-0.120892	-0.023149	-0.00501101	0.000226857	-0.0184959	-0.0500534	-0.0226402	-0.0584328	-0.0229516	-0.0510355	-0.0225523	0.0353927	-0.0368802	-0.0382615	-0.0343225	0.237087	-0.0338111	0.0059651
Mtr.32384.1.S1_at	-0.0163873	0.000511416	0.0289128	0.017204	0.0150493	-0.00849474	-0.00558291	-0.0270588	-0.00691797	-0.00886781	0.187935	0.0111593	-0.0343263	-0.0283998	-0.00668712	-0.0205278	-0.0220839	0.0044139	0.0591947	0.0139518	-0.0176572	-0.0184496	-0.022035	-0.0144601	0.0572864	0	0.181687	-0.158067	-0.0499405	-0.0795763	-0.0128381	-0.0809532	-0.0105589	-0.0455138	-0.0585307	-0.0161623	0.000551044	0.0233716	0.0102405	0.0397177	-0.0270679	0.00771688	0.0251963	0.028198	0.020992	0.00927821	0.163895	0.0229867	0.0688003
Mtr.31949.1.S1_at	0.259413	0.0789363	0.154392	0.0957669	0.00916972	0.176292	0.240707	0.126758	0.119254	0.0118562	-0.322193	0.0320722	-0.347697	-0.111269	-0.0230101	0.12707	0.176864	0.179509	0.217238	-0.0823794	0.171646	0.182707	0.0419583	0.183628	0.249438	0.181687	0	-0.35398	0.364686	0.0174871	-0.0182983	-0.0322966	0.0154504	0.165581	0.145031	0.130579	0.0986129	0.187014	0.142675	0.150967	0.00800846	0.182442	-0.17968	0.164919	0.225396	0.22258	-0.317786	0.210852	-0.0310621
Mtr.24674.1.S1_at	-0.0294263	-0.0227181	-0.188473	-0.32905	-0.151988	-0.0890769	-0.0959601	-0.243418	-0.159392	-0.465399	-0.413722	-0.199576	-0.0258493	-0.258229	-0.198946	0.0594506	0.0174418	-0.139037	-0.176315	-0.21154	-0.0208586	-0.0227044	-0.0862094	0.00953479	-0.150269	-0.158067	-0.35398	0	-0.291575	-0.300517	-0.0180228	-0.28483	-0.0268988	-0.0936715	-0.0886242	-0.0806358	-0.178295	-0.177513	-0.293928	-0.229288	-0.384307	-0.160094	-0.373738	-0.167815	-0.110731	-0.113595	-0.462661	-0.143243	-0.186747
Mtr.31948.1.S1_at	-0.0401767	-0.0689269	-0.0938832	-0.136423	-0.0535382	-0.0314185	-0.0324289	-0.128638	-0.0480244	-0.147815	-0.18773	-0.0145469	-0.00820555	-0.112229	-0.135482	-0.0324273	-0.0258122	-0.0786798	-0.0700757	-0.157179	0.0325091	0.0144678	-0.0242185	0.0398441	-0.058012	-0.0499405	0.364686	-0.291575	0	-0.172403	-0.0151646	-0.197397	-0.016384	0.0488858	0.0250992	-0.0337973	-0.0991787	-0.0953585	-0.163498	-0.118549	-0.122272	-0.0764519	-0.154958	-0.110106	-0.0717874	-0.0818083	-0.144087	-0.0840296	-0.0818693
Mtr.46515.1.S1_at	-0.0230695	-0.0645151	-0.128034	-0.181581	-0.0895274	-0.0450353	-0.0576381	-0.216867	-0.108763	-0.286595	-0.103818	-0.0381966	-0.0166417	-0.092144	-0.169346	-0.0418026	-0.029343	-0.0863324	-0.0774397	-0.139266	-0.0138099	-0.00981783	-0.00888128	-0.00309899	-0.0691006	-0.0795763	0.0174871	-0.300517	-0.172403	0	0.0670625	-0.160982	0.0743737	-0.0796433	-0.118702	-0.0245418	-0.101201	-0.0920179	-0.171074	-0.104284	-0.210644	-0.0896595	-0.16454	-0.107076	-0.0870324	-0.084312	-0.126157	-0.0925461	-0.0816558
Mtr.45467.1.S1_at	-0.00741721	-0.00911392	-0.0152805	-0.0213913	-0.00906568	-0.00850837	-0.00758259	-0.0431881	-0.00990864	-0.0249844	-0.0398813	-0.00586791	0.00788755	0.0298599	-0.01554	-0.00791735	-0.00863241	-0.0182287	-0.014205	-0.0113441	-0.00420222	-0.00387544	0.0218689	-0.00401866	-0.015482	-0.0128381	-0.0182983	-0.0180228	-0.0151646	0.0670625	0	0.0996448	0.000978762	-0.00302319	-0.00561302	-0.00601517	-0.0185137	-0.0171275	-0.0277413	-0.0109947	-0.035773	-0.0177322	-0.0203829	-0.0295796	-0.0164857	-0.0183855	-0.013771	-0.0156106	-0.00806119
Mtr.24677.1.S1_at	-0.0200369	-0.107054	-0.179509	-0.253687	-0.100919	-0.0543462	-0.0664956	-0.302452	-0.0891799	-0.262588	-0.299666	-0.0631712	0.0842427	-0.0390464	-0.0698894	-0.0155545	-0.010767	-0.115841	-0.134715	-0.216707	0.00917879	0.00751228	0.00911289	0.0231207	-0.120892	-0.0809532	-0.0322966	-0.28483	-0.197397	-0.160982	0.0996448	0	0.0886947	-0.0663067	-0.0622806	-0.0482415	-0.143817	-0.154591	-0.255117	-0.165198	-0.283981	-0.125514	-0.218247	-0.148126	-0.123204	-0.119798	-0.257441	-0.139673	-0.136814
Mtr.46514.1.S1_s_at	-0.0131991	-0.0160223	-0.0256268	-0.0324849	-0.0154294	-0.0142087	-0.0122025	-0.0778605	-0.011454	-0.0299092	-0.0718523	-0.00595367	0.0111478	0.0393751	0.00663198	-0.0118254	-0.0131808	-0.0313648	-0.021452	-0.00587497	-0.00637693	-0.00680066	0.0248871	-0.00679241	-0.023149	-0.0105589	0.0154504	-0.0268988	-0.016384	0.0743737	0.000978762	0.0886947	0	0.00101774	0.000775841	-0.00621387	-0.0328026	-0.032455	-0.049161	-0.0242274	-0.0538037	-0.0308255	-0.0256735	-0.0503697	-0.0288558	-0.03253	-0.0252782	-0.0291383	-0.016712
Mtr.46510.1.S1_x_at	0.00929063	0.0359568	-0.0171069	-0.0369788	-0.0189723	-0.0122993	-0.0135787	0.0201206	-0.0221865	-0.138046	-0.128734	-0.0120879	0.0231312	-0.0541882	-0.0646705	-0.00564249	0.0137595	-0.0145767	-0.00854826	-0.0115439	0.0508061	0.047625	-0.0340239	0.0610234	-0.00501101	-0.0455138	0.165581	-0.0936715	0.0488858	-0.0796433	-0.00302319	-0.0663067	0.00101774	0	0.0484247	-0.0324737	-0.0282264	-0.0236388	-0.0682512	-0.0203876	0.00134132	-0.022985	-0.0598811	-0.0293093	0.00301798	-0.0124305	-0.0720723	-0.00330155	-0.0106109
Mtr.46510.1.S1_at	0.017468	0.0320709	-0.0248368	-0.0585609	-0.0157872	-0.0104285	-0.0174421	0.0105383	-0.0283396	-0.228002	-0.246779	-0.00840949	0.126044	-0.113693	-0.0353289	0.00397335	0.0242	-0.016508	-0.0131006	-0.0146626	0.0690909	0.0640915	-0.0408373	0.0865834	0.000226857	-0.0585307	0.145031	-0.0886242	0.0250992	-0.118702	-0.00561302	-0.0622806	0.000775841	0.0484247	0	-0.0266808	-0.0226819	-0.0219085	-0.0769465	-0.0294929	-0.0380265	-0.0252088	-0.11591	-0.0234502	0.0103794	-0.0095385	-0.143558	0.0012251	-0.0261517
Mtr.36453.1.S1_at	-0.00628376	-0.0448009	-0.0319068	-0.0413713	-0.0203341	-0.0210157	-0.0187956	-0.116445	-0.0234302	-0.0878925	-0.107942	-0.0132522	-0.0104159	0.0470227	0.0683305	-0.0138319	-0.0101787	-0.0399828	-0.0213926	0.0258553	-0.0128225	-0.0158771	-0.0199372	-0.0107593	-0.0184959	-0.0161623	0.130579	-0.0806358	-0.0337973	-0.0245418	-0.00601517	-0.0482415	-0.00621387	-0.0324737	-0.0266808	0	-0.0472296	-0.044621	-0.0769845	-0.040702	-0.0722125	-0.0448872	-0.0525381	-0.0662384	-0.0376429	-0.0431471	-0.0712729	-0.0374851	-0.0190497
Mtr.37431.1.S1_at	-0.0610528	0.0675404	0.000772985	-0.0587999	-0.0163624	-0.00834757	-0.00968213	-0.103867	0.00983287	0.0706243	0.455961	0.0037574	-0.112585	-0.0913685	-0.0637243	-0.0561775	-0.0633421	0.0042732	-0.0557024	-0.104748	-0.0359077	-0.0550333	-0.0261369	-0.0346128	-0.0500534	0.000551044	0.0986129	-0.178295	-0.0991787	-0.101201	-0.0185137	-0.143817	-0.0328026	-0.0282264	-0.0226819	-0.0472296	0	-0.015531	-0.0259478	-0.00322025	0.00520184	-0.00689058	0.0601436	0.0101991	0.00147789	0.0037417	0.2722	-0.000861368	-0.0203437
Mtr.44181.1.S1_at	-0.0649397	0.0539157	0.00106703	-0.0268085	-0.00101832	-0.024305	-0.016812	-0.0857333	-0.000501575	0.0552892	0.524791	-0.00206524	-0.126413	-0.00150817	-0.10397	-0.0546367	-0.0689812	-0.0125822	-0.0261328	-0.107857	-0.0368454	-0.0506551	-0.0200773	-0.0368335	-0.0226402	0.0233716	0.187014	-0.177513	-0.0953585	-0.0920179	-0.0171275	-0.154591	-0.032455	-0.0236388	-0.0219085	-0.044621	-0.015531	0	-0.0208142	-0.00949085	-0.00230417	-0.00987979	0.053142	-0.014293	-0.00929135	0.00898201	0.304755	-0.0114871	0.0132652
Mtr.10429.1.S1_at	-0.112674	0.0136482	0.0103534	-0.0452822	-0.00193309	-0.0268042	-0.0222138	-0.0926668	-0.0177659	-0.0261797	0.506395	0.00694525	-0.143989	-0.068835	-0.186765	-0.104326	-0.12475	-0.0272365	-0.0558183	-0.176531	-0.0705694	-0.0950059	-0.0558176	-0.0695033	-0.0584328	0.0102405	0.142675	-0.293928	-0.163498	-0.171074	-0.0277413	-0.255117	-0.049161	-0.0682512	-0.0769465	-0.0769845	-0.0259478	-0.0208142	0	-0.0301187	-0.027895	-0.0317973	0.074096	-0.0418932	-0.0391278	-0.0254882	0.281482	-0.0358716	0.0156231
Mtr.37324.1.S1_at	-0.0627377	-0.0734849	-0.00630149	-0.030186	0.0177899	0.00698147	0.00550192	-0.148055	0.0198456	0.0721925	0.482768	0.0297114	-0.0841791	-0.00141789	-0.0824981	-0.0582872	-0.0690101	-0.00410217	-0.0221131	-0.0948071	-0.0389713	-0.0516843	-0.010212	-0.0391927	-0.0229516	0.0397177	0.150967	-0.229288	-0.118549	-0.104284	-0.0109947	-0.165198	-0.0242274	-0.0203876	-0.0294929	-0.040702	-0.00322025	-0.00949085	-0.0301187	0	-0.0265293	0.00331056	0.0663365	0.00878844	-0.0180771	-0.00555121	0.313037	-0.0171703	-0.00702179
Mtr.10691.1.S1_at	-0.0663279	0.0325976	0.000113782	-0.0953809	-0.0285568	0.00371577	-0.00376297	-0.0737431	-0.0271794	-0.0816717	0.24019	-0.0274089	-0.233338	-0.231324	-0.224426	-0.0739428	-0.0776507	0.0202871	-0.062079	-0.189139	-0.0150905	-0.049281	-0.0522605	-0.0104723	-0.0510355	-0.0270679	0.00800846	-0.384307	-0.122272	-0.210644	-0.035773	-0.283981	-0.0538037	0.00134132	-0.0380265	-0.0722125	0.00520184	-0.00230417	-0.027895	-0.0265293	0	0.00611826	-0.0401604	0.0145147	0.0139495	0.0107536	0.147972	0.00744393	-0.0752405
Mtr.22314.1.S1_at	-0.0696382	0.0610228	0.00675485	-0.0348003	-0.0109968	-0.0145408	-0.0142771	-0.123018	0.0130874	0.0775104	0.471291	0.0269767	-0.0290277	-0.0097616	0.0114042	-0.0554112	-0.0666072	-0.0139608	-0.0205617	-0.0480893	-0.0304925	-0.0441513	-0.0203444	-0.0304489	-0.0225523	0.00771688	0.182442	-0.160094	-0.0764519	-0.0896595	-0.0177322	-0.125514	-0.0308255	-0.022985	-0.0252088	-0.0448872	-0.00689058	-0.00987979	-0.0317973	0.00331056	0.00611826	0	0.0873176	-0.000185649	-0.00824467	-0.009049	0.321509	-0.00483759	0.0233386
Mtr.40158.1.S1_at	-0.0406245	-0.0218365	0.0369154	-0.0526912	-0.00741932	0.0451079	0.0318292	0.0305386	-0.0296172	-0.0479442	0.12602	-0.0638172	-0.324761	-0.260599	-0.289117	-0.0598528	-0.0597017	0.0811175	-0.00106805	-0.188734	-0.0454574	-0.0596712	-0.0604064	-0.0350199	0.0353927	0.0251963	-0.17968	-0.373738	-0.154958	-0.16454	-0.0203829	-0.218247	-0.0256735	-0.0598811	-0.11591	-0.0525381	0.0601436	0.053142	0.074096	0.0663365	-0.0401604	0.0873176	0	0.136138	0.0838262	0.094663	-0.022464	0.0677517	-0.0148186
Mtr.47061.1.S1_at	-0.0940657	0.073381	0.0237177	-0.0407762	0.000785126	0.00205336	-0.00279372	-0.189319	0.0290597	0.102101	0.474543	0.0441226	-0.042415	-0.0263145	-0.00725115	-0.0775452	-0.0928848	0.00127087	-0.0310477	-0.0792994	-0.0527046	-0.0723295	-0.0299843	-0.0551546	-0.0368802	0.028198	0.164919	-0.167815	-0.110106	-0.107076	-0.0295796	-0.148126	-0.0503697	-0.0293093	-0.0234502	-0.0662384	0.0101991	-0.014293	-0.0418932	0.00878844	0.0145147	-0.000185649	0.136138	0	-0.00629351	-0.0133637	0.366163	0.00463554	0.0273599
Mtr.27463.1.S1_s_at	-0.0535515	-0.0165628	0.00353359	-0.0205137	0.00930308	-0.0151515	-0.0209485	-0.139442	0.0121568	0.0550899	0.386371	0.0312529	-0.0432513	0.0399837	-0.0478675	-0.0403516	-0.050801	-0.0111186	-0.0263299	-0.0564792	-0.0215534	-0.0361446	-0.00866064	-0.0242744	-0.0382615	0.020992	0.225396	-0.110731	-0.0717874	-0.0870324	-0.0164857	-0.123204	-0.0288558	0.00301798	0.0103794	-0.0376429	0.00147789	-0.00929135	-0.0391278	-0.0180771	0.0139495	-0.00824467	0.0838262	-0.00629351	0	-0.0104252	0.366354	3.95756e-06	0.015443
Mtr.40874.1.S1_at	-0.0692504	0.0472152	0.0135652	-0.0140397	4.67285e-05	-0.0205869	-0.0182647	-0.126603	0.00718857	0.0644614	0.414016	0.0317187	0.0108397	0.00341984	-0.0373778	-0.0527913	-0.0655953	-0.00998347	-0.0249239	-0.0717537	-0.0313277	-0.0465226	-0.0177686	-0.0330446	-0.0343225	0.00927821	0.22258	-0.113595	-0.0818083	-0.084312	-0.0183855	-0.119798	-0.03253	-0.0124305	-0.0095385	-0.0431471	0.0037417	0.00898201	-0.0254882	-0.00555121	0.0107536	-0.009049	0.094663	-0.0133637	-0.0104252	0	0.324441	-0.00210657	0.018024
Mtr.41545.1.S1_at	0.0754202	0.158889	0.279008	0.126821	0.146391	0.113642	0.109254	0.223291	-0.0241025	-0.144707	-0.0656082	-0.076886	-0.697062	-0.280912	-0.385604	-0.0410665	-0.0262468	0.325911	0.205099	-0.245347	-0.0615378	-0.0672792	-0.0725815	-0.0542748	0.237087	0.163895	-0.317786	-0.462661	-0.144087	-0.126157	-0.013771	-0.257441	-0.0252782	-0.0720723	-0.143558	-0.0712729	0.2722	0.304755	0.281482	0.313037	0.147972	0.321509	-0.022464	0.366163	0.366354	0.324441	0	0.365374	0.118654
Mtr.16327.1.S1_at	-0.0535771	-0.0080241	-0.00615211	-0.0347872	0.0017312	-0.0131865	-0.0179196	-0.142545	0.0132372	0.0509851	0.451124	0.0271831	-0.0821181	0.00909085	-0.0351072	-0.0444193	-0.0545217	-0.00784134	-0.0284821	-0.0679692	-0.0247061	-0.0399801	-0.00928061	-0.0265895	-0.0338111	0.0229867	0.210852	-0.143243	-0.0840296	-0.0925461	-0.0156106	-0.139673	-0.0291383	-0.00330155	0.0012251	-0.0374851	-0.000861368	-0.0114871	-0.0358716	-0.0171703	0.00744393	-0.00483759	0.0677517	0.00463554	3.95756e-06	-0.00210657	0.365374	0	-0.00125036
Mtr.10397.1.S1_at	-0.0289131	-0.0781607	-0.00182955	-0.0442238	-0.0227368	0.00623062	0.000273126	-0.0420225	-0.0114652	0.0135547	0.23425	-0.0111746	-0.10909	-0.0878861	-0.145875	-0.0261575	-0.033345	-0.000541499	-0.00403955	-0.0804102	-0.0185079	-0.0244553	-0.0116425	-0.01678	0.0059651	0.0688003	-0.0310621	-0.186747	-0.0818693	-0.0816558	-0.00806119	-0.136814	-0.016712	-0.0106109	-0.0261517	-0.0190497	-0.0203437	0.0132652	0.0156231	-0.00702179	-0.0752405	0.0233386	-0.0148186	0.0273599	0.015443	0.018024	0.118654	-0.00125036	0
Mtr.32309.1.S1_at	-0.0243321	-0.0184612	0.0196661	-0.0212798	0.0113619	-0.0173571	-0.0034065	-0.00900966	-0.0237308	0.0208701	0.321489	-0.0292969	-0.0524836	-0.126907	-0.153003	-0.0247228	-0.027427	0.013425	-0.0113429	-0.0705317	-0.019534	-0.0295767	-0.0210022	-0.0147	0.0005071	0.0282239	0.0578208	-0.168644	-0.0695383	-0.0893293	-0.00912992	-0.0956089	-0.0132305	-0.0287077	-0.0293322	-0.0225507	-0.0104055	0.00312587	-0.00811606	0.0227246	-0.032503	0.00494647	0.0110809	0.0239239	0.0184309	0.0100007	0.172762	0.00697247	0.00180313
Mtr.38462.1.S1_at	-0.091167	-0.16947	0.026045	0.0272428	0.053459	0.0487597	0.0251969	-0.0818543	0.0272104	-0.0428523	0.52059	0.0397281	-0.170778	-0.0889394	-0.216692	-0.10827	-0.115676	0.043684	-0.0221927	-0.172532	-0.0798492	-0.113897	-0.0539378	-0.0816644	-0.0571865	-0.0379214	0.000822357	-0.269725	-0.189722	-0.200791	-0.0258821	-0.295991	-0.0439528	-0.0632728	-0.0920182	-0.0710092	0.0777795	0.0557543	0.056732	-0.0404419	0.0251178	0.0238782	0.0704992	0.0495051	-0.0365443	0.0324632	0.267488	-0.0180478	-0.0448195
Mtr.2409.1.S1_at	0.0163311	-0.0881434	-0.248142	-0.308008	-0.15097	-0.0829075	-0.0899045	-0.337444	-0.10768	-0.35774	-0.420995	-0.110289	0.031221	-0.186439	-0.0098149	0.0170519	0.0434266	-0.139646	-0.122265	-0.16347	-0.0112414	-0.0281489	-0.0400813	0.00690328	-0.0958998	-0.0772277	-0.144069	-0.430088	-0.201899	-0.233872	-0.000387218	-0.295026	0.00703496	-0.0941012	-0.0776257	0.0145687	-0.194849	-0.181475	-0.303722	-0.1917	-0.334575	-0.129458	-0.316197	-0.152796	-0.141318	-0.121374	-0.394455	-0.15679	-0.182251
Mtr.29262.1.S1_at	-0.0746174	0.108234	-0.0550698	-0.111748	-0.0422062	0.01313	-0.00290289	-0.188514	0.0444139	-0.0823134	0.126812	0.0298319	0.0261358	-0.168435	0.0210488	-0.08595	-0.0649183	-0.00443922	-0.0499257	-0.083696	-0.0448132	-0.0668648	-0.072984	-0.039205	-0.04897	-0.112447	0.0618044	-0.285995	-0.138673	-0.176046	-0.0326857	-0.175351	-0.040083	-0.112081	-0.0874731	-0.0725313	0.00630571	-0.0433216	-0.0829813	-0.00166697	-0.0347719	-0.0281904	0.0570425	-0.00318406	-0.0129766	-0.0140473	0.14472	-0.000163439	-0.022133
Mtr.43018.1.S1_at	-0.0556895	0.103492	0.0109544	-0.0164598	0.00479796	-0.0129798	-0.0114282	-0.0831753	0.000543973	0.111497	0.468488	0.0192632	-0.0450758	0.0174191	-0.03948	-0.0421712	-0.0542688	-0.00139394	-0.0195868	-0.0354424	-0.0300838	-0.040612	-0.0197311	-0.030414	-0.0137846	0.0247426	0.16788	-0.119587	-0.0718536	-0.066446	-0.016065	-0.104607	-0.0275098	-0.020591	-0.0241975	-0.0354724	0.00288335	-0.00551946	-0.017127	0.018884	0.0288403	0.00508836	0.0844123	0.0110943	0.00306603	-0.000802901	0.314132	0.0092875	0.0374793
Mtr.37299.1.S1_at	-0.0366613	0.0516904	-0.0143325	-0.0266065	-0.0163959	-0.0280968	-0.0218533	-0.0915168	-0.0101704	0.0620116	0.334403	0.00480386	-0.0182173	0.0780053	0.0414406	-0.0280877	-0.0356971	-0.0250863	-0.00131717	0.0060179	-0.0195576	-0.0267676	-0.00829808	-0.0200363	0.00609231	0.0477218	0.240122	-0.0891951	-0.0443602	-0.0318971	-0.00985354	-0.0715157	-0.017044	-0.0125799	-0.00901879	-0.0187406	-0.0219167	-0.012709	-0.0171801	0.0034738	-0.00457376	-0.00120344	0.0323008	0.00176424	-0.00826223	-0.00707159	0.241834	-0.00730246	0.029091
Mtr.37298.1.S1_at	-0.0384495	0.0834316	-0.0146197	-0.0253381	-0.0105128	-0.0242942	-0.0183904	-0.123083	-0.00303606	0.0649825	0.408303	0.0145006	-0.0127628	0.0728757	0.00733133	-0.0349769	-0.0389682	-0.0214634	-0.00118589	-0.00725773	-0.030736	-0.0370343	-0.0123733	-0.0303489	0.00845686	0.046957	0.242443	-0.131418	-0.0667589	-0.0516258	-0.0100552	-0.0893776	-0.0184427	-0.0237666	-0.029665	-0.0223723	-0.0197114	-0.0181529	-0.0359834	0.0102925	-0.00977687	0.000194147	0.0471224	-0.00225542	-0.00580789	-0.00343059	0.280082	-0.00480013	0.0246296
Mtr.4947.1.S1_at	-0.00404502	0.0543315	-0.0202349	-0.0230662	-0.0131538	-0.0117444	-0.0106589	-0.0514297	-0.0137421	-0.0232742	-0.100768	-0.00861784	0.0226792	0.144922	-0.0279304	-0.000121466	-0.00016919	-0.0274549	-0.0190723	0.0540941	-0.0084916	-0.0095635	-0.012287	-0.0054527	-0.0198028	-0.0116031	0.00945505	0.0840981	-0.0213288	-0.0292862	-0.00413154	-0.00618685	-0.00602927	-0.010508	-0.017052	-0.0105468	-0.0337318	-0.0319993	-0.0667385	-0.0360278	-0.0491926	-0.0329019	-0.0470298	-0.0460767	-0.0227846	-0.0282226	-0.0642169	-0.0274354	-0.015642
Mtr.43267.1.S1_at	-0.0811329	0.00537481	-0.0519181	-0.0987412	-0.0407069	-0.041968	-0.0324414	-0.220996	-0.0289638	-0.0410098	0.0264149	-0.0102599	-0.0963096	-0.0414658	-0.0539226	-0.0721019	-0.0792049	-0.0856665	-0.08682	-0.111269	-0.0655508	-0.0812922	-0.00395194	-0.0666105	-0.100557	-0.0325692	1.27985e-06	-0.176385	-0.141823	-0.0792997	0.00288891	-0.14516	-0.00558113	-0.0437584	-0.0560138	-0.0197338	-0.0774286	-0.0658435	-0.112412	-0.0913851	-0.131313	-0.09745	-0.00521255	-0.136042	-0.128227	-0.0998125	0.0104716	-0.110747	-0.0455184
Mtr.41821.1.S1_at	-0.0480641	-0.0125789	-0.0061459	0.0161421	-0.00190558	-0.0232718	-0.0194004	0.0250867	-0.0131809	-0.143306	0.209905	0.000606338	-0.103678	-0.0779144	-0.290638	-0.0257078	-0.0387137	-0.0514122	-0.0319582	-0.11312	-0.012604	-0.0209723	-0.00992837	-0.0127951	-0.0389505	-0.0145988	0.0176608	-0.129436	-0.0390497	-0.0946293	-0.0080283	-0.145023	-0.0144361	-0.00970774	-0.00942267	-0.0189415	-0.0565199	-0.0346211	-0.0403451	-0.054013	-0.0308839	-0.0565907	-0.0355374	-0.0792179	-0.0519019	-0.0484689	0.0710675	-0.0520365	-0.00912226
Mtr.31199.1.S1_s_at	-0.0501025	0.0859169	0.0248492	0.00661321	0.0192488	-0.0132013	-0.00959873	-0.0751729	0.00359628	0.102045	0.463104	0.0235606	-0.00987687	0.0411646	-0.00384068	-0.0366701	-0.047664	0.00198729	-0.00792711	-0.00983989	-0.0234202	-0.0327619	-0.0172257	-0.024374	-0.00643037	0.0305334	0.181505	-0.0866414	-0.0543416	-0.0539493	-0.0141458	-0.079263	-0.0236353	-0.0171899	-0.0179883	-0.0310633	0.010965	0.00595881	-0.00204913	0.0305211	0.0424159	0.00900918	0.097902	0.0172993	0.00360624	-0.000848755	0.333824	0.0147648	0.050144
Mtr.37864.1.S1_at	-0.13605	0.113935	-0.0173423	-0.0981267	-0.0257237	-0.042017	-0.0448864	-0.0640132	-0.0420585	-0.130047	0.30937	-0.0337962	-0.208679	-0.137312	-0.288527	-0.115891	-0.135862	-0.0522603	-0.0967079	-0.271151	-0.0697828	-0.101903	-0.0690122	-0.064646	-0.0970122	-0.0396418	0.0792397	-0.359324	-0.175219	-0.242024	-0.0316733	-0.316266	-0.0589431	-0.0672056	-0.0949299	-0.109258	-0.0669163	-0.056176	-0.0552379	-0.0883515	-0.0435469	-0.0704532	-0.0031608	-0.0945939	-0.0676143	-0.0597845	0.160305	-0.0672075	-0.0356589
Mtr.28860.1.S1_at	-0.026561	0.0102268	-0.0260918	-0.0337367	-0.0137581	-0.0235636	-0.0223831	-0.0754336	-0.0220303	-0.0240041	0.122972	-0.0307958	-0.0227443	0.0855977	0.0371799	-0.0227217	-0.023896	-0.0343024	0.00671424	-0.00365104	-0.0152957	-0.0201871	-0.0189661	-0.0116258	0.0112328	0.0468689	0.115222	-0.106971	-0.0493814	-0.0581533	-0.00807994	-0.0832052	-0.011371	-0.0244381	-0.0248126	-0.0172449	-0.036579	-0.0188118	-0.0313447	-0.0121641	-0.0457031	-0.00633219	-0.0291491	-0.0110403	-0.0153926	-0.0188875	0.0976692	-0.0138203	0.0237034
Mtr.49925.1.S1_at	-0.0455607	0.0188973	-0.0609007	-0.0624662	-0.0338854	-0.0250676	-0.0249207	-0.0906034	-0.00428296	0.0519625	0.133771	-0.00124183	0.00269388	0.0621427	0.0627458	-0.025442	-0.034536	-0.0548015	-0.0127142	-0.0246755	-0.0140793	-0.0199098	-0.0115676	-0.013598	-0.00272006	0.0459062	0.117542	-0.0709755	-0.0431893	-0.0370953	-0.0089738	-0.0733824	-0.0151638	-0.0121076	-0.0106902	-0.0210915	-0.0547688	-0.0442965	-0.048291	-0.0304262	-0.0444262	-0.0178695	-0.00886445	-0.0288813	-0.0288047	-0.026627	0.105459	-0.0352028	0.0213712
Mtr.49924.1.S1_s_at	-0.05255	0.0377577	-0.0677407	-0.068541	-0.036095	-0.0251643	-0.0231903	-0.0862766	0.00119288	0.0761166	0.229297	-0.00130998	-0.0194159	0.0580341	0.053098	-0.0305402	-0.0415371	-0.0556417	-0.0116867	-0.032907	-0.01745	-0.0228834	-0.0112969	-0.0175929	0.00132858	0.0535474	0.123148	-0.0740964	-0.0456264	-0.0358095	-0.0114141	-0.0783623	-0.0195448	-0.0132603	-0.00859635	-0.0262679	-0.0574663	-0.0459842	-0.0457704	-0.032174	-0.0380332	-0.0139758	0.00210388	-0.0293616	-0.0263851	-0.0198652	0.140756	-0.0367622	0.0221609
Mtr.8618.1.S1_at	-0.0794193	-0.0433933	-0.0178872	-0.0322951	-0.013887	-0.0170701	-0.0178112	-0.125969	0.00235036	0.0186641	0.309613	0.0190266	-0.117903	-0.0358132	-0.146593	-0.05768	-0.071685	-0.0643315	-0.0507275	-0.113208	-0.0263037	-0.0457382	-0.032031	-0.0262922	-0.0465293	0.00500291	0.124803	-0.240405	-0.0834183	-0.147874	-0.0282532	-0.193271	-0.0372748	-0.0102808	-0.0139928	-0.0330527	-0.0746127	-0.0671573	-0.0850603	-0.0504884	-0.068331	-0.0654332	0.0496507	-0.0825766	-0.060584	-0.0700103	0.173309	-0.0644306	-0.0152139
Mtr.43118.1.S1_s_at	-0.0620618	-0.0915072	-0.023181	-0.0301779	-0.0206983	-0.000948895	-0.00925864	-0.150147	0.0342868	0.0191635	0.0637808	0.0354766	0.00572104	-0.0313833	-0.0165298	-0.0393076	-0.0445881	-0.0573311	-0.029516	-0.0584055	-0.00184784	-0.0174002	-0.00524514	-0.00420875	-0.0353966	0.00676017	0.146323	-0.171985	-0.0316022	-0.101919	-0.0161404	-0.119485	-0.0203968	0.0143458	0.0350304	-0.0241186	-0.0519301	-0.0561984	-0.0935436	-0.0425842	-0.0524579	-0.0482582	0.0517841	-0.0616004	-0.0524882	-0.0612591	0.11153	-0.0530391	-0.01657
Mtr.43117.1.S1_at	-0.0859682	-0.0590213	-0.0235056	-0.0354308	-0.0141071	-0.00607137	-0.0118892	-0.120055	0.015879	-0.00130412	0.314082	0.0212374	-0.177882	-0.0263272	-0.165301	-0.0592394	-0.0772991	-0.0736341	-0.0486338	-0.142522	-0.0207996	-0.0395383	-0.012392	-0.0200004	-0.0428261	0.0106224	0.136269	-0.260516	-0.0806736	-0.138713	-0.01948	-0.201669	-0.0300248	0.0097809	-0.00305691	-0.0384594	-0.0816401	-0.0755656	-0.0881261	-0.0565829	-0.0726817	-0.0695651	0.0257953	-0.0900791	-0.0656772	-0.0719386	0.152399	-0.0719503	-0.0242471
Mtr.41475.1.S1_at	-0.0770747	0.0198749	0.0160533	0.00476256	-0.00407268	-0.0279266	-0.0219027	0.0399853	-0.0230214	-0.103629	0.255903	-0.0058669	-0.179644	-0.124905	-0.305001	-0.0462532	-0.0669548	-0.0522681	-0.0497053	-0.153568	-0.0262295	-0.0393262	-0.0258337	-0.0253925	-0.0543997	-0.0235908	0.00412867	-0.156048	-0.0683071	-0.117543	-0.0157348	-0.1789	-0.0262856	-0.0242267	-0.0310453	-0.0397032	-0.0563458	-0.0341851	-0.0285965	-0.0442084	-0.0307096	-0.0608828	-0.0112551	-0.0848339	-0.0563243	-0.0588683	0.0666577	-0.0510645	0.0065101
Mtr.27378.1.S1_at	-0.0489568	0.0141598	0.0142817	0.0283612	0.00396791	-0.021143	-0.0177447	0.0310082	-0.0112843	-0.109042	0.210979	0.00618974	-0.0947093	-0.0498953	-0.276762	-0.0281185	-0.0417455	-0.0386405	-0.0251142	-0.100804	-0.0153782	-0.0232362	-0.0146434	-0.0152655	-0.0320154	-0.0132759	-0.00979934	-0.128125	-0.0373096	-0.084381	-0.00932308	-0.128918	-0.016242	-0.0128398	-0.0164807	-0.0231414	-0.0428293	-0.0230496	-0.0291979	-0.0317311	-0.0161435	-0.0465142	-0.0125561	-0.0694809	-0.0402271	-0.041771	0.085633	-0.0360341	0.00699186
Mtr.39968.1.S1_at	-0.0486163	0.0166085	0.00812908	0.0258645	0.00114703	-0.0234542	-0.0193852	0.0261328	-0.0138292	-0.130622	0.23251	0.00272834	-0.101894	-0.049179	-0.281486	-0.0269465	-0.0404932	-0.0445727	-0.0286294	-0.0999626	-0.0144311	-0.0223385	-0.0124663	-0.0145451	-0.0345479	-0.0148717	0.0343437	-0.115296	-0.0333346	-0.0869976	-0.00891459	-0.132994	-0.0157754	-0.011285	-0.0123442	-0.0215751	-0.0499216	-0.0302244	-0.0350543	-0.0392941	-0.0204676	-0.0527748	-0.02015	-0.0782414	-0.0460533	-0.0465063	0.0835904	-0.0426417	0.00287398
Mtr.1858.1.S1_at	-0.0472512	0.0331494	-0.00436966	0.0122533	-0.00691991	-0.0235452	-0.019763	0.0316228	-0.0156665	-0.124423	0.168079	-0.00094547	-0.0935281	-0.0544754	-0.268509	-0.0252716	-0.0377745	-0.0500987	-0.0307272	-0.102799	-0.0133907	-0.0213264	-0.0125903	-0.013309	-0.0359197	-0.0179178	0.101204	-0.140053	-0.0280632	-0.0858597	-0.00820766	-0.129399	-0.0145746	-0.0112233	-0.0124351	-0.0199151	-0.056223	-0.0361759	-0.0384693	-0.0471006	-0.0198118	-0.0559441	-0.0341004	-0.0842027	-0.0492759	-0.0492851	0.057515	-0.0469165	-0.00302165
Mtr.37228.1.S1_at	-0.0992209	-0.174809	-0.00938827	0.00638117	0.00309792	0.00614586	-0.00215765	-0.102004	0.0392475	0.0383565	0.449435	0.053969	-0.0881344	-0.0404355	-0.162501	-0.0691505	-0.0935096	-0.0613883	-0.0363131	-0.126784	-0.0389404	-0.0575975	-0.0246318	-0.0410841	-0.050965	0.00948924	0.116077	-0.220945	-0.106701	-0.14494	-0.0226663	-0.209873	-0.0359052	-0.0247839	-0.0261295	-0.0409936	-0.0573327	-0.0409055	-0.0372524	-0.0591155	-0.0522464	-0.052779	0.077941	-0.0661832	-0.086077	-0.0658556	0.23509	-0.0843621	-0.00151466
Mtr.16941.1.S1_at	-0.056207	-0.0495494	-0.00572557	-0.0418093	-0.029424	-0.00784059	-0.0125676	-0.111158	0.00871429	-0.0257509	0.191555	0.019371	-0.0585348	-0.0658578	-0.0341858	-0.0486663	-0.0529151	-0.0317784	-0.0172124	-0.068875	-0.0155495	-0.0283916	-0.0180301	-0.0141241	-0.0151632	0.0142536	0.12859	-0.232071	-0.0590132	-0.103776	-0.0126217	-0.134869	-0.018034	-0.0069153	-0.0208234	-0.0274808	-0.0385432	-0.0252139	-0.0518077	-0.0117323	-0.0636074	-0.0239736	0.0343473	-0.0190364	-0.0213887	-0.0322765	0.150462	-0.0239699	-0.0135604
Mtr.49687.1.S1_x_at	-0.0313095	0.0588456	0.007641	-0.00250045	0.00970796	-0.0104827	-0.00593261	-0.0459432	0.0111598	0.0835847	0.467461	0.0135422	-0.0402766	-0.00410838	-0.044721	-0.0237694	-0.0290667	0.00784813	-0.0151184	-0.0320492	-0.0173401	-0.0254809	-0.0146286	-0.0161984	-0.00360452	0.0158833	0.139169	-0.0873763	-0.0458783	-0.0527127	-0.00988977	-0.0657928	-0.0169901	-0.016226	-0.0199072	-0.0235912	0.00851136	-0.00106387	-0.000427768	0.0251919	0.0377593	0.00708235	0.0710363	0.0279063	0.0143617	0.0204234	0.279737	0.0121818	0.0177846
Mtr.20354.1.S1_x_at	-0.0273787	0.0337817	0.00550209	-0.0040737	0.0106763	-0.0100891	-0.00783718	-0.0290178	-9.18689e-05	0.100555	0.457589	0.00648117	-0.041754	0.00906124	-0.0820872	-0.0211034	-0.0261533	0.00898986	-0.0205174	-0.039114	-0.0148518	-0.0222042	-0.0129011	-0.0134741	-0.0110056	0.0118832	0.138077	-0.0853247	-0.044314	-0.0562923	-0.00889569	-0.06611	-0.0151776	-0.0154491	-0.0168745	-0.0212465	0.00879873	-0.0025689	-0.00149713	0.0231511	0.0332914	0.00302719	0.0604853	0.0267094	0.012792	0.0135504	0.273709	0.00898252	0.00674063
Mtr.20354.1.S1_at	-0.0226833	0.0287817	0.00520483	-0.00569338	0.0070222	-0.0100297	-0.00773079	-0.0247374	-0.0112081	0.0907574	0.443971	-0.00870908	-0.0601105	-0.00154166	-0.106966	-0.0186828	-0.0224079	0.0103005	-0.0191165	-0.039999	-0.0136034	-0.0208593	-0.0117159	-0.0120369	-0.00862817	0.0123694	0.111794	-0.089598	-0.0423976	-0.0603753	-0.00828728	-0.0668549	-0.0138111	-0.0135886	-0.0122171	-0.0188493	0.00733978	-0.000394093	0.000625494	0.0228634	0.0317587	0.00466398	0.0491639	0.0283656	0.0141284	0.0152603	0.262634	0.0101205	0.00349523
Mtr.9669.1.S1_at	-0.0348348	0.0738481	0.0185203	0.00451472	-0.00100856	-0.0215976	-0.0188591	-0.0382744	-0.0066539	0.0513932	0.38339	0.00940202	-0.0276374	0.0426568	-0.0159987	-0.0240788	-0.0320598	-0.0010265	-0.00701049	-0.0123939	-0.0145948	-0.0220235	-0.0110723	-0.0147678	-0.005704	0.0224654	0.209269	-0.0459414	-0.0353057	-0.0378236	-0.00914186	-0.0558569	-0.0161447	-0.00989459	-0.00824799	-0.0216658	0.00959661	0.0113554	0.0109934	0.0180712	0.0424383	0.00658028	0.0622974	0.0226094	0.0157296	0.013154	0.293154	0.0198212	0.0294766
Mtr.27374.1.S1_at	-0.0343968	0.0448717	0.0371997	0.0185598	0.0123463	-0.0209575	-0.0162634	-0.00834849	-0.00144525	0.0661456	0.464588	0.0114994	-0.0464625	0.0314759	-0.0843353	-0.0245872	-0.0332966	0.00739991	-0.017193	-0.0363156	-0.0148787	-0.0232695	-0.0126115	-0.0147792	-0.0189738	0.0126979	0.176435	-0.0714931	-0.0358752	-0.0449493	-0.00920612	-0.0597475	-0.0166193	-0.0118072	-0.0113764	-0.0219897	0.00853043	0.0127683	0.00929674	0.0251553	0.0307543	0.00220575	0.0846445	0.019076	0.00895905	0.00641052	0.287254	0.0117532	0.0266308
Mtr.12473.1.S1_at	-0.0639723	0.0766447	0.0239468	-0.0170957	-0.010447	-0.00357692	-0.00512701	-0.000597374	0.000391137	0.0219285	0.439894	0.00625269	-0.245452	-0.0974998	-0.182907	-0.0497145	-0.0633952	0.00702997	-0.035122	-0.165785	-0.0350043	-0.0481686	-0.0340903	-0.0320415	-0.0196873	5.53858e-05	0.0631972	-0.188543	-0.0919768	-0.112363	-0.0188784	-0.16513	-0.0313522	-0.0358236	-0.0510969	-0.051086	0.00402032	0.00239494	0.0199076	0.0200151	0.023306	0.00498431	0.0438532	0.0251935	0.0205243	0.0216235	0.202061	0.0145699	0.0123247
Mtr.11212.1.S1_s_at	-0.0310235	0.0155412	0.0433013	0.0292611	0.00658961	0.000997787	0.000768806	0.0211146	-0.00785345	0.0487819	0.345622	0.0170739	-0.063436	-0.0316809	-0.166599	-0.0239953	-0.031467	0.0154639	-0.00996372	-0.0661336	-0.0142437	-0.0241594	-0.0184203	-0.0138463	-0.00603	0.0183986	0.10497	-0.135855	-0.0426017	-0.0739462	-0.00898401	-0.101982	-0.0148408	-0.0143806	-0.0207595	-0.0218806	0.00909819	0.0188422	0.0130996	0.039328	0.0059731	0.00467811	0.0513101	0.0235864	0.00899244	0.00502454	0.192061	0.0157884	0.00589521
Mtr.40438.1.S1_at	-0.0351742	0.0787308	0.010298	-0.0416732	-0.0284763	-0.00392527	-0.0018576	-0.00359037	-0.0183246	-0.0141222	0.343315	-0.0232679	-0.190645	-0.127918	-0.153525	-0.0393932	-0.0425951	0.0250276	-0.00432786	-0.0942472	-0.0331646	-0.0424501	-0.0288914	-0.0283238	0.0210603	0.0417735	0.0742281	-0.193091	-0.085213	-0.0925259	-0.00971494	-0.130528	-0.0193902	-0.0452055	-0.0614292	-0.0414871	0.00984237	0.0154118	0.0207422	0.0337265	-0.00556287	0.0352399	0.00244948	0.0611208	0.0514741	0.0585105	0.164332	0.0385405	0.00564093
	-2.42794	0.851797	-0.812677	-3.28026	-1.14878	-0.476693	-0.398742	-5.65839	-1.09133	-2.20212	12.5466	-0.0959851	-4.96239	-2.49148	-7.83699	-2.1962	-2.65512	-0.975156	-1.59497	-6.1919	-1.37462	-2.04409	-1.67516	-1.09977	-1.18876	0.311596	6.69867	-13.2476	-5.64574	-7.41355	-0.819424	-9.60153	-1.34835	-1.53302	-1.99282	-2.33664	-1.66335	-1.24405	-3.20823	-1.21134	-3.46174	-0.842095	-1.41179	-1.10844	-0.811981	-0.721343	6.39991	-0.957947	-1.05041
	-0.0303492	0.0106475	-0.0101585	-0.0410032	-0.0143597	-0.00595867	-0.00498428	-0.0707299	-0.0136416	-0.0275265	0.156832	-0.00119981	-0.0620299	-0.0311435	-0.0979624	-0.0274525	-0.033189	-0.0121895	-0.0199371	-0.0773987	-0.0171827	-0.0255512	-0.0209395	-0.0137472	-0.0148595	0.00389495	0.0837334	-0.165594	-0.0705718	-0.0926694	-0.0102428	-0.120019	-0.0168543	-0.0191627	-0.0249103	-0.029208	-0.0207919	-0.0155506	-0.0401029	-0.0151417	-0.0432718	-0.0105262	-0.0176474	-0.0138556	-0.0101498	-0.00901679	0.0799989	-0.0119743	-0.0131301
[truncated: 33 more columns]
