# Supplementary material for: Cleaning the Medicago Microarray Database to Improve Gene Function Analysis
Source: Plants (Basel). 2021 Jun 18;10(6):1240. doi: 10.3390/plants10061240 (PMC8234645; doi:10.3390/plants10061240)
Supplement: Supplementary file 1 [file plants-10-01240-s001.zip › Table S12_Marzorati-Log-Saponins-Pearson.xlsx]

## Sheet: Log Original A
Table S12 A: Logarithmic Pearson correlation coefficient for saponins’ genes using the original dataset
	Mtr.45032.1.S1_at	Mtr.44176.1.S1_at	Mtr.10468.1.S1_at	Mtr.43079.1.S1_at	Mtr.660.1.S1_at	Mtr.31626.1.S1_at	Mtr.32297.1.S1_at	Mtr.16871.1.S1_at	Mtr.4434.1.S1_s_at	Mtr.29248.1.S1_at	Mtr.2438.1.S1_at	Mtr.45966.1.S1_at	Mtr.36022.1.S1_at	Mtr.30543.1.S1_at	Mtr.27716.1.S1_at	Mtr.43727.1.S1_at	Mtr.43727.1.S1_s_at	Mtr.17661.1.S1_at	Mtr.18630.1.S1_at	Mtr.24681.1.S1_at	Mtr.46511.1.S1_at	Mtr.46511.1.S1_x_at	Mtr.46514.1.S1_x_at	Mtr.46512.1.S1_at	Mtr.32384.1.S1_s_at	Mtr.32384.1.S1_at	Mtr.31949.1.S1_at	Mtr.24674.1.S1_at	Mtr.31948.1.S1_at	Mtr.46515.1.S1_at	Mtr.45467.1.S1_at	Mtr.24677.1.S1_at	Mtr.46514.1.S1_s_at	Mtr.46510.1.S1_x_at	Mtr.46510.1.S1_at	Mtr.36453.1.S1_at	Mtr.37431.1.S1_at	Mtr.44181.1.S1_at	Mtr.10429.1.S1_at	Mtr.37324.1.S1_at	Mtr.10691.1.S1_at	Mtr.22314.1.S1_at	Mtr.40158.1.S1_at	Mtr.47061.1.S1_at	Mtr.27463.1.S1_s_at	Mtr.40874.1.S1_at	Mtr.41545.1.S1_at	Mtr.16327.1.S1_at	Mtr.10397.1.S1_at
Mtr.45032.1.S1_at	1	0.507051	0.43389	0.639209	0.317323	0.0556221	0.184131	0.548831	0.0772653	0.346858	0.376039	0.211015	0.16436	0.570267	0.296162	0.764539	0.926408	0.645512	0.690244	0.638562	0.464533	0.547165	0.397047	0.426951	0.692603	0.566921	0.324338	0.395594	0.529806	0.48097	0.477256	0.435156	0.634751	0.328531	0.219173	0.499665	0.579656	0.566896	0.568244	0.640068	0.589056	0.639956	0.429527	0.57401	0.621299	0.53653	0.583126	0.633128	0.22043
Mtr.44176.1.S1_at	0.507051	1	0.631109	0.663653	0.377682	0.192367	0.277377	0.74543	0.22681	0.46759	0.530194	0.212584	0.189058	0.471584	0.377045	0.397015	0.47751	0.712959	0.587655	0.614417	0.298105	0.38772	0.200426	0.314136	0.610829	0.388039	0.222184	0.543486	0.544143	0.540028	0.271501	0.513083	0.416906	0.270167	0.203056	0.124037	0.683158	0.715337	0.679758	0.716225	0.70591	0.664466	0.572638	0.722755	0.754447	0.7177	0.644477	0.771833	0.475409
Mtr.10468.1.S1_at	0.43389	0.631109	1	0.825602	0.788502	0.511897	0.536446	0.737463	0.467807	0.525817	0.853278	0.503874	0.204064	0.458681	0.317843	0.205032	0.287716	0.792571	0.733052	0.579795	0.131539	0.215005	0.0358558	0.052979	0.708444	0.656263	0.348098	0.50913	0.480486	0.469092	0.171456	0.445608	0.289275	0.0899448	0.00793861	0.089453	0.78562	0.845362	0.789448	0.791218	0.761539	0.723975	0.787688	0.71967	0.7519	0.74824	0.832992	0.798501	0.80282
Mtr.43079.1.S1_at	0.639209	0.663653	0.825602	1	0.740558	0.422061	0.507976	0.879324	0.489874	0.669566	0.782364	0.494162	0.400435	0.724231	0.520117	0.457002	0.553925	0.872582	0.873696	0.75773	0.341718	0.475738	0.327781	0.266654	0.855067	0.736176	0.486864	0.680464	0.678486	0.685843	0.412993	0.642579	0.578413	0.309455	0.185984	0.326557	0.886624	0.908186	0.93094	0.938131	0.923702	0.868748	0.821492	0.855778	0.836898	0.835091	0.914118	0.889854	0.711033
Mtr.660.1.S1_at	0.317323	0.377682	0.788502	0.740558	1	0.52661	0.53203	0.607719	0.457878	0.439926	0.742183	0.550413	0.214117	0.435915	0.25289	0.0646208	0.16148	0.662118	0.66488	0.463283	0.104376	0.165762	0.0210204	-0.0037574	0.61989	0.679144	0.337669	0.392511	0.36458	0.387754	0.0713884	0.350984	0.190813	0.0758683	-0.00411449	-0.00871645	0.674617	0.721862	0.690851	0.691057	0.638887	0.643057	0.642806	0.608123	0.581701	0.606082	0.716207	0.651078	0.735086
Mtr.31626.1.S1_at	0.0556221	0.192367	0.511897	0.422061	0.52661	1	0.875116	0.336088	0.885561	0.486344	0.425558	0.659796	0.165176	0.192336	0.225124	-0.0410194	-0.0155045	0.519235	0.423227	0.297497	0.0212809	0.0907785	0.0154369	-0.0316561	0.407571	0.433373	0.193271	0.227366	0.22578	0.279709	0.0387724	0.25233	0.178439	0.0246253	-0.027727	-0.0749109	0.512167	0.487908	0.428015	0.469643	0.402024	0.511502	0.521826	0.449577	0.426106	0.46731	0.461452	0.465532	0.474323
Mtr.32297.1.S1_at	0.184131	0.277377	0.536446	0.507976	0.53203	0.875116	1	0.41665	0.845036	0.583308	0.484486	0.707699	0.303336	0.329441	0.333493	0.115783	0.13537	0.559785	0.466803	0.414924	0.161069	0.24162	0.153171	0.0981689	0.444602	0.487357	0.307078	0.360628	0.37186	0.402414	0.150244	0.397025	0.256797	0.15085	0.115602	0.0395369	0.567538	0.534474	0.504809	0.538183	0.493601	0.551008	0.561327	0.513565	0.469299	0.52533	0.518264	0.508455	0.436431
Mtr.16871.1.S1_at	0.548831	0.74543	0.737463	0.879324	0.607719	0.336088	0.41665	1	0.399267	0.589066	0.657603	0.416288	0.28061	0.631381	0.422348	0.339216	0.468374	0.855643	0.74993	0.674144	0.3338	0.444494	0.263115	0.295778	0.732916	0.589979	0.369615	0.652638	0.671599	0.655489	0.354875	0.617181	0.525588	0.287708	0.179174	0.214802	0.869464	0.875488	0.900765	0.903785	0.906006	0.819182	0.745488	0.910621	0.858877	0.841775	0.811796	0.880172	0.62429
Mtr.4434.1.S1_s_at	0.0772653	0.22681	0.467807	0.489874	0.457878	0.885561	0.845036	0.399267	1	0.601429	0.433214	0.663707	0.346242	0.314575	0.408502	0.0695798	0.0724089	0.537889	0.447222	0.393507	0.124412	0.211453	0.181097	0.0739066	0.431967	0.456351	0.313341	0.380679	0.363562	0.430927	0.161463	0.411902	0.28034	0.13856	0.118246	0.0356213	0.561198	0.494959	0.498389	0.523682	0.493557	0.54585	0.578031	0.514392	0.466143	0.52175	0.499119	0.498605	0.446727
Mtr.29248.1.S1_at	0.346858	0.46759	0.525817	0.669566	0.439926	0.486344	0.583308	0.589066	0.601429	1	0.589661	0.500824	0.57577	0.705262	0.710711	0.379759	0.336251	0.636176	0.475675	0.663724	0.39121	0.510044	0.450349	0.334959	0.467506	0.481944	0.520285	0.75164	0.635273	0.765021	0.419745	0.746123	0.428615	0.488102	0.462759	0.276891	0.685808	0.621741	0.689993	0.676907	0.706653	0.63555	0.727021	0.644784	0.553963	0.599566	0.656761	0.607881	0.433988
Mtr.2438.1.S1_at	0.376039	0.530194	0.853278	0.782364	0.742183	0.425558	0.484486	0.657603	0.433214	0.589661	1	0.514645	0.404809	0.628416	0.421504	0.151055	0.219734	0.691987	0.663853	0.612218	0.158883	0.24377	0.0936067	0.0479312	0.595782	0.584037	0.543416	0.598902	0.485406	0.535583	0.221958	0.49584	0.247454	0.144177	0.0853168	0.145068	0.740326	0.77712	0.759632	0.734123	0.735284	0.641232	0.760611	0.625578	0.58822	0.622807	0.819855	0.681752	0.759563
Mtr.45966.1.S1_at	0.211015	0.212584	0.503874	0.494162	0.550413	0.659796	0.707699	0.416288	0.663707	0.500824	0.514645	1	0.282568	0.370476	0.250296	0.0669615	0.126328	0.539905	0.474845	0.332205	0.152331	0.21691	0.102249	0.0593019	0.431632	0.494547	0.420027	0.327607	0.336502	0.363964	0.132559	0.323521	0.22454	0.0908097	0.0496419	0.0021259	0.544945	0.524733	0.477657	0.521195	0.449203	0.514077	0.519906	0.480733	0.442546	0.472647	0.517914	0.476015	0.429538
Mtr.36022.1.S1_at	0.16436	0.189058	0.204064	0.400435	0.214117	0.165176	0.303336	0.28061	0.346242	0.57577	0.404809	0.282568	1	0.579293	0.601352	0.334133	0.225047	0.279703	0.234137	0.564088	0.348883	0.433281	0.512784	0.27844	0.168198	0.259103	0.70178	0.681295	0.525957	0.591045	0.364707	0.645514	0.270935	0.458399	0.515783	0.321761	0.387727	0.298195	0.411001	0.329986	0.455552	0.288472	0.402176	0.302019	0.192942	0.261303	0.408161	0.277678	0.139346
Mtr.30543.1.S1_at	0.570267	0.471584	0.458681	0.724231	0.435915	0.192336	0.329441	0.631381	0.314575	0.705262	0.628416	0.370476	0.579293	1	0.620673	0.574954	0.553363	0.583376	0.559646	0.72514	0.48146	0.614512	0.507614	0.409094	0.518752	0.547745	0.596839	0.75331	0.653494	0.751687	0.505629	0.733186	0.513713	0.511698	0.432468	0.403406	0.649613	0.608187	0.697885	0.658815	0.72517	0.588115	0.610167	0.614401	0.519163	0.561842	0.684775	0.589952	0.350265
Mtr.27716.1.S1_at	0.296162	0.377045	0.317843	0.520117	0.25289	0.225124	0.333493	0.422348	0.408502	0.710711	0.421504	0.250296	0.601352	0.620673	1	0.423682	0.349483	0.466333	0.330473	0.628868	0.375806	0.50145	0.556605	0.338188	0.341479	0.301519	0.41105	0.724123	0.58722	0.749226	0.424168	0.748501	0.42375	0.512907	0.522276	0.37848	0.524355	0.417132	0.557724	0.521445	0.571631	0.4855	0.547467	0.511489	0.384426	0.451776	0.467236	0.44656	0.261336
Mtr.43727.1.S1_at	0.764539	0.397015	0.205032	0.457002	0.0646208	-0.0410194	0.115783	0.339216	0.0695798	0.379759	0.151055	0.0669615	0.334133	0.574954	0.423682	1	0.880123	0.411264	0.450777	0.636316	0.591422	0.675694	0.58909	0.599831	0.470164	0.407327	0.316975	0.473949	0.535197	0.516494	0.515615	0.532593	0.607334	0.51004	0.458617	0.562641	0.376945	0.311706	0.340011	0.408581	0.429948	0.395956	0.266904	0.408556	0.451112	0.378319	0.375505	0.436344	-0.064421
Mtr.43727.1.S1_s_at	0.926408	0.47751	0.287716	0.553925	0.16148	-0.0155045	0.13537	0.468374	0.0724089	0.336251	0.219734	0.126328	0.225047	0.553363	0.349483	0.880123	1	0.560148	0.603541	0.633575	0.539484	0.629346	0.520897	0.520571	0.625467	0.509403	0.280528	0.414227	0.558055	0.495636	0.511447	0.485512	0.672774	0.41059	0.339604	0.541084	0.508249	0.453476	0.474926	0.560059	0.531194	0.560603	0.350692	0.54159	0.597754	0.521644	0.473461	0.573982	0.0571572
Mtr.17661.1.S1_at	0.645512	0.712959	0.792571	0.872582	0.662118	0.519235	0.559785	0.855643	0.537889	0.636176	0.691987	0.539905	0.279703	0.583376	0.466333	0.411264	0.560148	1	0.808981	0.715884	0.283714	0.410316	0.256497	0.216298	0.799065	0.679329	0.399393	0.609592	0.624232	0.653256	0.356315	0.609682	0.54862	0.220229	0.140505	0.256715	0.943683	0.895023	0.902478	0.940364	0.884303	0.925658	0.818948	0.926968	0.884792	0.871778	0.857245	0.914912	0.662458
Mtr.18630.1.S1_at	0.690244	0.587655	0.733052	0.873696	0.66488	0.423227	0.466803	0.74993	0.447222	0.475675	0.663853	0.474845	0.234137	0.559646	0.330473	0.450777	0.603541	0.808981	1	0.703238	0.337967	0.462958	0.276644	0.258388	0.977657	0.799078	0.398548	0.47165	0.585367	0.534993	0.372226	0.460092	0.597105	0.199182	0.10004	0.340893	0.792959	0.857795	0.791233	0.861991	0.773397	0.841335	0.699464	0.771459	0.834007	0.799391	0.836022	0.861511	0.662206
Mtr.24681.1.S1_at	0.638562	0.614417	0.579795	0.75773	0.463283	0.297497	0.414924	0.674144	0.393507	0.663724	0.612218	0.332205	0.564088	0.72514	0.628868	0.636316	0.633575	0.715884	0.703238	1	0.492647	0.632317	0.536993	0.437171	0.677339	0.602065	0.541538	0.741733	0.680245	0.787252	0.51066	0.75999	0.629483	0.470436	0.43936	0.484909	0.743829	0.697108	0.738488	0.755369	0.76307	0.70598	0.668444	0.739024	0.683857	0.676575	0.721079	0.741756	0.425505
Mtr.46511.1.S1_at	0.464533	0.298105	0.131539	0.341718	0.104376	0.0212809	0.161069	0.3338	0.124412	0.39121	0.158883	0.152331	0.348883	0.48146	0.375806	0.591422	0.539484	0.283714	0.337967	0.492647	1	0.914677	0.729321	0.931954	0.338526	0.312369	0.371061	0.449201	0.655195	0.486839	0.419582	0.515183	0.425495	0.860897	0.796268	0.217453	0.28888	0.244909	0.260749	0.316635	0.385974	0.321286	0.223439	0.310922	0.337731	0.279494	0.312448	0.331005	-0.0934637
Mtr.46511.1.S1_x_at	0.547165	0.38772	0.215005	0.475738	0.165762	0.0907785	0.24162	0.444494	0.211453	0.510044	0.24377	0.21691	0.433281	0.614512	0.50145	0.675694	0.629346	0.410316	0.462958	0.632317	0.914677	1	0.803633	0.867525	0.465999	0.431674	0.423648	0.572609	0.71509	0.64649	0.567983	0.651304	0.594676	0.807466	0.760397	0.361585	0.428155	0.383245	0.413703	0.461348	0.505193	0.462546	0.349436	0.474827	0.464924	0.441678	0.424306	0.465126	0.0167008
Mtr.46514.1.S1_x_at	0.397047	0.200426	0.0358558	0.327781	0.0210204	0.0154369	0.153171	0.263115	0.181097	0.450349	0.0936067	0.102249	0.512784	0.507614	0.556605	0.58909	0.520897	0.256497	0.276644	0.536993	0.729321	0.803633	1	0.688933	0.279365	0.239779	0.343684	0.531103	0.575211	0.647857	0.727932	0.65247	0.675168	0.706167	0.70585	0.478081	0.308672	0.187523	0.304096	0.311899	0.377707	0.302445	0.247157	0.329113	0.273212	0.267799	0.260998	0.291412	-0.11808
Mtr.46512.1.S1_at	0.426951	0.314136	0.052979	0.266654	-0.0037574	-0.0316561	0.0981689	0.295778	0.0739066	0.334959	0.0479312	0.0593019	0.27844	0.409094	0.338188	0.599831	0.520571	0.216298	0.258388	0.437171	0.931954	0.867525	0.688933	1	0.272454	0.183971	0.283006	0.388774	0.589258	0.432163	0.381712	0.473538	0.392919	0.83874	0.754304	0.157671	0.212572	0.164295	0.175367	0.241252	0.322295	0.24371	0.156727	0.25033	0.291617	0.207674	0.229621	0.275093	-0.175867
Mtr.32384.1.S1_s_at	0.692603	0.610829	0.708444	0.855067	0.61989	0.407571	0.444602	0.732916	0.431967	0.467506	0.595782	0.431632	0.168198	0.518752	0.341479	0.470164	0.625467	0.799065	0.977657	0.677339	0.338526	0.465999	0.279365	0.272454	1	0.779522	0.314547	0.450507	0.582214	0.520562	0.372905	0.443756	0.616226	0.21356	0.106496	0.344438	0.768253	0.841848	0.771806	0.85842	0.751322	0.848778	0.678835	0.774434	0.851713	0.814868	0.795558	0.862923	0.649876
Mtr.32384.1.S1_at	0.566921	0.388039	0.656263	0.736176	0.679144	0.433373	0.487357	0.589979	0.456351	0.481944	0.584037	0.494547	0.259103	0.547745	0.301519	0.407327	0.509403	0.679329	0.799078	0.602065	0.312369	0.431674	0.239779	0.183971	0.779522	1	0.36539	0.433319	0.5278	0.492584	0.312389	0.418275	0.453772	0.211347	0.154857	0.260782	0.650166	0.714876	0.685132	0.716336	0.625036	0.735514	0.605192	0.670577	0.710973	0.721175	0.706515	0.715713	0.582286
Mtr.31949.1.S1_at	0.324338	0.222184	0.348098	0.486864	0.337669	0.193271	0.307078	0.369615	0.313341	0.520285	0.543416	0.420027	0.70178	0.596839	0.41105	0.316975	0.280528	0.399393	0.398548	0.541538	0.371061	0.423648	0.343684	0.283006	0.314547	0.36539	1	0.566628	0.553247	0.501335	0.306623	0.51168	0.289213	0.363182	0.33534	0.284938	0.470246	0.430331	0.469836	0.432651	0.516069	0.379489	0.483283	0.353364	0.282541	0.294543	0.559792	0.376949	0.267388
Mtr.24674.1.S1_at	0.395594	0.543486	0.50913	0.680464	0.392511	0.227366	0.360628	0.652638	0.380679	0.75164	0.598902	0.327607	0.681295	0.75331	0.724123	0.473949	0.414227	0.609592	0.47165	0.741733	0.449201	0.572609	0.531103	0.388774	0.450507	0.433319	0.566628	1	0.693696	0.804388	0.477198	0.810788	0.446557	0.525377	0.548292	0.348388	0.6723	0.607893	0.712243	0.661814	0.740487	0.571665	0.634225	0.668939	0.545988	0.591871	0.644315	0.598631	0.374781
Mtr.31948.1.S1_at	0.529806	0.544143	0.480486	0.678486	0.36458	0.22578	0.37186	0.671599	0.363562	0.635273	0.485406	0.336502	0.525957	0.653494	0.58722	0.535197	0.558055	0.624232	0.585367	0.680245	0.655195	0.71509	0.575211	0.589258	0.582214	0.5278	0.553247	0.693696	1	0.689946	0.462811	0.685164	0.513851	0.643635	0.605928	0.379535	0.635048	0.609599	0.671612	0.663442	0.729198	0.611994	0.578191	0.647069	0.628631	0.624969	0.645698	0.653764	0.29077
Mtr.46515.1.S1_at	0.48097	0.540028	0.469092	0.685843	0.387754	0.279709	0.402414	0.655489	0.430927	0.765021	0.535583	0.363964	0.591045	0.751687	0.749226	0.516494	0.495636	0.653256	0.534993	0.787252	0.486839	0.64649	0.647857	0.432163	0.520562	0.492584	0.501335	0.804388	0.689946	1	0.639531	0.85151	0.629167	0.538656	0.50978	0.444747	0.724385	0.630025	0.740118	0.716481	0.750745	0.671022	0.694805	0.723636	0.61126	0.647579	0.657089	0.668161	0.379951
Mtr.45467.1.S1_at	0.477256	0.271501	0.171456	0.412993	0.0713884	0.0387724	0.150244	0.354875	0.161463	0.419745	0.221958	0.132559	0.364707	0.505629	0.424168	0.515615	0.511447	0.356315	0.372226	0.51066	0.419582	0.567983	0.727932	0.381712	0.372905	0.312389	0.306623	0.477198	0.462811	0.639531	1	0.583083	0.816467	0.373982	0.323327	0.59743	0.384793	0.328835	0.404353	0.419644	0.407121	0.385784	0.3504	0.400431	0.371427	0.355183	0.369626	0.384113	0.0900975
Mtr.24677.1.S1_at	0.435156	0.513083	0.445608	0.642579	0.350984	0.25233	0.397025	0.617181	0.411902	0.746123	0.49584	0.323521	0.645514	0.733186	0.748501	0.532593	0.485512	0.609682	0.460092	0.75999	0.515183	0.651304	0.65247	0.473538	0.443756	0.418275	0.51168	0.810788	0.685164	0.85151	0.583083	1	0.565382	0.57255	0.56946	0.406438	0.678703	0.579034	0.6939	0.662086	0.719718	0.60431	0.642213	0.675224	0.56089	0.603211	0.601144	0.607163	0.30914
Mtr.46514.1.S1_s_at	0.634751	0.416906	0.289275	0.578413	0.190813	0.178439	0.256797	0.525588	0.28034	0.428615	0.247454	0.22454	0.270935	0.513713	0.42375	0.607334	0.672774	0.54862	0.597105	0.629483	0.425495	0.594676	0.675168	0.392919	0.616226	0.453772	0.289213	0.446557	0.513851	0.629167	0.816467	0.565382	1	0.32608	0.232887	0.642519	0.558986	0.504716	0.544052	0.610675	0.558143	0.585165	0.47736	0.594398	0.569269	0.536932	0.493094	0.581824	0.204635
Mtr.46510.1.S1_x_at	0.328531	0.270167	0.0899448	0.309455	0.0758683	0.0246253	0.15085	0.287708	0.13856	0.488102	0.144177	0.0908097	0.458399	0.511698	0.512907	0.51004	0.41059	0.220229	0.199182	0.470436	0.860897	0.807466	0.706167	0.83874	0.21356	0.211347	0.363182	0.525377	0.643635	0.538656	0.373982	0.57255	0.32608	1	0.86584	0.213802	0.264893	0.192107	0.271162	0.258485	0.384739	0.275301	0.264733	0.259782	0.251008	0.213217	0.273902	0.264774	-0.0997539
Mtr.46510.1.S1_at	0.219173	0.203056	0.00793861	0.185984	-0.00411449	-0.027727	0.115602	0.179174	0.118246	0.462759	0.0853168	0.0496419	0.515783	0.432468	0.522276	0.458617	0.339604	0.140505	0.10004	0.43936	0.796268	0.760397	0.70585	0.754304	0.106496	0.154857	0.33534	0.548292	0.605928	0.50978	0.323327	0.56946	0.232887	0.86584	1	0.20187	0.171398	0.0750543	0.183285	0.164247	0.281842	0.172107	0.161275	0.201924	0.155222	0.158551	0.13969	0.162731	-0.16665
Mtr.36453.1.S1_at	0.499665	0.124037	0.089453	0.326557	-0.00871645	-0.0749109	0.0395369	0.214802	0.0356213	0.276891	0.145068	0.0021259	0.321761	0.403406	0.37848	0.562641	0.541084	0.256715	0.340893	0.484909	0.217453	0.361585	0.478081	0.157671	0.344438	0.260782	0.284938	0.348388	0.379535	0.444747	0.59743	0.406438	0.642519	0.213802	0.20187	1	0.276943	0.238606	0.287306	0.293894	0.301585	0.248372	0.222195	0.280638	0.253364	0.235316	0.281092	0.287344	0.000795906
Mtr.37431.1.S1_at	0.579656	0.683158	0.78562	0.886624	0.674617	0.512167	0.567538	0.869464	0.561198	0.685808	0.740326	0.544945	0.387727	0.649613	0.524355	0.376945	0.508249	0.943683	0.792959	0.743829	0.28888	0.428155	0.308672	0.212572	0.768253	0.650166	0.470246	0.6723	0.635048	0.724385	0.384793	0.678703	0.558986	0.264893	0.171398	0.276943	1	0.910862	0.940259	0.939147	0.94293	0.914931	0.892981	0.924778	0.869667	0.876739	0.904967	0.922906	0.687356
Mtr.44181.1.S1_at	0.566896	0.715337	0.845362	0.908186	0.721862	0.487908	0.534474	0.875488	0.494959	0.621741	0.77712	0.524733	0.298195	0.608187	0.417132	0.311706	0.453476	0.895023	0.857795	0.697108	0.244909	0.383245	0.187523	0.164295	0.841848	0.714876	0.430331	0.607893	0.609599	0.630025	0.328835	0.579034	0.504716	0.192107	0.0750543	0.238606	0.910862	1	0.92312	0.933706	0.881819	0.886541	0.843587	0.888999	0.889776	0.918334	0.922606	0.925481	0.780821
Mtr.10429.1.S1_at	0.568244	0.679758	0.789448	0.93094	0.690851	0.428015	0.504809	0.900765	0.498389	0.689993	0.759632	0.477657	0.411001	0.697885	0.557724	0.340011	0.474926	0.902478	0.791233	0.738488	0.260749	0.413703	0.304096	0.175367	0.771806	0.685132	0.469836	0.712243	0.671612	0.740118	0.404353	0.6939	0.544052	0.271162	0.183285	0.287306	0.940259	0.92312	1	0.943375	0.944661	0.894003	0.866372	0.913208	0.832025	0.870709	0.900494	0.887679	0.728847
Mtr.37324.1.S1_at	0.640068	0.716225	0.791218	0.938131	0.691057	0.469643	0.538183	0.903785	0.523682	0.676907	0.734123	0.521195	0.329986	0.658815	0.521445	0.408581	0.560059	0.940364	0.861991	0.755369	0.316635	0.461348	0.311899	0.241252	0.85842	0.716336	0.432651	0.661814	0.663442	0.716481	0.419644	0.662086	0.610675	0.258485	0.164247	0.293894	0.939147	0.933706	0.943375	1	0.922454	0.937932	0.845637	0.937228	0.901857	0.896173	0.891241	0.942194	0.723812
Mtr.10691.1.S1_at	0.589056	0.70591	0.761539	0.923702	0.638887	0.402024	0.493601	0.906006	0.493557	0.706653	0.735284	0.449203	0.455552	0.72517	0.571631	0.429948	0.531194	0.884303	0.773397	0.76307	0.385974	0.505193	0.377707	0.322295	0.751322	0.625036	0.516069	0.740487	0.729198	0.750745	0.407121	0.719718	0.558143	0.384739	0.281842	0.301585	0.94293	0.881819	0.944661	0.922454	1	0.87351	0.85264	0.890709	0.838415	0.831654	0.917618	0.896772	0.637099
Mtr.22314.1.S1_at	0.639956	0.664466	0.723975	0.868748	0.643057	0.511502	0.551008	0.819182	0.54585	0.63555	0.641232	0.514077	0.288472	0.588115	0.4855	0.395956	0.560603	0.925658	0.841335	0.70598	0.321286	0.462546	0.302445	0.24371	0.848778	0.735514	0.379489	0.571665	0.611994	0.671022	0.385784	0.60431	0.585165	0.275301	0.172107	0.248372	0.914931	0.886541	0.894003	0.937932	0.87351	1	0.831976	0.90548	0.880212	0.87974	0.84441	0.916791	0.680203
Mtr.40158.1.S1_at	0.429527	0.572638	0.787688	0.821492	0.642806	0.521826	0.561327	0.745488	0.578031	0.727021	0.760611	0.519906	0.402176	0.610167	0.547467	0.266904	0.350692	0.818948	0.699464	0.668444	0.223439	0.349436	0.247157	0.156727	0.678835	0.605192	0.483283	0.634225	0.578191	0.694805	0.3504	0.642213	0.47736	0.264733	0.161275	0.222195	0.892981	0.843587	0.866372	0.845637	0.85264	0.831976	1	0.782406	0.75077	0.7784	0.871035	0.813011	0.747191
Mtr.47061.1.S1_at	0.57401	0.722755	0.71967	0.855778	0.608123	0.449577	0.513565	0.910621	0.514392	0.644784	0.625578	0.480733	0.302019	0.614401	0.511489	0.408556	0.54159	0.926968	0.771459	0.739024	0.310922	0.474827	0.329113	0.25033	0.774434	0.670577	0.353364	0.668939	0.647069	0.723636	0.400431	0.675224	0.594398	0.259782	0.201924	0.280638	0.924778	0.888999	0.913208	0.937228	0.890709	0.90548	0.782406	1	0.91082	0.924609	0.806686	0.926663	0.629194
Mtr.27463.1.S1_s_at	0.621299	0.754447	0.7519	0.836898	0.581701	0.426106	0.469299	0.858877	0.466143	0.553963	0.58822	0.442546	0.192942	0.519163	0.384426	0.451112	0.597754	0.884792	0.834007	0.683857	0.337731	0.464924	0.273212	0.291617	0.851713	0.710973	0.282541	0.545988	0.628631	0.61126	0.371427	0.56089	0.569269	0.251008	0.155222	0.253364	0.869667	0.889776	0.832025	0.901857	0.838415	0.880212	0.75077	0.91082	1	0.931626	0.831325	0.967881	0.635975
Mtr.40874.1.S1_at	0.53653	0.7177	0.74824	0.835091	0.606082	0.46731	0.52533	0.841775	0.52175	0.599566	0.622807	0.472647	0.261303	0.561842	0.451776	0.378319	0.521644	0.871778	0.799391	0.676575	0.279494	0.441678	0.267799	0.207674	0.814868	0.721175	0.294543	0.591871	0.624969	0.647579	0.355183	0.603211	0.536932	0.213217	0.158551	0.235316	0.876739	0.918334	0.870709	0.896173	0.831654	0.87974	0.7784	0.924609	0.931626	1	0.807712	0.921472	0.6769
Mtr.41545.1.S1_at	0.583126	0.644477	0.832992	0.914118	0.716207	0.461452	0.518264	0.811796	0.499119	0.656761	0.819855	0.517914	0.408161	0.684775	0.467236	0.375505	0.473461	0.857245	0.836022	0.721079	0.312448	0.424306	0.260998	0.229621	0.795558	0.706515	0.559792	0.644315	0.645698	0.657089	0.369626	0.601144	0.493094	0.273902	0.13969	0.281092	0.904967	0.922606	0.900494	0.891241	0.917618	0.84441	0.871035	0.806686	0.831325	0.807712	1	0.893223	0.737535
Mtr.16327.1.S1_at	0.633128	0.771833	0.798501	0.889854	0.651078	0.465532	0.508455	0.880172	0.498605	0.607881	0.681752	0.476015	0.277678	0.589952	0.44656	0.436344	0.573982	0.914912	0.861511	0.741756	0.331005	0.465126	0.291412	0.275093	0.862923	0.715713	0.376949	0.598631	0.653764	0.668161	0.384113	0.607163	0.581824	0.264774	0.162731	0.287344	0.922906	0.925481	0.887679	0.942194	0.896772	0.916791	0.813011	0.926663	0.967881	0.921472	0.893223	1	0.691644
Mtr.10397.1.S1_at	0.22043	0.475409	0.80282	0.711033	0.735086	0.474323	0.436431	0.62429	0.446727	0.433988	0.759563	0.429538	0.139346	0.350265	0.261336	-0.064421	0.0571572	0.662458	0.662206	0.425505	-0.0934637	0.0167008	-0.11808	-0.175867	0.649876	0.582286	0.267388	0.374781	0.29077	0.379951	0.0900975	0.30914	0.204635	-0.0997539	-0.16665	0.000795906	0.687356	0.780821	0.728847	0.723812	0.637099	0.680203	0.747191	0.629194	0.635975	0.6769	0.737535	0.691644	1
Mtr.32309.1.S1_at	0.456913	0.375255	0.73746	0.693801	0.777621	0.566667	0.606576	0.565396	0.534268	0.600261	0.712051	0.627231	0.297401	0.543896	0.394957	0.260391	0.34347	0.725854	0.646734	0.554334	0.220232	0.329693	0.169428	0.0904676	0.610888	0.766583	0.410717	0.489795	0.45725	0.538229	0.260722	0.49338	0.326849	0.193305	0.143768	0.163299	0.724984	0.721418	0.691919	0.716343	0.633924	0.705146	0.729969	0.657573	0.638448	0.681174	0.721985	0.682746	0.645419
Mtr.38462.1.S1_at	0.514806	0.805553	0.770391	0.893	0.577537	0.343933	0.437821	0.92158	0.443256	0.667819	0.701294	0.369925	0.38737	0.647574	0.560961	0.380916	0.469965	0.858591	0.711432	0.723832	0.275795	0.416925	0.316107	0.230266	0.712831	0.556735	0.404571	0.728419	0.677121	0.726868	0.412714	0.693003	0.554625	0.283365	0.205878	0.289735	0.89684	0.866359	0.92076	0.90968	0.934653	0.826064	0.812878	0.900692	0.842512	0.853025	0.841334	0.886535	0.662315
Mtr.2409.1.S1_at	0.489717	0.584485	0.448441	0.708443	0.367075	0.210884	0.345819	0.685497	0.373736	0.730383	0.524512	0.292298	0.610273	0.769259	0.720858	0.537847	0.53193	0.639213	0.538166	0.764269	0.444134	0.602554	0.578101	0.403136	0.526188	0.435764	0.52701	0.792536	0.684913	0.813215	0.503646	0.815206	0.58576	0.495213	0.465321	0.447322	0.723474	0.632473	0.730818	0.715406	0.781345	0.640598	0.647379	0.719846	0.61135	0.638151	0.656592	0.674221	0.341364
Mtr.29262.1.S1_at	0.550528	0.610968	0.541956	0.754878	0.441043	0.40522	0.485158	0.783784	0.504986	0.699461	0.4789	0.430415	0.416306	0.647572	0.591047	0.478479	0.564761	0.826408	0.629913	0.730748	0.366977	0.518841	0.458948	0.318369	0.647262	0.564044	0.369056	0.693553	0.634506	0.787485	0.461197	0.747189	0.632623	0.403787	0.319599	0.362375	0.876799	0.769501	0.853108	0.833215	0.844556	0.844051	0.775416	0.88847	0.788546	0.812052	0.733857	0.810752	0.468003
Mtr.43018.1.S1_at	0.474679	0.479903	0.71666	0.709031	0.647017	0.553429	0.514317	0.598529	0.506769	0.464525	0.639743	0.523548	0.151446	0.395358	0.286428	0.208461	0.34177	0.776962	0.773183	0.518473	0.0135786	0.154795	0.0209694	-0.0621002	0.752642	0.648313	0.275651	0.365773	0.326038	0.441817	0.200837	0.363199	0.340422	-0.0419639	-0.115763	0.176167	0.768613	0.798139	0.730769	0.75596	0.653532	0.785855	0.721605	0.700913	0.712399	0.7206	0.762277	0.755404	0.740339
Mtr.37299.1.S1_at	0.535944	0.433338	0.668658	0.670534	0.612291	0.52139	0.491205	0.531002	0.459706	0.376847	0.600078	0.475111	0.0923753	0.352275	0.231843	0.21928	0.393883	0.730159	0.802312	0.51854	-0.00856506	0.141831	0.0161425	-0.108786	0.792829	0.695273	0.262713	0.287735	0.295654	0.397773	0.239044	0.291377	0.423138	-0.0893099	-0.171553	0.258463	0.713414	0.775502	0.692915	0.730514	0.583211	0.765365	0.6601	0.655538	0.678046	0.702363	0.712425	0.72105	0.725661
Mtr.37298.1.S1_at	0.611137	0.453759	0.669233	0.774908	0.6303	0.524307	0.523043	0.630254	0.502595	0.511721	0.61691	0.533841	0.19682	0.4989	0.350618	0.333533	0.491588	0.80661	0.836572	0.600048	0.0870592	0.257865	0.169364	-0.00466483	0.823536	0.707904	0.308195	0.414868	0.375684	0.516529	0.353891	0.428617	0.553581	0.0124219	-0.0794474	0.34452	0.800679	0.815431	0.767028	0.819401	0.697805	0.837139	0.707546	0.74059	0.731618	0.747769	0.775245	0.774353	0.667251
Mtr.4947.1.S1_at	0.441589	0.367025	0.141953	0.373397	0.0592195	0.0307709	0.15702	0.31573	0.150281	0.433303	0.16007	0.0844449	0.379875	0.526285	0.40194	0.724469	0.543867	0.289569	0.304436	0.556949	0.505109	0.560326	0.464179	0.575175	0.29699	0.244097	0.311001	0.516861	0.421231	0.468969	0.339638	0.511132	0.364091	0.489704	0.474999	0.296414	0.269542	0.224469	0.245535	0.306049	0.346968	0.249668	0.206169	0.320045	0.3126	0.252504	0.275928	0.304167	-0.0616217
Mtr.43267.1.S1_at	0.455086	0.491052	0.413767	0.618886	0.315884	0.19429	0.25682	0.655876	0.325295	0.395491	0.37961	0.212219	0.21518	0.444627	0.348533	0.330998	0.445672	0.598695	0.537976	0.495061	0.121345	0.256543	0.244817	0.123375	0.561615	0.423561	0.259215	0.436477	0.445038	0.49518	0.392959	0.433153	0.556544	0.082016	0.00697444	0.354301	0.614761	0.606594	0.645146	0.646544	0.632714	0.589828	0.528937	0.6477	0.604056	0.634046	0.538259	0.613935	0.452237
Mtr.41821.1.S1_at	0.114183	0.415118	0.755993	0.613146	0.666652	0.478021	0.422352	0.609286	0.394072	0.26918	0.63283	0.380033	0.0140127	0.211314	0.0662525	-0.189864	-0.0561237	0.534608	0.520246	0.227226	-0.104735	-0.0777459	-0.242696	-0.148763	0.504572	0.396394	0.136977	0.262937	0.243173	0.171533	-0.135474	0.149706	-0.0360982	-0.0934673	-0.193387	-0.241626	0.552272	0.65443	0.620833	0.554014	0.565795	0.508504	0.559562	0.502012	0.507933	0.550079	0.592567	0.544079	0.72429
Mtr.31199.1.S1_s_at	0.467063	0.478164	0.701298	0.678895	0.654818	0.57496	0.534249	0.580912	0.51904	0.442976	0.589403	0.540316	0.121333	0.359508	0.265467	0.205786	0.351891	0.778814	0.76253	0.504858	0.0141427	0.158674	0.0297116	-0.0664747	0.749609	0.669102	0.221401	0.344555	0.315325	0.432195	0.181739	0.354554	0.32902	-0.0423097	-0.103404	0.147475	0.760131	0.781549	0.713074	0.748902	0.62821	0.791089	0.68831	0.714227	0.726439	0.740288	0.719982	0.756007	0.708184
Mtr.37864.1.S1_at	0.578943	0.698315	0.746953	0.918524	0.631102	0.38585	0.469931	0.909112	0.473377	0.713934	0.705249	0.441854	0.447924	0.714888	0.591346	0.411421	0.500588	0.884344	0.757947	0.740682	0.34597	0.486836	0.364506	0.288997	0.739798	0.627899	0.490386	0.752558	0.713723	0.753828	0.424212	0.725189	0.546737	0.364728	0.267914	0.284514	0.917901	0.89207	0.962173	0.911215	0.950761	0.86684	0.8309	0.895398	0.819357	0.842159	0.887978	0.872079	0.630478
Mtr.28860.1.S1_at	0.595111	0.467478	0.581909	0.716572	0.58167	0.405751	0.517457	0.59477	0.444599	0.555123	0.572438	0.507893	0.385564	0.628838	0.463916	0.463236	0.548385	0.688155	0.752462	0.697904	0.369273	0.517007	0.374412	0.248426	0.726362	0.792774	0.452985	0.531574	0.566753	0.614786	0.371409	0.53931	0.54063	0.293206	0.237488	0.34719	0.699384	0.743104	0.710939	0.733541	0.664217	0.736147	0.623408	0.70144	0.671631	0.728819	0.714093	0.716542	0.497483
Mtr.49925.1.S1_at	0.248567	0.379858	0.540454	0.53436	0.53882	0.654994	0.605097	0.50942	0.618799	0.563081	0.525301	0.557601	0.217955	0.379001	0.377602	0.0786339	0.16335	0.651036	0.52958	0.491136	0.112662	0.220843	0.0697222	0.0286585	0.512047	0.567822	0.249536	0.410984	0.320006	0.512146	0.113677	0.427291	0.257141	0.117456	0.0801687	-0.00347089	0.672856	0.667384	0.635351	0.644061	0.555668	0.70348	0.675784	0.642423	0.586451	0.641087	0.597723	0.621774	0.591839
Mtr.49924.1.S1_s_at	0.260349	0.397663	0.578735	0.546798	0.556199	0.632889	0.578933	0.531485	0.579558	0.547924	0.563806	0.562222	0.179791	0.382799	0.338426	0.0498394	0.150255	0.663042	0.538005	0.471461	0.090831	0.190952	0.0206146	0.00716327	0.516435	0.551488	0.244469	0.395773	0.303188	0.488875	0.0963438	0.403813	0.237286	0.0964818	0.0381455	-0.0177327	0.686407	0.690215	0.650706	0.648016	0.565862	0.700565	0.700676	0.642512	0.589812	0.638486	0.618791	0.630992	0.623202
Mtr.8618.1.S1_at	0.563024	0.420483	0.68479	0.80401	0.598838	0.397778	0.430907	0.674638	0.425959	0.488431	0.596438	0.431088	0.216521	0.505303	0.337028	0.357194	0.47215	0.689314	0.862931	0.571749	0.292447	0.380268	0.221644	0.228829	0.863173	0.658895	0.354044	0.447142	0.542349	0.469595	0.306136	0.425325	0.463796	0.247222	0.12443	0.295692	0.716265	0.756227	0.725907	0.753093	0.728482	0.752365	0.718903	0.644309	0.716789	0.677876	0.781016	0.73492	0.630713
Mtr.43118.1.S1_s_at	0.60364	0.489792	0.582806	0.759054	0.466529	0.372665	0.424408	0.685554	0.454768	0.488492	0.41644	0.385821	0.167634	0.453443	0.345477	0.464862	0.611289	0.715436	0.817301	0.562971	0.375358	0.481806	0.336665	0.334851	0.864767	0.67708	0.234566	0.440897	0.588679	0.499193	0.383769	0.466275	0.568651	0.307241	0.207809	0.270912	0.69289	0.711313	0.700408	0.768096	0.702309	0.778123	0.643335	0.717175	0.819615	0.766351	0.682285	0.763988	0.501902
Mtr.43117.1.S1_at	0.646259	0.537085	0.727474	0.885046	0.632646	0.402619	0.451042	0.794442	0.438752	0.518028	0.650121	0.452535	0.216879	0.553608	0.340791	0.391045	0.545367	0.798077	0.915499	0.645206	0.342046	0.435417	0.268015	0.284227	0.912379	0.681376	0.394722	0.497464	0.594651	0.533882	0.370894	0.482212	0.572935	0.250287	0.106767	0.304975	0.806734	0.845731	0.816735	0.863612	0.818068	0.830211	0.761035	0.755784	0.807398	0.756697	0.850352	0.824563	0.657778
Mtr.41475.1.S1_at	0.02234	0.204122	0.64108	0.492911	0.621449	0.519093	0.428028	0.457857	0.434876	0.240856	0.579182	0.386877	0.0432188	0.153266	0.0525839	-0.265026	-0.153155	0.432314	0.4073	0.140933	-0.181575	-0.168822	-0.291555	-0.226601	0.380329	0.356686	0.155874	0.200293	0.123871	0.0987381	-0.188361	0.0759223	-0.118971	-0.144086	-0.222909	-0.267586	0.462155	0.550572	0.52326	0.430056	0.442548	0.414114	0.498327	0.381302	0.371104	0.438873	0.503018	0.405824	0.670996
Mtr.27378.1.S1_at	0.161279	0.312244	0.700889	0.59178	0.669107	0.546364	0.497127	0.533537	0.46065	0.272021	0.587854	0.449554	0.0362891	0.23087	0.0483888	-0.114954	0.0072043	0.510436	0.515782	0.210445	-0.0616282	-0.0362013	-0.191826	-0.133417	0.490191	0.490396	0.136499	0.2416	0.239045	0.147933	-0.0962419	0.123905	0.00265478	-0.0805897	-0.165168	-0.205673	0.497119	0.613017	0.574461	0.508136	0.487371	0.473175	0.479749	0.457973	0.466475	0.533064	0.541419	0.480986	0.61759
Mtr.39968.1.S1_at	0.160259	0.317292	0.727499	0.589208	0.692204	0.53792	0.475491	0.530177	0.425144	0.23499	0.608996	0.447186	-0.00428825	0.194553	0.0055155	-0.146106	-0.0221414	0.51506	0.531611	0.204155	-0.115204	-0.0810628	-0.244637	-0.183653	0.501422	0.458642	0.133835	0.208397	0.196321	0.122523	-0.118111	0.0892594	-0.0115926	-0.137588	-0.224728	-0.204912	0.507811	0.623565	0.572858	0.508444	0.486722	0.473761	0.500261	0.454638	0.459597	0.508389	0.55737	0.486724	0.652213
Mtr.1858.1.S1_at	0.159218	0.303109	0.610088	0.508529	0.553838	0.465423	0.442849	0.47894	0.334924	0.210004	0.515468	0.335815	0.00173673	0.195159	0.018143	-0.145521	-0.0270891	0.414212	0.43603	0.17082	-0.0968746	-0.0743243	-0.225972	-0.14365	0.409393	0.333135	0.122955	0.18155	0.193277	0.0896069	-0.116583	0.0650863	-0.0302163	-0.088613	-0.189268	-0.189021	0.408347	0.534067	0.502306	0.418268	0.436197	0.390354	0.38756	0.374537	0.363287	0.412279	0.479599	0.402959	0.53452
Mtr.37228.1.S1_at	0.532391	0.54532	0.753495	0.849283	0.627423	0.429686	0.455877	0.752035	0.457137	0.508037	0.643803	0.426516	0.200523	0.506665	0.358375	0.305315	0.436797	0.734352	0.881103	0.592274	0.236158	0.347399	0.187054	0.175129	0.896128	0.67476	0.301366	0.486084	0.552096	0.504749	0.324767	0.447949	0.480887	0.192799	0.0767574	0.256747	0.747685	0.829092	0.789756	0.816818	0.764371	0.793414	0.746505	0.718781	0.78297	0.771701	0.797409	0.796204	0.731807
Mtr.16941.1.S1_at	0.623136	0.484353	0.670552	0.839167	0.612787	0.43271	0.483568	0.698936	0.488249	0.569265	0.605	0.463957	0.297371	0.568617	0.434573	0.405794	0.554903	0.777993	0.886626	0.663606	0.382062	0.499646	0.356086	0.292654	0.897704	0.742989	0.402838	0.531775	0.609844	0.596259	0.4219	0.540089	0.584856	0.316078	0.2187	0.326529	0.793804	0.805559	0.804853	0.831304	0.789976	0.861	0.773358	0.745151	0.784033	0.77456	0.823069	0.802949	0.647803
Mtr.49687.1.S1_x_at	0.34934	0.348696	0.66563	0.592133	0.637708	0.698305	0.659274	0.484329	0.638874	0.573261	0.612337	0.62513	0.257073	0.385652	0.380332	0.176611	0.260472	0.743798	0.596191	0.525834	0.107147	0.217517	0.110235	0.0154887	0.575268	0.611816	0.291179	0.418262	0.331466	0.502629	0.17146	0.451008	0.28691	0.0914447	0.0679996	0.0858929	0.743821	0.697043	0.648682	0.685362	0.581447	0.749228	0.743541	0.668238	0.626295	0.677005	0.659011	0.672135	0.63409
Mtr.20354.1.S1_x_at	0.372641	0.43831	0.702089	0.624643	0.665897	0.723259	0.703299	0.536536	0.660676	0.610126	0.645235	0.649813	0.295077	0.443375	0.404975	0.223526	0.302005	0.766972	0.592805	0.556747	0.166626	0.26617	0.14573	0.077732	0.56525	0.604529	0.317336	0.4654	0.404641	0.544543	0.181639	0.501774	0.302082	0.149819	0.10716	0.0750219	0.768406	0.710641	0.657872	0.715199	0.63832	0.740824	0.750036	0.681382	0.658923	0.694243	0.694991	0.705741	0.592684
Mtr.20354.1.S1_at	0.3941	0.458045	0.710434	0.631804	0.654668	0.703512	0.699823	0.557364	0.648097	0.633144	0.654575	0.653301	0.294107	0.460871	0.433095	0.243151	0.319107	0.771402	0.587125	0.576219	0.189338	0.287376	0.159184	0.102656	0.563054	0.602017	0.342348	0.491375	0.427589	0.570336	0.207714	0.520438	0.325034	0.176165	0.12987	0.0921816	0.778676	0.713718	0.668536	0.725685	0.655622	0.747658	0.771624	0.695869	0.668295	0.694936	0.703457	0.7168	0.59453
Mtr.9669.1.S1_at	0.342212	0.440876	0.737015	0.617463	0.690581	0.627697	0.580652	0.550755	0.558928	0.443328	0.639092	0.583145	0.123302	0.309799	0.240814	0.0729226	0.225565	0.743332	0.650765	0.449543	0.0372401	0.125858	-0.0470986	-0.0632912	0.631989	0.668146	0.212145	0.334102	0.305274	0.368541	0.0363782	0.306142	0.170906	-0.0101779	-0.0561171	-0.0631231	0.722214	0.743214	0.665082	0.68913	0.601247	0.74877	0.66222	0.672256	0.689794	0.724351	0.688014	0.711076	0.70449
Mtr.27374.1.S1_at	0.246164	0.302317	0.737423	0.583775	0.754809	0.613424	0.553025	0.490556	0.526289	0.393982	0.63092	0.582348	0.0957346	0.271877	0.163412	-0.00199818	0.118699	0.674793	0.585256	0.332054	-0.0125875	0.0512847	-0.102669	-0.123531	0.558961	0.644099	0.190444	0.273516	0.236941	0.275413	-0.0401381	0.235991	0.0628859	-0.0488596	-0.0938505	-0.134145	0.641426	0.671911	0.591338	0.611789	0.516291	0.658611	0.610315	0.585009	0.598926	0.645187	0.613198	0.615185	0.677064
Mtr.12473.1.S1_at	0.211547	0.357155	0.772797	0.649499	0.71083	0.561489	0.501328	0.548232	0.490291	0.394286	0.710882	0.505687	0.120046	0.277334	0.192595	-0.128855	0.0213079	0.647819	0.642262	0.335733	-0.0999582	-0.025312	-0.15416	-0.187448	0.618323	0.540735	0.257169	0.311618	0.237373	0.301585	0.0103281	0.24437	0.0793393	-0.096086	-0.172652	-0.10031	0.674114	0.749624	0.696662	0.647907	0.599664	0.677351	0.72292	0.559642	0.563025	0.631671	0.715191	0.618356	0.839431
Mtr.11212.1.S1_s_at	0.124062	0.194069	0.745099	0.584246	0.791945	0.632959	0.561563	0.471581	0.545064	0.359377	0.656905	0.552928	0.125824	0.225293	0.152161	-0.140547	-0.0420152	0.581351	0.540968	0.259425	-0.106551	-0.0575018	-0.168062	-0.19469	0.506305	0.533845	0.219244	0.263237	0.198888	0.205251	-0.101247	0.189111	-0.0281841	-0.100408	-0.158403	-0.186535	0.587696	0.62922	0.578684	0.559332	0.516552	0.562622	0.603372	0.497429	0.484135	0.528613	0.611271	0.530889	0.731055
Mtr.40438.1.S1_at	0.280477	0.437864	0.789781	0.718289	0.740559	0.593462	0.578662	0.657412	0.563705	0.577838	0.768276	0.553942	0.271854	0.454997	0.375455	0.0282852	0.133401	0.740641	0.635836	0.529741	0.0594968	0.158423	0.0524395	-0.0398281	0.597515	0.627307	0.387299	0.501027	0.394713	0.537659	0.169862	0.456547	0.255169	0.0769879	0.00570336	0.0228199	0.794378	0.818355	0.799101	0.74794	0.718447	0.752075	0.816319	0.72462	0.663025	0.72317	0.792567	0.731854	0.808646
[truncated: 32 more columns]

## Sheet: Log Cleaned B
Table S12 B: Logarithmic Pearson correlation coefficient for saponins’ genes using the cleaned dataset
	Mtr.45032.1.S1_at	Mtr.44176.1.S1_at	Mtr.10468.1.S1_at	Mtr.43079.1.S1_at	Mtr.660.1.S1_at	Mtr.31626.1.S1_at	Mtr.32297.1.S1_at	Mtr.16871.1.S1_at	Mtr.4434.1.S1_s_at	Mtr.29248.1.S1_at	Mtr.2438.1.S1_at	Mtr.45966.1.S1_at	Mtr.36022.1.S1_at	Mtr.30543.1.S1_at	Mtr.27716.1.S1_at	Mtr.43727.1.S1_at	Mtr.43727.1.S1_s_at	Mtr.17661.1.S1_at	Mtr.18630.1.S1_at	Mtr.24681.1.S1_at	Mtr.46511.1.S1_at	Mtr.46511.1.S1_x_at	Mtr.46514.1.S1_x_at	Mtr.46512.1.S1_at	Mtr.32384.1.S1_s_at	Mtr.32384.1.S1_at	Mtr.31949.1.S1_at	Mtr.24674.1.S1_at	Mtr.31948.1.S1_at	Mtr.46515.1.S1_at	Mtr.45467.1.S1_at	Mtr.24677.1.S1_at	Mtr.46514.1.S1_s_at	Mtr.46510.1.S1_x_at	Mtr.46510.1.S1_at	Mtr.36453.1.S1_at	Mtr.37431.1.S1_at	Mtr.44181.1.S1_at	Mtr.10429.1.S1_at	Mtr.37324.1.S1_at	Mtr.10691.1.S1_at	Mtr.22314.1.S1_at	Mtr.40158.1.S1_at	Mtr.47061.1.S1_at	Mtr.27463.1.S1_s_at	Mtr.40874.1.S1_at	Mtr.41545.1.S1_at	Mtr.16327.1.S1_at	Mtr.10397.1.S1_at
Mtr.45032.1.S1_at	1	0.209937	0.137278	0.445101	0.0546872	-0.170769	-0.0740498	0.166089	-0.220108	-0.0210366	0.103983	-0.0110648	-0.144237	0.472367	-0.0172421	0.722556	0.909032	0.397703	0.535911	0.483806	0.347893	0.385463	0.270362	0.314634	0.528254	0.38676	0.28371	-0.0522687	0.278014	0.188943	0.325674	0.0868408	0.482521	0.195478	0.0641812	0.410319	0.289031	0.244943	0.214142	0.430065	0.371452	0.401032	0.0953642	0.220556	0.396896	0.177411	0.387822	0.41121	-0.0885214
Mtr.44176.1.S1_at	0.209937	1	0.298057	0.17363	0.0726272	-0.00757745	-0.00370743	0.253659	-0.0861563	0.0239399	0.300097	-0.0290038	-0.165226	0.0553136	-0.156847	0.124718	0.155763	0.323637	0.19575	0.220165	0.0914896	0.0228914	-0.139692	0.139485	0.192462	0.0231515	0.0251116	0.0634119	0.0594406	0.00583618	-0.115559	-0.0745631	-0.101749	0.0690041	-0.000542582	-0.238214	0.291654	0.338879	0.19519	0.192106	0.355727	0.253483	0.149098	0.231377	0.355279	0.263539	0.36443	0.413294	0.122146
Mtr.10468.1.S1_at	0.137278	0.298057	1	0.71647	0.740298	0.449391	0.39298	0.557242	0.295189	0.120684	0.83349	0.386757	-0.357431	-0.0591345	-0.321064	-0.148235	-0.0814978	0.653468	0.54709	0.126894	-0.190212	-0.256249	-0.41889	-0.257448	0.501989	0.529694	0.0737437	-0.100907	-0.0261896	-0.155852	-0.226223	-0.215285	-0.183942	-0.277024	-0.371266	-0.229288	0.630171	0.749579	0.675288	0.63463	0.603977	0.528198	0.617892	0.55492	0.577528	0.581656	0.731524	0.651996	0.719501
Mtr.43079.1.S1_at	0.445101	0.17363	0.71647	1	0.664746	0.330333	0.309229	0.608225	0.243223	0.0901113	0.638847	0.35586	-0.341469	0.205977	-0.292195	0.101463	0.243651	0.626284	0.799817	0.201749	-0.0579666	-0.0650955	-0.232942	-0.110593	0.769828	0.616181	0.127556	-0.282556	0.0372506	-0.137256	-0.0517046	-0.282802	0.147497	-0.192689	-0.412896	-0.0228381	0.580782	0.743703	0.697622	0.790264	0.674608	0.661021	0.518955	0.47479	0.596553	0.535137	0.77808	0.66753	0.599421
Mtr.660.1.S1_at	0.0546872	0.0726272	0.740298	0.664746	1	0.457453	0.406013	0.472328	0.296878	0.105048	0.672497	0.440587	-0.213586	0.00616908	-0.260269	-0.258943	-0.164699	0.521021	0.491911	0.0445102	-0.180858	-0.226555	-0.364851	-0.261281	0.439332	0.566252	0.0381256	-0.193953	-0.0706299	-0.144935	-0.283561	-0.21564	-0.212997	-0.252048	-0.316047	-0.293899	0.499148	0.634475	0.60218	0.607413	0.443274	0.466819	0.437041	0.46051	0.398277	0.467618	0.575089	0.498085	0.671686
Mtr.31626.1.S1_at	-0.170769	-0.00757745	0.449391	0.330333	0.457453	1	0.87302	0.206989	0.903898	0.50813	0.345258	0.643694	0.0313323	-0.127397	0.0395541	-0.23353	-0.235399	0.543326	0.324	0.088443	-0.133435	-0.124245	-0.168572	-0.164412	0.302457	0.337159	0.0705417	-0.0709258	-0.00812828	0.0606944	-0.146023	0.0195877	-0.00807374	-0.16106	-0.193472	-0.235562	0.545244	0.459812	0.377248	0.496987	0.358479	0.499985	0.488922	0.552755	0.393001	0.475643	0.402261	0.450363	0.416764
Mtr.32297.1.S1_at	-0.0740498	-0.00370743	0.39298	0.309229	0.406013	0.87302	1	0.15171	0.824934	0.533305	0.311035	0.678809	0.124794	-0.0378915	0.0620028	-0.122152	-0.123278	0.468879	0.287821	0.116529	-0.0376523	-0.027503	-0.0985184	-0.0753695	0.261419	0.331702	0.172963	-0.0374067	0.0681024	0.0780764	-0.0942478	0.0766791	0.00440685	-0.0783319	-0.105088	-0.171178	0.464879	0.395073	0.310952	0.431362	0.301144	0.429377	0.412681	0.467651	0.31431	0.422976	0.340628	0.362509	0.3017
Mtr.16871.1.S1_at	0.166089	0.253659	0.557242	0.608225	0.472328	0.206989	0.15171	1	0.110034	0.0682686	0.511632	0.236706	-0.540828	0.0615594	-0.396929	-0.234448	-0.0816755	0.463218	0.38015	-0.123722	-0.0405537	-0.179744	-0.393775	-0.0447427	0.340894	0.278552	-0.00815753	-0.236904	0.0633848	-0.205949	-0.228288	-0.345397	-0.142311	-0.0906253	-0.343299	-0.33632	0.484884	0.565708	0.592098	0.557255	0.662751	0.447594	0.439561	0.356762	0.434873	0.294447	0.593397	0.499322	0.463035
Mtr.4434.1.S1_s_at	-0.220108	-0.0861563	0.295189	0.243223	0.296878	0.903898	0.824934	0.110034	1	0.511558	0.186405	0.621974	0.131381	-0.154913	0.101731	-0.196479	-0.212339	0.436104	0.256716	0.0479153	-0.0970268	-0.085296	-0.0868508	-0.118809	0.251205	0.28513	0.0826499	-0.0705687	0.01265	0.0812574	-0.101859	0.0704005	0.0495258	-0.124648	-0.13072	-0.189929	0.45694	0.333716	0.280625	0.400973	0.27206	0.437026	0.423572	0.490155	0.342596	0.439917	0.277564	0.36125	0.316205
Mtr.29248.1.S1_at	-0.0210366	0.0239399	0.120684	0.0901113	0.105048	0.50813	0.533305	0.0682686	0.511558	1	0.171474	0.46318	0.176908	0.207402	0.214222	0.0153466	-0.0212641	0.275065	0.0929091	0.186504	0.104321	0.133893	0.0405671	0.100651	0.0769365	0.169375	0.214616	0.107414	0.0863302	0.295474	0.0286545	0.284518	0.0863551	0.117974	0.101027	-0.0841578	0.338935	0.21089	0.141556	0.253727	0.175459	0.296979	0.415649	0.300208	0.189152	0.249967	0.184928	0.198121	0.129198
Mtr.2438.1.S1_at	0.103983	0.300097	0.83349	0.638847	0.672497	0.345258	0.311035	0.511632	0.186405	0.171474	1	0.350156	-0.267127	0.172425	-0.249167	-0.240702	-0.159377	0.533102	0.468423	0.132127	-0.221327	-0.25502	-0.430818	-0.312262	0.401945	0.444161	0.0777935	-0.0477251	-0.0950547	-0.057266	-0.179521	-0.216459	-0.211445	-0.276902	-0.370501	-0.195665	0.581367	0.705842	0.668128	0.582451	0.518499	0.481205	0.552913	0.449343	0.398489	0.47287	0.653452	0.513582	0.7215
Mtr.45966.1.S1_at	-0.0110648	-0.0290038	0.386757	0.35586	0.440587	0.643694	0.678809	0.236706	0.621974	0.46318	0.350156	1	0.0716816	0.058509	0.0373925	-0.137105	-0.0969035	0.475416	0.319835	0.0311372	-0.0299529	-0.0158191	-0.0983296	-0.0932214	0.284491	0.374204	0.222786	-0.0556821	0.0808952	0.121254	-0.0756996	0.0296006	0.0143842	-0.0998328	-0.119675	-0.183142	0.469196	0.41241	0.339611	0.46143	0.262955	0.427186	0.393832	0.467551	0.350009	0.419366	0.356379	0.378755	0.310842
Mtr.36022.1.S1_at	-0.144237	-0.165226	-0.357431	-0.341469	-0.213586	0.0313323	0.124794	-0.540828	0.131381	0.176908	-0.267127	0.0716816	1	0.119821	0.369624	0.129309	0.0138877	-0.254387	-0.225338	0.137737	0.140631	0.238172	0.311434	0.142647	-0.232457	-0.131781	0.195147	0.25008	0.0892359	0.202351	0.0787056	0.346781	0.0276681	0.186548	0.347865	0.0941177	-0.227991	-0.334728	-0.343243	-0.345217	-0.360773	-0.191677	-0.213399	-0.252704	-0.33215	-0.156657	-0.349433	-0.344336	-0.318038
Mtr.30543.1.S1_at	0.472367	0.0553136	-0.0591345	0.205977	0.00616908	-0.127397	-0.0378915	0.0615594	-0.154913	0.207402	0.172425	0.058509	0.119821	1	0.122591	0.439826	0.413068	0.0482682	0.192878	0.341794	0.261224	0.324693	0.18904	0.240785	0.137144	0.228548	0.252821	0.125902	0.0989812	0.261664	0.211572	0.229282	0.22292	0.234542	0.101296	0.176604	0.0342445	0.0631912	0.0330759	0.11393	0.0674697	0.0930354	0.0269773	-0.0914508	-0.00514046	-0.049823	0.147407	0.00307388	-0.105538
Mtr.27716.1.S1_at	-0.0172421	-0.156847	-0.321064	-0.292195	-0.260269	0.0395541	0.0620028	-0.396929	0.101731	0.214222	-0.249167	0.0373925	0.369624	0.122591	1	0.165938	0.102628	-0.0856615	-0.160121	0.229627	0.142775	0.231805	0.330011	0.143248	-0.151592	-0.155899	0.0864876	0.223446	0.00721357	0.398198	0.0944726	0.404355	0.183258	0.189478	0.273712	0.188224	-0.0027131	-0.233098	-0.194753	-0.119582	-0.147215	0.0114282	0.0395147	0.00806091	-0.178149	-0.0952686	-0.219097	-0.146915	-0.220193
Mtr.43727.1.S1_at	0.722556	0.124718	-0.148235	0.101463	-0.258943	-0.23353	-0.122152	-0.234448	-0.196479	0.0153466	-0.240702	-0.137105	0.129309	0.439826	0.165938	1	0.866023	0.068018	0.23808	0.520655	0.49418	0.557802	0.466876	0.517635	0.255484	0.179377	0.264564	0.155152	0.298583	0.239697	0.35454	0.283077	0.475242	0.374559	0.324804	0.465604	-0.0588721	-0.14833	-0.284654	0.00262143	-0.0130501	0.0302364	-0.157459	-0.0449399	0.173891	-0.0418466	0.0222888	0.104493	-0.42682
Mtr.43727.1.S1_s_at	0.909032	0.155763	-0.0814978	0.243651	-0.164699	-0.235399	-0.123278	-0.0816755	-0.212339	-0.0212641	-0.159377	-0.0969035	0.0138877	0.413068	0.102628	0.866023	1	0.249883	0.395405	0.482988	0.437883	0.499211	0.423285	0.426173	0.417557	0.288801	0.250233	0.0156422	0.319629	0.212011	0.365193	0.190019	0.529822	0.302533	0.22748	0.452165	0.131503	0.016949	-0.0460972	0.239207	0.183025	0.268845	-0.0406416	0.141247	0.339457	0.127667	0.163077	0.282381	-0.315612
Mtr.17661.1.S1_at	0.397703	0.323637	0.653468	0.626284	0.521021	0.543326	0.468879	0.463218	0.436104	0.275065	0.533102	0.475416	-0.254387	0.0482682	-0.0856615	0.068018	0.249883	1	0.578361	0.250223	-0.0951365	-0.106478	-0.2038	-0.151464	0.550261	0.510276	0.131554	-0.154227	0.0833629	0.0980896	-0.0636316	-0.0365001	0.101441	-0.190294	-0.305527	-0.0805782	0.892646	0.699624	0.738801	0.824451	0.752773	0.833744	0.677398	0.84232	0.70797	0.659703	0.754666	0.79108	0.489665
Mtr.18630.1.S1_at	0.535911	0.19575	0.54709	0.799817	0.491911	0.324	0.287821	0.38015	0.256716	0.0929091	0.468423	0.319835	-0.225338	0.192878	-0.160121	0.23808	0.395405	0.578361	1	0.394256	0.108465	0.154691	-0.0172774	0.0280577	0.984176	0.74287	0.207584	-0.21417	0.203145	0.0309571	0.0893152	-0.192322	0.313786	-0.0622618	-0.197836	0.145732	0.527165	0.72505	0.559613	0.769552	0.52842	0.725147	0.434184	0.513008	0.697572	0.630097	0.729153	0.738126	0.49915
Mtr.24681.1.S1_at	0.483806	0.220165	0.126894	0.201749	0.0445102	0.088443	0.116529	-0.123722	0.0479153	0.186504	0.132127	0.0311372	0.137737	0.341794	0.229627	0.520655	0.482988	0.250223	0.394256	1	0.297	0.370775	0.280816	0.278026	0.388462	0.322867	0.214243	0.200062	0.157521	0.394758	0.219292	0.2723	0.366794	0.225049	0.21384	0.319053	0.198231	0.146387	0.0316705	0.250868	0.108403	0.283901	0.155441	0.223798	0.250311	0.152912	0.206499	0.30409	0.00111281
Mtr.46511.1.S1_at	0.347893	0.0914896	-0.190212	-0.0579666	-0.180858	-0.133435	-0.0376523	-0.0405537	-0.0970268	0.104321	-0.221327	-0.0299529	0.140631	0.261224	0.142775	0.49418	0.437883	-0.0951365	0.108465	0.297	1	0.922592	0.672943	0.93753	0.121518	0.0867979	0.286067	0.159235	0.594627	0.262846	0.259296	0.333098	0.262271	0.884833	0.795079	0.0403253	-0.159669	-0.180879	-0.347769	-0.0971702	-0.00233248	0.00681086	-0.171035	-0.153944	0.081495	-0.105404	-0.0552425	0.0169616	-0.41516
Mtr.46511.1.S1_x_at	0.385463	0.0228914	-0.256249	-0.0650955	-0.226555	-0.124245	-0.027503	-0.179744	-0.085296	0.133893	-0.25502	-0.0158191	0.238172	0.324693	0.231805	0.557802	0.499211	-0.106478	0.154691	0.370775	0.922592	1	0.749027	0.880229	0.162816	0.150499	0.318218	0.187614	0.553867	0.361393	0.396327	0.390814	0.403439	0.811909	0.751741	0.172109	-0.171138	-0.174817	-0.356831	-0.0823503	-0.0969069	0.0353459	-0.166737	-0.130668	0.071786	-0.0698617	-0.0699948	0.00371479	-0.424574
Mtr.46514.1.S1_x_at	0.270362	-0.139692	-0.41889	-0.232942	-0.364851	-0.168572	-0.0985184	-0.393775	-0.0868508	0.0405671	-0.430818	-0.0983296	0.311434	0.18904	0.330011	0.466876	0.423285	-0.2038	-0.0172774	0.280816	0.672943	0.749027	1	0.656333	0.00327567	-0.0733019	0.160387	0.149544	0.334961	0.438056	0.649427	0.462643	0.641615	0.603914	0.597681	0.33859	-0.235796	-0.373934	-0.428493	-0.198302	-0.258184	-0.101456	-0.250238	-0.213905	-0.121618	-0.220285	-0.274669	-0.156848	-0.50956
Mtr.46512.1.S1_at	0.314634	0.139485	-0.257448	-0.110593	-0.261281	-0.164412	-0.0753695	-0.0447427	-0.118809	0.100651	-0.312262	-0.0932214	0.142647	0.240785	0.143248	0.517635	0.426173	-0.151464	0.0280577	0.278026	0.93753	0.880229	0.656333	1	0.0530783	-0.038651	0.260973	0.181819	0.544222	0.255579	0.242828	0.350261	0.248012	0.883025	0.773837	0.00234791	-0.209804	-0.24856	-0.417762	-0.171188	-0.0273463	-0.0690785	-0.19337	-0.217941	0.0306896	-0.190317	-0.105774	-0.0340663	-0.478132
Mtr.32384.1.S1_s_at	0.528254	0.192462	0.501989	0.769828	0.439332	0.302457	0.261419	0.340894	0.251205	0.0769365	0.401945	0.284491	-0.232457	0.137144	-0.151592	0.255484	0.417557	0.550261	0.984176	0.388462	0.121518	0.162816	0.00327567	0.0530783	1	0.702889	0.18333	-0.220143	0.21171	0.0182236	0.0974174	-0.198347	0.338373	-0.0407873	-0.172708	0.16655	0.502986	0.692113	0.519975	0.75144	0.511913	0.714229	0.424798	0.503958	0.711662	0.623086	0.695165	0.740665	0.473021
Mtr.32384.1.S1_at	0.38676	0.0231515	0.529694	0.616181	0.566252	0.337159	0.331702	0.278552	0.28513	0.169375	0.444161	0.374204	-0.131781	0.228548	-0.155899	0.179377	0.288801	0.510276	0.74287	0.322867	0.0867979	0.150499	-0.0733019	-0.038651	0.702889	1	0.265246	-0.140183	0.18933	0.0442464	0.0244719	-0.111071	0.176453	-0.0820884	-0.131955	0.0434952	0.411674	0.59321	0.49457	0.615876	0.3401	0.591127	0.365978	0.539189	0.611468	0.620835	0.574418	0.591263	0.46336
Mtr.31949.1.S1_at	0.28371	0.0251116	0.0737437	0.127556	0.0381256	0.0705417	0.172963	-0.00815753	0.0826499	0.214616	0.0777935	0.222786	0.195147	0.252821	0.0864876	0.264564	0.250233	0.131554	0.207584	0.214243	0.286067	0.318218	0.160387	0.260973	0.18333	0.265246	1	0.0189339	0.502989	0.169917	0.101103	0.14612	0.153997	0.244647	0.212766	0.173143	0.0973866	0.144485	0.0842087	0.10035	0.0929558	0.151655	0.115669	0.0311179	0.109976	0.121345	0.19279	0.122457	-0.0610674
Mtr.24674.1.S1_at	-0.0522687	0.0634119	-0.100907	-0.282556	-0.193953	-0.0709258	-0.0374067	-0.236904	-0.0705687	0.107414	-0.0477251	-0.0556821	0.25008	0.125902	0.223446	0.155152	0.0156422	-0.154227	-0.21417	0.200062	0.159235	0.187614	0.149544	0.181819	-0.220143	-0.140183	0.0189339	1	-0.0121607	0.232841	0.0569291	0.295848	-0.0664877	0.196336	0.302415	-0.0195928	-0.125811	-0.202222	-0.266227	-0.262988	-0.241444	-0.216433	-0.0995159	-0.153398	-0.175305	-0.137732	-0.209959	-0.219165	-0.19842
Mtr.31948.1.S1_at	0.278014	0.0594406	-0.0261896	0.0372506	-0.0706299	-0.00812828	0.0681024	0.0633848	0.01265	0.0863302	-0.0950547	0.0808952	0.0892359	0.0989812	0.00721357	0.298583	0.319629	0.0833629	0.203145	0.157521	0.594627	0.553867	0.334961	0.544222	0.21171	0.18933	0.502989	-0.0121607	1	0.0765194	0.111129	0.0775127	0.155847	0.542835	0.485843	0.106995	-0.00988106	0.0182899	-0.0895635	0.0208378	0.127235	0.106789	-0.0134653	-0.0314135	0.173228	0.062305	0.104319	0.133885	-0.229004
Mtr.46515.1.S1_at	0.188943	0.00583618	-0.155852	-0.137256	-0.144935	0.0606944	0.0780764	-0.205949	0.0812574	0.295474	-0.057266	0.121254	0.202351	0.261664	0.398198	0.239697	0.212011	0.0980896	0.0309571	0.394758	0.262846	0.361393	0.438056	0.255579	0.0182236	0.0442464	0.169917	0.232841	0.0765194	1	0.46322	0.509103	0.417721	0.237142	0.21601	0.228814	0.150629	-0.00505791	-0.0318204	0.107063	-0.070603	0.166119	0.180695	0.153521	0.0461893	0.059571	-0.00985226	0.0831429	-0.0932896
Mtr.45467.1.S1_at	0.325674	-0.115559	-0.226223	-0.0517046	-0.283561	-0.146023	-0.0942478	-0.228288	-0.101859	0.0286545	-0.179521	-0.0756996	0.0787056	0.211572	0.0944726	0.35454	0.365193	-0.0636316	0.0893152	0.219292	0.259296	0.396327	0.649427	0.242828	0.0974174	0.0244719	0.101103	0.0569291	0.111129	0.46322	1	0.352108	0.804511	0.151301	0.100872	0.501566	-0.0747049	-0.126384	-0.143103	0.00206583	-0.161674	0.000173251	-0.0527761	-0.0990202	0.00992387	-0.0798512	-0.049928	-0.0258343	-0.229882
Mtr.24677.1.S1_at	0.0868408	-0.0745631	-0.215285	-0.282802	-0.21564	0.0195877	0.0766791	-0.345397	0.0704005	0.284518	-0.216459	0.0296006	0.346781	0.229282	0.404355	0.283077	0.190019	-0.0365001	-0.192322	0.2723	0.333098	0.390814	0.462643	0.350261	-0.198347	-0.111071	0.14612	0.295848	0.0775127	0.509103	0.352108	1	0.25368	0.345164	0.391109	0.140058	-0.0130231	-0.216623	-0.229125	-0.126027	-0.190932	-0.0273425	0.0350788	-0.0232975	-0.128609	-0.0978425	-0.195587	-0.146766	-0.274065
Mtr.46514.1.S1_s_at	0.482521	-0.101749	-0.183942	0.147497	-0.212997	-0.00807374	0.00440685	-0.142311	0.0495258	0.0863551	-0.211445	0.0143842	0.0276681	0.22292	0.183258	0.475242	0.529822	0.101441	0.313786	0.366794	0.262271	0.403439	0.641615	0.248012	0.338373	0.176453	0.153997	-0.0664877	0.155847	0.417721	0.804511	0.25368	1	0.145208	0.0459753	0.606357	0.0896186	-0.0170681	-0.0253349	0.207721	0.0224593	0.211106	0.0846609	0.0751231	0.151626	0.0206069	0.0714914	0.157001	-0.195682
Mtr.46510.1.S1_x_at	0.195478	0.0690041	-0.277024	-0.192689	-0.252048	-0.16106	-0.0783319	-0.0906253	-0.124648	0.117974	-0.276902	-0.0998328	0.186548	0.234542	0.189478	0.374559	0.302533	-0.190294	-0.0622618	0.225049	0.884833	0.811909	0.603914	0.883025	-0.0407873	-0.0820884	0.244647	0.196336	0.542835	0.237142	0.151301	0.345164	0.145208	1	0.847361	-0.00660201	-0.21645	-0.275992	-0.3935	-0.232542	-0.0478448	-0.11148	-0.161232	-0.263827	-0.0569626	-0.218098	-0.15708	-0.122329	-0.442036
Mtr.46510.1.S1_at	0.0641812	-0.000542582	-0.371266	-0.412896	-0.316047	-0.193472	-0.105088	-0.343299	-0.13072	0.101027	-0.370501	-0.119675	0.347865	0.101296	0.273712	0.324804	0.22748	-0.305527	-0.197836	0.21384	0.795079	0.751741	0.597681	0.773837	-0.172708	-0.131955	0.212766	0.302415	0.485843	0.21601	0.100872	0.391109	0.0459753	0.847361	1	-0.00833806	-0.350383	-0.43715	-0.536297	-0.397359	-0.28507	-0.241607	-0.314592	-0.307461	-0.182464	-0.272864	-0.381037	-0.271718	-0.516362
Mtr.36453.1.S1_at	0.410319	-0.238214	-0.229288	-0.0228381	-0.293899	-0.235562	-0.171178	-0.33632	-0.189929	-0.0841578	-0.195665	-0.183142	0.0941177	0.176604	0.188224	0.465604	0.452165	-0.0805782	0.145732	0.319053	0.0403253	0.172109	0.33859	0.00234791	0.16655	0.0434952	0.173143	-0.0195928	0.106995	0.228814	0.501566	0.140058	0.606357	-0.00660201	-0.00833806	1	-0.10824	-0.134666	-0.181211	-0.0638714	-0.15438	-0.0732568	-0.12069	-0.143536	-0.0633821	-0.14378	-0.0591712	-0.0373119	-0.244519
Mtr.37431.1.S1_at	0.289031	0.291654	0.630171	0.580782	0.499148	0.545244	0.464879	0.484884	0.45694	0.338935	0.581367	0.469196	-0.227991	0.0342445	-0.0027131	-0.0588721	0.131503	0.892646	0.527165	0.198231	-0.159669	-0.171138	-0.235796	-0.209804	0.502986	0.411674	0.0973866	-0.125811	-0.00988106	0.150629	-0.0747049	-0.0130231	0.0896186	-0.21645	-0.350383	-0.10824	1	0.752506	0.784603	0.837888	0.808631	0.841206	0.811156	0.828449	0.677793	0.694839	0.772578	0.788379	0.570265
Mtr.44181.1.S1_at	0.244943	0.338879	0.749579	0.743703	0.634475	0.459812	0.395073	0.565708	0.333716	0.21089	0.705842	0.41241	-0.334728	0.0631912	-0.233098	-0.14833	0.016949	0.699624	0.72505	0.146387	-0.180879	-0.174817	-0.373934	-0.24856	0.692113	0.59321	0.144485	-0.202222	0.0182899	-0.00505791	-0.126384	-0.216623	-0.0170681	-0.275992	-0.43715	-0.134666	0.752506	1	0.808609	0.800611	0.675726	0.754651	0.707199	0.671688	0.720212	0.826667	0.892533	0.805038	0.763419
Mtr.10429.1.S1_at	0.214142	0.19519	0.675288	0.697622	0.60218	0.377248	0.310952	0.592098	0.280625	0.141556	0.668128	0.339611	-0.343243	0.0330759	-0.194753	-0.284654	-0.0460972	0.738801	0.559613	0.0316705	-0.347769	-0.356831	-0.428493	-0.417762	0.519975	0.49457	0.0842087	-0.266227	-0.0895635	-0.0318204	-0.143103	-0.229125	-0.0253349	-0.3935	-0.536297	-0.181211	0.784603	0.808609	1	0.796388	0.710464	0.743467	0.725532	0.658883	0.516068	0.619839	0.768964	0.635234	0.758956
Mtr.37324.1.S1_at	0.430065	0.192106	0.63463	0.790264	0.607413	0.496987	0.431362	0.557255	0.400973	0.253727	0.582451	0.46143	-0.345217	0.11393	-0.119582	0.00262143	0.239207	0.824451	0.769552	0.250868	-0.0971702	-0.0823503	-0.198302	-0.171188	0.75144	0.615876	0.10035	-0.262988	0.0208378	0.107063	0.00206583	-0.126027	0.207721	-0.232542	-0.397359	-0.0638714	0.837888	0.800611	0.796388	1	0.737491	0.889765	0.686982	0.794529	0.735613	0.690164	0.79828	0.837969	0.642239
Mtr.10691.1.S1_at	0.371452	0.355727	0.603977	0.674608	0.443274	0.358479	0.301144	0.662751	0.27206	0.175459	0.518499	0.262955	-0.360773	0.0674697	-0.147215	-0.0130501	0.183025	0.752773	0.52842	0.108403	-0.00233248	-0.0969069	-0.258184	-0.0273463	0.511913	0.3401	0.0929558	-0.241444	0.127235	-0.070603	-0.161674	-0.190932	0.0224593	-0.0478448	-0.28507	-0.15438	0.808631	0.675726	0.710464	0.737491	1	0.746868	0.643416	0.584075	0.620423	0.502571	0.809496	0.724932	0.464535
Mtr.22314.1.S1_at	0.401032	0.253483	0.528198	0.661021	0.466819	0.499985	0.429377	0.447594	0.437026	0.296979	0.481205	0.427186	-0.191677	0.0930354	0.0114282	0.0302364	0.268845	0.833744	0.725147	0.283901	0.00681086	0.0353459	-0.101456	-0.0690785	0.714229	0.591127	0.151655	-0.216433	0.106789	0.166119	0.000173251	-0.0273425	0.211106	-0.11148	-0.241607	-0.0732568	0.841206	0.754651	0.743467	0.889765	0.746868	1	0.711732	0.819137	0.752403	0.74711	0.76333	0.824004	0.554669
Mtr.40158.1.S1_at	0.0953642	0.149098	0.617892	0.518955	0.437041	0.488922	0.412681	0.439561	0.423572	0.415649	0.552913	0.393832	-0.213399	0.0269773	0.0395147	-0.157459	-0.0406416	0.677398	0.434184	0.155441	-0.171035	-0.166737	-0.250238	-0.19337	0.424798	0.365978	0.115669	-0.0995159	-0.0134653	0.180695	-0.0527761	0.0350788	0.0846609	-0.161232	-0.314592	-0.12069	0.811156	0.707199	0.725532	0.686982	0.643416	0.711732	1	0.671906	0.559734	0.634091	0.687617	0.626224	0.642664
Mtr.47061.1.S1_at	0.220556	0.231377	0.55492	0.47479	0.46051	0.552755	0.467651	0.356762	0.490155	0.300208	0.449343	0.467551	-0.252704	-0.0914508	0.00806091	-0.0449399	0.141247	0.84232	0.513008	0.223798	-0.153944	-0.130668	-0.213905	-0.217941	0.503958	0.539189	0.0311179	-0.153398	-0.0314135	0.153521	-0.0990202	-0.0232975	0.0751231	-0.263827	-0.307461	-0.143536	0.828449	0.671688	0.658883	0.794529	0.584075	0.819137	0.671906	1	0.755881	0.750462	0.640735	0.814978	0.539637
Mtr.27463.1.S1_s_at	0.396896	0.355279	0.577528	0.596553	0.398277	0.393001	0.31431	0.434873	0.342596	0.189152	0.398489	0.350009	-0.33215	-0.00514046	-0.178149	0.173891	0.339457	0.70797	0.697572	0.250311	0.081495	0.071786	-0.121618	0.0306896	0.711662	0.611468	0.109976	-0.175305	0.173228	0.0461893	0.00992387	-0.128609	0.151626	-0.0569626	-0.182464	-0.0633821	0.677793	0.720212	0.516068	0.735613	0.620423	0.752403	0.559734	0.755881	1	0.798897	0.783509	0.932188	0.478192
Mtr.40874.1.S1_at	0.177411	0.263539	0.581656	0.535137	0.467618	0.475643	0.422976	0.294447	0.439917	0.249967	0.47287	0.419366	-0.156657	-0.049823	-0.0952686	-0.0418466	0.127667	0.659703	0.630097	0.152912	-0.105404	-0.0698617	-0.220285	-0.190317	0.623086	0.620835	0.121345	-0.137732	0.062305	0.059571	-0.0798512	-0.0978425	0.0206069	-0.218098	-0.272864	-0.14378	0.694839	0.826667	0.619839	0.690164	0.502571	0.74711	0.634091	0.750462	0.798897	1	0.6957	0.776467	0.589338
Mtr.41545.1.S1_at	0.387822	0.36443	0.731524	0.77808	0.575089	0.402261	0.340628	0.593397	0.277564	0.184928	0.653452	0.356379	-0.349433	0.147407	-0.219097	0.0222888	0.163077	0.754666	0.729153	0.206499	-0.0552425	-0.0699948	-0.274669	-0.105774	0.695165	0.574418	0.19279	-0.209959	0.104319	-0.00985226	-0.049928	-0.195587	0.0714914	-0.15708	-0.381037	-0.0591712	0.772578	0.892533	0.768964	0.79828	0.809496	0.76333	0.687617	0.640735	0.783509	0.6957	1	0.864099	0.649769
Mtr.16327.1.S1_at	0.41121	0.413294	0.651996	0.66753	0.498085	0.450363	0.362509	0.499322	0.36125	0.198121	0.513582	0.378755	-0.344336	0.00307388	-0.146915	0.104493	0.282381	0.79108	0.738126	0.30409	0.0169616	0.00371479	-0.156848	-0.0340663	0.740665	0.591263	0.122457	-0.219165	0.133885	0.0831429	-0.0258343	-0.146766	0.157001	-0.122329	-0.271718	-0.0373119	0.788379	0.805038	0.635234	0.837969	0.724932	0.824004	0.626224	0.814978	0.932188	0.776467	0.864099	1	0.565587
Mtr.10397.1.S1_at	-0.0885214	0.122146	0.719501	0.599421	0.671686	0.416764	0.3017	0.463035	0.316205	0.129198	0.7215	0.310842	-0.318038	-0.105538	-0.220193	-0.42682	-0.315612	0.489665	0.49915	0.00111281	-0.41516	-0.424574	-0.50956	-0.478132	0.473021	0.46336	-0.0610674	-0.19842	-0.229004	-0.0932896	-0.229882	-0.274065	-0.195682	-0.442036	-0.516362	-0.244519	0.570265	0.763419	0.758956	0.642239	0.464535	0.554669	0.642664	0.539637	0.478192	0.589338	0.649769	0.565587	1
Mtr.32309.1.S1_at	0.241083	0.000742454	0.623823	0.49718	0.698215	0.500716	0.497233	0.290851	0.379027	0.349089	0.591437	0.542167	-0.0924123	0.164432	-0.0567244	-0.0119901	0.0901708	0.643981	0.479173	0.210377	-0.0439751	-0.00943884	-0.174638	-0.157683	0.427157	0.697238	0.193172	-0.0322245	0.0389944	0.142163	-0.0394218	0.0578068	0.0055572	-0.133692	-0.165507	-0.0825535	0.61141	0.618934	0.544006	0.639803	0.387329	0.57941	0.572439	0.618513	0.515923	0.60684	0.572248	0.549208	0.529243
Mtr.38462.1.S1_at	0.0878062	0.459595	0.659043	0.579317	0.394046	0.259441	0.185066	0.616524	0.19001	0.0362933	0.583869	0.133937	-0.443457	-0.135385	-0.282464	-0.214229	-0.0750095	0.565794	0.33328	-0.0504402	-0.341174	-0.423557	-0.426436	-0.338413	0.326392	0.156513	-0.104323	-0.231315	-0.138338	-0.172036	-0.148866	-0.301881	-0.0474654	-0.375795	-0.551887	-0.184482	0.655037	0.611841	0.653658	0.569885	0.720966	0.480443	0.580654	0.488777	0.469151	0.449936	0.6443	0.58337	0.564938
Mtr.2409.1.S1_at	0.194598	0.0344628	-0.30948	-0.156486	-0.259805	-0.0879692	-0.0498297	-0.199942	-0.0369372	0.171962	-0.211694	-0.0844157	0.231096	0.267272	0.397174	0.301885	0.290215	-0.0394328	-0.0452328	0.270992	0.164555	0.239399	0.319614	0.197779	-0.0405937	-0.105873	0.0469465	0.100291	0.0494828	0.332054	0.164059	0.324022	0.269008	0.165843	0.18065	0.251751	0.00439227	-0.161967	-0.204005	-0.0308913	-0.063464	0.0236323	-0.0375483	-0.00580661	-0.0815784	-0.0964832	-0.151005	-0.0393873	-0.280974
Mtr.29262.1.S1_at	0.242868	0.0912475	0.0358383	0.119165	-0.0154195	0.336254	0.310339	0.0970247	0.382002	0.404503	0.0136467	0.284964	0.0216987	0.0773803	0.29399	0.139161	0.26461	0.576525	0.197029	0.274542	0.00920503	0.0514047	0.0846748	0.0226968	0.214522	0.167115	0.107485	0.0214942	-0.00019696	0.402352	0.0796386	0.288735	0.281475	0.0243176	-0.039332	0.0806576	0.651123	0.291691	0.396027	0.479904	0.408699	0.607513	0.566747	0.646924	0.408936	0.407656	0.321109	0.455713	0.118356
Mtr.43018.1.S1_at	0.241033	0.284883	0.618322	0.609771	0.525224	0.489082	0.384408	0.366182	0.383941	0.228124	0.563368	0.415839	-0.227549	0.0306165	-0.108097	-0.0544709	0.0776054	0.728547	0.681766	0.210042	-0.280508	-0.220726	-0.323936	-0.332789	0.654144	0.519363	0.0582382	-0.172975	-0.132643	0.0669558	-0.0798409	-0.123283	0.0295346	-0.378802	-0.458048	-0.028189	0.745907	0.801989	0.706369	0.768213	0.546968	0.7367	0.634156	0.735626	0.655489	0.695659	0.740484	0.739423	0.689269
Mtr.37299.1.S1_at	0.353804	0.17108	0.564535	0.61812	0.48969	0.452368	0.379308	0.280208	0.354819	0.180764	0.537845	0.369438	-0.205977	0.0657187	-0.0568664	0.0059774	0.178751	0.688114	0.759592	0.309251	-0.256456	-0.171986	-0.237778	-0.345422	0.735882	0.618466	0.137952	-0.172483	-0.073202	0.130999	0.0383706	-0.12495	0.191238	-0.371456	-0.436539	0.126301	0.70278	0.807043	0.747994	0.788171	0.494876	0.744591	0.588845	0.699365	0.616168	0.711184	0.712959	0.701657	0.669248
Mtr.37298.1.S1_at	0.429264	0.122662	0.490584	0.667076	0.465867	0.448473	0.378645	0.28316	0.363485	0.214196	0.479027	0.418852	-0.164268	0.163347	-0.0439231	0.0808476	0.265104	0.702678	0.765006	0.301274	-0.250056	-0.146622	-0.165916	-0.317823	0.742252	0.58712	0.0998174	-0.1992	-0.134233	0.120226	0.104896	-0.0976733	0.309358	-0.378626	-0.475726	0.174596	0.712504	0.741283	0.670572	0.8252	0.521629	0.779578	0.54796	0.671038	0.59631	0.644551	0.69322	0.689353	0.565133
Mtr.4947.1.S1_at	0.304295	0.170645	-0.208004	-0.0341547	-0.251544	-0.130178	-0.0516166	-0.182605	-0.0809188	0.118464	-0.248572	-0.11144	0.18008	0.34681	0.10653	0.665811	0.446309	-0.130981	0.0255981	0.385008	0.381122	0.413187	0.291152	0.495135	0.0295295	-0.0145307	0.105904	0.299877	0.110232	0.159471	0.134639	0.263865	0.168969	0.345459	0.327473	0.130342	-0.239794	-0.257197	-0.448363	-0.186716	-0.179707	-0.186178	-0.244093	-0.187413	-0.0244668	-0.20546	-0.150618	-0.107666	-0.397107
Mtr.43267.1.S1_at	0.174352	0.0387712	0.0733144	0.257087	0.0411711	0.0664545	0.0374146	0.242195	0.109583	-0.0368843	0.0654971	-0.003406	-0.24626	-0.0186543	-0.136287	0.00991484	0.122364	0.189526	0.1848	0.00542094	-0.233419	-0.2201	-0.0955789	-0.202504	0.223588	0.113104	-0.0866945	-0.214619	-0.107252	0.00673106	0.144948	-0.187826	0.30908	-0.283228	-0.404359	0.180143	0.241573	0.25662	0.290647	0.292473	0.237871	0.220526	0.22419	0.207271	0.184981	0.227478	0.197327	0.214094	0.246126
Mtr.41821.1.S1_at	-0.196719	0.125071	0.719684	0.543359	0.605062	0.412717	0.308044	0.608091	0.285719	-0.00792378	0.637958	0.273165	-0.350164	-0.223159	-0.38128	-0.520149	-0.422976	0.357625	0.32367	-0.241856	-0.351636	-0.462606	-0.590363	-0.368095	0.291889	0.216241	-0.106695	-0.166254	-0.137454	-0.378181	-0.453002	-0.417299	-0.467785	-0.348683	-0.443575	-0.500074	0.394287	0.590187	0.616531	0.400231	0.490134	0.309093	0.424604	0.298633	0.279481	0.383298	0.497521	0.347785	0.675286
Mtr.31199.1.S1_s_at	0.232812	0.26873	0.616358	0.570882	0.551818	0.524304	0.426199	0.300492	0.419339	0.232067	0.544905	0.455205	-0.181915	-0.00325396	-0.0713304	-0.0556292	0.0882899	0.754972	0.676693	0.228884	-0.261749	-0.201693	-0.296961	-0.328383	0.648977	0.552646	0.0652728	-0.152012	-0.113295	0.0753761	-0.0983964	-0.0959178	0.0111155	-0.37131	-0.411598	-0.0560212	0.752651	0.780478	0.687116	0.777732	0.514201	0.753761	0.611427	0.769598	0.66316	0.734841	0.704266	0.740918	0.670381
Mtr.37864.1.S1_at	0.256961	0.297638	0.569119	0.638657	0.460271	0.285316	0.215421	0.688275	0.198691	0.104693	0.482161	0.257696	-0.358263	0.00951237	-0.257401	-0.141275	0.0236607	0.674005	0.495326	-0.0334564	-0.155985	-0.196248	-0.335825	-0.162295	0.459428	0.337189	0.116237	-0.21337	0.0154991	-0.10529	-0.148234	-0.212771	-0.0380357	-0.206344	-0.408763	-0.248389	0.679568	0.720256	0.792375	0.648392	0.753233	0.645078	0.596717	0.525729	0.492884	0.496056	0.760434	0.580391	0.507188
Mtr.28860.1.S1_at	0.418313	0.0904346	0.308913	0.421775	0.369295	0.279422	0.339568	0.0870099	0.221364	0.169024	0.298978	0.362629	0.0109475	0.276559	0.0780463	0.225396	0.338563	0.439511	0.615647	0.402463	0.111888	0.209546	0.0547346	0.00629513	0.582973	0.705076	0.309683	-0.0811818	0.152112	0.160493	0.0595309	-0.00963825	0.261154	-0.0384253	-0.0754373	0.125969	0.383462	0.547032	0.386977	0.546379	0.22995	0.550556	0.281603	0.510879	0.440794	0.562223	0.459426	0.501871	0.295415
Mtr.49925.1.S1_at	-0.0547059	0.100562	0.343972	0.243179	0.36788	0.609224	0.499175	0.217567	0.54165	0.456254	0.379769	0.482179	-0.0349588	0.0317164	0.149223	-0.223863	-0.15212	0.53163	0.310298	0.190717	-0.133307	-0.102392	-0.250309	-0.192245	0.286834	0.401682	0.10179	0.030234	-0.0887372	0.259726	-0.184691	0.0725346	-0.0773729	-0.154303	-0.169597	-0.259559	0.589873	0.558398	0.521631	0.553563	0.344442	0.616263	0.57599	0.651804	0.42396	0.548139	0.439095	0.479064	0.49756
Mtr.49924.1.S1_s_at	-0.0421398	0.141456	0.407226	0.283117	0.395131	0.58022	0.474849	0.298355	0.502283	0.454375	0.457594	0.486029	-0.0980859	0.0488346	0.116521	-0.252908	-0.17122	0.561197	0.318998	0.168413	-0.153636	-0.135293	-0.296391	-0.211836	0.289811	0.387251	0.0830819	0.0214176	-0.10121	0.251493	-0.196281	0.0532956	-0.108158	-0.166544	-0.201295	-0.26803	0.625592	0.603036	0.580342	0.576038	0.395114	0.622144	0.635616	0.661833	0.437298	0.551969	0.488051	0.501845	0.54225
Mtr.8618.1.S1_at	0.362251	0.0205048	0.51252	0.702665	0.408684	0.282853	0.246677	0.443367	0.235544	0.112052	0.412266	0.275501	-0.273331	0.104994	-0.143351	0.0992226	0.226738	0.436305	0.804827	0.188393	0.0574234	0.0513561	-0.114093	0.0106189	0.813762	0.49255	0.131102	-0.178507	0.177544	-0.0794268	0.00114895	-0.183622	0.158067	-0.0244857	-0.173507	0.0861505	0.46469	0.606961	0.497646	0.618105	0.532813	0.585032	0.518728	0.338321	0.56265	0.471631	0.649563	0.565489	0.47654
Mtr.43118.1.S1_s_at	0.397126	-0.0218038	0.324279	0.584116	0.244199	0.281552	0.257568	0.31073	0.314572	0.127711	0.151831	0.257596	-0.212476	0.0302993	-0.132013	0.229008	0.400636	0.429612	0.748712	0.172007	0.19534	0.200114	0.0698816	0.153092	0.788774	0.526062	0.0773287	-0.195927	0.253254	-0.0367944	0.113551	-0.11347	0.293697	0.0889252	-0.029758	0.0507813	0.401593	0.449154	0.358263	0.580184	0.433922	0.588902	0.41163	0.414273	0.684573	0.539382	0.504948	0.569661	0.278225
Mtr.43117.1.S1_at	0.452256	0.0784579	0.531428	0.803041	0.431767	0.291706	0.254713	0.555915	0.241253	0.0993732	0.438099	0.277263	-0.34211	0.130458	-0.194312	0.11547	0.283542	0.519483	0.851065	0.208644	0.0931115	0.0787251	-0.0696804	0.0551566	0.85975	0.509428	0.131559	-0.227919	0.188635	-0.0543088	0.0677116	-0.20694	0.261239	-0.0139351	-0.22307	0.0771954	0.544097	0.660325	0.587829	0.724341	0.633548	0.658331	0.545268	0.397004	0.621603	0.485475	0.724105	0.644397	0.482437
Mtr.41475.1.S1_at	-0.212763	0.0476119	0.659794	0.479382	0.587166	0.46985	0.34797	0.562509	0.349428	0.0327289	0.59485	0.298742	-0.328664	-0.224862	-0.341267	-0.526605	-0.429784	0.359397	0.279373	-0.236069	-0.392023	-0.490125	-0.596328	-0.406196	0.256927	0.225555	-0.110037	-0.154977	-0.201062	-0.342133	-0.437975	-0.3864	-0.4316	-0.380142	-0.457647	-0.478013	0.415699	0.584476	0.626002	0.394803	0.441168	0.32201	0.449776	0.329499	0.275169	0.411086	0.465313	0.320613	0.692827
Mtr.27378.1.S1_at	-0.121574	0.106415	0.697311	0.576484	0.626303	0.486561	0.398934	0.549321	0.365859	0.0123518	0.602194	0.367424	-0.304264	-0.132665	-0.416707	-0.41386	-0.321377	0.365978	0.371707	-0.216385	-0.302634	-0.389114	-0.5301	-0.344422	0.330517	0.343156	-0.0472273	-0.173322	-0.097513	-0.366683	-0.381345	-0.403844	-0.363209	-0.344451	-0.430699	-0.457354	0.346019	0.577305	0.572751	0.406007	0.398473	0.292288	0.354907	0.270109	0.294563	0.4251	0.466779	0.32609	0.600863
Mtr.39968.1.S1_at	-0.107954	0.131204	0.747615	0.610823	0.657037	0.477482	0.381031	0.551225	0.336641	0.00606887	0.654858	0.356904	-0.324903	-0.155947	-0.397394	-0.421897	-0.334762	0.400144	0.400794	-0.182966	-0.348192	-0.42612	-0.561273	-0.384555	0.361269	0.319354	-0.0480877	-0.175957	-0.118573	-0.36025	-0.38438	-0.41108	-0.367863	-0.382247	-0.464689	-0.431657	0.394483	0.61664	0.618952	0.438745	0.443855	0.31272	0.415452	0.288363	0.301366	0.410577	0.522987	0.357057	0.65364
Mtr.1858.1.S1_at	-0.0860668	0.133475	0.583415	0.48018	0.48544	0.38614	0.341128	0.518867	0.22646	-0.0371512	0.51511	0.239101	-0.291139	-0.120364	-0.396404	-0.409484	-0.315669	0.248487	0.295642	-0.220248	-0.308928	-0.395471	-0.52186	-0.321596	0.251829	0.167547	-0.0296483	-0.197705	-0.0907343	-0.398014	-0.362687	-0.43159	-0.365257	-0.316639	-0.417929	-0.395903	0.238455	0.487187	0.496261	0.289658	0.379873	0.19169	0.249413	0.1387	0.167375	0.245569	0.418116	0.2354	0.505397
Mtr.37228.1.S1_at	0.270298	0.037721	0.577722	0.734698	0.458775	0.337014	0.276122	0.469197	0.276575	0.0727992	0.490538	0.284425	-0.304338	0.0364502	-0.197937	-0.0326494	0.107774	0.434146	0.81765	0.145549	-0.0537859	-0.0571332	-0.201096	-0.101507	0.822619	0.503082	0.0761772	-0.199807	0.0863343	-0.112114	-0.0153435	-0.25325	0.11139	-0.145438	-0.287536	0.00527847	0.476214	0.682324	0.588371	0.641851	0.53566	0.600793	0.535894	0.36405	0.561072	0.538602	0.668435	0.572234	0.615376
Mtr.16941.1.S1_at	0.427821	0.0321494	0.450026	0.682996	0.403852	0.334852	0.300515	0.35264	0.309739	0.164653	0.368829	0.322197	-0.19087	0.104591	-0.0460296	0.112423	0.311376	0.549143	0.852486	0.273431	0.139788	0.171373	0.0290339	0.062512	0.862807	0.601735	0.168192	-0.168947	0.208635	0.0789367	0.129786	-0.0744276	0.307084	0.0237341	-0.105447	0.0983968	0.561005	0.647729	0.576915	0.708943	0.54947	0.742863	0.568477	0.496121	0.658428	0.607814	0.678822	0.654098	0.48073
Mtr.49687.1.S1_x_at	0.108355	0.125856	0.574032	0.40407	0.521697	0.669737	0.582894	0.195785	0.569752	0.449518	0.532051	0.558582	-0.00779728	0.0255122	0.129027	-0.0731601	0.0144897	0.76728	0.450939	0.292471	-0.14306	-0.0982925	-0.191921	-0.203946	0.424226	0.477765	0.114704	0.00958126	-0.0723278	0.254385	-0.103532	0.142105	-0.00188383	-0.203685	-0.20628	-0.139542	0.79119	0.655544	0.585153	0.700483	0.458897	0.738141	0.714628	0.805195	0.577837	0.695506	0.577992	0.650591	0.571128
Mtr.20354.1.S1_x_at	0.137722	0.164235	0.566852	0.383263	0.534595	0.707929	0.624972	0.226866	0.578973	0.474309	0.511524	0.587911	-0.00165563	0.0671622	0.0949644	-0.0363588	0.0487089	0.775903	0.395959	0.26882	-0.0837053	-0.0635532	-0.175898	-0.146829	0.35868	0.44766	0.127089	0.025283	-0.00680835	0.235579	-0.123104	0.149828	-0.0261057	-0.143081	-0.170563	-0.174676	0.77222	0.613654	0.510929	0.675458	0.482376	0.687851	0.644641	0.763843	0.562618	0.652875	0.562853	0.635357	0.452832
Mtr.20354.1.S1_at	0.1575	0.167597	0.563101	0.358424	0.508876	0.684492	0.617999	0.244946	0.552356	0.481127	0.503471	0.585622	-0.0391836	0.0545972	0.103207	-0.0224985	0.0640787	0.759343	0.369176	0.278232	-0.066113	-0.054262	-0.172005	-0.125727	0.336417	0.435201	0.127198	0.0356536	0.00738275	0.251762	-0.104593	0.152236	-0.00702515	-0.123812	-0.151437	-0.162934	0.762417	0.595703	0.493048	0.663472	0.482289	0.674431	0.660618	0.759848	0.563289	0.629135	0.549802	0.630711	0.441311
Mtr.9669.1.S1_at	0.0880957	0.249896	0.688899	0.503937	0.611922	0.584309	0.48704	0.380947	0.475377	0.274545	0.630103	0.51007	-0.153216	-0.0491727	-0.0766695	-0.20299	-0.0550625	0.747716	0.521217	0.168127	-0.201843	-0.205633	-0.369275	-0.287459	0.488915	0.563362	0.0624255	-0.0812012	-0.0593519	0.0116226	-0.257226	-0.117703	-0.183026	-0.278763	-0.306436	-0.307951	0.736743	0.751862	0.66807	0.707763	0.560108	0.734935	0.595375	0.777839	0.653953	0.764308	0.670208	0.708065	0.673325
Mtr.27374.1.S1_at	0.0180417	0.11685	0.753362	0.552616	0.725245	0.570222	0.472536	0.419161	0.457779	0.236189	0.676276	0.522596	-0.168384	-0.0377982	-0.176444	-0.248763	-0.132889	0.710887	0.488416	0.0459334	-0.227039	-0.253092	-0.398262	-0.320005	0.443209	0.568916	0.0218914	-0.106421	-0.0813609	-0.0742338	-0.305162	-0.156388	-0.266333	-0.302777	-0.327522	-0.352867	0.668178	0.704802	0.623905	0.655885	0.487232	0.638654	0.574308	0.692159	0.582018	0.70749	0.612349	0.617103	0.666384
Mtr.12473.1.S1_at	-0.051292	0.174769	0.76198	0.611406	0.64103	0.50095	0.388874	0.52586	0.381428	0.145204	0.714495	0.405381	-0.280423	-0.140812	-0.21613	-0.438977	-0.288057	0.596128	0.547974	-0.049754	-0.37039	-0.397919	-0.507215	-0.423001	0.515641	0.39871	-0.0163842	-0.152675	-0.171643	-0.127743	-0.27353	-0.247755	-0.265533	-0.398607	-0.482099	-0.33131	0.678706	0.827044	0.817083	0.656959	0.585491	0.628947	0.689564	0.564295	0.498517	0.66182	0.712271	0.584806	0.837295
Mtr.11212.1.S1_s_at	-0.0985401	0.0259812	0.792222	0.604078	0.78366	0.611014	0.498782	0.497063	0.477136	0.160572	0.692039	0.484279	-0.240059	-0.149574	-0.245125	-0.405536	-0.302822	0.604672	0.463214	-0.07974	-0.335274	-0.385931	-0.499345	-0.395031	0.424991	0.447992	-0.0351558	-0.165146	-0.145302	-0.229939	-0.380658	-0.269652	-0.347729	-0.374129	-0.429024	-0.411234	0.602083	0.68725	0.656024	0.61928	0.515198	0.532723	0.567893	0.572719	0.458558	0.565619	0.605949	0.533438	0.749277
Mtr.40438.1.S1_at	-0.0869412	0.189277	0.724838	0.481504	0.616007	0.537791	0.439569	0.475772	0.414503	0.238297	0.686152	0.423342	-0.292749	-0.136525	-0.141378	-0.411527	-0.293204	0.616434	0.405429	0.0492295	-0.332049	-0.354422	-0.444016	-0.383899	0.373211	0.440414	0.0168085	-0.129646	-0.164187	0.039444	-0.229945	-0.14634	-0.191748	-0.365339	-0.434233	-0.333639	0.702964	0.78312	0.764512	0.656236	0.529101	0.627725	0.720035	0.705642	0.531935	0.66704	0.667031	0.627799	0.822106
[truncated: 32 more columns]

## Sheet: Differential Table C
Table S12 C: Difference between the pearson correlation coefficient of Table S12 B (Cleaned) - Table S12 A (Original)
	Mtr.45032.1.S1_at	Mtr.44176.1.S1_at	Mtr.10468.1.S1_at	Mtr.43079.1.S1_at	Mtr.660.1.S1_at	Mtr.31626.1.S1_at	Mtr.32297.1.S1_at	Mtr.16871.1.S1_at	Mtr.4434.1.S1_s_at	Mtr.29248.1.S1_at	Mtr.2438.1.S1_at	Mtr.45966.1.S1_at	Mtr.36022.1.S1_at	Mtr.30543.1.S1_at	Mtr.27716.1.S1_at	Mtr.43727.1.S1_at	Mtr.43727.1.S1_s_at	Mtr.17661.1.S1_at	Mtr.18630.1.S1_at	Mtr.24681.1.S1_at	Mtr.46511.1.S1_at	Mtr.46511.1.S1_x_at	Mtr.46514.1.S1_x_at	Mtr.46512.1.S1_at	Mtr.32384.1.S1_s_at	Mtr.32384.1.S1_at	Mtr.31949.1.S1_at	Mtr.24674.1.S1_at	Mtr.31948.1.S1_at	Mtr.46515.1.S1_at	Mtr.45467.1.S1_at	Mtr.24677.1.S1_at	Mtr.46514.1.S1_s_at	Mtr.46510.1.S1_x_at	Mtr.46510.1.S1_at	Mtr.36453.1.S1_at	Mtr.37431.1.S1_at	Mtr.44181.1.S1_at	Mtr.10429.1.S1_at	Mtr.37324.1.S1_at	Mtr.10691.1.S1_at	Mtr.22314.1.S1_at	Mtr.40158.1.S1_at	Mtr.47061.1.S1_at	Mtr.27463.1.S1_s_at	Mtr.40874.1.S1_at	Mtr.41545.1.S1_at	Mtr.16327.1.S1_at	Mtr.10397.1.S1_at
Mtr.45032.1.S1_at	0	-0.297114	-0.296611	-0.194107	-0.262636	-0.226391	-0.25818	-0.382741	-0.297374	-0.367895	-0.272056	-0.222079	-0.308597	-0.0978993	-0.313404	-0.0419835	-0.0173768	-0.247809	-0.154333	-0.154757	-0.11664	-0.161701	-0.126685	-0.112317	-0.164349	-0.180161	-0.0406275	-0.447863	-0.251792	-0.292027	-0.151581	-0.348315	-0.15223	-0.133053	-0.154992	-0.0893454	-0.290626	-0.321953	-0.354102	-0.210004	-0.217603	-0.238924	-0.334163	-0.353454	-0.224403	-0.359119	-0.195304	-0.221918	-0.308951
Mtr.44176.1.S1_at	-0.297114	0	-0.333052	-0.490023	-0.305054	-0.199945	-0.281084	-0.49177	-0.312967	-0.443651	-0.230097	-0.241588	-0.354284	-0.41627	-0.533891	-0.272298	-0.321747	-0.389322	-0.391905	-0.394252	-0.206616	-0.364828	-0.340118	-0.174652	-0.418366	-0.364888	-0.197073	-0.480074	-0.484703	-0.534192	-0.387061	-0.587646	-0.518655	-0.201163	-0.203598	-0.362251	-0.391504	-0.376458	-0.484567	-0.524118	-0.350183	-0.410984	-0.42354	-0.491378	-0.399168	-0.454161	-0.280047	-0.358539	-0.353263
Mtr.10468.1.S1_at	-0.296611	-0.333052	0	-0.109132	-0.0482037	-0.0625058	-0.143466	-0.180221	-0.172617	-0.405133	-0.0197887	-0.117117	-0.561494	-0.517816	-0.638907	-0.353267	-0.369214	-0.139103	-0.185963	-0.452901	-0.321751	-0.471254	-0.454746	-0.310428	-0.206455	-0.126568	-0.274354	-0.610037	-0.506675	-0.624943	-0.397679	-0.660893	-0.473217	-0.366968	-0.379205	-0.318741	-0.155449	-0.095783	-0.11416	-0.156587	-0.157562	-0.195777	-0.169796	-0.16475	-0.174372	-0.166584	-0.101468	-0.146505	-0.0833193
Mtr.43079.1.S1_at	-0.194107	-0.490023	-0.109132	0	-0.0758119	-0.0917277	-0.198747	-0.271099	-0.246651	-0.579455	-0.143516	-0.138302	-0.741904	-0.518255	-0.812312	-0.355539	-0.310274	-0.246298	-0.0738789	-0.555981	-0.399684	-0.540833	-0.560723	-0.377246	-0.0852391	-0.119995	-0.359307	-0.963021	-0.641236	-0.823099	-0.464698	-0.925381	-0.430916	-0.502144	-0.59888	-0.349395	-0.305842	-0.164483	-0.233318	-0.147867	-0.249093	-0.207726	-0.302537	-0.380988	-0.240345	-0.299954	-0.136039	-0.222324	-0.111611
Mtr.660.1.S1_at	-0.262636	-0.305054	-0.0482037	-0.0758119	0	-0.0691566	-0.126017	-0.135391	-0.161	-0.334877	-0.0696862	-0.109826	-0.427703	-0.429746	-0.513159	-0.323564	-0.326179	-0.141096	-0.172969	-0.418773	-0.285234	-0.392317	-0.385871	-0.257524	-0.180558	-0.112892	-0.299543	-0.586464	-0.43521	-0.532689	-0.35495	-0.566624	-0.40381	-0.327917	-0.311933	-0.285183	-0.175469	-0.0873868	-0.0886709	-0.0836443	-0.195614	-0.176238	-0.205765	-0.147613	-0.183424	-0.138464	-0.141119	-0.152994	-0.0634004
Mtr.31626.1.S1_at	-0.226391	-0.199945	-0.0625058	-0.0917277	-0.0691566	0	-0.0020963	-0.129098	0.0183375	0.0217863	-0.0803005	-0.0161016	-0.133844	-0.319734	-0.18557	-0.192511	-0.219894	0.0240918	-0.0992269	-0.209054	-0.154716	-0.215024	-0.184009	-0.132756	-0.105114	-0.0962142	-0.12273	-0.298292	-0.233909	-0.219014	-0.184795	-0.232742	-0.186512	-0.185686	-0.165745	-0.160651	0.0330775	-0.0280959	-0.0507674	0.0273437	-0.0435445	-0.0115165	-0.0329041	0.103178	-0.0331049	0.00833239	-0.059191	-0.0151686	-0.0575589
Mtr.32297.1.S1_at	-0.25818	-0.281084	-0.143466	-0.198747	-0.126017	-0.0020963	0	-0.26494	-0.0201017	-0.0500038	-0.173451	-0.0288905	-0.178541	-0.367332	-0.271491	-0.237935	-0.258648	-0.0909059	-0.178982	-0.298394	-0.198722	-0.269123	-0.25169	-0.173538	-0.183183	-0.155655	-0.134115	-0.398035	-0.303758	-0.324337	-0.244492	-0.320346	-0.25239	-0.229182	-0.22069	-0.210715	-0.102659	-0.139401	-0.193856	-0.106822	-0.192457	-0.12163	-0.148646	-0.0459139	-0.154989	-0.102354	-0.177636	-0.145946	-0.134731
Mtr.16871.1.S1_at	-0.382741	-0.49177	-0.180221	-0.271099	-0.135391	-0.129098	-0.26494	0	-0.289233	-0.520798	-0.145971	-0.179582	-0.821438	-0.569821	-0.819277	-0.573665	-0.55005	-0.392425	-0.36978	-0.797867	-0.374354	-0.624238	-0.65689	-0.340521	-0.392022	-0.311428	-0.377772	-0.889542	-0.608214	-0.861438	-0.583163	-0.962579	-0.667899	-0.378333	-0.522474	-0.551122	-0.38458	-0.309779	-0.308667	-0.34653	-0.243255	-0.371588	-0.305928	-0.553859	-0.424004	-0.547327	-0.218399	-0.38085	-0.161255
Mtr.4434.1.S1_s_at	-0.297374	-0.312967	-0.172617	-0.246651	-0.161	0.0183375	-0.0201017	-0.289233	0	-0.0898713	-0.246809	-0.0417331	-0.214861	-0.469489	-0.306771	-0.266058	-0.284748	-0.101785	-0.190506	-0.345592	-0.221438	-0.296749	-0.267948	-0.192716	-0.180762	-0.17122	-0.230691	-0.451248	-0.350912	-0.34967	-0.263322	-0.341501	-0.230814	-0.263209	-0.248966	-0.22555	-0.104258	-0.161243	-0.217764	-0.122709	-0.221496	-0.108824	-0.154459	-0.0242366	-0.123547	-0.0818324	-0.221555	-0.137354	-0.130522
Mtr.29248.1.S1_at	-0.367895	-0.443651	-0.405133	-0.579455	-0.334877	0.0217863	-0.0500038	-0.520798	-0.0898713	0	-0.418187	-0.0376443	-0.398862	-0.49786	-0.496488	-0.364412	-0.357515	-0.361111	-0.382766	-0.47722	-0.28689	-0.376151	-0.409781	-0.234307	-0.39057	-0.31257	-0.305669	-0.644226	-0.548943	-0.469547	-0.39109	-0.461605	-0.34226	-0.370128	-0.361731	-0.361049	-0.346873	-0.410851	-0.548437	-0.42318	-0.531194	-0.338571	-0.311372	-0.344576	-0.364811	-0.349599	-0.471833	-0.40976	-0.30479
Mtr.2438.1.S1_at	-0.272056	-0.230097	-0.0197887	-0.143516	-0.0696862	-0.0803005	-0.173451	-0.145971	-0.246809	-0.418187	0	-0.16449	-0.671936	-0.455991	-0.670672	-0.391757	-0.379111	-0.158885	-0.195429	-0.480091	-0.380209	-0.498789	-0.524425	-0.360193	-0.193837	-0.139876	-0.465623	-0.646627	-0.580461	-0.592849	-0.401479	-0.712298	-0.458899	-0.421079	-0.455818	-0.340733	-0.158958	-0.071278	-0.0915042	-0.151672	-0.216784	-0.160027	-0.207698	-0.176234	-0.189731	-0.149937	-0.166403	-0.168169	-0.0380636
Mtr.45966.1.S1_at	-0.222079	-0.241588	-0.117117	-0.138302	-0.109826	-0.0161016	-0.0288905	-0.179582	-0.0417331	-0.0376443	-0.16449	0	-0.210886	-0.311967	-0.212903	-0.204066	-0.223232	-0.0644895	-0.15501	-0.301068	-0.182284	-0.232729	-0.200579	-0.152523	-0.147141	-0.120344	-0.197241	-0.383289	-0.255607	-0.24271	-0.208259	-0.29392	-0.210156	-0.190642	-0.169317	-0.185268	-0.0757496	-0.112323	-0.138046	-0.0597656	-0.186248	-0.0868912	-0.126074	-0.0131819	-0.0925361	-0.0532817	-0.161535	-0.0972604	-0.118696
Mtr.36022.1.S1_at	-0.308597	-0.354284	-0.561494	-0.741904	-0.427703	-0.133844	-0.178541	-0.821438	-0.214861	-0.398862	-0.671936	-0.210886	0	-0.459472	-0.231728	-0.204824	-0.211159	-0.53409	-0.459475	-0.42635	-0.208251	-0.195109	-0.201349	-0.135793	-0.400654	-0.390884	-0.506633	-0.431215	-0.436721	-0.388694	-0.286001	-0.298733	-0.243267	-0.271851	-0.167919	-0.227643	-0.615718	-0.632922	-0.754244	-0.675203	-0.816325	-0.480149	-0.615575	-0.554723	-0.525092	-0.41796	-0.757593	-0.622013	-0.457383
Mtr.30543.1.S1_at	-0.0978993	-0.41627	-0.517816	-0.518255	-0.429746	-0.319734	-0.367332	-0.569821	-0.469489	-0.49786	-0.455991	-0.311967	-0.459472	0	-0.498082	-0.135128	-0.140295	-0.535107	-0.366768	-0.383346	-0.220236	-0.289818	-0.318574	-0.16831	-0.381608	-0.319198	-0.344018	-0.627409	-0.554513	-0.490024	-0.294057	-0.503903	-0.290792	-0.277155	-0.331172	-0.226802	-0.615368	-0.544996	-0.664809	-0.544885	-0.6577	-0.495079	-0.583189	-0.705852	-0.524304	-0.611665	-0.537368	-0.586878	-0.455803
Mtr.27716.1.S1_at	-0.313404	-0.533891	-0.638907	-0.812312	-0.513159	-0.18557	-0.271491	-0.819277	-0.306771	-0.496488	-0.670672	-0.212903	-0.231728	-0.498082	0	-0.257744	-0.246855	-0.551995	-0.490594	-0.399241	-0.233031	-0.269645	-0.226594	-0.19494	-0.493071	-0.457418	-0.324562	-0.500677	-0.580006	-0.351028	-0.329695	-0.344146	-0.240492	-0.323429	-0.248563	-0.190256	-0.527068	-0.650229	-0.752477	-0.641026	-0.718846	-0.474072	-0.507953	-0.503428	-0.562576	-0.547045	-0.686333	-0.593475	-0.481529
Mtr.43727.1.S1_at	-0.0419835	-0.272298	-0.353267	-0.355539	-0.323564	-0.192511	-0.237935	-0.573665	-0.266058	-0.364412	-0.391757	-0.204066	-0.204824	-0.135128	-0.257744	0	-0.0141001	-0.343246	-0.212697	-0.115661	-0.0972423	-0.117892	-0.122214	-0.0821961	-0.21468	-0.227949	-0.0524103	-0.318796	-0.236615	-0.276797	-0.161076	-0.249516	-0.132093	-0.135481	-0.133813	-0.0970364	-0.435817	-0.460036	-0.624664	-0.405959	-0.442998	-0.36572	-0.424363	-0.453496	-0.277221	-0.420165	-0.353217	-0.331851	-0.362399
Mtr.43727.1.S1_s_at	-0.0173768	-0.321747	-0.369214	-0.310274	-0.326179	-0.219894	-0.258648	-0.55005	-0.284748	-0.357515	-0.379111	-0.223232	-0.211159	-0.140295	-0.246855	-0.0141001	0	-0.310266	-0.208135	-0.150588	-0.101601	-0.130136	-0.0976117	-0.0943981	-0.20791	-0.220601	-0.0302956	-0.398585	-0.238426	-0.283624	-0.146255	-0.295493	-0.142951	-0.108057	-0.112124	-0.088919	-0.376747	-0.436527	-0.521023	-0.320852	-0.348169	-0.291758	-0.391334	-0.400343	-0.258297	-0.393976	-0.310384	-0.291602	-0.37277
Mtr.17661.1.S1_at	-0.247809	-0.389322	-0.139103	-0.246298	-0.141096	0.0240918	-0.0909059	-0.392425	-0.101785	-0.361111	-0.158885	-0.0644895	-0.53409	-0.535107	-0.551995	-0.343246	-0.310266	0	-0.23062	-0.465661	-0.378851	-0.516794	-0.460297	-0.367762	-0.248804	-0.169053	-0.267839	-0.763819	-0.540869	-0.555167	-0.419947	-0.646182	-0.44718	-0.410523	-0.446032	-0.337293	-0.0510378	-0.195399	-0.163677	-0.115913	-0.13153	-0.091913	-0.14155	-0.0846482	-0.176822	-0.212075	-0.10258	-0.123832	-0.172793
Mtr.18630.1.S1_at	-0.154333	-0.391905	-0.185963	-0.0738789	-0.172969	-0.0992269	-0.178982	-0.36978	-0.190506	-0.382766	-0.195429	-0.15501	-0.459475	-0.366768	-0.490594	-0.212697	-0.208135	-0.23062	0	-0.308982	-0.229502	-0.308267	-0.293921	-0.23033	0.00651884	-0.0562078	-0.190964	-0.68582	-0.382222	-0.504036	-0.28291	-0.652414	-0.283319	-0.261444	-0.297876	-0.195161	-0.265795	-0.132745	-0.23162	-0.092439	-0.244976	-0.116188	-0.26528	-0.25845	-0.136435	-0.169295	-0.106869	-0.123386	-0.163057
Mtr.24681.1.S1_at	-0.154757	-0.394252	-0.452901	-0.555981	-0.418773	-0.209054	-0.298394	-0.797867	-0.345592	-0.47722	-0.480091	-0.301068	-0.42635	-0.383346	-0.399241	-0.115661	-0.150588	-0.465661	-0.308982	0	-0.195647	-0.261543	-0.256178	-0.159145	-0.288877	-0.279198	-0.327295	-0.541671	-0.522724	-0.392495	-0.291368	-0.48769	-0.262689	-0.245388	-0.22552	-0.165856	-0.545598	-0.550721	-0.706817	-0.504501	-0.654667	-0.422079	-0.513003	-0.515226	-0.433546	-0.523663	-0.51458	-0.437666	-0.424392
Mtr.46511.1.S1_at	-0.11664	-0.206616	-0.321751	-0.399684	-0.285234	-0.154716	-0.198722	-0.374354	-0.221438	-0.28689	-0.380209	-0.182284	-0.208251	-0.220236	-0.233031	-0.0972423	-0.101601	-0.378851	-0.229502	-0.195647	0	0.00791501	-0.0563781	0.00557617	-0.217008	-0.225572	-0.0849938	-0.289966	-0.0605674	-0.223994	-0.160286	-0.182085	-0.163224	0.0239355	-0.00118873	-0.177128	-0.448549	-0.425789	-0.608518	-0.413805	-0.388306	-0.314476	-0.394474	-0.464867	-0.256236	-0.384898	-0.36769	-0.314043	-0.321696
Mtr.46511.1.S1_x_at	-0.161701	-0.364828	-0.471254	-0.540833	-0.392317	-0.215024	-0.269123	-0.624238	-0.296749	-0.376151	-0.498789	-0.232729	-0.195109	-0.289818	-0.269645	-0.117892	-0.130136	-0.516794	-0.308267	-0.261543	0.00791501	0	-0.0546056	0.0127038	-0.303183	-0.281175	-0.105429	-0.384995	-0.161224	-0.285098	-0.171656	-0.260489	-0.191237	0.00444348	-0.00865591	-0.189476	-0.599293	-0.558062	-0.770534	-0.543698	-0.6021	-0.4272	-0.516174	-0.605495	-0.393138	-0.511539	-0.494301	-0.461412	-0.441275
Mtr.46514.1.S1_x_at	-0.126685	-0.340118	-0.454746	-0.560723	-0.385871	-0.184009	-0.25169	-0.65689	-0.267948	-0.409781	-0.524425	-0.200579	-0.201349	-0.318574	-0.226594	-0.122214	-0.0976117	-0.460297	-0.293921	-0.256178	-0.0563781	-0.0546056	0	-0.0326002	-0.276089	-0.313081	-0.183297	-0.381559	-0.24025	-0.209802	-0.0785053	-0.189827	-0.0335528	-0.102253	-0.108169	-0.139491	-0.544468	-0.561456	-0.732589	-0.510201	-0.63589	-0.403901	-0.497395	-0.543019	-0.39483	-0.488084	-0.535668	-0.44826	-0.39148
Mtr.46512.1.S1_at	-0.112317	-0.174652	-0.310428	-0.377246	-0.257524	-0.132756	-0.173538	-0.340521	-0.192716	-0.234307	-0.360193	-0.152523	-0.135793	-0.16831	-0.19494	-0.0821961	-0.0943981	-0.367762	-0.23033	-0.159145	0.00557617	0.0127038	-0.0326002	0	-0.219376	-0.222622	-0.0220327	-0.206955	-0.0450363	-0.176585	-0.138884	-0.123277	-0.144907	0.0442843	0.019533	-0.155323	-0.422376	-0.412856	-0.59313	-0.41244	-0.349641	-0.312789	-0.350096	-0.468271	-0.260928	-0.397991	-0.335395	-0.30916	-0.302264
Mtr.32384.1.S1_s_at	-0.164349	-0.418366	-0.206455	-0.0852391	-0.180558	-0.105114	-0.183183	-0.392022	-0.180762	-0.39057	-0.193837	-0.147141	-0.400654	-0.381608	-0.493071	-0.21468	-0.20791	-0.248804	0.00651884	-0.288877	-0.217008	-0.303183	-0.276089	-0.219376	0	-0.076633	-0.131216	-0.67065	-0.370504	-0.502339	-0.275488	-0.642102	-0.277853	-0.254347	-0.279204	-0.177889	-0.265267	-0.149735	-0.251832	-0.106981	-0.239409	-0.134549	-0.254037	-0.270476	-0.140051	-0.191782	-0.100393	-0.122258	-0.176855
Mtr.32384.1.S1_at	-0.180161	-0.364888	-0.126568	-0.119995	-0.112892	-0.0962142	-0.155655	-0.311428	-0.17122	-0.31257	-0.139876	-0.120344	-0.390884	-0.319198	-0.457418	-0.227949	-0.220601	-0.169053	-0.0562078	-0.279198	-0.225572	-0.281175	-0.313081	-0.222622	-0.076633	0	-0.100145	-0.573501	-0.33847	-0.448338	-0.287917	-0.529346	-0.277319	-0.293436	-0.286812	-0.217287	-0.238491	-0.121666	-0.190562	-0.10046	-0.284936	-0.144387	-0.239214	-0.131387	-0.0995055	-0.10034	-0.132097	-0.124449	-0.118927
Mtr.31949.1.S1_at	-0.0406275	-0.197073	-0.274354	-0.359307	-0.299543	-0.12273	-0.134115	-0.377772	-0.230691	-0.305669	-0.465623	-0.197241	-0.506633	-0.344018	-0.324562	-0.0524103	-0.0302956	-0.267839	-0.190964	-0.327295	-0.0849938	-0.105429	-0.183297	-0.0220327	-0.131216	-0.100145	0	-0.547694	-0.0502576	-0.331417	-0.20552	-0.36556	-0.135216	-0.118535	-0.122574	-0.111796	-0.372859	-0.285846	-0.385628	-0.332301	-0.423113	-0.227835	-0.367613	-0.322246	-0.172565	-0.173198	-0.367002	-0.254491	-0.328455
Mtr.24674.1.S1_at	-0.447863	-0.480074	-0.610037	-0.963021	-0.586464	-0.298292	-0.398035	-0.889542	-0.451248	-0.644226	-0.646627	-0.383289	-0.431215	-0.627409	-0.500677	-0.318796	-0.398585	-0.763819	-0.68582	-0.541671	-0.289966	-0.384995	-0.381559	-0.206955	-0.67065	-0.573501	-0.547694	0	-0.705857	-0.571547	-0.420269	-0.51494	-0.513045	-0.329041	-0.245877	-0.367981	-0.798111	-0.810115	-0.97847	-0.924802	-0.981931	-0.788097	-0.733741	-0.822337	-0.721293	-0.729604	-0.854274	-0.817796	-0.573201
Mtr.31948.1.S1_at	-0.251792	-0.484703	-0.506675	-0.641236	-0.43521	-0.233909	-0.303758	-0.608214	-0.350912	-0.548943	-0.580461	-0.255607	-0.436721	-0.554513	-0.580006	-0.236615	-0.238426	-0.540869	-0.382222	-0.522724	-0.0605674	-0.161224	-0.24025	-0.0450363	-0.370504	-0.33847	-0.0502576	-0.705857	0	-0.613426	-0.351682	-0.607652	-0.358004	-0.1008	-0.120085	-0.27254	-0.644929	-0.591309	-0.761175	-0.642604	-0.601963	-0.505204	-0.591656	-0.678482	-0.455403	-0.562664	-0.541379	-0.519879	-0.519774
Mtr.46515.1.S1_at	-0.292027	-0.534192	-0.624943	-0.823099	-0.532689	-0.219014	-0.324337	-0.861438	-0.34967	-0.469547	-0.592849	-0.24271	-0.388694	-0.490024	-0.351028	-0.276797	-0.283624	-0.555167	-0.504036	-0.392495	-0.223994	-0.285098	-0.209802	-0.176585	-0.502339	-0.448338	-0.331417	-0.571547	-0.613426	0	-0.176312	-0.342407	-0.211447	-0.301515	-0.293771	-0.215933	-0.573756	-0.635083	-0.771939	-0.609418	-0.821348	-0.504903	-0.514111	-0.570115	-0.565071	-0.588008	-0.666941	-0.585018	-0.473241
Mtr.45467.1.S1_at	-0.151581	-0.387061	-0.397679	-0.464698	-0.35495	-0.184795	-0.244492	-0.583163	-0.263322	-0.39109	-0.401479	-0.208259	-0.286001	-0.294057	-0.329695	-0.161076	-0.146255	-0.419947	-0.28291	-0.291368	-0.160286	-0.171656	-0.0785053	-0.138884	-0.275488	-0.287917	-0.20552	-0.420269	-0.351682	-0.176312	0	-0.230974	-0.011956	-0.222681	-0.222456	-0.0958636	-0.459498	-0.455219	-0.547456	-0.417579	-0.568796	-0.38561	-0.403176	-0.499452	-0.361503	-0.435034	-0.419554	-0.409947	-0.31998
Mtr.24677.1.S1_at	-0.348315	-0.587646	-0.660893	-0.925381	-0.566624	-0.232742	-0.320346	-0.962579	-0.341501	-0.461605	-0.712298	-0.29392	-0.298733	-0.503903	-0.344146	-0.249516	-0.295493	-0.646182	-0.652414	-0.48769	-0.182085	-0.260489	-0.189827	-0.123277	-0.642102	-0.529346	-0.36556	-0.51494	-0.607652	-0.342407	-0.230974	0	-0.311701	-0.227386	-0.17835	-0.26638	-0.691727	-0.795657	-0.923025	-0.788113	-0.91065	-0.631652	-0.607135	-0.698522	-0.689499	-0.701053	-0.796731	-0.75393	-0.583205
Mtr.46514.1.S1_s_at	-0.15223	-0.518655	-0.473217	-0.430916	-0.40381	-0.186512	-0.25239	-0.667899	-0.230814	-0.34226	-0.458899	-0.210156	-0.243267	-0.290792	-0.240492	-0.132093	-0.142951	-0.44718	-0.283319	-0.262689	-0.163224	-0.191237	-0.0335528	-0.144907	-0.277853	-0.277319	-0.135216	-0.513045	-0.358004	-0.211447	-0.011956	-0.311701	0	-0.180873	-0.186911	-0.0361614	-0.469368	-0.521784	-0.569387	-0.402954	-0.535683	-0.374059	-0.392699	-0.519274	-0.417643	-0.516325	-0.421602	-0.424823	-0.400317
Mtr.46510.1.S1_x_at	-0.133053	-0.201163	-0.366968	-0.502144	-0.327917	-0.185686	-0.229182	-0.378333	-0.263209	-0.370128	-0.421079	-0.190642	-0.271851	-0.277155	-0.323429	-0.135481	-0.108057	-0.410523	-0.261444	-0.245388	0.0239355	0.00444348	-0.102253	0.0442843	-0.254347	-0.293436	-0.118535	-0.329041	-0.1008	-0.301515	-0.222681	-0.227386	-0.180873	0	-0.018479	-0.220404	-0.481343	-0.468099	-0.664663	-0.491027	-0.432584	-0.386781	-0.425965	-0.523609	-0.307971	-0.431315	-0.430982	-0.387103	-0.342282
Mtr.46510.1.S1_at	-0.154992	-0.203598	-0.379205	-0.59888	-0.311933	-0.165745	-0.22069	-0.522474	-0.248966	-0.361731	-0.455818	-0.169317	-0.167919	-0.331172	-0.248563	-0.133813	-0.112124	-0.446032	-0.297876	-0.22552	-0.00118873	-0.00865591	-0.108169	0.019533	-0.279204	-0.286812	-0.122574	-0.245877	-0.120085	-0.293771	-0.222456	-0.17835	-0.186911	-0.018479	0	-0.210208	-0.521781	-0.512204	-0.719582	-0.561605	-0.566913	-0.413713	-0.475867	-0.509385	-0.337686	-0.431415	-0.520727	-0.434449	-0.349712
Mtr.36453.1.S1_at	-0.0893454	-0.362251	-0.318741	-0.349395	-0.285183	-0.160651	-0.210715	-0.551122	-0.22555	-0.361049	-0.340733	-0.185268	-0.227643	-0.226802	-0.190256	-0.0970364	-0.088919	-0.337293	-0.195161	-0.165856	-0.177128	-0.189476	-0.139491	-0.155323	-0.177889	-0.217287	-0.111796	-0.367981	-0.27254	-0.215933	-0.0958636	-0.26638	-0.0361614	-0.220404	-0.210208	0	-0.385183	-0.373273	-0.468516	-0.357765	-0.455965	-0.321629	-0.342884	-0.424174	-0.316746	-0.379096	-0.340263	-0.324656	-0.245315
Mtr.37431.1.S1_at	-0.290626	-0.391504	-0.155449	-0.305842	-0.175469	0.0330775	-0.102659	-0.38458	-0.104258	-0.346873	-0.158958	-0.0757496	-0.615718	-0.615368	-0.527068	-0.435817	-0.376747	-0.0510378	-0.265795	-0.545598	-0.448549	-0.599293	-0.544468	-0.422376	-0.265267	-0.238491	-0.372859	-0.798111	-0.644929	-0.573756	-0.459498	-0.691727	-0.469368	-0.481343	-0.521781	-0.385183	0	-0.158356	-0.155656	-0.101259	-0.134299	-0.0737254	-0.081825	-0.0963298	-0.191873	-0.1819	-0.132388	-0.134527	-0.117091
Mtr.44181.1.S1_at	-0.321953	-0.376458	-0.095783	-0.164483	-0.0873868	-0.0280959	-0.139401	-0.309779	-0.161243	-0.410851	-0.071278	-0.112323	-0.632922	-0.544996	-0.650229	-0.460036	-0.436527	-0.195399	-0.132745	-0.550721	-0.425789	-0.558062	-0.561456	-0.412856	-0.149735	-0.121666	-0.285846	-0.810115	-0.591309	-0.635083	-0.455219	-0.795657	-0.521784	-0.468099	-0.512204	-0.373273	-0.158356	0	-0.11451	-0.133095	-0.206093	-0.13189	-0.136389	-0.217311	-0.169564	-0.0916671	-0.0300727	-0.120443	-0.017402
Mtr.10429.1.S1_at	-0.354102	-0.484567	-0.11416	-0.233318	-0.0886709	-0.0507674	-0.193856	-0.308667	-0.217764	-0.548437	-0.0915042	-0.138046	-0.754244	-0.664809	-0.752477	-0.624664	-0.521023	-0.163677	-0.23162	-0.706817	-0.608518	-0.770534	-0.732589	-0.59313	-0.251832	-0.190562	-0.385628	-0.97847	-0.761175	-0.771939	-0.547456	-0.923025	-0.569387	-0.664663	-0.719582	-0.468516	-0.155656	-0.11451	0	-0.146988	-0.234197	-0.150536	-0.14084	-0.254325	-0.315957	-0.25087	-0.13153	-0.252446	0.0301087
Mtr.37324.1.S1_at	-0.210004	-0.524118	-0.156587	-0.147867	-0.0836443	0.0273437	-0.106822	-0.34653	-0.122709	-0.42318	-0.151672	-0.0597656	-0.675203	-0.544885	-0.641026	-0.405959	-0.320852	-0.115913	-0.092439	-0.504501	-0.413805	-0.543698	-0.510201	-0.41244	-0.106981	-0.10046	-0.332301	-0.924802	-0.642604	-0.609418	-0.417579	-0.788113	-0.402954	-0.491027	-0.561605	-0.357765	-0.101259	-0.133095	-0.146988	0	-0.184963	-0.0481666	-0.158655	-0.142699	-0.166244	-0.206009	-0.092961	-0.104225	-0.0815732
Mtr.10691.1.S1_at	-0.217603	-0.350183	-0.157562	-0.249093	-0.195614	-0.0435445	-0.192457	-0.243255	-0.221496	-0.531194	-0.216784	-0.186248	-0.816325	-0.6577	-0.718846	-0.442998	-0.348169	-0.13153	-0.244976	-0.654667	-0.388306	-0.6021	-0.63589	-0.349641	-0.239409	-0.284936	-0.423113	-0.981931	-0.601963	-0.821348	-0.568796	-0.91065	-0.535683	-0.432584	-0.566913	-0.455965	-0.134299	-0.206093	-0.234197	-0.184963	0	-0.126641	-0.209224	-0.306634	-0.217992	-0.329083	-0.108122	-0.17184	-0.172564
Mtr.22314.1.S1_at	-0.238924	-0.410984	-0.195777	-0.207726	-0.176238	-0.0115165	-0.12163	-0.371588	-0.108824	-0.338571	-0.160027	-0.0868912	-0.480149	-0.495079	-0.474072	-0.36572	-0.291758	-0.091913	-0.116188	-0.422079	-0.314476	-0.4272	-0.403901	-0.312789	-0.134549	-0.144387	-0.227835	-0.788097	-0.505204	-0.504903	-0.38561	-0.631652	-0.374059	-0.386781	-0.413713	-0.321629	-0.0737254	-0.13189	-0.150536	-0.0481666	-0.126641	0	-0.120243	-0.0863436	-0.127809	-0.13263	-0.0810802	-0.0927869	-0.125534
Mtr.40158.1.S1_at	-0.334163	-0.42354	-0.169796	-0.302537	-0.205765	-0.0329041	-0.148646	-0.305928	-0.154459	-0.311372	-0.207698	-0.126074	-0.615575	-0.583189	-0.507953	-0.424363	-0.391334	-0.14155	-0.26528	-0.513003	-0.394474	-0.516174	-0.497395	-0.350096	-0.254037	-0.239214	-0.367613	-0.733741	-0.591656	-0.514111	-0.403176	-0.607135	-0.392699	-0.425965	-0.475867	-0.342884	-0.081825	-0.136389	-0.14084	-0.158655	-0.209224	-0.120243	0	-0.1105	-0.191036	-0.144309	-0.183418	-0.186787	-0.104527
Mtr.47061.1.S1_at	-0.353454	-0.491378	-0.16475	-0.380988	-0.147613	0.103178	-0.0459139	-0.553859	-0.0242366	-0.344576	-0.176234	-0.0131819	-0.554723	-0.705852	-0.503428	-0.453496	-0.400343	-0.0846482	-0.25845	-0.515226	-0.464867	-0.605495	-0.543019	-0.468271	-0.270476	-0.131387	-0.322246	-0.822337	-0.678482	-0.570115	-0.499452	-0.698522	-0.519274	-0.523609	-0.509385	-0.424174	-0.0963298	-0.217311	-0.254325	-0.142699	-0.306634	-0.0863436	-0.1105	0	-0.15494	-0.174147	-0.165952	-0.111686	-0.0895571
Mtr.27463.1.S1_s_at	-0.224403	-0.399168	-0.174372	-0.240345	-0.183424	-0.0331049	-0.154989	-0.424004	-0.123547	-0.364811	-0.189731	-0.0925361	-0.525092	-0.524304	-0.562576	-0.277221	-0.258297	-0.176822	-0.136435	-0.433546	-0.256236	-0.393138	-0.39483	-0.260928	-0.140051	-0.0995055	-0.172565	-0.721293	-0.455403	-0.565071	-0.361503	-0.689499	-0.417643	-0.307971	-0.337686	-0.316746	-0.191873	-0.169564	-0.315957	-0.166244	-0.217992	-0.127809	-0.191036	-0.15494	0	-0.132729	-0.047816	-0.0356936	-0.157783
Mtr.40874.1.S1_at	-0.359119	-0.454161	-0.166584	-0.299954	-0.138464	0.00833239	-0.102354	-0.547327	-0.0818324	-0.349599	-0.149937	-0.0532817	-0.41796	-0.611665	-0.547045	-0.420165	-0.393976	-0.212075	-0.169295	-0.523663	-0.384898	-0.511539	-0.488084	-0.397991	-0.191782	-0.10034	-0.173198	-0.729604	-0.562664	-0.588008	-0.435034	-0.701053	-0.516325	-0.431315	-0.431415	-0.379096	-0.1819	-0.0916671	-0.25087	-0.206009	-0.329083	-0.13263	-0.144309	-0.174147	-0.132729	0	-0.112012	-0.145005	-0.087562
Mtr.41545.1.S1_at	-0.195304	-0.280047	-0.101468	-0.136039	-0.141119	-0.059191	-0.177636	-0.218399	-0.221555	-0.471833	-0.166403	-0.161535	-0.757593	-0.537368	-0.686333	-0.353217	-0.310384	-0.10258	-0.106869	-0.51458	-0.36769	-0.494301	-0.535668	-0.335395	-0.100393	-0.132097	-0.367002	-0.854274	-0.541379	-0.666941	-0.419554	-0.796731	-0.421602	-0.430982	-0.520727	-0.340263	-0.132388	-0.0300727	-0.13153	-0.092961	-0.108122	-0.0810802	-0.183418	-0.165952	-0.047816	-0.112012	0	-0.0291236	-0.087766
Mtr.16327.1.S1_at	-0.221918	-0.358539	-0.146505	-0.222324	-0.152994	-0.0151686	-0.145946	-0.38085	-0.137354	-0.40976	-0.168169	-0.0972604	-0.622013	-0.586878	-0.593475	-0.331851	-0.291602	-0.123832	-0.123386	-0.437666	-0.314043	-0.461412	-0.44826	-0.30916	-0.122258	-0.124449	-0.254491	-0.817796	-0.519879	-0.585018	-0.409947	-0.75393	-0.424823	-0.387103	-0.434449	-0.324656	-0.134527	-0.120443	-0.252446	-0.104225	-0.17184	-0.0927869	-0.186787	-0.111686	-0.0356936	-0.145005	-0.0291236	0	-0.126057
Mtr.10397.1.S1_at	-0.308951	-0.353263	-0.0833193	-0.111611	-0.0634004	-0.0575589	-0.134731	-0.161255	-0.130522	-0.30479	-0.0380636	-0.118696	-0.457383	-0.455803	-0.481529	-0.362399	-0.37277	-0.172793	-0.163057	-0.424392	-0.321696	-0.441275	-0.39148	-0.302264	-0.176855	-0.118927	-0.328455	-0.573201	-0.519774	-0.473241	-0.31998	-0.583205	-0.400317	-0.342282	-0.349712	-0.245315	-0.117091	-0.017402	0.0301087	-0.0815732	-0.172564	-0.125534	-0.104527	-0.0895571	-0.157783	-0.087562	-0.087766	-0.126057	0
Mtr.32309.1.S1_at	-0.21583	-0.374512	-0.113637	-0.196621	-0.0794057	-0.0659514	-0.109343	-0.274544	-0.155241	-0.251172	-0.120614	-0.0850638	-0.389813	-0.379463	-0.451681	-0.272381	-0.253299	-0.0818735	-0.167561	-0.343957	-0.264207	-0.339132	-0.344066	-0.24815	-0.183731	-0.0693451	-0.217545	-0.52202	-0.418256	-0.396065	-0.300143	-0.435573	-0.321292	-0.326996	-0.309275	-0.245852	-0.113574	-0.102484	-0.147913	-0.0765396	-0.246595	-0.125736	-0.15753	-0.0390608	-0.122525	-0.0743344	-0.149737	-0.133539	-0.116175
Mtr.38462.1.S1_at	-0.427	-0.345958	-0.111347	-0.313682	-0.183491	-0.0844918	-0.252754	-0.305056	-0.253247	-0.631526	-0.117425	-0.235988	-0.830827	-0.782959	-0.843425	-0.595146	-0.544975	-0.292797	-0.378152	-0.774273	-0.616969	-0.840482	-0.742543	-0.568679	-0.386439	-0.400222	-0.508895	-0.959733	-0.815458	-0.898905	-0.56158	-0.994883	-0.60209	-0.65916	-0.757765	-0.474217	-0.241803	-0.254518	-0.267101	-0.339795	-0.213687	-0.34562	-0.232224	-0.411915	-0.373361	-0.403089	-0.197034	-0.303166	-0.0973769
Mtr.2409.1.S1_at	-0.295119	-0.550023	-0.757921	-0.864929	-0.62688	-0.298853	-0.395648	-0.88544	-0.410673	-0.558421	-0.736206	-0.376713	-0.379177	-0.501987	-0.323684	-0.235962	-0.241715	-0.678646	-0.583399	-0.493277	-0.279579	-0.363155	-0.258488	-0.205357	-0.566782	-0.541637	-0.480063	-0.692245	-0.635431	-0.481162	-0.339587	-0.491184	-0.316751	-0.32937	-0.284671	-0.195571	-0.719082	-0.79444	-0.934824	-0.746297	-0.844809	-0.616966	-0.684927	-0.725653	-0.692929	-0.734635	-0.807597	-0.713608	-0.622339
Mtr.29262.1.S1_at	-0.307659	-0.519721	-0.506118	-0.635714	-0.456463	-0.0689664	-0.174819	-0.686759	-0.122984	-0.294958	-0.465253	-0.145451	-0.394607	-0.570192	-0.297057	-0.339318	-0.300151	-0.249883	-0.432884	-0.456206	-0.357772	-0.467436	-0.374273	-0.295672	-0.43274	-0.39693	-0.261571	-0.672058	-0.634703	-0.385132	-0.381559	-0.458454	-0.351148	-0.379469	-0.358931	-0.281717	-0.225676	-0.47781	-0.457081	-0.353311	-0.435857	-0.236537	-0.208669	-0.241547	-0.37961	-0.404397	-0.412747	-0.355039	-0.349647
Mtr.43018.1.S1_at	-0.233646	-0.19502	-0.098338	-0.0992592	-0.121793	-0.0643471	-0.129909	-0.232347	-0.122828	-0.236401	-0.0763747	-0.107709	-0.378995	-0.364742	-0.394525	-0.262932	-0.264164	-0.0484154	-0.0914172	-0.308431	-0.294086	-0.375521	-0.344905	-0.270689	-0.0984976	-0.12895	-0.217413	-0.538749	-0.458681	-0.374861	-0.280678	-0.486483	-0.310888	-0.336839	-0.342284	-0.204356	-0.0227054	0.00384956	-0.0244006	0.0122526	-0.106564	-0.0491552	-0.0874482	0.0347131	-0.05691	-0.0249414	-0.0217921	-0.015981	-0.0510694
Mtr.37299.1.S1_at	-0.18214	-0.262258	-0.104122	-0.0524142	-0.122601	-0.0690213	-0.111897	-0.250795	-0.104887	-0.196083	-0.062233	-0.105673	-0.298352	-0.286556	-0.28871	-0.213303	-0.215131	-0.0420449	-0.0427198	-0.209289	-0.24789	-0.313817	-0.25392	-0.236636	-0.0569462	-0.0768064	-0.124761	-0.460219	-0.368856	-0.266773	-0.200673	-0.416327	-0.231901	-0.282146	-0.264985	-0.132161	-0.0106337	0.0315412	0.0550792	0.0576566	-0.0883353	-0.0207735	-0.0712555	0.0438265	-0.0618782	0.00882113	0.000534201	-0.0193926	-0.0564134
Mtr.37298.1.S1_at	-0.181873	-0.331098	-0.178649	-0.107832	-0.164433	-0.0758347	-0.144397	-0.347093	-0.13911	-0.297525	-0.137884	-0.114989	-0.361088	-0.335552	-0.394541	-0.252685	-0.226484	-0.103932	-0.0715667	-0.298774	-0.337115	-0.404487	-0.33528	-0.313159	-0.0812839	-0.120784	-0.208377	-0.614068	-0.509917	-0.396303	-0.248996	-0.52629	-0.244224	-0.391048	-0.396279	-0.169924	-0.0881746	-0.0741478	-0.0964558	0.00579884	-0.176176	-0.0575603	-0.159585	-0.0695514	-0.135308	-0.103218	-0.0820249	-0.0850009	-0.102117
Mtr.4947.1.S1_at	-0.137294	-0.19638	-0.349957	-0.407552	-0.310764	-0.160949	-0.208636	-0.498335	-0.2312	-0.314839	-0.408642	-0.195884	-0.199795	-0.179475	-0.29541	-0.0586575	-0.0975585	-0.42055	-0.278838	-0.171941	-0.123987	-0.147139	-0.173026	-0.0800401	-0.267461	-0.258628	-0.205097	-0.216985	-0.310999	-0.309498	-0.204999	-0.247267	-0.195122	-0.144244	-0.147526	-0.166071	-0.509336	-0.481666	-0.693898	-0.492765	-0.526675	-0.435846	-0.450261	-0.507458	-0.337067	-0.457964	-0.426546	-0.411833	-0.335486
Mtr.43267.1.S1_at	-0.280734	-0.452281	-0.340453	-0.361798	-0.274713	-0.127836	-0.219405	-0.413681	-0.215712	-0.432376	-0.314113	-0.215625	-0.461439	-0.463281	-0.484821	-0.321083	-0.323308	-0.409169	-0.353176	-0.48964	-0.354764	-0.476644	-0.340396	-0.325878	-0.338027	-0.310457	-0.34591	-0.651096	-0.55229	-0.488449	-0.248011	-0.620979	-0.247464	-0.365244	-0.411333	-0.174158	-0.373188	-0.349974	-0.3545	-0.354071	-0.394844	-0.369302	-0.304747	-0.440428	-0.419075	-0.406568	-0.340933	-0.399841	-0.206111
Mtr.41821.1.S1_at	-0.310902	-0.290047	-0.0363094	-0.0697868	-0.0615896	-0.0653042	-0.114308	-0.00119572	-0.108352	-0.277104	0.00512869	-0.106868	-0.364176	-0.434472	-0.447532	-0.330285	-0.366852	-0.176983	-0.196576	-0.469082	-0.2469	-0.384861	-0.347667	-0.219332	-0.212683	-0.180153	-0.243672	-0.429191	-0.380627	-0.549714	-0.317528	-0.567005	-0.431687	-0.255215	-0.250188	-0.258448	-0.157985	-0.0642428	-0.00430152	-0.153784	-0.0756608	-0.199411	-0.134958	-0.203378	-0.228452	-0.16678	-0.0950466	-0.196294	-0.0490039
Mtr.31199.1.S1_s_at	-0.234251	-0.209434	-0.0849401	-0.108014	-0.103	-0.0506555	-0.10805	-0.28042	-0.0997019	-0.210909	-0.0444978	-0.0851111	-0.303248	-0.362762	-0.336797	-0.261415	-0.263601	-0.0238423	-0.0858375	-0.275974	-0.275892	-0.360367	-0.326672	-0.261909	-0.100633	-0.116456	-0.156129	-0.496568	-0.42862	-0.356819	-0.280136	-0.450471	-0.317904	-0.329	-0.308194	-0.203497	-0.00747967	-0.00107062	-0.0259584	0.02883	-0.11401	-0.0373277	-0.0768827	0.0553714	-0.0632798	-0.00544727	-0.0157157	-0.0150883	-0.037803
Mtr.37864.1.S1_at	-0.321983	-0.400677	-0.177834	-0.279867	-0.170831	-0.100533	-0.25451	-0.220837	-0.274686	-0.609241	-0.223088	-0.184158	-0.806187	-0.705376	-0.848747	-0.552696	-0.476928	-0.210338	-0.262621	-0.774138	-0.501954	-0.683084	-0.700331	-0.451292	-0.28037	-0.29071	-0.374149	-0.965928	-0.698224	-0.859119	-0.572446	-0.93796	-0.584773	-0.571073	-0.676677	-0.532903	-0.238334	-0.171814	-0.169798	-0.262823	-0.197528	-0.221762	-0.234183	-0.369669	-0.326474	-0.346103	-0.127544	-0.291688	-0.12329
Mtr.28860.1.S1_at	-0.176798	-0.377043	-0.272996	-0.294797	-0.212375	-0.126329	-0.177889	-0.50776	-0.223235	-0.386098	-0.27346	-0.145265	-0.374617	-0.352279	-0.38587	-0.23784	-0.209821	-0.248644	-0.136814	-0.295441	-0.257384	-0.307461	-0.319677	-0.242131	-0.143389	-0.0876972	-0.143303	-0.612756	-0.414641	-0.454293	-0.311878	-0.548948	-0.279476	-0.331631	-0.312925	-0.221221	-0.315922	-0.196072	-0.323962	-0.187163	-0.434267	-0.185592	-0.341805	-0.190561	-0.230838	-0.166595	-0.254668	-0.214671	-0.202068
Mtr.49925.1.S1_at	-0.303273	-0.279296	-0.196482	-0.29118	-0.17094	-0.0457706	-0.105922	-0.291854	-0.0771488	-0.106827	-0.145532	-0.0754219	-0.252914	-0.347285	-0.228379	-0.302497	-0.315469	-0.119407	-0.219281	-0.300419	-0.245969	-0.323235	-0.320031	-0.220904	-0.225212	-0.16614	-0.147747	-0.38075	-0.408744	-0.25242	-0.298367	-0.354756	-0.334513	-0.271759	-0.249766	-0.256088	-0.0829837	-0.108986	-0.11372	-0.0904981	-0.211226	-0.0872169	-0.0997943	0.00938096	-0.162491	-0.0929481	-0.158628	-0.142711	-0.0942795
Mtr.49924.1.S1_s_at	-0.302489	-0.256207	-0.171509	-0.263681	-0.161068	-0.052669	-0.104084	-0.23313	-0.0772745	-0.093549	-0.106212	-0.0761931	-0.277877	-0.333965	-0.221905	-0.302747	-0.321475	-0.101845	-0.219007	-0.303049	-0.244467	-0.326245	-0.317005	-0.219	-0.226624	-0.164237	-0.161387	-0.374355	-0.404398	-0.237382	-0.292624	-0.350518	-0.345444	-0.263026	-0.23944	-0.250297	-0.0608147	-0.0871782	-0.0703636	-0.0719789	-0.170748	-0.0784203	-0.0650607	0.0193209	-0.152514	-0.0865172	-0.13074	-0.129147	-0.0809517
Mtr.8618.1.S1_at	-0.200773	-0.399978	-0.17227	-0.101344	-0.190154	-0.114925	-0.184229	-0.231272	-0.190415	-0.376379	-0.184172	-0.155587	-0.489851	-0.400309	-0.48038	-0.257971	-0.245413	-0.253009	-0.0581038	-0.383357	-0.235023	-0.328912	-0.335736	-0.21821	-0.0494107	-0.166345	-0.222942	-0.62565	-0.364806	-0.549021	-0.304987	-0.608947	-0.305729	-0.271708	-0.297937	-0.209542	-0.251575	-0.149267	-0.228261	-0.134988	-0.195669	-0.167333	-0.200175	-0.305987	-0.154139	-0.206245	-0.131453	-0.16943	-0.154173
Mtr.43118.1.S1_s_at	-0.206514	-0.511595	-0.258527	-0.174938	-0.222329	-0.091113	-0.166841	-0.374824	-0.140196	-0.360781	-0.264609	-0.128225	-0.38011	-0.423144	-0.47749	-0.235854	-0.210653	-0.285824	-0.068589	-0.390964	-0.180018	-0.281691	-0.266783	-0.181759	-0.0759933	-0.151018	-0.157237	-0.636824	-0.335425	-0.535988	-0.270218	-0.579745	-0.274954	-0.218316	-0.237567	-0.220131	-0.291296	-0.26216	-0.342146	-0.187912	-0.268387	-0.189221	-0.231705	-0.302901	-0.135042	-0.226969	-0.177337	-0.194327	-0.223677
Mtr.43117.1.S1_at	-0.194003	-0.458627	-0.196045	-0.0820047	-0.200879	-0.110913	-0.19633	-0.238527	-0.197499	-0.418655	-0.212023	-0.175272	-0.55899	-0.423151	-0.535103	-0.275575	-0.261826	-0.278594	-0.0644345	-0.436562	-0.248934	-0.356692	-0.337695	-0.22907	-0.0526284	-0.171949	-0.263163	-0.725383	-0.406016	-0.588191	-0.303182	-0.689151	-0.311696	-0.264222	-0.329837	-0.227779	-0.262637	-0.185406	-0.228907	-0.139271	-0.18452	-0.17188	-0.215767	-0.358779	-0.185795	-0.271221	-0.126247	-0.180167	-0.175341
Mtr.41475.1.S1_at	-0.235103	-0.15651	0.0187144	-0.0135298	-0.0342828	-0.0492431	-0.0800587	0.104652	-0.0854483	-0.208127	0.0156686	-0.0881346	-0.371883	-0.378128	-0.393851	-0.261579	-0.276629	-0.0729163	-0.127927	-0.377002	-0.210448	-0.321303	-0.304774	-0.179595	-0.123402	-0.131131	-0.265911	-0.35527	-0.324933	-0.440872	-0.249615	-0.462322	-0.312629	-0.236056	-0.234738	-0.210427	-0.046456	0.0339035	0.102742	-0.0352536	-0.00138069	-0.0921035	-0.0485515	-0.0518028	-0.0959354	-0.0277868	-0.0377042	-0.0852115	0.0218312
Mtr.27378.1.S1_at	-0.282853	-0.205828	-0.00357787	-0.0152965	-0.0428044	-0.0598027	-0.0981927	0.0157845	-0.0947912	-0.25967	0.0143404	-0.0821304	-0.340554	-0.363535	-0.465095	-0.298906	-0.328581	-0.144458	-0.144076	-0.42683	-0.241006	-0.352912	-0.338274	-0.211005	-0.159674	-0.14724	-0.183726	-0.414922	-0.336558	-0.514617	-0.285103	-0.527749	-0.365864	-0.263861	-0.265531	-0.251681	-0.151101	-0.0357119	-0.00171039	-0.102129	-0.0888987	-0.180888	-0.124842	-0.187864	-0.171913	-0.107964	-0.0746395	-0.154896	-0.0167269
Mtr.39968.1.S1_at	-0.268213	-0.186088	0.0201165	0.0216155	-0.0351672	-0.0604383	-0.0944601	0.0210483	-0.0885032	-0.228921	0.0458619	-0.0902823	-0.320615	-0.350499	-0.40291	-0.275792	-0.31262	-0.114916	-0.130817	-0.387121	-0.232988	-0.345057	-0.316637	-0.200901	-0.140153	-0.139288	-0.181922	-0.384353	-0.314894	-0.482773	-0.266268	-0.50034	-0.35627	-0.244658	-0.239961	-0.226745	-0.113329	-0.00692464	0.0460949	-0.0696994	-0.0428664	-0.161041	-0.084809	-0.166275	-0.158231	-0.0978112	-0.0343831	-0.129667	0.00142666
Mtr.1858.1.S1_at	-0.245285	-0.169633	-0.0266737	-0.028349	-0.0683975	-0.0792826	-0.101721	0.0399274	-0.108465	-0.247155	-0.000357575	-0.0967139	-0.292876	-0.315523	-0.414547	-0.263963	-0.288579	-0.165725	-0.140388	-0.391068	-0.212054	-0.321147	-0.295888	-0.177946	-0.157563	-0.165588	-0.152603	-0.379255	-0.284011	-0.487621	-0.246104	-0.496676	-0.335041	-0.228026	-0.228661	-0.206883	-0.169892	-0.0468804	-0.00604447	-0.12861	-0.0563235	-0.198664	-0.138148	-0.235837	-0.195913	-0.166711	-0.0614839	-0.167559	-0.0291232
Mtr.37228.1.S1_at	-0.262094	-0.507599	-0.175773	-0.114585	-0.168648	-0.0926719	-0.179755	-0.282838	-0.180562	-0.435238	-0.153265	-0.142091	-0.504861	-0.470214	-0.556312	-0.337964	-0.329023	-0.300206	-0.0634532	-0.446724	-0.289944	-0.404532	-0.38815	-0.276636	-0.073509	-0.171678	-0.225189	-0.685891	-0.465761	-0.616862	-0.340111	-0.701199	-0.369497	-0.338237	-0.364294	-0.251469	-0.271471	-0.146768	-0.201385	-0.174967	-0.228711	-0.192621	-0.210611	-0.354732	-0.221898	-0.233099	-0.128973	-0.22397	-0.116431
Mtr.16941.1.S1_at	-0.195315	-0.452203	-0.220527	-0.156171	-0.208935	-0.0978577	-0.183053	-0.346297	-0.17851	-0.404612	-0.236172	-0.14176	-0.488242	-0.464026	-0.480603	-0.293371	-0.243528	-0.22885	-0.0341399	-0.390175	-0.242273	-0.328272	-0.327052	-0.230142	-0.0348977	-0.141253	-0.234647	-0.700721	-0.401209	-0.517323	-0.292114	-0.614517	-0.277772	-0.292344	-0.324146	-0.228132	-0.232799	-0.15783	-0.227939	-0.122361	-0.240506	-0.118138	-0.204881	-0.24903	-0.125604	-0.166746	-0.144247	-0.148851	-0.167072
Mtr.49687.1.S1_x_at	-0.240985	-0.222839	-0.0915977	-0.188064	-0.116011	-0.028568	-0.0763793	-0.288544	-0.0691214	-0.123743	-0.080286	-0.0665481	-0.26487	-0.360139	-0.251305	-0.249771	-0.245982	0.0234823	-0.145252	-0.233363	-0.250207	-0.31581	-0.302155	-0.219435	-0.151042	-0.134051	-0.176474	-0.408681	-0.403794	-0.248244	-0.274992	-0.308903	-0.288794	-0.29513	-0.27428	-0.225435	0.0473685	-0.0414995	-0.0635288	0.0151206	-0.122551	-0.0110871	-0.0289129	0.136958	-0.048458	0.0185005	-0.0810189	-0.0215437	-0.0629625
Mtr.20354.1.S1_x_at	-0.234919	-0.274075	-0.135238	-0.24138	-0.131302	-0.0153304	-0.0783269	-0.309669	-0.0817031	-0.135817	-0.133712	-0.0619025	-0.296733	-0.376212	-0.310011	-0.259885	-0.253296	0.00893113	-0.196846	-0.287927	-0.250332	-0.329723	-0.321628	-0.224561	-0.206571	-0.15687	-0.190247	-0.440117	-0.41145	-0.308964	-0.304743	-0.351946	-0.328188	-0.292901	-0.277722	-0.249698	0.00381464	-0.096987	-0.146943	-0.039741	-0.155944	-0.052973	-0.105395	0.0824611	-0.0963054	-0.0413688	-0.132138	-0.0703833	-0.139852
Mtr.20354.1.S1_at	-0.2366	-0.290448	-0.147334	-0.27338	-0.145792	-0.0190207	-0.0818245	-0.312418	-0.0957408	-0.152018	-0.151104	-0.0676781	-0.33329	-0.406273	-0.329889	-0.26565	-0.255028	-0.0120591	-0.217949	-0.297987	-0.255451	-0.341638	-0.331188	-0.228383	-0.226636	-0.166815	-0.21515	-0.455722	-0.420206	-0.318575	-0.312306	-0.368202	-0.332059	-0.299977	-0.281307	-0.255116	-0.0162588	-0.118015	-0.175488	-0.0622129	-0.173333	-0.0732268	-0.111006	0.0639789	-0.105006	-0.0658014	-0.153655	-0.0860893	-0.153219
Mtr.9669.1.S1_at	-0.254116	-0.19098	-0.0481158	-0.113525	-0.0786595	-0.0433876	-0.0936119	-0.169808	-0.0835508	-0.168783	-0.00898834	-0.073075	-0.276518	-0.358972	-0.317483	-0.275913	-0.280628	0.00438376	-0.129548	-0.281416	-0.239083	-0.33149	-0.322177	-0.224168	-0.143074	-0.104784	-0.14972	-0.415304	-0.364625	-0.356918	-0.293604	-0.423846	-0.353933	-0.268586	-0.250319	-0.244828	0.0145289	0.00864807	0.00298783	0.0186329	-0.0411383	-0.013835	-0.0668451	0.105582	-0.0358403	0.0399569	-0.0178056	-0.00301037	-0.0311655
Mtr.27374.1.S1_at	-0.228123	-0.185467	0.0159384	-0.031159	-0.0295642	-0.0432019	-0.0804885	-0.0713953	-0.0685099	-0.157793	0.0453563	-0.059752	-0.264119	-0.309675	-0.339856	-0.246764	-0.251588	0.0360941	-0.0968397	-0.286121	-0.214452	-0.304376	-0.295593	-0.196474	-0.115752	-0.0751835	-0.168553	-0.379937	-0.318302	-0.349646	-0.265024	-0.392379	-0.329219	-0.253918	-0.233671	-0.218722	0.0267523	0.0328909	0.0325669	0.0440958	-0.0290585	-0.0199574	-0.0360067	0.10715	-0.016908	0.0623025	-0.000848636	0.00191866	-0.0106793
Mtr.12473.1.S1_at	-0.262839	-0.182386	-0.0108173	-0.0380932	-0.0697993	-0.0605384	-0.112454	-0.0223723	-0.108862	-0.249082	0.00361276	-0.100305	-0.40047	-0.418146	-0.408725	-0.310122	-0.309365	-0.0516908	-0.0942887	-0.385487	-0.270432	-0.372607	-0.353054	-0.235554	-0.102682	-0.142026	-0.273553	-0.464293	-0.409016	-0.429328	-0.283858	-0.492125	-0.344873	-0.302521	-0.309447	-0.231	0.00459192	0.0774198	0.120421	0.00905164	-0.014173	-0.0484046	-0.0333568	0.00465258	-0.0645086	0.0301494	-0.00291992	-0.0335506	-0.00213624
Mtr.11212.1.S1_s_at	-0.222602	-0.168088	0.047123	0.0198322	-0.00828514	-0.0219454	-0.0627811	0.0254822	-0.0679273	-0.198806	0.0351334	-0.0686491	-0.365883	-0.374867	-0.397286	-0.264989	-0.260807	0.023321	-0.0777548	-0.339165	-0.228723	-0.328429	-0.331283	-0.200341	-0.0813143	-0.0858529	-0.2544	-0.428383	-0.34419	-0.43519	-0.279411	-0.458762	-0.319545	-0.27372	-0.270622	-0.224699	0.0143869	0.0580299	0.0773402	0.0599479	-0.0013541	-0.0298993	-0.0354792	0.0752902	-0.0255768	0.0370064	-0.00532214	0.00254871	0.0182218
Mtr.40438.1.S1_at	-0.367418	-0.248587	-0.0649431	-0.236785	-0.124552	-0.0556712	-0.139093	-0.18164	-0.149203	-0.339541	-0.0821249	-0.130599	-0.564603	-0.591522	-0.516833	-0.439812	-0.426606	-0.124207	-0.230406	-0.480511	-0.391546	-0.512845	-0.496455	-0.344071	-0.224304	-0.186893	-0.370491	-0.630673	-0.5589	-0.498215	-0.399808	-0.602887	-0.446917	-0.442327	-0.439936	-0.356459	-0.0914147	-0.0352348	-0.0345893	-0.0917034	-0.189346	-0.124349	-0.0962838	-0.0189776	-0.13109	-0.0561296	-0.125537	-0.104054	0.0134602
	-19.0163	-27.675	-18.4427	-23.4112	-17.1053	-7.71219	-13.6874	-29.5951	-14.7416	-27.3465	-19.0611	-11.6594	-32.8546	-33.8405	-34.7255	-22.227	-21.5112	-19.1649	-17.5231	-30.9712	-20.5431	-27.8198	-26.5897	-18.5215	-17.6736	-16.5775	-19.1595	-45.4425	-34.6102	-36.2765	-24.7878	-40.9021	-26.1375	-23.6964	-24.5448	-20.3635	-20.3227	-19.2884	-24.2019	-18.9554	-24.2923	-17.6527	-20.3212	-20.7234	-19.0091	-19.945	-18.8826	-18.965	-15.5333
	-0.237704	-0.345937	-0.230534	-0.29264	-0.213816	-0.0964024	-0.171092	-0.369939	-0.18427	-0.341831	-0.238264	-0.145742	-0.410683	-0.423007	-0.434068	-0.277837	-0.26889	-0.239561	-0.219039	-0.38714	-0.256788	-0.347748	-0.332371	-0.231519	-0.22092	-0.207219	-0.239494	-0.568031	-0.432628	-0.453456	-0.309847	-0.511276	-0.326719	-0.296205	-0.30681	-0.254544	-0.254034	-0.241105	-0.302524	-0.236943	-0.303653	-0.220658	-0.254015	-0.259043	-0.237614	-0.249313	-0.236033	-0.237063	-0.194167
[truncated: 33 more columns]
