# Supplementary material for: Cleaning the Medicago Microarray Database to Improve Gene Function Analysis
Source: Plants (Basel). 2021 Jun 18;10(6):1240. doi: 10.3390/plants10061240 (PMC8234645; doi:10.3390/plants10061240)
Supplement: Supplementary file 1 [file plants-10-01240-s001.zip › Table S13_Marzorati-Difference-Pearson-Mevalonate-Kinase.xlsx]

## Sheet: Linear (A)
Table S13 A: Pearson correlation coefficient between linear values of Mtr.41545.1.S1_at and of saponins’ gene list using the original (column A), the cleaned dataset (column C); column E represents the difference between Cleaned and Original; column F is the Affymetrix code.
The data in columns A and C are the same as in column AV of Table S11 A-B
Original		Cleaned		Δ(Cleaned-Original)	Affymetrix code
Column AV of Table S11 A		Column AV of Table S11 B
Mtr.41545.1.S1_at		Mtr.41545.1.S1_at
0.115039		0.190459		0.0754202	Mtr.45032.1.S1_at
0.0756585		0.234548		0.158889	Mtr.44176.1.S1_at
0.596832		0.87584		0.279008	Mtr.10468.1.S1_at
0.586038		0.712859		0.126821	Mtr.43079.1.S1_at
0.4356		0.581991		0.146391	Mtr.660.1.S1_at
0.218996		0.332638		0.113642	Mtr.31626.1.S1_at
0.234158		0.343411		0.109254	Mtr.32297.1.S1_at
0.233856		0.457147		0.223291	Mtr.16871.1.S1_at
0.186605		0.162503		-0.0241025	Mtr.4434.1.S1_s_at
0.363835		0.219128		-0.144707	Mtr.29248.1.S1_at
0.768498		0.70289		-0.0656082	Mtr.2438.1.S1_at
0.312251		0.235365		-0.076886	Mtr.45966.1.S1_at
0.560908		-0.136154		-0.697062	Mtr.36022.1.S1_at
0.362763		0.0818512		-0.280912	Mtr.30543.1.S1_at
0.223851		-0.161753		-0.385604	Mtr.27716.1.S1_at
-0.0515125		-0.0925791		-0.0410665	Mtr.43727.1.S1_at
-0.0581069		-0.0843537		-0.0262468	Mtr.43727.1.S1_s_at
0.527556		0.853467		0.325911	Mtr.17661.1.S1_at
0.432806		0.637905		0.205099	Mtr.18630.1.S1_at
0.464371		0.219024		-0.245347	Mtr.24681.1.S1_at
-0.0587263		-0.120264		-0.0615378	Mtr.46511.1.S1_at
-0.0641068		-0.131386		-0.0672792	Mtr.46511.1.S1_x_at
-0.0603726		-0.132954		-0.0725815	Mtr.46514.1.S1_x_at
-0.0795483		-0.133823		-0.0542748	Mtr.46512.1.S1_at
0.309008		0.546095		0.237087	Mtr.32384.1.S1_s_at
0.235061		0.398956		0.163895	Mtr.32384.1.S1_at
0.522371		0.204585		-0.317786	Mtr.31949.1.S1_at
0.381525		-0.0811364		-0.462661	Mtr.24674.1.S1_at
0.148238		0.00415095		-0.144087	Mtr.31948.1.S1_at
0.146381		0.0202246		-0.126157	Mtr.46515.1.S1_at
-0.0146553		-0.0284262		-0.013771	Mtr.45467.1.S1_at
0.180102		-0.0773395		-0.257441	Mtr.24677.1.S1_at
-0.0469588		-0.072237		-0.0252782	Mtr.46514.1.S1_s_at
-0.0529956		-0.125068		-0.0720723	Mtr.46510.1.S1_x_at
-0.0454258		-0.188984		-0.143558	Mtr.46510.1.S1_at
-0.0442111		-0.115484		-0.0712729	Mtr.36453.1.S1_at
0.570188		0.842389		0.2722	Mtr.37431.1.S1_at
0.569881		0.874636		0.304755	Mtr.44181.1.S1_at
0.518872		0.800354		0.281482	Mtr.10429.1.S1_at
0.531466		0.844503		0.313037	Mtr.37324.1.S1_at
0.62839		0.776362		0.147972	Mtr.10691.1.S1_at
0.444165		0.765674		0.321509	Mtr.22314.1.S1_at
0.734592		0.712128		-0.022464	Mtr.40158.1.S1_at
0.395247		0.761411		0.366163	Mtr.47061.1.S1_at
0.419409		0.785763		0.366354	Mtr.27463.1.S1_s_at
0.374942		0.699383		0.324441	Mtr.40874.1.S1_at
1		1		0	Mtr.41545.1.S1_at
0.518901		0.884275		0.365374	Mtr.16327.1.S1_at
0.450985		0.569639		0.118654	Mtr.10397.1.S1_at
0.512619		0.685381		0.172762	Mtr.32309.1.S1_at
0.228815		0.496304		0.267488	Mtr.38462.1.S1_at
0.206145		-0.18831		-0.394455	Mtr.2409.1.S1_at
0.132767		0.277487		0.14472	Mtr.29262.1.S1_at
0.503487		0.817619		0.314132	Mtr.43018.1.S1_at
0.433498		0.675332		0.241834	Mtr.37299.1.S1_at
0.461099		0.741182		0.280082	Mtr.37298.1.S1_at
-0.0693222		-0.133539		-0.0642169	Mtr.4947.1.S1_at
0.0106608		0.0211323		0.0104716	Mtr.43267.1.S1_at
0.100382		0.171449		0.0710675	Mtr.41821.1.S1_at
0.451909		0.785733		0.333824	Mtr.31199.1.S1_s_at
0.456305		0.61661		0.160305	Mtr.37864.1.S1_at
0.233523		0.331193		0.0976692	Mtr.28860.1.S1_at
0.224067		0.329526		0.105459	Mtr.49925.1.S1_at
0.294814		0.43557		0.140756	Mtr.49924.1.S1_s_at
0.356077		0.529386		0.173309	Mtr.8618.1.S1_at
0.079859		0.191389		0.11153	Mtr.43118.1.S1_s_at
0.417866		0.570265		0.152399	Mtr.43117.1.S1_at
0.205573		0.27223		0.0666577	Mtr.41475.1.S1_at
0.115771		0.201404		0.085633	Mtr.27378.1.S1_at
0.113323		0.196913		0.0835904	Mtr.39968.1.S1_at
0.0834047		0.14092		0.057515	Mtr.1858.1.S1_at
0.276807		0.511897		0.23509	Mtr.37228.1.S1_at
0.335069		0.485531		0.150462	Mtr.16941.1.S1_at
0.502311		0.782048		0.279737	Mtr.49687.1.S1_x_at
0.497063		0.770772		0.273709	Mtr.20354.1.S1_x_at
0.50766		0.770293		0.262634	Mtr.20354.1.S1_at
0.43707		0.730224		0.293154	Mtr.9669.1.S1_at
0.437724		0.724978		0.287254	Mtr.27374.1.S1_at
0.656289		0.85835		0.202061	Mtr.12473.1.S1_at
0.448882		0.640943		0.192061	Mtr.11212.1.S1_s_at
0.638945		0.803278		0.164332	Mtr.40438.1.S1_at
				6.39991	Sum
				0.0799989	Mean difference

## Sheet: Log (B)
Table S13 B: Pearson correlation coefficient between Log values of Mtr.41545.1.S1_at and of saponins’ gene list using the original (column A), the cleaned dataset (column C); column E represents the difference between Cleaned and Original; column F is the Affymetrix code.
The data in columns A and C are the same as in column AV of Table S12 A -B
Original		Cleaned		Δ(Cleaned-Original)	Affymetrix code
Column AV of Table S12 A		Column AV of Table S12 B
Mtr.41545.1.S1_at		Mtr.41545.1.S1_at
0.583126		0.387822		-0.195304	Mtr.45032.1.S1_at
0.644477		0.36443		-0.280047	Mtr.44176.1.S1_at
0.832992		0.731524		-0.101468	Mtr.10468.1.S1_at
0.914118		0.77808		-0.136039	Mtr.43079.1.S1_at
0.716207		0.575089		-0.141119	Mtr.660.1.S1_at
0.461452		0.402261		-0.059191	Mtr.31626.1.S1_at
0.518264		0.340628		-0.177636	Mtr.32297.1.S1_at
0.811796		0.593397		-0.218399	Mtr.16871.1.S1_at
0.499119		0.277564		-0.221555	Mtr.4434.1.S1_s_at
0.656761		0.184928		-0.471833	Mtr.29248.1.S1_at
0.819855		0.653452		-0.166403	Mtr.2438.1.S1_at
0.517914		0.356379		-0.161535	Mtr.45966.1.S1_at
0.408161		-0.349433		-0.757593	Mtr.36022.1.S1_at
0.684775		0.147407		-0.537368	Mtr.30543.1.S1_at
0.467236		-0.219097		-0.686333	Mtr.27716.1.S1_at
0.375505		0.0222888		-0.353217	Mtr.43727.1.S1_at
0.473461		0.163077		-0.310384	Mtr.43727.1.S1_s_at
0.857245		0.754666		-0.10258	Mtr.17661.1.S1_at
0.836022		0.729153		-0.106869	Mtr.18630.1.S1_at
0.721079		0.206499		-0.51458	Mtr.24681.1.S1_at
0.312448		-0.0552425		-0.36769	Mtr.46511.1.S1_at
0.424306		-0.0699948		-0.494301	Mtr.46511.1.S1_x_at
0.260998		-0.274669		-0.535668	Mtr.46514.1.S1_x_at
0.229621		-0.105774		-0.335395	Mtr.46512.1.S1_at
0.795558		0.695165		-0.100393	Mtr.32384.1.S1_s_at
0.706515		0.574418		-0.132097	Mtr.32384.1.S1_at
0.559792		0.19279		-0.367002	Mtr.31949.1.S1_at
0.644315		-0.209959		-0.854274	Mtr.24674.1.S1_at
0.645698		0.104319		-0.541379	Mtr.31948.1.S1_at
0.657089		-0.00985226		-0.666941	Mtr.46515.1.S1_at
0.369626		-0.049928		-0.419554	Mtr.45467.1.S1_at
0.601144		-0.195587		-0.796731	Mtr.24677.1.S1_at
0.493094		0.0714914		-0.421602	Mtr.46514.1.S1_s_at
0.273902		-0.15708		-0.430982	Mtr.46510.1.S1_x_at
0.13969		-0.381037		-0.520727	Mtr.46510.1.S1_at
0.281092		-0.0591712		-0.340263	Mtr.36453.1.S1_at
0.904967		0.772578		-0.132388	Mtr.37431.1.S1_at
0.922606		0.892533		-0.0300727	Mtr.44181.1.S1_at
0.900494		0.768964		-0.13153	Mtr.10429.1.S1_at
0.891241		0.79828		-0.092961	Mtr.37324.1.S1_at
0.917618		0.809496		-0.108122	Mtr.10691.1.S1_at
0.84441		0.76333		-0.0810802	Mtr.22314.1.S1_at
0.871035		0.687617		-0.183418	Mtr.40158.1.S1_at
0.806686		0.640735		-0.165952	Mtr.47061.1.S1_at
0.831325		0.783509		-0.047816	Mtr.27463.1.S1_s_at
0.807712		0.6957		-0.112012	Mtr.40874.1.S1_at
1		1		0	Mtr.41545.1.S1_at
0.893223		0.864099		-0.0291236	Mtr.16327.1.S1_at
0.737535		0.649769		-0.087766	Mtr.10397.1.S1_at
0.721985		0.572248		-0.149737	Mtr.32309.1.S1_at
0.841334		0.6443		-0.197034	Mtr.38462.1.S1_at
0.656592		-0.151005		-0.807597	Mtr.2409.1.S1_at
0.733857		0.321109		-0.412747	Mtr.29262.1.S1_at
0.762277		0.740484		-0.0217921	Mtr.43018.1.S1_at
0.712425		0.712959		0.000534201	Mtr.37299.1.S1_at
0.775245		0.69322		-0.0820249	Mtr.37298.1.S1_at
0.275928		-0.150618		-0.426546	Mtr.4947.1.S1_at
0.538259		0.197327		-0.340933	Mtr.43267.1.S1_at
0.592567		0.497521		-0.0950466	Mtr.41821.1.S1_at
0.719982		0.704266		-0.0157157	Mtr.31199.1.S1_s_at
0.887978		0.760434		-0.127544	Mtr.37864.1.S1_at
0.714093		0.459426		-0.254668	Mtr.28860.1.S1_at
0.597723		0.439095		-0.158628	Mtr.49925.1.S1_at
0.618791		0.488051		-0.13074	Mtr.49924.1.S1_s_at
0.781016		0.649563		-0.131453	Mtr.8618.1.S1_at
0.682285		0.504948		-0.177337	Mtr.43118.1.S1_s_at
0.850352		0.724105		-0.126247	Mtr.43117.1.S1_at
0.503018		0.465313		-0.0377042	Mtr.41475.1.S1_at
0.541419		0.466779		-0.0746395	Mtr.27378.1.S1_at
0.55737		0.522987		-0.0343831	Mtr.39968.1.S1_at
0.479599		0.418116		-0.0614839	Mtr.1858.1.S1_at
0.797409		0.668435		-0.128973	Mtr.37228.1.S1_at
0.823069		0.678822		-0.144247	Mtr.16941.1.S1_at
0.659011		0.577992		-0.0810189	Mtr.49687.1.S1_x_at
0.694991		0.562853		-0.132138	Mtr.20354.1.S1_x_at
0.703457		0.549802		-0.153655	Mtr.20354.1.S1_at
0.688014		0.670208		-0.0178056	Mtr.9669.1.S1_at
0.613198		0.612349		-0.000848636	Mtr.27374.1.S1_at
0.715191		0.712271		-0.00291992	Mtr.12473.1.S1_at
0.611271		0.605949		-0.00532214	Mtr.11212.1.S1_s_at
0.792567		0.667031		-0.125537	Mtr.40438.1.S1_at
				-18.8826	Sum
				-0.236033	Mean difference
