# Supplementary material for: Cleaning the Medicago Microarray Database to Improve Gene Function Analysis
Source: Plants (Basel). 2021 Jun 18;10(6):1240. doi: 10.3390/plants10061240 (PMC8234645; doi:10.3390/plants10061240)
Supplement: Supplementary file 1 [file plants-10-01240-s001.zip › Table S14_Marzorati-bHLH-List.xlsx]

## Sheet: Foglio1
Table S14: List of the 168 genes bHLH transcriptional factor family members analysed. They were selected from PlantRegMap (http://planttfdb.gao-lab.org/family.php?sp=Mtr&fam=bHLH ) in February 2020 [43, 44]
Mtr.45454.1.S1_at
Mtr.33494.1.S1_at
Mtr.1566.1.S1_at
Mtr.1885.1.S1_at
Mtr.11703.1.S1_at
Mtr.38780.1.S1_at
Mtr.50163.1.S1_at
Mtr.23988.1.S1_at
Mtr.39288.1.S1_at
Mtr.45444.1.S1_at
Mtr.19560.1.S1_at
Mtr.42299.1.S1_at
Mtr.43328.1.S1_at
Mtr.9143.1.S1_at
Mtr.22479.1.S1_at
Mtr.21313.1.S1_at
Mtr.38605.1.S1_at
Mtr.5576.1.S1_s_at
Mtr.9848.1.S1_at
Mtr.24842.1.S1_at
Mtr.27377.1.S1_at
Mtr.27377.1.S1_s_at
Mtr.41865.1.S1_at
Mtr.41928.1.S1_at
Mtr.49670.1.S1_at
Mtr.27247.1.S1_at
Mtr.43615.1.S1_at
Mtr.25887.1.S1_at
Mtr.7448.1.S1_s_at
Mtr.25885.1.S1_s_at
Mtr.35725.1.S1_at
Mtr.12342.1.S1_at
Mtr.32218.1.S1_s_at
Mtr.16587.1.S1_at
Mtr.4545.1.S1_s_at
Mtr.28002.1.S1_at
Mtr.48694.1.S1_at
Mtr.37926.1.S1_at
Mtr.8894.1.S1_at
Mtr.44201.1.S1_at
Mtr.51379.1.S1_at
Mtr.22854.1.S1_at
Mtr.33275.1.S1_s_at
Mtr.15712.1.S1_at
Mtr.15713.1.S1_at
Mtr.9990.1.S1_at
Mtr.12429.1.S1_at
Mtr.5024.1.S1_at
Mtr.43459.1.S1_at
Mtr.13161.1.S1_at
Mtr.41038.1.S1_at
Mtr.38819.1.S1_s_at
Mtr.3451.1.S1_s_at
Mtr.3879.1.S1_at
Mtr.35493.1.S1_at
Mtr.12441.1.S1_at
Mtr.43204.1.S1_at
Mtr.13973.1.S1_s_at
Mtr.17802.1.S1_at
Mtr.10993.1.S1_at
Mtr.44005.1.S1_at
Mtr.11882.1.S1_at
Mtr.39090.1.S1_at
Mtr.11697.1.S1_at
Mtr.42097.1.S1_at
Mtr.9503.1.S1_at
Mtr.41283.1.S1_at
Mtr.47758.1.S1_at
Mtr.38381.1.S1_at
Mtr.7025.1.S1_at
Mtr.50973.1.S1_at
Mtr.38245.1.S1_at
Mtr.9397.1.S1_at
Mtr.13664.1.S1_s_at
Mtr.24226.1.S1_s_at
Mtr.42304.1.S1_at
Mtr.27274.1.S1_at
Mtr.35128.1.S1_at
Mtr.41358.1.S1_at
Mtr.45719.1.S1_at
Mtr.8357.1.S1_s_at
Mtr.18518.1.S1_at
Mtr.50803.1.S1_at
Mtr.50445.1.S1_at
Mtr.25821.1.S1_at
Mtr.627.1.S1_s_at
Mtr.627.1.S1_at
Mtr.27993.1.S1_s_at
Mtr.14760.1.S1_at
Mtr.22988.1.S1_at
Mtr.32292.1.S1_at
Mtr.47654.1.S1_at
Mtr.11605.1.S1_s_at
Mtr.22986.1.S1_at
Mtr.19721.1.S1_at
Mtr.37837.1.S1_at
Mtr.37837.1.S1_s_at
Mtr.37838.1.S1_at
Mtr.48558.1.S1_at
Mtr.11394.1.S1_at
Mtr.35648.1.S1_at
Mtr.3182.1.S1_at
Mtr.253.1.S1_at
Mtr.255.1.S1_at
Mtr.25285.1.S1_at
Mtr.25287.1.S1_at
Mtr.40873.1.S1_at
Mtr.49495.1.S1_at
Mtr.50930.1.S1_at
Mtr.41088.1.S1_at
Mtr.8657.1.S1_at
Mtr.14710.1.S1_at
Mtr.14711.1.S1_at
Mtr.27107.1.S1_at
Mtr.33785.1.S1_at
Mtr.12820.1.S1_at
Mtr.31213.1.S1_s_at
Mtr.35687.1.S1_at
Mtr.13382.1.S1_at
Mtr.42781.1.S1_at
Mtr.42126.1.S1_at
Mtr.27030.1.S1_at
Mtr.47332.1.S1_at
Mtr.47333.1.S1_at
Mtr.5263.1.S1_at
Mtr.11023.1.S1_at
Mtr.39924.1.S1_at
Mtr.20531.1.S1_at
Mtr.20533.1.S1_at
Mtr.38013.1.S1_at
Mtr.10755.1.S1_at
Mtr.34737.1.S1_at
Mtr.37400.1.S1_at
Mtr.38322.1.S1_at
Mtr.43316.1.S1_at
Mtr.652.1.S1_at
Mtr.47943.1.S1_at
Mtr.47943.1.S1_s_at
Mtr.15416.1.S1_at
Mtr.14223.1.S1_at
Mtr.17497.1.S1_at
Mtr.4083.1.S1_at
Mtr.4083.1.S1_s_at
Mtr.42111.1.S1_at
Mtr.45066.1.S1_at
Mtr.6059.1.S1_at
Mtr.22769.1.S1_at
Mtr.21498.1.S1_at
Mtr.4966.1.S1_at
Mtr.4966.1.S1_s_at
Mtr.28568.1.S1_at
Mtr.8411.1.S1_at
Mtr.48296.1.S1_at
Mtr.10652.1.S1_at
Mtr.35741.1.S1_at
Mtr.27133.1.S1_at
Mtr.10190.1.S1_at
Mtr.38762.1.S1_at
Mtr.22076.1.S1_at
Mtr.9429.1.S1_at
Mtr.42251.1.S1_at
Mtr.34810.1.S1_at
Mtr.38526.1.S1_at
Mtr.41404.1.S1_at
Mtr.24270.1.S1_s_at
Mtr.28699.1.S1_s_at
Mtr.12392.1.S1_at
Mtr.38588.1.S1_at
