# Supplementary material for: Cleaning the Medicago Microarray Database to Improve Gene Function Analysis
Source: Plants (Basel). 2021 Jun 18;10(6):1240. doi: 10.3390/plants10061240 (PMC8234645; doi:10.3390/plants10061240)
Supplement: Supplementary file 1 [file plants-10-01240-s001.zip › Table S15_Marzorati-bHLH-Log-Pearson.xlsx]

## Sheet: Log Original A
Table S15 A: Logarithmic Pearson correlation coefficient for bHLH genes using the original dataset
	Mtr.45454.1.S1_at	Mtr.33494.1.S1_at	Mtr.1566.1.S1_at	Mtr.1885.1.S1_at	Mtr.11703.1.S1_at	Mtr.38780.1.S1_at	Mtr.50163.1.S1_at	Mtr.23988.1.S1_at	Mtr.39288.1.S1_at	Mtr.45444.1.S1_at	Mtr.19560.1.S1_at	Mtr.42299.1.S1_at	Mtr.43328.1.S1_at	Mtr.9143.1.S1_at	Mtr.22479.1.S1_at	Mtr.21313.1.S1_at	Mtr.38605.1.S1_at	Mtr.5576.1.S1_s_at	Mtr.9848.1.S1_at	Mtr.24842.1.S1_at	Mtr.27377.1.S1_at	Mtr.27377.1.S1_s_at	Mtr.41865.1.S1_at	Mtr.41928.1.S1_at	Mtr.49670.1.S1_at	Mtr.27247.1.S1_at	Mtr.43615.1.S1_at	Mtr.25887.1.S1_at	Mtr.7448.1.S1_s_at	Mtr.25885.1.S1_s_at	Mtr.35725.1.S1_at	Mtr.12342.1.S1_at	Mtr.32218.1.S1_s_at	Mtr.16587.1.S1_at	Mtr.4545.1.S1_s_at	Mtr.28002.1.S1_at	Mtr.48694.1.S1_at	Mtr.37926.1.S1_at	Mtr.8894.1.S1_at	Mtr.44201.1.S1_at	Mtr.51379.1.S1_at	Mtr.22854.1.S1_at	Mtr.33275.1.S1_s_at	Mtr.15712.1.S1_at	Mtr.15713.1.S1_at	Mtr.9990.1.S1_at	Mtr.12429.1.S1_at	Mtr.5024.1.S1_at	Mtr.43459.1.S1_at
Mtr.45454.1.S1_at	1	0.758456	0.325073	0.342917	0.283077	0.319564	-0.0776941	0.33116	0.44173	0.147989	0.501574	0.268369	0.595561	0.461522	0.519372	0.481002	0.269576	0.198379	0.198436	0.106005	0.605489	0.561276	0.481328	0.567496	0.527469	0.173327	0.0737209	-0.0579177	-0.0678977	-0.0752327	-0.12732	0.222436	0.276	-0.0703147	-0.0666859	0.397838	0.50831	-0.190003	-0.181792	0.674807	0.0201215	0.0569943	0.0848683	0.472046	0.451218	0.316756	0.467661	0.0765287	0.161546
Mtr.33494.1.S1_at	0.758456	1	0.16655	0.229873	0.197532	0.220728	-0.0460181	0.302415	0.517693	0.157674	0.572751	0.388308	0.637314	0.513213	0.478423	0.38822	0.2375	0.179081	0.153512	-0.0575083	0.708656	0.621712	0.504595	0.637389	0.479209	0.106736	-0.0102644	-0.0304038	-0.0309704	-0.0858559	-0.149092	0.268814	0.310222	-0.0226079	-0.0160731	0.467165	0.509084	-0.222148	-0.21347	0.658124	0.00879444	0.0588835	0.102376	0.471851	0.447719	0.276427	0.553013	0.0246976	0.150364
Mtr.1566.1.S1_at	0.325073	0.16655	1	0.882299	0.593219	0.507246	0.0162376	0.324219	0.395645	0.40668	0.415693	0.0776485	0.341043	0.435933	0.0586722	0.55791	0.456539	0.459898	0.46668	0.452744	0.219567	0.179192	0.151972	0.23483	0.621658	0.447216	0.548181	0.267478	0.225113	0.169698	0.164851	0.317898	0.295197	0.33149	0.335742	0.441221	0.402636	0.341007	0.330139	0.0850149	0.339722	0.419845	0.355208	0.253267	0.296406	0.513243	0.444155	0.31972	0.461552
Mtr.1885.1.S1_at	0.342917	0.229873	0.882299	1	0.681247	0.416495	0.126781	0.302548	0.452169	0.428773	0.502425	0.179775	0.420918	0.483497	0.0265692	0.576837	0.396455	0.453303	0.460749	0.534211	0.195542	0.127817	0.105253	0.234953	0.676023	0.470997	0.596735	0.407016	0.316977	0.297176	0.287851	0.428499	0.300148	0.418653	0.40315	0.360781	0.387021	0.441119	0.451584	0.0912638	0.460214	0.447718	0.334667	0.274702	0.322289	0.487396	0.529034	0.384658	0.556709
Mtr.11703.1.S1_at	0.283077	0.197532	0.593219	0.681247	1	0.620299	0.41318	0.405811	0.70022	0.470249	0.763096	0.549596	0.5972	0.731094	0.0651057	0.58572	0.607598	0.660285	0.731973	0.689844	0.330788	0.272086	0.247608	0.311571	0.690975	0.586142	0.652028	0.652087	0.631798	0.467706	0.451188	0.765271	0.635375	0.621114	0.587461	0.368696	0.369539	0.559144	0.56573	0.140703	0.70155	0.496539	0.424882	0.481881	0.522441	0.550453	0.76135	0.55454	0.773179
Mtr.38780.1.S1_at	0.319564	0.220728	0.507246	0.416495	0.620299	1	0.0322657	0.317795	0.394546	0.268969	0.537387	0.329208	0.334434	0.551918	0.112091	0.316028	0.567053	0.502844	0.544111	0.358932	0.513216	0.575318	0.604416	0.306501	0.508472	0.255331	0.42632	0.234612	0.200008	0.0787376	0.0705359	0.35625	0.514388	0.169303	0.19033	0.51386	0.375509	0.156411	0.152748	0.174018	0.31405	0.257222	0.30349	0.512457	0.455313	0.486308	0.452169	0.301715	0.397239
Mtr.50163.1.S1_at	-0.0776941	-0.0460181	0.0162376	0.126781	0.41318	0.0322657	1	-0.121962	0.26146	0.103976	0.32907	0.418373	0.173558	0.243137	-0.143053	0.0977686	0.235151	0.26444	0.3501	0.301099	-0.0891194	-0.128762	-0.159459	-0.0706206	0.0973845	0.317235	0.217579	0.698706	0.652329	0.720826	0.7167	0.572696	0.416666	0.619421	0.583962	-0.108561	-0.108305	0.62392	0.61335	-0.148436	0.59429	0.175473	0.143734	0.0711095	0.165849	0.101636	0.370339	0.63971	0.458405
Mtr.23988.1.S1_at	0.33116	0.302415	0.324219	0.302548	0.405811	0.317795	-0.121962	1	0.473182	0.494689	0.42296	0.153753	0.414611	0.417037	0.183791	0.364482	0.427626	0.423661	0.423273	0.23557	0.207435	0.178048	0.114603	0.121544	0.248991	0.247033	0.264205	0.112198	0.165486	0.049924	0.054505	0.332367	0.426308	0.220753	0.219955	0.209602	0.331351	0.0313552	0.0451535	0.282356	0.193818	0.347333	0.398857	0.41354	0.411878	0.234608	0.411064	0.00338014	0.314877
Mtr.39288.1.S1_at	0.44173	0.517693	0.395645	0.452169	0.70022	0.394546	0.26146	0.473182	1	0.479927	0.866672	0.622318	0.775381	0.810159	0.378387	0.471025	0.603978	0.653486	0.62958	0.454444	0.542301	0.471967	0.40064	0.464693	0.588184	0.431365	0.375966	0.421187	0.448732	0.352941	0.289948	0.673149	0.605652	0.466838	0.424495	0.469516	0.33953	0.291823	0.288042	0.378895	0.550596	0.45109	0.439685	0.593585	0.563812	0.404255	0.860485	0.394477	0.649637
Mtr.45444.1.S1_at	0.147989	0.157674	0.40668	0.428773	0.470249	0.268969	0.103976	0.494689	0.479927	1	0.429877	0.322587	0.286317	0.420307	0.00516965	0.320901	0.502176	0.54076	0.551425	0.382572	0.108336	0.0547367	0.00752753	-0.00974546	0.346286	0.339789	0.473482	0.390309	0.41058	0.288447	0.311263	0.493925	0.490027	0.378672	0.351953	0.330113	0.222982	0.301057	0.329938	0.027521	0.517882	0.793729	0.815316	0.330806	0.382779	0.361463	0.439603	0.309408	0.444086
Mtr.19560.1.S1_at	0.501574	0.572751	0.415693	0.502425	0.763096	0.537387	0.32907	0.42296	0.866672	0.429877	1	0.703638	0.838812	0.913969	0.409863	0.595072	0.663275	0.681014	0.692759	0.510968	0.624299	0.560043	0.49853	0.499101	0.702507	0.475866	0.426592	0.472614	0.495028	0.348639	0.277902	0.769056	0.746744	0.481608	0.456012	0.516209	0.480981	0.303525	0.286022	0.36997	0.540622	0.373693	0.385333	0.692678	0.62874	0.54125	0.936782	0.458636	0.696447
Mtr.42299.1.S1_at	0.268369	0.388308	0.0776485	0.179775	0.549596	0.329208	0.418373	0.153753	0.622318	0.322587	0.703638	1	0.522776	0.704051	0.0228786	0.327812	0.554325	0.618189	0.568268	0.379095	0.453973	0.428958	0.376158	0.341312	0.445646	0.47621	0.48975	0.65774	0.679947	0.417471	0.371919	0.774125	0.736228	0.490092	0.472376	0.466463	0.216329	0.339077	0.332285	0.103553	0.583925	0.319354	0.340317	0.375931	0.379305	0.51711	0.735133	0.499169	0.698469
Mtr.43328.1.S1_at	0.595561	0.637314	0.341043	0.420918	0.5972	0.334434	0.173558	0.414611	0.775381	0.286317	0.838812	0.522776	1	0.721607	0.537494	0.541137	0.384565	0.400828	0.415789	0.287813	0.640155	0.554996	0.474639	0.604572	0.599801	0.326299	0.223483	0.262273	0.309771	0.145657	0.0697575	0.570375	0.524942	0.38766	0.365156	0.356137	0.497124	0.0824528	0.0695635	0.50982	0.371152	0.173076	0.18578	0.579145	0.529928	0.391789	0.822819	0.233473	0.527248
Mtr.9143.1.S1_at	0.461522	0.513213	0.435933	0.483497	0.731094	0.551918	0.243137	0.417037	0.810159	0.420307	0.913969	0.704051	0.721607	1	0.355681	0.611086	0.784692	0.798956	0.756748	0.552045	0.592167	0.554632	0.492099	0.459238	0.722198	0.551812	0.512852	0.431487	0.482319	0.29144	0.230472	0.764149	0.789151	0.416903	0.397804	0.589434	0.476841	0.29653	0.279682	0.335892	0.511532	0.398468	0.418461	0.672941	0.606569	0.634308	0.919798	0.445741	0.736648
Mtr.22479.1.S1_at	0.519372	0.478423	0.0586722	0.0265692	0.0651057	0.112091	-0.143053	0.183791	0.378387	0.00516965	0.409863	0.0228786	0.537494	0.355681	1	0.323126	0.13676	0.0665278	0.0673074	0.048171	0.478511	0.446952	0.403253	0.419644	0.304234	-0.0306333	-0.182782	-0.345249	-0.257968	-0.232171	-0.286204	-0.00481543	0.08825	-0.173206	-0.184263	0.179107	0.265435	-0.333026	-0.335164	0.589112	-0.160947	-0.10779	-0.0371825	0.49357	0.42067	0.113341	0.333597	-0.0769843	-0.0451388
Mtr.21313.1.S1_at	0.481002	0.38822	0.55791	0.576837	0.58572	0.316028	0.0977686	0.364482	0.471025	0.320901	0.595072	0.327812	0.541137	0.611086	0.323126	1	0.475045	0.499538	0.519067	0.602552	0.401674	0.313281	0.199357	0.484015	0.753445	0.652223	0.515613	0.227455	0.2637	0.203089	0.17743	0.51131	0.473609	0.265852	0.231701	0.466492	0.439342	0.168677	0.162517	0.274707	0.209889	0.311968	0.244638	0.408145	0.460089	0.655484	0.591731	0.261056	0.482719
Mtr.38605.1.S1_at	0.269576	0.2375	0.456539	0.396455	0.607598	0.567053	0.235151	0.427626	0.603978	0.502176	0.663275	0.554325	0.384565	0.784692	0.13676	0.475045	1	0.92354	0.903456	0.550965	0.29749	0.314083	0.269986	0.149955	0.530381	0.602184	0.589045	0.436709	0.5196	0.374496	0.354191	0.691247	0.796084	0.366397	0.362764	0.552856	0.286923	0.403075	0.397697	0.0630133	0.484657	0.504125	0.557365	0.53145	0.548286	0.629417	0.692454	0.459296	0.671138
Mtr.5576.1.S1_s_at	0.198379	0.179081	0.459898	0.453303	0.660285	0.502844	0.26444	0.423661	0.653486	0.54076	0.681014	0.618189	0.400828	0.798956	0.0665278	0.499538	0.92354	1	0.89868	0.642659	0.274585	0.287991	0.220616	0.161413	0.575307	0.633869	0.672909	0.529227	0.585725	0.434827	0.405904	0.73675	0.804532	0.460828	0.438309	0.542118	0.233317	0.474387	0.444821	-0.0198095	0.554322	0.571795	0.587856	0.483346	0.470172	0.631845	0.71841	0.50071	0.751701
Mtr.9848.1.S1_at	0.198436	0.153512	0.46668	0.460749	0.731973	0.544111	0.3501	0.423273	0.62958	0.551425	0.692759	0.568268	0.415789	0.756748	0.0673074	0.519067	0.903456	0.89868	1	0.68658	0.206197	0.184606	0.12862	0.107212	0.542488	0.657562	0.655782	0.566698	0.655858	0.50887	0.518112	0.790467	0.797796	0.521501	0.488731	0.426473	0.242006	0.553873	0.56281	-0.000971959	0.57518	0.586962	0.579692	0.569809	0.599489	0.596813	0.699718	0.530098	0.724684
Mtr.24842.1.S1_at	0.106005	-0.0575083	0.452744	0.534211	0.689844	0.358932	0.301099	0.23557	0.454444	0.382572	0.510968	0.379095	0.287813	0.552045	0.048171	0.602552	0.550965	0.642659	0.68658	1	0.0398222	0.0142774	-0.00752412	0.0623585	0.606435	0.685012	0.703429	0.51461	0.521386	0.549554	0.548734	0.626069	0.516194	0.500816	0.457104	0.220712	0.0147276	0.560876	0.551723	-0.0442692	0.474709	0.51888	0.407907	0.33033	0.40173	0.503432	0.500587	0.54263	0.64444
Mtr.27377.1.S1_at	0.605489	0.708656	0.219567	0.195542	0.330788	0.513216	-0.0891194	0.207435	0.542301	0.108336	0.624299	0.453973	0.640155	0.592167	0.478511	0.401674	0.29749	0.274585	0.206197	0.0398222	1	0.949732	0.867721	0.851304	0.617277	0.187573	0.170761	-0.0118575	-0.0451811	-0.140415	-0.208416	0.240489	0.345942	-0.0809535	-0.0910118	0.59188	0.481467	-0.27096	-0.277851	0.583062	0.0598811	0.0389602	0.0860866	0.507665	0.425313	0.461071	0.551434	0.1001	0.217419
Mtr.27377.1.S1_s_at	0.561276	0.621712	0.179192	0.127817	0.272086	0.575318	-0.128762	0.178048	0.471967	0.0547367	0.560043	0.428958	0.554996	0.554632	0.446952	0.313281	0.314083	0.287991	0.184606	0.0142774	0.949732	1	0.929519	0.786847	0.539044	0.11913	0.136249	-0.0699327	-0.101291	-0.199573	-0.260024	0.166445	0.342059	-0.158781	-0.159239	0.587123	0.442138	-0.321423	-0.342881	0.538557	0.0190636	-0.0166507	0.0615059	0.496521	0.380855	0.428223	0.474255	0.0607511	0.174105
Mtr.41865.1.S1_at	0.481328	0.504595	0.151972	0.105253	0.247608	0.604416	-0.159459	0.114603	0.40064	0.00752753	0.49853	0.376158	0.474639	0.492099	0.403253	0.199357	0.269986	0.220616	0.12862	-0.00752412	0.867721	0.929519	1	0.671822	0.449632	0.0142994	0.0882007	-0.0944678	-0.148044	-0.217465	-0.293006	0.0815572	0.258837	-0.193157	-0.184853	0.541724	0.418859	-0.31568	-0.334963	0.483767	0.00969262	-0.065523	0.0135894	0.465501	0.336879	0.343578	0.400751	0.0181523	0.148419
Mtr.41928.1.S1_at	0.567496	0.637389	0.23483	0.234953	0.311571	0.306501	-0.0706206	0.121544	0.464693	-0.00974546	0.499101	0.341312	0.604572	0.459238	0.419644	0.484015	0.149955	0.161413	0.107212	0.0623585	0.851304	0.786847	0.671822	1	0.618999	0.258328	0.167917	-0.0357846	-0.0614899	-0.09532	-0.14392	0.185915	0.177813	-0.0775235	-0.109431	0.443292	0.41623	-0.215204	-0.220628	0.604789	-0.0246621	-0.0111275	-0.0506307	0.373096	0.349284	0.386112	0.46345	0.0714347	0.174926
Mtr.49670.1.S1_at	0.527469	0.479209	0.621658	0.676023	0.690975	0.508472	0.0973845	0.248991	0.588184	0.346286	0.702507	0.445646	0.599801	0.722198	0.304234	0.753445	0.530381	0.575307	0.542488	0.606435	0.617277	0.539044	0.449632	0.618999	1	0.643252	0.625847	0.327165	0.287417	0.238874	0.180949	0.526593	0.49607	0.266755	0.235139	0.586872	0.444732	0.229053	0.216078	0.363449	0.330069	0.395315	0.324361	0.456141	0.475968	0.726833	0.676843	0.42205	0.550274
Mtr.27247.1.S1_at	0.173327	0.106736	0.447216	0.470997	0.586142	0.255331	0.317235	0.247033	0.431365	0.339789	0.475866	0.47621	0.326299	0.551812	-0.0306333	0.652223	0.602184	0.633869	0.657562	0.685012	0.187573	0.11913	0.0142994	0.258328	0.643252	1	0.779038	0.544199	0.605023	0.507189	0.5097	0.653478	0.579787	0.529052	0.484121	0.402777	0.104887	0.501152	0.49655	-0.0129753	0.472815	0.464109	0.384532	0.267333	0.38529	0.745848	0.5336	0.54477	0.657208
Mtr.43615.1.S1_at	0.0737209	-0.0102644	0.548181	0.596735	0.652028	0.42632	0.217579	0.264205	0.375966	0.473482	0.426592	0.48975	0.223483	0.512852	-0.182782	0.515613	0.589045	0.672909	0.655782	0.703429	0.170761	0.136249	0.0882007	0.167917	0.625847	0.779038	1	0.659634	0.646078	0.455402	0.482242	0.626782	0.555764	0.504516	0.463221	0.450256	0.0962761	0.564741	0.576766	-0.167873	0.600987	0.576016	0.490895	0.217064	0.335925	0.733866	0.49467	0.563901	0.734077
Mtr.25887.1.S1_at	-0.0579177	-0.0304038	0.267478	0.407016	0.652087	0.234612	0.698706	0.112198	0.421187	0.390309	0.472614	0.65774	0.262273	0.431487	-0.345249	0.227455	0.436709	0.529227	0.566698	0.51461	-0.0118575	-0.0699327	-0.0944678	-0.0357846	0.327165	0.544199	0.659634	1	0.915771	0.749727	0.754421	0.786753	0.607244	0.80706	0.771365	0.177088	-9.75573e-05	0.767027	0.76973	-0.310845	0.813556	0.459484	0.383731	0.104216	0.222194	0.414596	0.535458	0.681212	0.741495
Mtr.7448.1.S1_s_at	-0.0678977	-0.0309704	0.225113	0.316977	0.631798	0.200008	0.652329	0.165486	0.448732	0.41058	0.495028	0.679947	0.309771	0.482319	-0.257968	0.2637	0.5196	0.585725	0.655858	0.521386	-0.0451811	-0.101291	-0.148044	-0.0614899	0.287417	0.605023	0.646078	0.915771	1	0.710245	0.728226	0.82711	0.689196	0.820078	0.791323	0.179022	-0.000718797	0.7572	0.754561	-0.260674	0.77767	0.464835	0.43426	0.160181	0.276404	0.441982	0.57088	0.629328	0.762983
Mtr.25885.1.S1_s_at	-0.0752327	-0.0858559	0.169698	0.297176	0.467706	0.0787376	0.720826	0.049924	0.352941	0.288447	0.348639	0.417471	0.145657	0.29144	-0.232171	0.203089	0.374496	0.434827	0.50887	0.549554	-0.140415	-0.199573	-0.217465	-0.09532	0.238874	0.507189	0.455402	0.749727	0.710245	1	0.959358	0.605537	0.436003	0.634726	0.586458	-0.0443534	-0.0985995	0.705233	0.700616	-0.195429	0.546346	0.391655	0.313953	0.101091	0.216599	0.217859	0.368017	0.640307	0.520984
Mtr.35725.1.S1_at	-0.12732	-0.149092	0.164851	0.287851	0.451188	0.0705359	0.7167	0.054505	0.289948	0.311263	0.277902	0.371919	0.0697575	0.230472	-0.286204	0.17743	0.354191	0.405904	0.518112	0.548734	-0.208416	-0.260024	-0.293006	-0.14392	0.180949	0.5097	0.482242	0.754421	0.728226	0.959358	1	0.595066	0.419676	0.638691	0.579631	-0.0993541	-0.153951	0.717244	0.721815	-0.245271	0.551695	0.423909	0.333918	0.0864418	0.206529	0.190264	0.306192	0.634911	0.497769
Mtr.12342.1.S1_at	0.222436	0.268814	0.317898	0.428499	0.765271	0.35625	0.572696	0.332367	0.673149	0.493925	0.769056	0.774125	0.570375	0.764149	-0.00481543	0.51131	0.691247	0.73675	0.790467	0.626069	0.240489	0.166445	0.0815572	0.185915	0.526593	0.653478	0.626782	0.786753	0.82711	0.605537	0.595066	1	0.874009	0.746008	0.71529	0.313234	0.218484	0.626664	0.630681	0.0169681	0.73814	0.532904	0.504458	0.445	0.518462	0.527729	0.825688	0.636202	0.836367
Mtr.32218.1.S1_s_at	0.276	0.310222	0.295197	0.300148	0.635375	0.514388	0.416666	0.426308	0.605652	0.490027	0.746744	0.736228	0.524942	0.789151	0.08825	0.473609	0.796084	0.804532	0.797796	0.516194	0.345942	0.342059	0.258837	0.177813	0.49607	0.579787	0.555764	0.607244	0.689196	0.436003	0.419676	0.874009	1	0.578729	0.580778	0.438663	0.262228	0.449491	0.415949	0.0692467	0.584103	0.473455	0.551727	0.518775	0.508979	0.580422	0.777232	0.565301	0.749414
Mtr.16587.1.S1_at	-0.0703147	-0.0226079	0.33149	0.418653	0.621114	0.169303	0.619421	0.220753	0.466838	0.378672	0.481608	0.490092	0.38766	0.416903	-0.173206	0.265852	0.366397	0.460828	0.521501	0.500816	-0.0809535	-0.158781	-0.193157	-0.0775235	0.266755	0.529052	0.504516	0.80706	0.820078	0.634726	0.638691	0.746008	0.578729	1	0.973852	0.0646842	-0.040563	0.727875	0.723058	-0.211678	0.755808	0.460723	0.392008	0.191975	0.268896	0.303186	0.562713	0.566048	0.697038
Mtr.4545.1.S1_s_at	-0.0666859	-0.0160731	0.335742	0.40315	0.587461	0.19033	0.583962	0.219955	0.424495	0.351953	0.456012	0.472376	0.365156	0.397804	-0.184263	0.231701	0.362764	0.438309	0.488731	0.457104	-0.0910118	-0.159239	-0.184853	-0.109431	0.235139	0.484121	0.463221	0.771365	0.791323	0.586458	0.579631	0.71529	0.580778	0.973852	1	0.0776806	-0.00897871	0.693517	0.684627	-0.200482	0.71942	0.417866	0.3772	0.163365	0.24299	0.295529	0.542091	0.532461	0.665834
Mtr.28002.1.S1_at	0.397838	0.467165	0.441221	0.360781	0.368696	0.51386	-0.108561	0.209602	0.469516	0.330113	0.516209	0.466463	0.356137	0.589434	0.179107	0.466492	0.552856	0.542118	0.426473	0.220712	0.59188	0.587123	0.541724	0.443292	0.586872	0.402777	0.450256	0.177088	0.179022	-0.0443534	-0.0993541	0.313234	0.438663	0.0646842	0.0776806	1	0.469585	-0.0419648	-0.0485629	0.170518	0.213115	0.305287	0.364918	0.313194	0.311077	0.713319	0.504161	0.132777	0.378281
Mtr.48694.1.S1_at	0.50831	0.509084	0.402636	0.387021	0.369539	0.375509	-0.108305	0.331351	0.33953	0.222982	0.480981	0.216329	0.497124	0.476841	0.265435	0.439342	0.286923	0.233317	0.242006	0.0147276	0.481467	0.442138	0.418859	0.41623	0.444732	0.104887	0.0962761	-9.75573e-05	-0.000718797	-0.0985995	-0.153951	0.218484	0.262228	-0.040563	-0.00897871	0.469585	1	-0.206173	-0.200779	0.362933	0.0494787	0.0220186	0.0785487	0.345887	0.300062	0.353968	0.434326	-0.0654343	0.189158
Mtr.37926.1.S1_at	-0.190003	-0.222148	0.341007	0.441119	0.559144	0.156411	0.62392	0.0313552	0.291823	0.301057	0.303525	0.339077	0.0824528	0.29653	-0.333026	0.168677	0.403075	0.474387	0.553873	0.560876	-0.27096	-0.321423	-0.31568	-0.215204	0.229053	0.501152	0.564741	0.767027	0.7572	0.705233	0.717244	0.626664	0.449491	0.727875	0.693517	-0.0419648	-0.206173	1	0.970053	-0.313584	0.65906	0.454782	0.344144	0.0697018	0.169252	0.236584	0.386098	0.714225	0.669955
Mtr.8894.1.S1_at	-0.181792	-0.21347	0.330139	0.451584	0.56573	0.152748	0.61335	0.0451535	0.288042	0.329938	0.286022	0.332285	0.0695635	0.279682	-0.335164	0.162517	0.397697	0.444821	0.56281	0.551723	-0.277851	-0.342881	-0.334963	-0.220628	0.216078	0.49655	0.576766	0.76973	0.754561	0.700616	0.721815	0.630681	0.415949	0.723058	0.684627	-0.0485629	-0.200779	0.970053	1	-0.299374	0.679018	0.482269	0.352438	0.106969	0.240455	0.226516	0.379666	0.688404	0.65051
Mtr.44201.1.S1_at	0.674807	0.658124	0.0850149	0.0912638	0.140703	0.174018	-0.148436	0.282356	0.378895	0.027521	0.36997	0.103553	0.50982	0.335892	0.589112	0.274707	0.0630133	-0.0198095	-0.000971959	-0.0442692	0.583062	0.538557	0.483767	0.604789	0.363449	-0.0129753	-0.167873	-0.310845	-0.260674	-0.195429	-0.245271	0.0169681	0.0692467	-0.211678	-0.200482	0.170518	0.362933	-0.313584	-0.299374	1	-0.154446	-0.0915542	-0.0448936	0.419164	0.379095	0.0797253	0.336461	-0.0842498	-0.0197274
Mtr.51379.1.S1_at	0.0201215	0.00879444	0.339722	0.460214	0.70155	0.31405	0.59429	0.193818	0.550596	0.517882	0.540622	0.583925	0.371152	0.511532	-0.160947	0.209889	0.484657	0.554322	0.57518	0.474709	0.0598811	0.0190636	0.00969262	-0.0246621	0.330069	0.472815	0.600987	0.813556	0.77767	0.546346	0.551695	0.73814	0.584103	0.755808	0.71942	0.213115	0.0494787	0.65906	0.679018	-0.154446	1	0.50803	0.48068	0.267591	0.350194	0.381831	0.623166	0.645276	0.758197
Mtr.22854.1.S1_at	0.0569943	0.0588835	0.419845	0.447718	0.496539	0.257222	0.175473	0.347333	0.45109	0.793729	0.373693	0.319354	0.173076	0.398468	-0.10779	0.311968	0.504125	0.571795	0.586962	0.51888	0.0389602	-0.0166507	-0.065523	-0.0111275	0.395315	0.464109	0.576016	0.459484	0.464835	0.391655	0.423909	0.532904	0.473455	0.460723	0.417866	0.305287	0.0220186	0.454782	0.482269	-0.0915542	0.50803	1	0.914131	0.269589	0.369339	0.373088	0.396233	0.442601	0.478939
Mtr.33275.1.S1_s_at	0.0848683	0.102376	0.355208	0.334667	0.424882	0.30349	0.143734	0.398857	0.439685	0.815316	0.385333	0.340317	0.18578	0.418461	-0.0371825	0.244638	0.557365	0.587856	0.579692	0.407907	0.0860866	0.0615059	0.0135894	-0.0506307	0.324361	0.384532	0.490895	0.383731	0.43426	0.313953	0.333918	0.504458	0.551727	0.392008	0.3772	0.364918	0.0785487	0.344144	0.352438	-0.0448936	0.48068	0.914131	1	0.300455	0.366671	0.393289	0.394403	0.399987	0.428178
Mtr.15712.1.S1_at	0.472046	0.471851	0.253267	0.274702	0.481881	0.512457	0.0711095	0.41354	0.593585	0.330806	0.692678	0.375931	0.579145	0.672941	0.49357	0.408145	0.53145	0.483346	0.569809	0.33033	0.507665	0.496521	0.465501	0.373096	0.456141	0.267333	0.217064	0.104216	0.160181	0.101091	0.0864418	0.445	0.518775	0.191975	0.163365	0.313194	0.345887	0.0697018	0.106969	0.419164	0.267591	0.269589	0.300455	1	0.756476	0.317024	0.633176	0.248853	0.351425
Mtr.15713.1.S1_at	0.451218	0.447719	0.296406	0.322289	0.522441	0.455313	0.165849	0.411878	0.563812	0.382779	0.62874	0.379305	0.529928	0.606569	0.42067	0.460089	0.548286	0.470172	0.599489	0.40173	0.425313	0.380855	0.336879	0.349284	0.475968	0.38529	0.335925	0.222194	0.276404	0.216599	0.206529	0.518462	0.508979	0.268896	0.24299	0.311077	0.300062	0.169252	0.240455	0.379095	0.350194	0.369339	0.366671	0.756476	1	0.396438	0.5979	0.313237	0.372795
Mtr.9990.1.S1_at	0.316756	0.276427	0.513243	0.487396	0.550453	0.486308	0.101636	0.234608	0.404255	0.361463	0.54125	0.51711	0.391789	0.634308	0.113341	0.655484	0.629417	0.631845	0.596813	0.503432	0.461071	0.428223	0.343578	0.386112	0.726833	0.745848	0.733866	0.414596	0.441982	0.217859	0.190264	0.527729	0.580422	0.303186	0.295529	0.713319	0.353968	0.236584	0.226516	0.0797253	0.381831	0.373088	0.393289	0.317024	0.396438	1	0.566044	0.392756	0.571956
Mtr.12429.1.S1_at	0.467661	0.553013	0.444155	0.529034	0.76135	0.452169	0.370339	0.411064	0.860485	0.439603	0.936782	0.735133	0.822819	0.919798	0.333597	0.591731	0.692454	0.71841	0.699718	0.500587	0.551434	0.474255	0.400751	0.46345	0.676843	0.5336	0.49467	0.535458	0.57088	0.368017	0.306192	0.825688	0.777232	0.562713	0.542091	0.504161	0.434326	0.386098	0.379666	0.336461	0.623166	0.396233	0.394403	0.633176	0.5979	0.566044	1	0.507733	0.806104
Mtr.5024.1.S1_at	0.0765287	0.0246976	0.31972	0.384658	0.55454	0.301715	0.63971	0.00338014	0.394477	0.309408	0.458636	0.499169	0.233473	0.445741	-0.0769843	0.261056	0.459296	0.50071	0.530098	0.54263	0.1001	0.0607511	0.0181523	0.0714347	0.42205	0.54477	0.563901	0.681212	0.629328	0.640307	0.634911	0.636202	0.565301	0.566048	0.532461	0.132777	-0.0654343	0.714225	0.688404	-0.0842498	0.645276	0.442601	0.399987	0.248853	0.313237	0.392756	0.507733	1	0.661817
Mtr.43459.1.S1_at	0.161546	0.150364	0.461552	0.556709	0.773179	0.397239	0.458405	0.314877	0.649637	0.444086	0.696447	0.698469	0.527248	0.736648	-0.0451388	0.482719	0.671138	0.751701	0.724684	0.64444	0.217419	0.174105	0.148419	0.174926	0.550274	0.657208	0.734077	0.741495	0.762983	0.520984	0.497769	0.836367	0.749414	0.697038	0.665834	0.378281	0.189158	0.669955	0.65051	-0.0197274	0.758197	0.478939	0.428178	0.351425	0.372795	0.571956	0.806104	0.661817	1
Mtr.13161.1.S1_at	0.118855	0.24693	0.0647499	0.118945	0.418746	0.206013	0.38375	0.284835	0.584669	0.441145	0.568809	0.719821	0.338856	0.638143	0.0180378	0.216802	0.664104	0.709427	0.659777	0.373109	0.178287	0.153931	0.0924172	0.04183	0.245285	0.449523	0.443471	0.58482	0.662173	0.412743	0.383849	0.705545	0.714886	0.499363	0.491658	0.396244	0.0720041	0.41468	0.416409	-0.0388184	0.599483	0.449675	0.489063	0.361876	0.402197	0.409468	0.637437	0.448284	0.610535
Mtr.41038.1.S1_at	0.416113	0.522136	0.43822	0.457952	0.565251	0.581298	0.236601	0.336344	0.665693	0.312938	0.750099	0.618489	0.628619	0.719888	0.195893	0.291933	0.542833	0.566465	0.459033	0.204083	0.581735	0.573877	0.560324	0.397688	0.503517	0.243499	0.361777	0.44043	0.410997	0.212192	0.137099	0.53938	0.619823	0.401726	0.427333	0.59596	0.48598	0.221602	0.182211	0.232153	0.48378	0.259674	0.314584	0.438582	0.35736	0.442205	0.743682	0.384757	0.606165
Mtr.38819.1.S1_s_at	0.435415	0.365259	0.575111	0.524902	0.630237	0.60653	-0.0563184	0.410689	0.660273	0.450018	0.713365	0.479219	0.552112	0.782995	0.362012	0.671055	0.724639	0.76099	0.686055	0.639088	0.588406	0.57413	0.51185	0.477344	0.818709	0.621992	0.655323	0.245788	0.275779	0.157811	0.106966	0.5273	0.620649	0.25711	0.236218	0.663066	0.328538	0.177611	0.152379	0.27331	0.336045	0.498707	0.486704	0.584112	0.535006	0.719802	0.682719	0.359588	0.587905
Mtr.3451.1.S1_s_at	0.196615	0.182439	0.0552745	0.100226	0.335975	0.252443	0.0771412	0.623396	0.361222	0.316272	0.366815	0.320087	0.3152	0.37477	0.0579674	0.190105	0.391779	0.412807	0.456807	0.253436	0.11271	0.087528	0.0429231	0.0070617	0.166554	0.2784	0.344954	0.308305	0.379536	0.243573	0.25832	0.432001	0.501659	0.283679	0.259709	0.122373	0.175308	0.163519	0.193847	0.0756799	0.274353	0.239296	0.287317	0.365999	0.364863	0.180992	0.366092	0.169437	0.385765
Mtr.3879.1.S1_at	0.135044	0.122992	-0.0492291	0.0456593	0.316854	0.0984586	0.181602	0.521158	0.310275	0.285823	0.316338	0.384264	0.287635	0.27234	-0.0568362	0.141158	0.296221	0.323005	0.368134	0.254753	0.0223639	-0.0257271	-0.0599179	-0.0383514	0.0747112	0.277656	0.336636	0.418764	0.474315	0.3396	0.364996	0.475151	0.459044	0.370729	0.352437	0.0236806	0.0678403	0.21185	0.234307	-0.00283672	0.3383	0.201048	0.234021	0.194247	0.260327	0.124196	0.327904	0.179504	0.398842
Mtr.35493.1.S1_at	0.257578	0.225741	0.190744	0.134895	0.368481	0.284885	0.0158652	0.424473	0.502364	0.324321	0.43027	0.14957	0.44786	0.397758	0.400775	0.263209	0.2906	0.271637	0.325869	0.229315	0.318692	0.28143	0.252617	0.285832	0.285613	0.159005	0.0750128	-0.0274887	0.0664969	0.12015	0.085997	0.215735	0.280657	0.131069	0.120361	0.117402	0.16381	0.0203815	0.0185518	0.564966	0.11624	0.252985	0.317345	0.449344	0.400044	0.156388	0.389537	0.135661	0.235082
Mtr.12441.1.S1_at	0.186218	0.343497	0.239096	0.391696	0.620967	0.272112	0.478884	0.281513	0.594688	0.477184	0.65367	0.812377	0.472191	0.6809	-0.150813	0.395578	0.592794	0.665468	0.650824	0.449728	0.248813	0.171841	0.092469	0.168861	0.444299	0.563806	0.594687	0.756005	0.762363	0.504558	0.488441	0.880201	0.77749	0.638758	0.617638	0.418194	0.212563	0.552953	0.566321	-0.0386671	0.673669	0.522057	0.492759	0.299113	0.36588	0.504012	0.750462	0.569746	0.800342
Mtr.43204.1.S1_at	0.178596	0.331721	0.211269	0.279825	0.505031	0.293469	0.402238	0.298224	0.540866	0.457987	0.599362	0.805123	0.414441	0.668979	-0.138852	0.370099	0.656473	0.715337	0.646705	0.398946	0.257609	0.220035	0.140663	0.14349	0.396773	0.538337	0.567467	0.667524	0.708028	0.438302	0.414509	0.826385	0.833493	0.555229	0.554299	0.478815	0.197647	0.452651	0.441829	-0.0664598	0.581093	0.487641	0.512841	0.275107	0.313194	0.514152	0.706648	0.522969	0.764292
Mtr.13973.1.S1_s_at	0.467485	0.475755	0.442258	0.491018	0.466023	0.411536	-0.0588062	0.151482	0.391777	0.256311	0.56038	0.543258	0.479516	0.639019	0.184683	0.618765	0.502958	0.526487	0.456541	0.364862	0.576503	0.528233	0.458202	0.533773	0.770921	0.535236	0.579638	0.260966	0.282008	0.0533665	0.00559583	0.445572	0.483025	0.0994573	0.102751	0.682534	0.558144	0.0491356	0.0370659	0.207561	0.205058	0.246215	0.23794	0.310919	0.341482	0.765538	0.567241	0.258544	0.492618
Mtr.17802.1.S1_at	0.474899	0.469978	0.462126	0.535974	0.499221	0.403639	-0.05644	0.177316	0.44511	0.288417	0.586596	0.567096	0.501723	0.655071	0.166238	0.630917	0.50857	0.559762	0.472718	0.431052	0.57142	0.52516	0.452637	0.533644	0.796871	0.551515	0.626944	0.301687	0.296437	0.0972565	0.0483052	0.480616	0.481976	0.1269	0.114225	0.663689	0.518897	0.0761309	0.0664414	0.186787	0.246099	0.289151	0.255018	0.31596	0.338584	0.744754	0.591711	0.283142	0.531805
Mtr.10993.1.S1_at	0.00666617	-0.0487693	0.534204	0.581074	0.732581	0.379998	0.328569	0.424182	0.450954	0.507287	0.457629	0.255314	0.234846	0.461083	-0.1506	0.487079	0.514889	0.591789	0.691	0.735027	-0.0264301	-0.0940878	-0.136387	-0.0097026	0.463354	0.575993	0.640036	0.572285	0.57312	0.484686	0.513777	0.642166	0.51382	0.609197	0.567186	0.156106	0.0466626	0.668968	0.682941	-0.141631	0.552353	0.640576	0.526165	0.312872	0.392695	0.355585	0.461024	0.46367	0.585363
Mtr.44005.1.S1_at	0.0907322	0.00737009	0.314991	0.379592	0.553377	0.251201	0.166448	0.278123	0.385658	0.288097	0.412802	0.325726	0.175046	0.475154	0.0232869	0.571364	0.532681	0.59704	0.639191	0.817424	0.0153736	-0.032082	-0.0695588	0.0644827	0.53166	0.601136	0.572364	0.378616	0.405599	0.454984	0.438707	0.548298	0.438695	0.340821	0.305506	0.224981	0.0464705	0.437043	0.443883	-0.0500535	0.250091	0.438034	0.336503	0.273245	0.38339	0.428634	0.398082	0.331682	0.480746
Mtr.11882.1.S1_at	0.454613	0.381933	0.602656	0.577872	0.620652	0.509838	0.0840266	0.381381	0.462931	0.276607	0.585773	0.269632	0.590291	0.553048	0.280411	0.692455	0.391676	0.404678	0.40988	0.402028	0.571062	0.517087	0.421378	0.590605	0.753316	0.483192	0.485342	0.274624	0.221342	0.12633	0.10435	0.394897	0.397313	0.255772	0.222404	0.463215	0.532524	0.0835305	0.0758169	0.307279	0.286525	0.25915	0.228174	0.407037	0.457824	0.618413	0.529476	0.257117	0.38372
Mtr.39090.1.S1_at	0.594977	0.699651	0.0644356	0.0655509	0.178563	0.394948	-0.179301	0.1761	0.386998	0.0656759	0.512631	0.440367	0.51652	0.484055	0.407201	0.294579	0.262892	0.218404	0.123225	-0.0528058	0.817245	0.809987	0.74079	0.640873	0.496865	0.0946708	0.0738112	-0.0338392	-0.0809025	-0.215645	-0.290938	0.185172	0.308916	-0.190377	-0.193435	0.547851	0.429468	-0.349933	-0.369924	0.433521	-0.00700224	-0.0431815	0.0313453	0.420422	0.339634	0.392315	0.419473	-0.00367867	0.0993869
Mtr.11697.1.S1_at	-0.00147225	-0.0973993	0.466007	0.437083	0.501432	0.288874	0.440982	0.0280082	0.262443	0.288341	0.261405	0.145118	0.0721154	0.256311	0.000873914	0.27928	0.293176	0.34701	0.388226	0.477069	0.0746447	0.031092	-0.0236818	0.108626	0.453922	0.405983	0.488338	0.427061	0.34437	0.34529	0.376678	0.356466	0.278873	0.391512	0.344441	0.0936791	-0.15329	0.525556	0.519529	-0.0248398	0.467621	0.474957	0.359298	0.149545	0.232277	0.299422	0.289296	0.634934	0.403976
Mtr.42097.1.S1_at	0.627037	0.736669	-0.00655177	0.0287355	0.0556363	0.220626	-0.228927	0.0962598	0.314526	-0.107048	0.421725	0.371686	0.564382	0.37799	0.466499	0.257382	0.0579986	0.018983	-0.0585263	-0.146405	0.787456	0.759169	0.697175	0.692879	0.426375	0.0246637	-0.0478713	-0.15488	-0.160616	-0.223634	-0.312468	0.0615358	0.15144	-0.215114	-0.200185	0.441577	0.5046	-0.47057	-0.482611	0.580442	-0.153695	-0.229859	-0.155842	0.313306	0.231532	0.301718	0.36207	-0.134298	0.0300096
Mtr.9503.1.S1_at	0.616472	0.729423	0.0275755	0.0136063	-0.0180839	0.275344	-0.275444	0.102823	0.24643	-0.0769835	0.349658	0.303027	0.482507	0.30446	0.426563	0.179838	0.04874	-0.0227541	-0.112329	-0.264774	0.7911	0.782207	0.743944	0.659551	0.351228	-0.0683354	-0.0873795	-0.211627	-0.232994	-0.304525	-0.38088	-0.0226902	0.112177	-0.282963	-0.261763	0.475669	0.511285	-0.515597	-0.524173	0.534518	-0.193343	-0.227013	-0.140422	0.272495	0.202371	0.250613	0.285139	-0.175952	-0.0401405
Mtr.41283.1.S1_at	0.646916	0.724498	-0.0251397	0.0145785	0.0668086	0.24126	-0.235609	0.2134	0.312851	0.0120111	0.410397	0.352499	0.554428	0.336246	0.43968	0.22488	0.0837874	0.041381	-0.0448399	-0.16562	0.747792	0.726036	0.649462	0.6238	0.373671	-0.00269107	-0.0373558	-0.120123	-0.137981	-0.268082	-0.331654	0.087675	0.199986	-0.207229	-0.202562	0.40812	0.438638	-0.447893	-0.460806	0.521043	-0.106434	-0.17346	-0.084867	0.312786	0.253382	0.256118	0.332898	-0.137444	0.0145239
Mtr.47758.1.S1_at	0.645843	0.598448	0.541818	0.592918	0.479569	0.367136	-0.0171674	0.252014	0.480777	0.246755	0.592137	0.300517	0.677336	0.538702	0.38021	0.649083	0.274883	0.281628	0.236629	0.262018	0.645855	0.563669	0.473429	0.654681	0.759361	0.402904	0.348701	0.130967	0.0874604	0.0223325	-0.0369271	0.3183	0.299433	0.124249	0.113302	0.539912	0.6044	-0.0743796	-0.0841022	0.468531	0.225546	0.105407	0.0985501	0.349062	0.350022	0.571844	0.573838	0.16672	0.364327
Mtr.38381.1.S1_at	0.439442	0.506449	0.192395	0.268045	0.609551	0.392903	0.212798	0.333082	0.781253	0.389831	0.811828	0.822235	0.640433	0.841725	0.275078	0.451514	0.657558	0.714577	0.639969	0.456132	0.552025	0.534366	0.461163	0.444907	0.578396	0.439007	0.37754	0.390659	0.438694	0.256146	0.185671	0.707133	0.714856	0.320249	0.306065	0.509792	0.327807	0.19033	0.178125	0.380504	0.449786	0.380215	0.402767	0.562542	0.497282	0.48054	0.8162	0.368824	0.633095
Mtr.7025.1.S1_at	0.384312	0.332556	0.251072	0.294685	0.584759	0.457546	0.186983	0.277208	0.640379	0.337156	0.678261	0.712305	0.497479	0.71079	0.173028	0.387013	0.698395	0.689322	0.677498	0.461228	0.414309	0.438466	0.404635	0.338675	0.482778	0.48629	0.417542	0.370783	0.437193	0.287554	0.252659	0.649243	0.677437	0.294742	0.290448	0.403623	0.254543	0.243943	0.251502	0.267529	0.433222	0.346969	0.357754	0.544358	0.506194	0.452933	0.678333	0.371057	0.594971
Mtr.50973.1.S1_at	-0.10773	-0.160877	0.316151	0.381532	0.581087	0.237094	0.688295	0.10067	0.345976	0.367106	0.372543	0.447947	0.128461	0.367234	-0.246146	0.220237	0.518289	0.549257	0.61678	0.584245	-0.160693	-0.197745	-0.214602	-0.178001	0.289594	0.571975	0.6259	0.80177	0.795058	0.709236	0.724263	0.684675	0.578849	0.728302	0.695402	0.0967134	-0.17801	0.859614	0.843444	-0.28048	0.718989	0.48425	0.42579	0.0832833	0.216234	0.378062	0.446901	0.789902	0.724321
Mtr.38245.1.S1_at	0.383419	0.428434	0.472861	0.54125	0.758045	0.525587	0.431379	0.397678	0.834388	0.462599	0.829471	0.743526	0.646181	0.818507	0.101061	0.39455	0.708589	0.742441	0.721197	0.444785	0.432864	0.403098	0.363746	0.329664	0.556512	0.468369	0.505814	0.638443	0.6326	0.453452	0.407774	0.763539	0.730425	0.574725	0.553381	0.497057	0.355732	0.49041	0.480233	0.224072	0.688223	0.449059	0.441097	0.513006	0.468871	0.487527	0.865627	0.551986	0.799067
Mtr.9397.1.S1_at	-0.0562236	-0.109134	0.579527	0.627678	0.651278	0.292132	0.423547	0.223373	0.399702	0.467703	0.359583	0.200696	0.142299	0.351947	-0.153054	0.343736	0.379251	0.48163	0.507883	0.61045	-0.030981	-0.102479	-0.123995	-0.00377507	0.46395	0.445299	0.589097	0.601834	0.494807	0.512993	0.51756	0.481967	0.32441	0.564336	0.522959	0.151934	-0.0140903	0.654159	0.663421	-0.170541	0.599457	0.618317	0.471574	0.150587	0.252928	0.310841	0.392555	0.553326	0.520362
Mtr.13664.1.S1_s_at	0.548139	0.688478	-0.00348447	0.00796934	0.048463	0.26734	-0.237044	0.142562	0.231405	-0.051701	0.365568	0.278823	0.508772	0.283461	0.364421	0.184039	0.0131724	-0.0351211	-0.103999	-0.292484	0.765163	0.743949	0.666402	0.661541	0.344084	-0.0577857	-0.0678465	-0.138632	-0.171034	-0.325588	-0.377248	0.0324077	0.134917	-0.228428	-0.227753	0.382317	0.471508	-0.464969	-0.476289	0.454721	-0.11381	-0.216065	-0.135937	0.297499	0.22664	0.252844	0.291602	-0.16796	-0.0396826
Mtr.24226.1.S1_s_at	0.573271	0.696214	0.00999449	0.0440141	0.0938876	0.242933	-0.211452	0.124352	0.284097	-0.0482723	0.406601	0.309542	0.557156	0.314643	0.402315	0.242202	0.0169043	-0.0175258	-0.087155	-0.222784	0.79061	0.752932	0.675934	0.706665	0.402094	-0.0193136	-0.0456495	-0.119235	-0.156067	-0.279053	-0.344602	0.0596192	0.11879	-0.21033	-0.218461	0.382016	0.486116	-0.447258	-0.455025	0.487609	-0.0892442	-0.195937	-0.13352	0.317023	0.244448	0.273123	0.33307	-0.133693	-0.00171329
Mtr.42304.1.S1_at	0.560742	0.637505	0.0141624	0.0556046	0.0737746	0.217516	-0.226105	0.0928246	0.236036	-0.0595691	0.342273	0.255231	0.515214	0.250106	0.350755	0.178978	-0.00479337	-0.0471033	-0.0951709	-0.222398	0.721679	0.695316	0.623575	0.654989	0.356737	-0.0514733	-0.0592298	-0.135511	-0.188539	-0.282771	-0.327438	0.0450563	0.077232	-0.237525	-0.247752	0.284516	0.422658	-0.435461	-0.438128	0.474709	-0.0996521	-0.204941	-0.156685	0.286643	0.22135	0.192317	0.283687	-0.13172	-0.0135758
Mtr.27274.1.S1_at	0.38667	0.37999	0.169911	0.124937	0.470417	0.554396	0.0283647	0.388037	0.584147	0.276361	0.653543	0.548903	0.499471	0.744838	0.353991	0.454146	0.6974	0.661419	0.635261	0.403373	0.539463	0.561558	0.530195	0.404263	0.483851	0.430712	0.339938	0.140391	0.259908	0.154689	0.096513	0.508963	0.651829	0.153022	0.152516	0.512716	0.356362	0.0463254	0.0301839	0.346205	0.228057	0.24453	0.344365	0.639433	0.583254	0.531722	0.606295	0.220194	0.4447
Mtr.35128.1.S1_at	0.422755	0.457564	0.344894	0.415346	0.774864	0.506921	0.324685	0.472521	0.857231	0.473027	0.935808	0.730964	0.773677	0.911567	0.338272	0.587404	0.717363	0.754064	0.762447	0.580948	0.548631	0.492456	0.436332	0.436111	0.652676	0.554764	0.482847	0.490465	0.534091	0.3891	0.325518	0.815805	0.796015	0.514997	0.479483	0.458782	0.396903	0.332981	0.328112	0.316502	0.579351	0.43948	0.451272	0.709699	0.644087	0.546237	0.908351	0.473675	0.733914
Mtr.41358.1.S1_at	0.450293	0.496721	0.307137	0.30728	0.66798	0.560949	0.222982	0.510759	0.8049	0.443745	0.889808	0.689405	0.744026	0.89893	0.384885	0.554885	0.748514	0.755219	0.71874	0.48003	0.607004	0.592565	0.526044	0.470973	0.610402	0.48261	0.419552	0.367831	0.434414	0.267831	0.212475	0.728808	0.821489	0.39372	0.375539	0.525577	0.430206	0.192552	0.166774	0.350979	0.45193	0.390019	0.443919	0.704853	0.634106	0.549199	0.857927	0.394241	0.649098
Mtr.45719.1.S1_at	0.0651993	0.0240866	0.563751	0.607029	0.688162	0.302499	0.321971	0.326152	0.431448	0.420586	0.446812	0.318647	0.282272	0.474164	-0.140246	0.521152	0.454333	0.550288	0.599763	0.686899	0.0111176	-0.0641104	-0.132278	0.0607083	0.541867	0.650131	0.624614	0.599476	0.575092	0.494513	0.497588	0.626048	0.484581	0.680781	0.652088	0.22719	0.117894	0.597446	0.60171	-0.117818	0.523592	0.591996	0.473628	0.263532	0.349379	0.457644	0.482399	0.493649	0.593356
Mtr.8357.1.S1_s_at	0.0832342	0.0269747	0.598726	0.610769	0.686789	0.393287	0.249988	0.334379	0.427642	0.41822	0.452933	0.303413	0.269679	0.51541	-0.112438	0.525369	0.495419	0.585985	0.62088	0.705013	0.0490656	-0.00457716	-0.0622353	0.0609748	0.574216	0.619423	0.640569	0.546568	0.522549	0.439609	0.437403	0.597923	0.502089	0.623017	0.603702	0.282524	0.133029	0.550112	0.548302	-0.102939	0.495459	0.584575	0.482957	0.310601	0.366499	0.476086	0.488281	0.482972	0.581899
Mtr.18518.1.S1_at	0.420409	0.487125	0.399793	0.475174	0.745616	0.497801	0.395797	0.415687	0.848221	0.468601	0.918903	0.75876	0.744552	0.906778	0.26501	0.53019	0.716553	0.779338	0.717604	0.551704	0.53415	0.503943	0.432429	0.4072	0.660287	0.522208	0.505973	0.563093	0.560343	0.394188	0.335108	0.828771	0.828588	0.561387	0.53855	0.49761	0.354913	0.381201	0.353881	0.263243	0.641382	0.46782	0.479373	0.624883	0.550444	0.532518	0.931035	0.545945	0.787844
Mtr.50803.1.S1_at	0.439151	0.492985	0.364362	0.409199	0.668818	0.578048	0.326357	0.424648	0.782962	0.445654	0.895047	0.698242	0.697256	0.875326	0.320781	0.485137	0.724367	0.761519	0.70164	0.48548	0.556036	0.56044	0.501835	0.38676	0.604333	0.419156	0.427827	0.44874	0.477092	0.310453	0.260915	0.738775	0.837813	0.452689	0.445645	0.503045	0.356785	0.306691	0.267843	0.298203	0.545491	0.408432	0.462741	0.695008	0.568552	0.482432	0.879859	0.504365	0.706875
Mtr.50445.1.S1_at	0.504497	0.504207	0.296048	0.304202	0.502531	0.524175	0.0676619	0.406215	0.606919	0.368022	0.679795	0.428176	0.523153	0.710459	0.399638	0.4769	0.630187	0.583231	0.630226	0.393566	0.534716	0.519959	0.459085	0.410684	0.537815	0.386286	0.296775	0.140735	0.193554	0.125607	0.095974	0.508782	0.571733	0.181052	0.157578	0.464815	0.357079	0.0824757	0.125979	0.378969	0.2829	0.41307	0.427886	0.796691	0.757886	0.429979	0.632926	0.260472	0.385186
Mtr.25821.1.S1_at	0.179163	0.213183	-0.016561	-0.0932627	0.145161	0.282344	-0.0871301	0.199188	0.316881	0.10063	0.303106	0.134406	0.15489	0.377431	0.276238	0.150919	0.398438	0.335866	0.367051	0.191927	0.235397	0.272962	0.263293	0.127529	0.13677	0.0937728	-0.0816096	-0.17425	-0.0787254	-0.0520267	-0.0729211	0.154208	0.252103	-0.0645332	-0.0751821	0.203861	0.100344	-0.0887612	-0.0683259	0.158634	-0.0194325	0.211373	0.232232	0.556029	0.481764	0.0435415	0.236118	-0.0300254	0.0190609
Mtr.627.1.S1_s_at	0.20461	0.246402	0.010801	-0.0122592	0.249055	0.286867	-0.0122264	0.175317	0.425235	0.12078	0.404744	0.251646	0.223573	0.463071	0.2358	0.196899	0.416288	0.387972	0.404259	0.287343	0.277231	0.295685	0.298767	0.164146	0.214548	0.138479	-0.0320718	-0.0534093	-0.00680338	0.0380159	-0.00247701	0.265709	0.291935	0.0277922	0.0121569	0.226899	0.110133	-0.0178473	0.0026608	0.166612	0.0772163	0.264418	0.247153	0.558615	0.472236	0.0638543	0.328181	0.0518551	0.129417
Mtr.627.1.S1_at	0.318681	0.331832	0.140051	0.125184	0.356847	0.419018	0.00960845	0.345395	0.500015	0.268118	0.513255	0.322955	0.320747	0.59976	0.305978	0.308645	0.589495	0.542541	0.578218	0.346595	0.338137	0.364936	0.31273	0.204447	0.335109	0.285159	0.144159	0.0283604	0.119662	0.0879022	0.0716857	0.384841	0.473446	0.0796507	0.0635073	0.311537	0.203691	0.0465289	0.0751484	0.241063	0.17382	0.357156	0.373023	0.681252	0.613955	0.256366	0.458976	0.141284	0.243184
Mtr.27993.1.S1_s_at	0.264684	0.277665	0.494186	0.541108	0.722245	0.412387	0.253873	0.557183	0.720938	0.570117	0.78035	0.556725	0.618648	0.830953	0.176336	0.597831	0.757636	0.817773	0.771298	0.646396	0.271333	0.222022	0.165281	0.180088	0.600931	0.582857	0.57663	0.51806	0.575503	0.400257	0.341238	0.795984	0.790938	0.5744	0.568411	0.435827	0.387616	0.457244	0.439506	0.0896011	0.565348	0.553359	0.552241	0.516932	0.509959	0.548146	0.819151	0.457376	0.778042
Mtr.14760.1.S1_at	0.167893	0.142205	0.304756	0.356178	0.476014	0.236582	0.023045	0.548628	0.467834	0.422104	0.453814	0.255093	0.305104	0.481147	0.13773	0.422649	0.484342	0.541461	0.540911	0.542821	0.0252095	-0.0242421	-0.0463492	-0.0343162	0.359182	0.379596	0.394783	0.277345	0.349672	0.252492	0.239083	0.485422	0.470077	0.37377	0.376414	0.249828	0.203563	0.308722	0.309843	0.0584097	0.240142	0.374602	0.339272	0.343306	0.354846	0.240444	0.435791	0.130117	0.452157
Mtr.22988.1.S1_at	-0.0996435	-0.0255278	0.00695611	0.113475	0.433088	0.0411871	0.656968	0.13556	0.366001	0.397447	0.346974	0.520281	0.253546	0.280919	-0.256882	0.0163635	0.286619	0.309934	0.383677	0.205778	-0.120644	-0.16615	-0.178721	-0.178857	-0.0213743	0.263647	0.216024	0.724943	0.746591	0.566614	0.579015	0.629258	0.482265	0.718786	0.704084	-0.0240154	0.0106706	0.520964	0.532758	-0.178384	0.741706	0.280171	0.299113	0.0892333	0.154162	0.103143	0.416933	0.412475	0.516475
Mtr.32292.1.S1_at	-0.127431	-0.0628042	0.041744	0.178529	0.479719	0.0332212	0.663321	0.109883	0.351468	0.411719	0.30923	0.507268	0.214939	0.253055	-0.322131	0.0400466	0.260352	0.298855	0.389706	0.278925	-0.147573	-0.214409	-0.231284	-0.167799	0.0132583	0.327751	0.319129	0.776489	0.774871	0.611703	0.640307	0.651587	0.434011	0.75344	0.726354	-0.0475052	-0.0412256	0.581446	0.618614	-0.210769	0.785044	0.348692	0.320528	0.0677792	0.185585	0.12285	0.398048	0.452761	0.538051
Mtr.47654.1.S1_at	-0.0405305	0.0318028	0.0622429	0.124261	0.457595	0.053112	0.642549	0.133627	0.395508	0.402086	0.384989	0.541232	0.296606	0.306309	-0.204526	0.0907477	0.315767	0.321856	0.399955	0.197718	-0.0515717	-0.112019	-0.14087	-0.115282	0.0462677	0.311038	0.219699	0.710072	0.755896	0.552545	0.556166	0.636034	0.50163	0.717225	0.707301	0.0359532	0.0580029	0.504249	0.506088	-0.141261	0.717022	0.304646	0.33566	0.0947902	0.173961	0.17064	0.445368	0.42507	0.506861
Mtr.11605.1.S1_s_at	0.340361	0.293987	0.19739	0.12411	0.360869	0.354047	-0.000296236	0.33091	0.56148	0.211623	0.493543	0.176619	0.496516	0.478735	0.508309	0.251294	0.293454	0.253188	0.316607	0.158238	0.479044	0.454038	0.430648	0.422806	0.335259	0.136783	0.0321462	-0.0888253	0.00314659	0.0241405	-0.0135366	0.181933	0.260314	0.0607506	0.045755	0.182109	0.231931	-0.0372196	-0.0297185	0.657444	0.10199	0.112732	0.156266	0.557966	0.457658	0.167357	0.448945	0.110135	0.207778
Mtr.22986.1.S1_at	0.227828	0.208803	0.11773	0.0644372	0.319286	0.212829	0.0805071	0.276782	0.532084	0.144858	0.420493	0.144269	0.45659	0.36796	0.427839	0.131526	0.196855	0.171535	0.226714	0.0566677	0.343675	0.313767	0.312152	0.308738	0.168089	0.0186794	-0.0962915	-0.0432155	0.0423506	0.0657667	0.0134929	0.141303	0.166463	0.111438	0.103147	0.102607	0.200092	-0.00372357	0.000636087	0.555848	0.115009	0.0187777	0.0640703	0.400746	0.319706	0.0307346	0.390202	0.0346175	0.180625
Mtr.19721.1.S1_at	0.443469	0.50629	0.339341	0.418483	0.620204	0.396653	0.277501	0.428485	0.833533	0.483437	0.826284	0.739472	0.743838	0.826984	0.299329	0.453919	0.660448	0.703709	0.620261	0.412619	0.544331	0.510268	0.441207	0.448737	0.566611	0.468325	0.478762	0.487359	0.50279	0.320422	0.27542	0.728577	0.732466	0.467951	0.437821	0.489491	0.332145	0.293538	0.277341	0.33241	0.584631	0.433086	0.441663	0.536556	0.51291	0.517157	0.889289	0.462107	0.757808
Mtr.37837.1.S1_at	0.334573	0.294517	0.230124	0.188963	0.442242	0.739333	0.150922	0.207172	0.471516	0.133852	0.589345	0.458703	0.433672	0.621058	0.286939	0.20561	0.551588	0.512965	0.453685	0.25925	0.587655	0.68342	0.742349	0.342989	0.402975	0.169486	0.287964	0.194804	0.186628	0.0855683	0.0344279	0.345882	0.553026	0.118802	0.127681	0.450465	0.273813	0.0897012	0.0515826	0.265242	0.327479	0.101043	0.211748	0.559328	0.416459	0.408481	0.548505	0.313029	0.424804
Mtr.37837.1.S1_s_at	0.393009	0.374165	0.360076	0.393417	0.689748	0.690141	0.348747	0.250688	0.704643	0.258239	0.820318	0.652489	0.647266	0.812531	0.314789	0.415938	0.638576	0.66091	0.616518	0.499442	0.597815	0.634075	0.64051	0.402854	0.596059	0.375682	0.417654	0.434974	0.413365	0.286454	0.213302	0.619736	0.703179	0.387489	0.38846	0.501231	0.319154	0.296848	0.254528	0.277804	0.539846	0.230224	0.281369	0.606608	0.502623	0.521509	0.791991	0.490263	0.664217
Mtr.37838.1.S1_at	0.357428	0.361212	0.402644	0.54085	0.842681	0.442656	0.556658	0.231134	0.764592	0.351193	0.852802	0.667091	0.718046	0.775118	0.230349	0.533021	0.550541	0.576625	0.645397	0.598669	0.439014	0.35029	0.310966	0.393796	0.633145	0.537347	0.519364	0.658393	0.645592	0.511141	0.467367	0.813964	0.633229	0.632312	0.594278	0.335391	0.298481	0.523638	0.540721	0.242593	0.718777	0.351291	0.303714	0.540737	0.559521	0.497692	0.868383	0.601171	0.756787
Mtr.48558.1.S1_at	0.428335	0.41033	0.464571	0.51855	0.662217	0.361215	0.36258	0.340215	0.621145	0.382121	0.694955	0.427037	0.575946	0.656658	0.291194	0.527102	0.559457	0.534586	0.597746	0.409333	0.370599	0.296823	0.213436	0.364171	0.597072	0.436335	0.355966	0.4231	0.425748	0.348954	0.328088	0.629065	0.538019	0.447448	0.401541	0.270289	0.344398	0.35233	0.380763	0.274616	0.478906	0.374989	0.336509	0.578751	0.623656	0.368965	0.681477	0.417128	0.484833
Mtr.11394.1.S1_at	0.419257	0.419934	0.358698	0.371364	0.675657	0.542822	0.475565	0.372371	0.792211	0.402221	0.8322	0.649834	0.650798	0.809702	0.320044	0.419932	0.717042	0.719349	0.71879	0.441742	0.503522	0.496119	0.4485	0.353572	0.520405	0.416579	0.381955	0.504176	0.515694	0.436883	0.381274	0.701029	0.748442	0.47065	0.456857	0.467126	0.355255	0.32599	0.306002	0.300081	0.582308	0.341543	0.40358	0.650113	0.589249	0.475467	0.833668	0.522216	0.65991
Mtr.35648.1.S1_at	0.362986	0.421001	0.323391	0.41196	0.692113	0.355797	0.537973	0.256467	0.823346	0.322716	0.845664	0.706882	0.712247	0.800347	0.283378	0.419744	0.57695	0.636362	0.585376	0.455269	0.470937	0.436788	0.386635	0.377007	0.543694	0.414123	0.360603	0.574031	0.548566	0.458603	0.381175	0.727149	0.657109	0.550685	0.530047	0.411109	0.329611	0.369839	0.33567	0.286383	0.645349	0.28	0.297833	0.505509	0.447172	0.435408	0.873303	0.526536	0.718537
Mtr.3182.1.S1_at	-0.0074285	0.00722988	0.0972018	0.22654	0.448302	-0.0128097	0.844932	-0.0715423	0.250272	0.0843913	0.3311	0.408537	0.217177	0.29356	-0.145873	0.234324	0.226787	0.251438	0.354994	0.347077	-0.109941	-0.17677	-0.233931	-0.0406145	0.171892	0.451663	0.267727	0.677654	0.662802	0.63047	0.632128	0.622814	0.426435	0.668772	0.650462	-0.0692991	-0.0299952	0.600282	0.60824	-0.0924356	0.559161	0.157991	0.111692	0.0823954	0.200257	0.211709	0.415629	0.539991	0.479797
Mtr.253.1.S1_at	0.635071	0.610425	0.370979	0.390047	0.272887	0.397747	-0.138178	0.203809	0.400233	0.192921	0.480391	0.206426	0.521032	0.395944	0.423951	0.352008	0.195028	0.160974	0.0979424	-0.0225318	0.651016	0.628657	0.580462	0.555888	0.523031	0.0639575	0.101926	-0.0366494	-0.12815	-0.1816	-0.235415	0.0837107	0.159135	-0.138286	-0.143691	0.505511	0.532303	-0.271553	-0.287391	0.416918	0.129088	-0.00897235	0.0409614	0.376328	0.311512	0.352878	0.419787	0.0506434	0.119379
Mtr.255.1.S1_at	0.643314	0.585749	0.320073	0.331569	0.371759	0.447696	-0.0795655	0.364519	0.41276	0.165608	0.554627	0.263101	0.545907	0.567095	0.44956	0.502311	0.335135	0.27501	0.27516	0.159836	0.596171	0.563834	0.514643	0.538068	0.537779	0.202016	0.179572	-0.00510871	-0.00199787	-0.0761132	-0.123348	0.241016	0.310717	-0.0604579	-0.0556809	0.466785	0.621939	-0.18683	-0.178402	0.502459	0.0733257	0.0645531	0.128832	0.547353	0.511075	0.449607	0.483915	0.0518048	0.155562
Mtr.25285.1.S1_at	0.574307	0.634311	0.528758	0.586446	0.422909	0.293689	0.0357639	0.247425	0.494099	0.281239	0.586278	0.206211	0.62815	0.480951	0.461669	0.546862	0.193693	0.226555	0.17835	0.226533	0.618544	0.514447	0.418064	0.619594	0.702388	0.224203	0.230359	0.108519	0.00156412	0.0247118	-0.0286479	0.263155	0.231025	0.128392	0.109157	0.418904	0.496916	-0.0458407	-0.0657528	0.434233	0.153655	0.236492	0.171676	0.381747	0.38577	0.36726	0.538371	0.227634	0.25566
Mtr.25287.1.S1_at	-0.0353944	0.019359	0.2693	0.306732	0.442313	0.140452	0.524212	0.226971	0.352447	0.585923	0.345638	0.356649	0.239158	0.337217	-0.166106	0.131094	0.38355	0.397572	0.436967	0.233311	-0.0944687	-0.139461	-0.168156	-0.188998	0.115453	0.284869	0.274222	0.602231	0.626258	0.44412	0.45707	0.576209	0.501157	0.659742	0.670051	0.100714	0.113239	0.484658	0.495163	-0.130598	0.699652	0.458902	0.492169	0.163337	0.221856	0.214815	0.437253	0.393682	0.488935
Mtr.40873.1.S1_at	-0.116269	-0.0874847	0.258061	0.375369	0.480213	0.0308685	0.589367	0.14244	0.288723	0.528105	0.25666	0.301693	0.165714	0.228375	-0.283773	0.144954	0.246584	0.284297	0.388284	0.333853	-0.222203	-0.311655	-0.314996	-0.222409	0.0962755	0.335133	0.356731	0.691125	0.676388	0.580729	0.610469	0.585415	0.356078	0.731656	0.712121	-0.0376366	0.0126597	0.600063	0.652207	-0.203664	0.733851	0.488925	0.424228	0.0776036	0.22738	0.146926	0.361082	0.431965	0.486979
Mtr.49495.1.S1_at	0.40184	0.290302	0.517378	0.486303	0.665176	0.516183	0.135909	0.357149	0.605419	0.313319	0.625893	0.262729	0.517764	0.594261	0.368941	0.589069	0.503701	0.522453	0.552519	0.615081	0.502286	0.462031	0.395155	0.492205	0.730132	0.495999	0.422518	0.204332	0.1735	0.265451	0.228999	0.434085	0.416273	0.272266	0.229462	0.303926	0.24127	0.214044	0.206984	0.367034	0.300416	0.427251	0.366442	0.575925	0.573075	0.450291	0.549658	0.389946	0.382218
Mtr.50930.1.S1_at	0.593617	0.665367	0.147545	0.165781	0.307253	0.299606	0.117814	0.331638	0.46135	0.198391	0.527196	0.403514	0.526409	0.471092	0.370866	0.362037	0.294167	0.257265	0.265673	0.144693	0.5634	0.501018	0.415236	0.495844	0.463455	0.194023	0.132301	0.146282	0.114287	0.109104	0.057451	0.365616	0.379463	0.0993374	0.0953972	0.30225	0.374428	-0.0410174	-0.0356445	0.511808	0.166758	0.13751	0.174592	0.443759	0.450228	0.297739	0.509529	0.22325	0.233101
Mtr.41088.1.S1_at	0.349852	0.394533	0.438072	0.599787	0.771544	0.444744	0.492997	0.274209	0.651757	0.426207	0.766005	0.764655	0.584732	0.723593	-0.0377823	0.479999	0.603973	0.635662	0.681735	0.504884	0.333632	0.259096	0.22217	0.25688	0.574432	0.560234	0.606552	0.779321	0.754517	0.509455	0.482971	0.852132	0.711457	0.664009	0.643188	0.446582	0.350258	0.576469	0.60157	0.0268877	0.73702	0.43809	0.388229	0.443339	0.507894	0.554972	0.802072	0.567462	0.781715
Mtr.8657.1.S1_at	0.363465	0.342689	0.356374	0.3926	0.544149	0.697487	0.19057	0.245524	0.525575	0.285355	0.653222	0.688288	0.45069	0.705376	0.0440183	0.281164	0.667292	0.672812	0.586581	0.36669	0.491723	0.566207	0.602871	0.256648	0.48419	0.336217	0.49327	0.466889	0.438706	0.224169	0.176563	0.571722	0.704097	0.309935	0.332084	0.569372	0.331642	0.274306	0.247559	0.0940848	0.496144	0.262899	0.327734	0.473008	0.386988	0.533537	0.663586	0.40929	0.645921
Mtr.14710.1.S1_at	0.295217	0.149092	0.530025	0.562258	0.703257	0.411885	0.0583623	0.561992	0.553172	0.365091	0.606526	0.159936	0.508404	0.592945	0.339083	0.644616	0.519485	0.54545	0.625564	0.700854	0.172631	0.116837	0.0877493	0.197636	0.597371	0.472645	0.41681	0.198611	0.263228	0.263759	0.236657	0.489358	0.4403	0.348569	0.317321	0.153018	0.310783	0.332176	0.329848	0.263736	0.264865	0.344476	0.284157	0.510818	0.514009	0.364351	0.552701	0.250557	0.493018
Mtr.14711.1.S1_at	0.30338	0.135317	0.542739	0.505707	0.608439	0.473129	-0.0578601	0.591228	0.475512	0.366551	0.528136	0.0876854	0.416936	0.544554	0.350316	0.635439	0.545026	0.555007	0.606059	0.650525	0.194587	0.159627	0.123865	0.170196	0.572227	0.453671	0.411452	0.0987918	0.16925	0.159184	0.135199	0.408377	0.435459	0.251229	0.239034	0.231604	0.307077	0.229824	0.222904	0.229776	0.169066	0.339038	0.313387	0.486007	0.498352	0.399473	0.462241	0.187641	0.4054
Mtr.27107.1.S1_at	0.64845	0.640305	0.4616	0.474159	0.436891	0.441625	-0.00287212	0.471738	0.519742	0.341837	0.594506	0.225563	0.649083	0.47768	0.476948	0.515135	0.272923	0.273373	0.249752	0.173761	0.622799	0.554232	0.457399	0.554629	0.619696	0.217632	0.19866	0.109502	0.0411526	-0.00382528	-0.0425359	0.294514	0.359991	0.181737	0.171394	0.423595	0.433141	-0.0563004	-0.0629717	0.430978	0.157641	0.26543	0.280727	0.505426	0.490404	0.364215	0.505614	0.168919	0.197165
Mtr.33785.1.S1_at	0.443943	0.434829	0.442817	0.495212	0.501537	0.381709	0.200756	0.0870553	0.397796	0.160097	0.507403	0.33133	0.481484	0.440857	0.232988	0.490854	0.246782	0.282643	0.2534	0.337756	0.595933	0.535987	0.431605	0.598474	0.73208	0.402045	0.401502	0.297825	0.170526	0.114009	0.088942	0.371643	0.321472	0.210134	0.17204	0.310646	0.185608	0.163487	0.141144	0.285466	0.293077	0.237987	0.163577	0.302129	0.323082	0.462178	0.479519	0.408962	0.350113
Mtr.12820.1.S1_at	0.475464	0.507835	0.418226	0.4435	0.700202	0.557634	0.161988	0.394905	0.823618	0.350523	0.889951	0.691354	0.719208	0.922242	0.372279	0.616221	0.719628	0.771074	0.694319	0.580258	0.63583	0.618952	0.554007	0.525709	0.74043	0.527242	0.460458	0.353893	0.379448	0.245867	0.170492	0.687848	0.732776	0.366275	0.344978	0.588465	0.409575	0.212887	0.18284	0.346036	0.428842	0.365796	0.366701	0.66273	0.557653	0.574917	0.866602	0.40414	0.676982
Mtr.31213.1.S1_s_at	0.453752	0.470812	0.409093	0.435758	0.705289	0.561321	0.208515	0.394238	0.807163	0.369003	0.885363	0.6945	0.711667	0.91761	0.352046	0.581736	0.749402	0.79473	0.725837	0.578754	0.596857	0.588411	0.523676	0.472066	0.706024	0.524301	0.466707	0.378852	0.420341	0.268157	0.197396	0.711212	0.768258	0.39425	0.378222	0.558638	0.384256	0.250599	0.220435	0.312475	0.473995	0.376274	0.40319	0.669364	0.5408	0.56408	0.871813	0.43116	0.701743
Mtr.35687.1.S1_at	0.476272	0.512991	0.405979	0.466612	0.744522	0.508153	0.221245	0.381494	0.834442	0.344027	0.882549	0.676631	0.74687	0.884281	0.365433	0.634736	0.662158	0.700524	0.694497	0.599592	0.603663	0.549259	0.490841	0.546375	0.743005	0.543906	0.456963	0.390994	0.417123	0.303401	0.233987	0.700336	0.674645	0.4009	0.368225	0.523497	0.407076	0.281422	0.276411	0.361896	0.457422	0.372651	0.335735	0.686026	0.620431	0.53988	0.883849	0.426982	0.690338
Mtr.13382.1.S1_at	0.363833	0.352916	0.478472	0.521557	0.779301	0.545056	0.285678	0.440173	0.855303	0.453626	0.873946	0.662536	0.697255	0.894733	0.287217	0.57976	0.741118	0.808624	0.770137	0.646668	0.493665	0.473629	0.425258	0.409221	0.674224	0.559556	0.541365	0.493542	0.513123	0.415352	0.353907	0.741063	0.739477	0.503275	0.469294	0.476521	0.348044	0.392329	0.36578	0.259521	0.566116	0.480725	0.460668	0.647382	0.574881	0.55115	0.866458	0.493263	0.761682
Mtr.42781.1.S1_at	0.374999	0.317456	0.338396	0.24479	0.469094	0.810358	-0.0177078	0.258184	0.491082	0.181354	0.592281	0.423839	0.431545	0.645397	0.297418	0.345513	0.603217	0.543607	0.547413	0.366105	0.587869	0.660356	0.695621	0.378546	0.494547	0.273024	0.321937	0.128924	0.16043	0.0890676	0.0473809	0.325482	0.529296	0.0816328	0.101401	0.553957	0.359059	0.018708	-0.00260377	0.272097	0.198629	0.155578	0.244731	0.59004	0.480794	0.479922	0.504772	0.228105	0.357316
Mtr.42126.1.S1_at	0.537001	0.476373	0.363895	0.431225	0.563866	0.471563	0.154481	0.110583	0.533435	0.149261	0.588472	0.429561	0.520936	0.544738	0.251746	0.476924	0.353925	0.375483	0.336193	0.406473	0.663522	0.641542	0.578377	0.634031	0.731999	0.405775	0.361113	0.248725	0.145804	0.129431	0.0829906	0.400164	0.37082	0.144383	0.101662	0.411814	0.249593	0.0906956	0.0754261	0.376878	0.295117	0.244718	0.194258	0.421163	0.386435	0.441534	0.529934	0.335974	0.352362
Mtr.27030.1.S1_at	0.694238	0.593629	0.320749	0.337106	0.41534	0.482605	-0.0187231	0.377773	0.439335	0.236424	0.533814	0.334505	0.547429	0.504853	0.374519	0.420528	0.404213	0.321728	0.374339	0.209642	0.590492	0.563658	0.518275	0.532894	0.54259	0.275412	0.254497	0.0541664	0.0740523	0.023825	-0.00156471	0.347293	0.392912	0.0289319	0.0337432	0.367186	0.440582	-0.0816625	-0.0480956	0.581811	0.142563	0.175373	0.218034	0.566562	0.587898	0.380439	0.497251	0.142899	0.246374
Mtr.47332.1.S1_at	0.424582	0.483191	0.297667	0.363913	0.652261	0.428026	0.432318	0.429469	0.678506	0.421804	0.800812	0.640068	0.63586	0.772843	0.276256	0.516949	0.659355	0.625829	0.727554	0.440629	0.414232	0.35635	0.279949	0.320498	0.516794	0.504352	0.412674	0.507082	0.578507	0.403025	0.385054	0.788549	0.775434	0.509652	0.485163	0.359669	0.341947	0.382048	0.406277	0.303814	0.534482	0.379306	0.403642	0.697939	0.727309	0.47593	0.812462	0.469235	0.629649
Mtr.47333.1.S1_at	0.570202	0.590664	0.303893	0.308851	0.492509	0.531267	0.12531	0.402479	0.616401	0.324372	0.732418	0.445644	0.624243	0.706209	0.473643	0.475602	0.551106	0.487105	0.560557	0.282019	0.602246	0.557644	0.508446	0.465571	0.54169	0.315249	0.246325	0.172896	0.227834	0.149175	0.106603	0.485711	0.580225	0.178412	0.166074	0.433091	0.453474	0.0925734	0.116242	0.492265	0.267482	0.246427	0.28611	0.770302	0.726107	0.429691	0.691642	0.288035	0.393079
Mtr.5263.1.S1_at	0.32608	0.318039	0.185008	0.24683	0.448897	0.407212	0.261237	0.0870511	0.349209	0.15749	0.497632	0.613584	0.444794	0.471857	0.0744702	0.378559	0.361212	0.373463	0.33824	0.325417	0.548171	0.533993	0.482366	0.450916	0.555057	0.449817	0.51466	0.452844	0.401855	0.330242	0.292071	0.465661	0.471753	0.233766	0.215155	0.450802	0.361121	0.0673207	0.0678646	0.125004	0.369802	0.153923	0.184041	0.24365	0.294186	0.608815	0.478135	0.372441	0.440219
Mtr.11023.1.S1_at	0.585383	0.580839	0.562997	0.481143	0.439088	0.557247	-0.14608	0.28885	0.539116	0.245425	0.64658	0.303131	0.595309	0.653561	0.499772	0.66982	0.507259	0.471108	0.410156	0.332891	0.74134	0.707048	0.62807	0.660443	0.777972	0.414711	0.35744	0.0113884	0.0130285	-0.0563713	-0.121418	0.294687	0.407681	0.0422931	0.0483103	0.728459	0.568112	-0.137879	-0.160945	0.405001	0.10066	0.209073	0.246099	0.509865	0.479066	0.64996	0.566935	0.115583	0.279394
Mtr.39924.1.S1_at	0.580565	0.562341	0.601128	0.61858	0.585229	0.528882	-0.110283	0.349696	0.632979	0.364131	0.712603	0.372583	0.641681	0.717244	0.450333	0.735941	0.537967	0.556683	0.514327	0.525324	0.70505	0.639921	0.551017	0.670952	0.881462	0.535994	0.530021	0.135164	0.105108	0.0799184	0.0259313	0.415103	0.420387	0.134035	0.102961	0.653549	0.483546	0.0191053	0.0211664	0.410571	0.215919	0.376725	0.324951	0.577274	0.563673	0.665224	0.65211	0.229937	0.418019
Mtr.20531.1.S1_at	0.5744	0.533452	0.230605	0.282223	0.230205	0.32164	-0.103837	0.154122	0.257369	0.0226328	0.445382	0.183834	0.512263	0.390025	0.372166	0.317503	0.189157	0.107557	0.11644	-0.031693	0.534161	0.539231	0.515029	0.47088	0.412574	0.00871275	-0.0663286	-0.157191	-0.153083	-0.173628	-0.224069	0.149778	0.228484	-0.188103	-0.162437	0.23986	0.581002	-0.300917	-0.303057	0.497352	-0.0809448	-0.110333	-0.0399223	0.388982	0.306605	0.20987	0.36553	-0.0245923	0.0638132
Mtr.20533.1.S1_at	0.644499	0.589841	0.309601	0.350158	0.271707	0.372039	-0.154484	0.224563	0.272073	0.0653816	0.447615	0.165622	0.49698	0.412094	0.393642	0.420341	0.20636	0.15262	0.138172	0.0381529	0.604617	0.584264	0.556598	0.569605	0.525792	0.0929459	0.0547228	-0.138686	-0.158828	-0.153679	-0.217679	0.143523	0.213849	-0.186435	-0.165945	0.329769	0.618067	-0.277334	-0.274337	0.523046	-0.0845614	-0.0553427	-0.0052054	0.430602	0.369064	0.302041	0.370721	-0.00541644	0.0795337
Mtr.38013.1.S1_at	0.381971	0.423526	0.438607	0.546332	0.808905	0.365009	0.414275	0.338136	0.853353	0.423226	0.897173	0.686649	0.764716	0.857065	0.31028	0.631786	0.605332	0.684923	0.67244	0.644794	0.447774	0.360752	0.301831	0.432756	0.688791	0.564423	0.485509	0.54855	0.560889	0.460819	0.388683	0.801866	0.66038	0.589897	0.555993	0.417527	0.35535	0.453181	0.439267	0.299138	0.617276	0.413907	0.365802	0.562092	0.56493	0.50149	0.909074	0.526386	0.768703
Mtr.10755.1.S1_at	0.613515	0.729121	0.132667	0.168415	0.0915383	0.238992	-0.236871	0.220391	0.320566	0.0571829	0.464443	0.371082	0.514382	0.473293	0.422806	0.387056	0.217068	0.1884	0.0603198	-0.0656052	0.680043	0.645325	0.568249	0.566527	0.473013	0.0970081	0.0732209	-0.104603	-0.0938668	-0.206089	-0.287212	0.153477	0.289672	-0.184071	-0.154378	0.564819	0.618757	-0.381879	-0.404773	0.449781	-0.139171	-0.0994013	-0.00667691	0.297117	0.240761	0.393917	0.419949	-0.0721055	0.129925
Mtr.34737.1.S1_at	0.606982	0.71449	0.0943924	0.129782	0.0572691	0.197272	-0.263309	0.259627	0.275802	0.0501991	0.411143	0.332043	0.476833	0.437051	0.398717	0.38292	0.208041	0.17109	0.067512	-0.0794012	0.628132	0.592728	0.499771	0.536673	0.434938	0.105298	0.0707542	-0.121458	-0.0878105	-0.206878	-0.27267	0.143247	0.28572	-0.211188	-0.182551	0.518046	0.615288	-0.397598	-0.414657	0.4529	-0.181916	-0.0993143	-0.00654216	0.285792	0.242425	0.381602	0.376925	-0.113429	0.0993364
Mtr.37400.1.S1_at	0.177695	0.138268	0.486973	0.527081	0.803528	0.644866	0.398218	0.245355	0.546021	0.348661	0.72505	0.620428	0.470029	0.754959	-0.00417286	0.530137	0.720001	0.755128	0.733617	0.656764	0.326122	0.322381	0.340707	0.197911	0.621057	0.545798	0.638323	0.630851	0.615473	0.430601	0.377836	0.745697	0.7427	0.539711	0.547239	0.495825	0.356875	0.517204	0.489406	-0.0596537	0.621864	0.380927	0.384761	0.423618	0.422262	0.609323	0.718216	0.551136	0.76617
Mtr.38322.1.S1_at	0.169698	0.15777	0.481004	0.597294	0.859266	0.467551	0.507058	0.220729	0.618179	0.37949	0.754989	0.623073	0.531451	0.737832	-0.0278449	0.578861	0.628571	0.693354	0.735229	0.712493	0.233511	0.171204	0.164728	0.206022	0.636341	0.590074	0.640581	0.726427	0.708383	0.560045	0.517727	0.829962	0.672354	0.642285	0.614209	0.365008	0.320492	0.623447	0.612999	-0.0571361	0.689205	0.44241	0.368454	0.401051	0.443427	0.537897	0.762935	0.587926	0.800084
Mtr.43316.1.S1_at	0.282401	0.351329	0.386904	0.576944	0.702624	0.288451	0.553917	0.0959888	0.575072	0.341212	0.689446	0.709722	0.583145	0.629522	-0.000554668	0.477928	0.418536	0.483584	0.499435	0.500715	0.310699	0.21511	0.153311	0.296563	0.576422	0.548703	0.57195	0.758786	0.716426	0.526081	0.49656	0.786281	0.596667	0.675303	0.659706	0.372168	0.280897	0.536277	0.545066	0.0902168	0.742631	0.320018	0.255858	0.272465	0.362497	0.524979	0.75895	0.587428	0.758095
Mtr.652.1.S1_at	0.745875	0.790406	0.194622	0.219888	0.226415	0.256688	-0.196007	0.256465	0.511332	0.062248	0.582085	0.265717	0.674796	0.536209	0.67865	0.482004	0.212455	0.17887	0.118474	0.102941	0.753992	0.702416	0.611108	0.724812	0.606251	0.111416	-0.0413019	-0.223486	-0.211054	-0.178398	-0.265813	0.154558	0.224362	-0.170764	-0.169649	0.394201	0.500632	-0.342892	-0.356195	0.756804	-0.138077	-0.0184745	0.00399917	0.515876	0.440581	0.283958	0.511718	-0.00224525	0.100744
Mtr.47943.1.S1_at	0.409193	0.332337	0.523429	0.552835	0.659619	0.553079	-0.00261994	0.244246	0.541178	0.337584	0.624388	0.459589	0.446947	0.702763	0.187121	0.653392	0.599852	0.650008	0.630161	0.663417	0.512656	0.477327	0.436155	0.491277	0.850856	0.615505	0.645321	0.30499	0.278828	0.214276	0.169535	0.521495	0.497988	0.207828	0.169106	0.560018	0.332079	0.240034	0.24656	0.234351	0.301871	0.48117	0.379326	0.502622	0.50811	0.655692	0.582109	0.361077	0.535454
Mtr.47943.1.S1_s_at	0.334036	0.249115	0.463832	0.496197	0.646136	0.533403	0.0428108	0.162208	0.50671	0.290465	0.595383	0.471442	0.388324	0.699462	0.132418	0.57282	0.599286	0.653464	0.622171	0.640503	0.463305	0.453743	0.4256	0.429966	0.796476	0.566634	0.611109	0.317116	0.297257	0.19915	0.155496	0.519286	0.491868	0.203018	0.166667	0.522648	0.302447	0.267062	0.27	0.163033	0.330015	0.455658	0.360502	0.480593	0.441579	0.611614	0.569308	0.366475	0.542825
Mtr.15416.1.S1_at	-0.0297562	-0.0750451	0.575441	0.607128	0.55367	0.242885	0.300005	0.195202	0.296801	0.395591	0.330664	0.200574	0.17384	0.353613	-0.170595	0.459799	0.382538	0.456485	0.49717	0.541674	-0.0319144	-0.0977692	-0.134875	0.0323824	0.41171	0.560818	0.63364	0.489583	0.485645	0.338081	0.368571	0.503357	0.386366	0.533561	0.493162	0.173512	-0.0153804	0.690552	0.688336	-0.174594	0.507961	0.512856	0.385389	0.156968	0.247147	0.391638	0.404551	0.587971	0.630173
Mtr.14223.1.S1_at	0.642444	0.741024	0.312253	0.387088	0.472976	0.321625	0.0503768	0.437415	0.690665	0.228016	0.764473	0.426565	0.854869	0.688628	0.526839	0.47971	0.363398	0.363598	0.308345	0.20365	0.627496	0.565642	0.483242	0.552976	0.559608	0.188039	0.0558923	0.119351	0.143627	0.0429896	-0.0473567	0.463511	0.477799	0.247258	0.255341	0.353891	0.544866	-0.0452404	-0.0763129	0.546546	0.222926	0.114517	0.157315	0.547526	0.479082	0.287099	0.734233	0.131968	0.379119
Mtr.17497.1.S1_at	-0.110616	-0.0893125	0.254771	0.331238	0.59727	0.234148	0.538635	0.268188	0.364727	0.486946	0.405503	0.51009	0.182443	0.420326	-0.305652	0.293959	0.529722	0.596549	0.7027	0.621678	-0.177629	-0.228777	-0.276782	-0.193012	0.254831	0.578916	0.605518	0.751206	0.820753	0.646648	0.683097	0.803866	0.689275	0.77583	0.752586	0.0856608	-0.0760919	0.75887	0.772914	-0.267032	0.638754	0.626039	0.56024	0.190671	0.313872	0.318446	0.466758	0.570401	0.681088
Mtr.4083.1.S1_at	-0.165378	-0.163066	0.243443	0.360679	0.574473	0.0773684	0.543393	0.20698	0.308599	0.441288	0.305542	0.428718	0.14992	0.306937	-0.340721	0.28897	0.387659	0.462848	0.570014	0.613354	-0.265305	-0.34707	-0.368862	-0.191931	0.21354	0.573356	0.596109	0.748398	0.78515	0.665723	0.692638	0.740825	0.523214	0.783684	0.752454	-0.0069099	-0.123325	0.773166	0.810333	-0.282943	0.632789	0.602847	0.482921	0.0719865	0.279484	0.262794	0.401057	0.532334	0.649245
Mtr.4083.1.S1_s_at	-0.156649	-0.146767	0.24839	0.333259	0.575509	0.158228	0.539932	0.266178	0.342777	0.48563	0.352008	0.490959	0.141009	0.369155	-0.359195	0.264957	0.494032	0.578756	0.657836	0.617408	-0.230366	-0.286397	-0.322671	-0.217889	0.225308	0.580694	0.623188	0.7722	0.815542	0.660712	0.691935	0.779487	0.638587	0.780514	0.752196	0.0437246	-0.130636	0.783717	0.798637	-0.311327	0.653997	0.642446	0.552579	0.134759	0.266179	0.292861	0.440816	0.569	0.695506
Mtr.42111.1.S1_at	0.494233	0.533128	0.452271	0.553643	0.783398	0.493657	0.277793	0.398638	0.872801	0.455006	0.935876	0.716078	0.796781	0.917721	0.366691	0.607398	0.662998	0.726003	0.677953	0.582073	0.603559	0.547237	0.487826	0.516498	0.745833	0.50771	0.491785	0.475721	0.467546	0.328993	0.255235	0.770925	0.707328	0.476845	0.446539	0.517131	0.441575	0.314502	0.311318	0.380611	0.570887	0.439441	0.412267	0.666336	0.611432	0.5469	0.932439	0.474504	0.742273
Mtr.45066.1.S1_at	0.481285	0.482178	0.310621	0.270782	0.470944	0.727036	-0.0594473	0.333738	0.594019	0.239388	0.713885	0.52397	0.582297	0.748583	0.41457	0.339038	0.612129	0.587268	0.491186	0.303097	0.684746	0.751372	0.781076	0.453485	0.540344	0.182274	0.268291	0.0936138	0.10083	-0.019421	-0.103095	0.393709	0.592094	0.0660985	0.0946453	0.602261	0.440186	-0.03737	-0.0677492	0.40264	0.224808	0.173119	0.264838	0.642943	0.499849	0.443148	0.664285	0.221049	0.442304
Mtr.6059.1.S1_at	0.608252	0.710543	0.117128	0.0875485	0.0187067	0.332473	-0.267608	0.132236	0.307456	-0.0531249	0.419249	0.204139	0.474567	0.419276	0.582897	0.248135	0.149641	0.060705	-0.0145973	-0.204341	0.738562	0.738606	0.704926	0.62352	0.386475	-0.0825047	-0.119774	-0.293772	-0.28174	-0.333166	-0.401377	-0.0476468	0.142436	-0.319472	-0.295474	0.514743	0.562716	-0.461425	-0.472163	0.6144	-0.236458	-0.206886	-0.118414	0.395749	0.27699	0.259019	0.353898	-0.140381	-0.0159864
Mtr.22769.1.S1_at	0.393066	0.435774	0.191025	0.171932	0.329271	0.395364	-0.0414246	0.239883	0.520871	0.182969	0.464164	0.346123	0.430625	0.424748	0.305492	0.244603	0.298507	0.289132	0.235767	0.0220362	0.629284	0.614208	0.589906	0.551471	0.391817	0.0994129	0.173989	0.0957928	0.0542872	-0.0347646	-0.073007	0.163044	0.202727	-0.0240046	-0.0516594	0.511529	0.38133	-0.127588	-0.126734	0.320195	0.157245	0.115714	0.139235	0.375639	0.324649	0.337468	0.38555	0.0408722	0.165923
Mtr.21498.1.S1_at	0.157877	0.0750665	0.335216	0.394432	0.472831	0.120152	0.0978062	0.42924	0.455359	0.376017	0.447529	0.193382	0.320227	0.449856	0.235862	0.571424	0.51909	0.546836	0.617742	0.628177	0.0221804	-0.0349735	-0.110669	0.0498702	0.404305	0.496214	0.383032	0.226961	0.296388	0.364057	0.365855	0.457762	0.379504	0.275996	0.226316	0.168227	0.170266	0.295854	0.300801	0.0518284	0.206553	0.32669	0.277102	0.341032	0.400106	0.359592	0.426182	0.21623	0.405677
Mtr.4966.1.S1_at	0.209458	0.214278	0.149656	0.215522	0.494765	0.215437	0.145999	0.341596	0.590157	0.328452	0.604186	0.536714	0.476083	0.603921	0.260074	0.44019	0.559358	0.583226	0.621013	0.517385	0.237488	0.189205	0.1414	0.184099	0.379614	0.452382	0.379394	0.342966	0.426954	0.322829	0.303576	0.611184	0.554936	0.351251	0.328013	0.259702	0.197038	0.287499	0.284034	0.119485	0.34301	0.25453	0.249642	0.465026	0.460663	0.378699	0.61022	0.301753	0.547693
Mtr.4966.1.S1_s_at	0.123571	0.0570305	0.298058	0.304369	0.407572	0.123098	0.0880453	0.465627	0.381	0.385001	0.397851	0.177844	0.259797	0.416238	0.199673	0.510087	0.537749	0.525568	0.601081	0.52927	-0.000308978	-0.0594747	-0.132571	-0.0184383	0.326669	0.504697	0.374402	0.219817	0.323578	0.3327	0.348022	0.45084	0.432367	0.286944	0.260007	0.169906	0.179453	0.261065	0.254457	0.0142476	0.194051	0.322496	0.337887	0.312415	0.363151	0.389952	0.371072	0.195685	0.366526
Mtr.28568.1.S1_at	0.359407	0.421737	0.33173	0.401943	0.738853	0.405277	0.360799	0.413192	0.891834	0.42775	0.856692	0.673105	0.761857	0.808741	0.296813	0.416301	0.600498	0.64635	0.657989	0.442243	0.466155	0.411296	0.377071	0.38267	0.515524	0.401694	0.353962	0.49727	0.53982	0.366181	0.30694	0.712617	0.644657	0.548826	0.520077	0.383005	0.324307	0.366209	0.361384	0.346476	0.65429	0.358249	0.359944	0.610257	0.539213	0.378765	0.877714	0.420624	0.708197
Mtr.8411.1.S1_at	0.420115	0.424398	0.333387	0.348631	0.657151	0.581399	0.233922	0.440126	0.776118	0.384955	0.767847	0.553629	0.673819	0.750724	0.327082	0.350174	0.656378	0.62324	0.685927	0.356562	0.496869	0.503061	0.488725	0.375241	0.449003	0.328871	0.300115	0.32791	0.400988	0.254475	0.229218	0.586195	0.630067	0.374922	0.35809	0.375246	0.345497	0.249968	0.265099	0.424571	0.509071	0.289225	0.323547	0.708954	0.610543	0.35221	0.764552	0.329366	0.580782
Mtr.48296.1.S1_at	0.524512	0.634722	0.154469	0.195112	0.21606	0.239058	0.0308852	0.161182	0.344587	-0.00603546	0.502396	0.275216	0.570927	0.467034	0.397906	0.361705	0.151401	0.105442	0.0779734	-0.109018	0.590705	0.541738	0.485904	0.531815	0.372067	0.00101461	-0.0560439	-0.00544687	-0.00866491	-0.105377	-0.188807	0.172973	0.212403	-0.0841848	-0.0682489	0.408915	0.67419	-0.276134	-0.280419	0.415301	0.0200932	-0.151326	-0.0761787	0.338507	0.305351	0.311008	0.442453	-0.0463233	0.0938762
Mtr.10652.1.S1_at	-0.00595396	-0.0340465	0.41787	0.525248	0.787077	0.445357	0.548289	0.186911	0.502702	0.398881	0.586924	0.563239	0.286926	0.602533	-0.197982	0.436406	0.615221	0.707628	0.754201	0.754788	0.0610337	0.0340805	0.0248089	0.0231994	0.509082	0.591205	0.695878	0.772336	0.738353	0.64572	0.635447	0.772906	0.622581	0.647385	0.609657	0.26761	0.107349	0.71811	0.724706	-0.228636	0.713034	0.541263	0.457717	0.35486	0.409879	0.472873	0.59211	0.639773	0.732036
Mtr.35741.1.S1_at	0.148039	0.245512	-0.29172	-0.234729	0.266646	0.140179	0.453179	-0.0251324	0.368097	-0.03139	0.467121	0.672952	0.407351	0.427345	0.12269	0.0972751	0.286072	0.262834	0.290704	0.19383	0.306932	0.302264	0.27797	0.200828	0.111012	0.26218	0.0819864	0.400591	0.481071	0.353476	0.297205	0.531433	0.505824	0.383128	0.382429	0.129852	0.0234036	0.137994	0.129387	0.165457	0.356119	-0.0637522	0.0114862	0.288017	0.282353	0.231809	0.467423	0.23901	0.364496
Mtr.27133.1.S1_at	0.373223	0.29592	0.636304	0.603124	0.461356	0.423625	-0.108534	0.441911	0.442666	0.530942	0.412624	0.110391	0.361135	0.410439	0.110951	0.375191	0.410593	0.422712	0.422872	0.281777	0.258647	0.222047	0.216368	0.132318	0.439365	0.233201	0.341397	0.146841	0.139618	0.00645774	-0.0158449	0.28391	0.305653	0.19233	0.210644	0.429509	0.373804	0.182915	0.185264	0.205084	0.355062	0.401866	0.403867	0.343757	0.328919	0.361408	0.417344	0.132331	0.342465
Mtr.10190.1.S1_at	0.378687	0.378711	0.268043	0.178556	0.339287	0.667412	-0.124734	0.292792	0.403797	0.184764	0.454187	0.310751	0.334878	0.553054	0.298836	0.267426	0.542736	0.44291	0.387411	0.125717	0.614313	0.668571	0.721946	0.435822	0.389556	0.158692	0.231882	-0.0186935	0.00361049	-0.0942805	-0.136246	0.202312	0.369901	-0.0750087	-0.0548918	0.579683	0.414361	-0.146524	-0.124879	0.337277	0.162068	0.118303	0.198861	0.533273	0.507657	0.417813	0.426512	0.0498994	0.255564
Mtr.38762.1.S1_at	0.493906	0.561358	0.438102	0.501114	0.682401	0.462999	0.119461	0.432722	0.844368	0.421435	0.852455	0.604889	0.76311	0.86757	0.393694	0.586322	0.609588	0.672517	0.590132	0.4659	0.67073	0.616696	0.551874	0.585936	0.71227	0.461372	0.444696	0.31418	0.315031	0.188089	0.116687	0.638843	0.601396	0.338398	0.310651	0.554402	0.477268	0.15259	0.140823	0.427083	0.484945	0.380695	0.364987	0.625048	0.579098	0.528946	0.857073	0.318875	0.642594
Mtr.22076.1.S1_at	0.506089	0.554809	0.327067	0.373015	0.60885	0.503275	0.292658	0.410229	0.666373	0.391976	0.766106	0.604676	0.645125	0.762476	0.348259	0.494902	0.630989	0.592025	0.652325	0.375133	0.561951	0.514253	0.421706	0.449554	0.565444	0.459862	0.418305	0.405202	0.459236	0.275607	0.267905	0.669487	0.691325	0.386328	0.356972	0.446212	0.390857	0.241637	0.276346	0.366614	0.463526	0.358263	0.394905	0.719346	0.719203	0.520308	0.764268	0.436934	0.556238
Mtr.9429.1.S1_at	0.00423589	0.08125	0.367168	0.433056	0.580429	0.191473	0.468402	0.296688	0.51885	0.644725	0.445159	0.469494	0.277301	0.47656	-0.213122	0.284432	0.523287	0.586146	0.603499	0.448848	-0.0167922	-0.0915305	-0.15444	-0.0430567	0.303005	0.529849	0.547977	0.677927	0.697557	0.487872	0.508325	0.715998	0.583531	0.723995	0.695767	0.239059	-0.0149275	0.672778	0.69257	-0.0941878	0.782553	0.679216	0.627053	0.227472	0.333881	0.360498	0.566203	0.540109	0.679921
Mtr.42251.1.S1_at	0.509312	0.399458	0.423932	0.475189	0.738033	0.545455	0.32021	0.211011	0.660162	0.249993	0.765908	0.565887	0.653037	0.715612	0.356005	0.593677	0.49864	0.531493	0.547596	0.612135	0.602375	0.575821	0.521088	0.555753	0.790822	0.550846	0.488137	0.405323	0.369358	0.328551	0.277543	0.611483	0.580854	0.381044	0.339958	0.372292	0.269939	0.266882	0.239531	0.388008	0.463521	0.320921	0.275154	0.570958	0.555352	0.540517	0.69855	0.513305	0.556112
Mtr.34810.1.S1_at	0.499181	0.492168	0.371807	0.338941	0.599322	0.706915	0.15473	0.395998	0.676611	0.306364	0.794466	0.540893	0.659654	0.833357	0.404334	0.478092	0.712628	0.655101	0.700193	0.379558	0.638031	0.653348	0.612586	0.478038	0.5834	0.413467	0.356277	0.241111	0.323336	0.169576	0.142753	0.568675	0.711546	0.267882	0.253696	0.50726	0.422082	0.144547	0.129439	0.41134	0.352483	0.28815	0.350177	0.757622	0.641456	0.535872	0.737159	0.334942	0.506369
Mtr.38526.1.S1_at	0.463856	0.446815	0.394062	0.331574	0.607715	0.702387	0.147056	0.276738	0.660673	0.211721	0.763657	0.574725	0.648043	0.807327	0.378226	0.473732	0.657226	0.616905	0.566521	0.371823	0.667576	0.690662	0.702942	0.481963	0.619302	0.394681	0.328832	0.254035	0.291589	0.137036	0.0538383	0.507486	0.637852	0.28749	0.303637	0.612198	0.423121	0.116561	0.0767066	0.358259	0.370141	0.173061	0.235034	0.590219	0.49523	0.5731	0.734181	0.318142	0.532641
Mtr.41404.1.S1_at	0.459029	0.521255	0.408822	0.509513	0.776103	0.466559	0.353143	0.358818	0.87575	0.391926	0.928698	0.707076	0.816994	0.91141	0.360848	0.586636	0.649805	0.688702	0.675923	0.528585	0.598823	0.536879	0.471559	0.529197	0.704562	0.534523	0.462154	0.509064	0.517056	0.361821	0.294021	0.767514	0.701728	0.531265	0.494861	0.493875	0.412271	0.352763	0.344077	0.35783	0.6082	0.398643	0.369134	0.641791	0.599455	0.561038	0.93808	0.478109	0.743335
Mtr.24270.1.S1_s_at	0.458745	0.436675	0.462816	0.429969	0.342971	0.226964	0.0569726	0.262388	0.484353	0.234359	0.457971	0.0102786	0.522814	0.357865	0.571571	0.427384	0.193148	0.208435	0.203704	0.260026	0.433852	0.349338	0.268126	0.443022	0.529714	0.191505	0.104083	-0.0290255	-0.0802484	0.0156906	-0.0276955	0.159422	0.15411	0.148509	0.123633	0.177213	0.142919	0.0589105	0.0421796	0.497793	0.148014	0.209826	0.159177	0.40978	0.398348	0.200199	0.438732	0.26231	0.193846
Mtr.28699.1.S1_s_at	0.467284	0.464259	0.396119	0.337888	0.295226	0.275814	0.00610794	0.270098	0.45434	0.186444	0.449944	0.00892292	0.512425	0.371646	0.614279	0.385341	0.225063	0.213576	0.206762	0.202614	0.47878	0.412351	0.338503	0.472568	0.501811	0.174317	0.0545412	-0.0931259	-0.118289	-0.0146106	-0.0716398	0.1177	0.151874	0.0935229	0.0740969	0.22937	0.184967	-0.0237266	-0.0298176	0.536682	0.0885198	0.145079	0.129724	0.459267	0.452558	0.235757	0.418488	0.198285	0.130387
Mtr.12392.1.S1_at	0.335259	0.270617	0.532632	0.636846	0.710159	0.445961	0.264147	0.42514	0.573432	0.662792	0.560784	0.442301	0.448	0.538854	-0.0249209	0.449169	0.522688	0.558439	0.575027	0.452085	0.276164	0.217593	0.176788	0.204899	0.532865	0.431633	0.561695	0.544303	0.48638	0.365764	0.367371	0.621431	0.513065	0.441322	0.410315	0.360769	0.373048	0.351705	0.383347	0.116259	0.700101	0.568356	0.522868	0.3689	0.43663	0.448191	0.599158	0.389843	0.603599
Mtr.38588.1.S1_at	0.403601	0.520887	0.321723	0.418278	0.613033	0.424847	0.465611	0.108615	0.642558	0.368616	0.755652	0.775125	0.542991	0.710881	0.131288	0.439983	0.569239	0.606294	0.578658	0.446659	0.509533	0.451793	0.395771	0.412537	0.638234	0.494979	0.491175	0.626318	0.579624	0.438679	0.382246	0.706441	0.650555	0.500399	0.479891	0.59975	0.257334	0.394935	0.382477	0.179392	0.556825	0.411217	0.390337	0.4212	0.458225	0.561976	0.74054	0.515751	0.624941
[truncated: 119 more columns]

## Sheet: Log Cleaned B
Table S15 B: Logarithmic Pearson correlation coefficient for bHLH genes using the cleaned dataset
	Mtr.45454.1.S1_at	Mtr.33494.1.S1_at	Mtr.1566.1.S1_at	Mtr.1885.1.S1_at	Mtr.11703.1.S1_at	Mtr.38780.1.S1_at	Mtr.50163.1.S1_at	Mtr.23988.1.S1_at	Mtr.39288.1.S1_at	Mtr.45444.1.S1_at	Mtr.19560.1.S1_at	Mtr.42299.1.S1_at	Mtr.43328.1.S1_at	Mtr.9143.1.S1_at	Mtr.22479.1.S1_at	Mtr.21313.1.S1_at	Mtr.38605.1.S1_at	Mtr.5576.1.S1_s_at	Mtr.9848.1.S1_at	Mtr.24842.1.S1_at	Mtr.27377.1.S1_at	Mtr.27377.1.S1_s_at	Mtr.41865.1.S1_at	Mtr.41928.1.S1_at	Mtr.49670.1.S1_at	Mtr.27247.1.S1_at	Mtr.43615.1.S1_at	Mtr.25887.1.S1_at	Mtr.7448.1.S1_s_at	Mtr.25885.1.S1_s_at	Mtr.35725.1.S1_at	Mtr.12342.1.S1_at	Mtr.32218.1.S1_s_at	Mtr.16587.1.S1_at	Mtr.4545.1.S1_s_at	Mtr.28002.1.S1_at	Mtr.48694.1.S1_at	Mtr.37926.1.S1_at	Mtr.8894.1.S1_at	Mtr.44201.1.S1_at	Mtr.51379.1.S1_at	Mtr.22854.1.S1_at	Mtr.33275.1.S1_s_at	Mtr.15712.1.S1_at	Mtr.15713.1.S1_at	Mtr.9990.1.S1_at	Mtr.12429.1.S1_at	Mtr.5024.1.S1_at	Mtr.43459.1.S1_at
Mtr.45454.1.S1_at	1	0.675957	0.137878	0.146241	-0.204882	0.00275563	-0.356078	0.128276	0.0752034	-0.141496	0.153733	-0.155928	0.430619	-0.0195909	0.413108	0.275843	-0.264086	-0.353027	-0.46083	-0.216127	0.483856	0.452749	0.351929	0.482451	0.332279	-0.139133	-0.229664	-0.432796	-0.496427	-0.363735	-0.398139	-0.417447	-0.340879	-0.455104	-0.429726	0.220753	0.366177	-0.487362	-0.507809	0.612628	-0.42694	-0.237166	-0.213801	0.0914991	0.0403022	0.0398962	-0.0280098	-0.264573	-0.368765
Mtr.33494.1.S1_at	0.675957	1	-0.0994779	-0.0591867	-0.452324	-0.175921	-0.329958	0.0506735	0.153663	-0.164495	0.236176	-0.000545099	0.442723	-0.0200207	0.348075	0.108503	-0.386324	-0.462115	-0.609985	-0.504253	0.62105	0.519929	0.368319	0.579623	0.196395	-0.263417	-0.379075	-0.43001	-0.487842	-0.391604	-0.440164	-0.389088	-0.344664	-0.426209	-0.395445	0.293362	0.347517	-0.553864	-0.565001	0.583628	-0.500432	-0.260723	-0.22581	0.0704406	0.0379975	-0.0581788	0.151691	-0.366056	-0.470056
Mtr.1566.1.S1_at	0.137878	-0.0994779	1	0.882758	0.502676	0.464994	-0.210871	0.162659	0.0701077	0.283318	0.115068	-0.318158	0.0398183	0.145847	-0.132732	0.39169	0.208208	0.251598	0.229223	0.26332	0.0471569	0.035455	0.0401834	0.0966568	0.519598	0.295527	0.480692	0.0970455	0.0114867	-0.0519014	-0.0352174	-0.0825482	-0.0935872	0.155545	0.167467	0.36693	0.259489	0.217133	0.199098	-0.106151	0.177248	0.289698	0.206605	-0.118994	-0.0713809	0.428371	0.163006	0.1174	0.281788
Mtr.1885.1.S1_at	0.146241	-0.0591867	0.882758	1	0.594778	0.333988	-0.106443	0.0961958	0.0819076	0.25585	0.219953	-0.197692	0.12422	0.0633573	-0.213647	0.403367	0.0373978	0.169788	0.17403	0.339289	-0.021186	-0.0631124	-0.0420511	0.102483	0.557967	0.305955	0.543596	0.251788	0.122167	0.0918829	0.109708	0.0541861	-0.153895	0.232316	0.225184	0.244414	0.219415	0.299747	0.295966	-0.145263	0.27387	0.277899	0.128218	-0.184769	-0.103851	0.358164	0.251871	0.163496	0.371092
Mtr.11703.1.S1_at	-0.204882	-0.452324	0.502676	0.594778	1	0.388751	0.255321	0.0502669	0.104951	0.219273	0.195888	-0.0152312	-0.0766918	0.0744617	-0.363932	0.309141	0.0883875	0.236689	0.408136	0.592685	-0.251297	-0.305936	-0.224943	-0.0974515	0.394031	0.375606	0.543075	0.495935	0.418775	0.350823	0.370935	0.389918	0.0419648	0.430266	0.402285	-0.0157981	0.0544424	0.509442	0.5254	-0.249698	0.514284	0.320775	0.164391	-0.245328	-0.0809431	0.262363	0.165573	0.343905	0.512781
Mtr.38780.1.S1_at	0.00275563	-0.175921	0.464994	0.333988	0.388751	1	-0.211236	0.0583729	-0.173419	0.0303831	0.0122706	-0.161467	-0.282602	0.189519	-0.144876	0.0646833	0.298689	0.233803	0.164173	0.195218	0.257508	0.371318	0.483578	0.0780117	0.307697	-0.0166859	0.258523	-0.05878	-0.208457	-0.11981	-0.139529	-0.223928	0.0428828	-0.152998	-0.101301	0.351115	0.183712	-0.0070083	-0.0277715	-0.0544138	-0.00236214	0.0772984	0.0964983	0.0655058	-0.0135608	0.269106	-0.266135	0.0934511	0.0674522
Mtr.50163.1.S1_at	-0.356078	-0.329958	-0.210871	-0.106443	0.255321	-0.211236	1	-0.351563	-0.0757091	-0.0419827	-0.0135943	0.358878	-0.183386	-0.327828	-0.342399	-0.203317	-0.0530564	0.00439561	0.135937	0.119974	-0.404175	-0.428552	-0.405829	-0.327693	-0.259474	0.14894	0.0870224	0.680828	0.630762	0.679332	0.68583	0.554294	0.295685	0.562686	0.523598	-0.338706	-0.339693	0.573221	0.578247	-0.350806	0.590149	0.0407491	0.0147076	-0.395466	-0.212167	-0.116539	0.169807	0.553499	0.352335
Mtr.23988.1.S1_at	0.128276	0.0506735	0.162659	0.0961958	0.0502669	0.0583729	-0.351563	1	0.138642	0.317947	-0.137768	-0.376412	0.0720778	-0.0702355	0.0214192	0.136931	0.103862	0.117316	0.0887181	0.00385797	-0.0605933	-0.0734548	-0.118924	-0.0770822	-0.0577831	0.0152135	0.0557646	-0.175273	-0.1585	-0.158597	-0.13016	-0.130053	0.035751	-0.0431464	-0.038809	-0.0408312	0.140804	-0.174326	-0.166873	0.144657	-0.13523	0.144846	0.178142	0.0820606	0.0712751	-0.0291732	-0.185479	-0.289799	-0.0868677
Mtr.39288.1.S1_at	0.0752034	0.153663	0.0701077	0.0819076	0.104951	-0.173419	-0.0757091	0.138642	1	0.163436	0.320637	-0.107442	0.274827	0.00024151	0.201424	-0.0479297	-0.189802	-0.0918934	-0.0750481	0.0139555	0.13955	0.0279035	-0.00284689	0.182843	0.00761804	-0.0362069	-0.100454	-0.0609491	-0.0468795	0.0963141	0.0761982	-0.158861	-0.415837	0.054345	0.00549246	0.0491577	-0.0950992	-0.00148208	0.00106429	0.209054	0.0502407	0.164932	0.0886362	0.0789137	0.0716668	-0.199382	0.184238	-0.0709032	-0.0764447
Mtr.45444.1.S1_at	-0.141496	-0.164495	0.283318	0.25585	0.219273	0.0303831	-0.0419827	0.317947	0.163436	1	-0.0658529	-0.00815659	-0.146453	-0.102254	-0.220294	0.0673008	0.216746	0.319688	0.322295	0.217867	-0.177224	-0.218759	-0.242512	-0.239296	0.0849155	0.158591	0.360667	0.247765	0.238873	0.148514	0.203454	0.237452	0.251761	0.224887	0.199534	0.100785	-0.0145624	0.187812	0.202843	-0.211953	0.356619	0.722099	0.735061	-0.100237	0.0136965	0.128641	-0.0299316	0.150216	0.203161
Mtr.19560.1.S1_at	0.153733	0.236176	0.115068	0.219953	0.195888	0.0122706	-0.0135943	-0.137768	0.320637	-0.0658529	1	0.0399846	0.484217	0.232508	0.272316	0.296961	-0.359184	-0.284996	-0.267641	0.096698	0.360774	0.231795	0.23334	0.386636	0.339796	-0.0466025	-0.0273468	-0.020936	-0.102059	0.0239701	-0.0584797	-0.06213	-0.383268	-0.0155908	-0.0190248	0.170607	0.243745	-0.121909	-0.137572	0.135223	-0.075035	-0.141625	-0.234695	0.0855421	0.143946	0.0581433	0.415976	-0.0429746	-0.1026
Mtr.42299.1.S1_at	-0.155928	-0.000545099	-0.318158	-0.197692	-0.0152312	-0.161467	0.358878	-0.376412	-0.107442	-0.00815659	0.0399846	1	-0.230529	0.143345	-0.397249	-0.0743736	0.0714061	0.133653	0.128142	0.12174	-0.0634026	-0.0927407	-0.0996485	-0.0822464	-0.0539324	0.231762	0.255836	0.52239	0.547649	0.38124	0.378692	0.538425	0.395985	0.244589	0.251435	0.113499	-0.15882	0.251616	0.268082	-0.252787	0.276289	0.095466	0.076419	-0.391268	-0.228471	0.209453	0.257105	0.327944	0.349929
Mtr.43328.1.S1_at	0.430619	0.442723	0.0398183	0.12422	-0.0766918	-0.282602	-0.183386	0.0720778	0.274827	-0.146453	0.484217	-0.230529	1	-0.0807379	0.493744	0.240377	-0.573526	-0.562734	-0.526159	-0.244508	0.357984	0.221128	0.148016	0.459882	0.166151	-0.157071	-0.309264	-0.29924	-0.260059	-0.242422	-0.301202	-0.234313	-0.436194	-0.047855	-0.0433064	-0.11148	0.296187	-0.354408	-0.359192	0.450213	-0.238006	-0.307059	-0.337949	0.0910499	0.0938922	-0.104669	0.384225	-0.30614	-0.241002
Mtr.9143.1.S1_at	-0.0195909	-0.0200207	0.145847	0.0633573	0.0744617	0.189519	-0.327828	-0.0702355	0.00024151	-0.102254	0.232508	0.143345	-0.0807379	1	0.0504589	0.365126	0.354889	0.400487	0.224796	0.265446	0.260743	0.273209	0.264152	0.247086	0.416641	0.306883	0.329735	-0.137035	-0.0317311	-0.16363	-0.210695	-0.00253815	0.109202	-0.206264	-0.188653	0.472242	0.216724	-0.078574	-0.124188	-0.0312807	-0.19758	-0.0100656	-0.0374295	-0.0220632	-0.0263612	0.47518	0.210106	-0.097921	0.215937
Mtr.22479.1.S1_at	0.413108	0.348075	-0.132732	-0.213647	-0.363932	-0.144876	-0.342399	0.0214192	0.201424	-0.220294	0.272316	-0.397249	0.493744	0.0504589	1	0.147458	-0.269832	-0.372142	-0.433944	-0.199802	0.394179	0.373226	0.32733	0.358038	0.0939563	-0.292041	-0.435048	-0.652659	-0.59324	-0.45603	-0.489029	-0.580384	-0.45963	-0.447572	-0.45155	0.00466375	0.106656	-0.559552	-0.577185	0.518205	-0.516721	-0.334526	-0.273691	0.391385	0.307188	-0.12773	-0.0545976	-0.35121	-0.517136
Mtr.21313.1.S1_at	0.275843	0.108503	0.39169	0.403367	0.309141	0.0646833	-0.203317	0.136931	-0.0479297	0.0673008	0.296961	-0.0743736	0.240377	0.365126	0.147458	1	0.0644975	0.121349	0.118772	0.408467	0.217542	0.127043	0.00315995	0.387781	0.645484	0.532043	0.404731	-0.0686956	-0.0609222	-0.0924283	-0.0830649	0.0964885	0.0192358	-0.0545479	-0.0860354	0.346375	0.246622	-0.0876746	-0.0921951	0.0818577	-0.147182	0.0579345	-0.0425334	-0.0367432	0.144013	0.588295	0.259563	-0.080837	0.127452
Mtr.38605.1.S1_at	-0.264086	-0.386324	0.208208	0.0373978	0.0883875	0.298689	-0.0530564	0.103862	-0.189802	0.216746	-0.359184	0.0714061	-0.573526	0.354889	-0.269832	0.0644975	1	0.87456	0.78376	0.332079	-0.251861	-0.134957	-0.114374	-0.336372	0.075639	0.417044	0.432906	0.133094	0.208231	0.161209	0.1741	0.182663	0.518349	0.00660956	0.0235652	0.302419	-0.120376	0.255407	0.235322	-0.422701	0.0963297	0.271834	0.346072	-0.153806	-0.0570557	0.413578	-0.216912	0.172213	0.330074
Mtr.5576.1.S1_s_at	-0.353027	-0.462115	0.251598	0.169788	0.236689	0.233803	0.00439561	0.117316	-0.0918934	0.319688	-0.284996	0.133653	-0.562734	0.400487	-0.372142	0.121349	0.87456	1	0.852988	0.494014	-0.318707	-0.236705	-0.245268	-0.327904	0.149474	0.485067	0.607754	0.294734	0.355334	0.28375	0.308995	0.330005	0.515342	0.161057	0.146201	0.254649	-0.194767	0.401784	0.3733	-0.518474	0.22519	0.443805	0.430653	-0.199448	-0.0374013	0.426896	-0.09031	0.241752	0.462718
Mtr.9848.1.S1_at	-0.46083	-0.609985	0.229223	0.17403	0.408136	0.164173	0.135937	0.0887181	-0.0750481	0.322295	-0.267641	0.128142	-0.526159	0.224796	-0.433944	0.118772	0.78376	0.852988	1	0.611282	-0.485762	-0.458757	-0.430791	-0.450174	0.0854167	0.54055	0.614174	0.415737	0.480144	0.407923	0.454611	0.489944	0.472504	0.310599	0.269931	0.0631036	-0.245587	0.537945	0.557245	-0.571818	0.348449	0.450535	0.389834	-0.16778	0.0106286	0.361953	-0.0898529	0.310066	0.533404
Mtr.24842.1.S1_at	-0.216127	-0.504253	0.26332	0.339289	0.592685	0.195218	0.119974	0.00385797	0.0139555	0.217867	0.096698	0.12174	-0.244508	0.265446	-0.199802	0.408467	0.332079	0.494014	0.611282	1	-0.314386	-0.314622	-0.267009	-0.196738	0.414225	0.617201	0.704684	0.399998	0.39659	0.43843	0.469523	0.45079	0.246713	0.336563	0.282617	-0.0197102	-0.321119	0.481375	0.491389	-0.319905	0.329747	0.416329	0.256602	-0.038961	0.206401	0.375323	0.0225147	0.379477	0.502298
Mtr.27377.1.S1_at	0.483856	0.62105	0.0471569	-0.021186	-0.251297	0.257508	-0.404175	-0.0605933	0.13955	-0.177224	0.360774	-0.0634026	0.357984	0.260743	0.394179	0.217542	-0.251861	-0.318707	-0.485762	-0.314386	1	0.934168	0.811123	0.835838	0.448284	-0.162425	-0.178587	-0.500931	-0.599301	-0.442115	-0.493096	-0.531022	-0.364111	-0.574088	-0.551021	0.459185	0.361589	-0.631374	-0.649249	0.549653	-0.52814	-0.220141	-0.192989	0.182219	0.118026	0.199474	0.0157497	-0.266103	-0.445434
Mtr.27377.1.S1_s_at	0.452749	0.519929	0.035455	-0.0631124	-0.305936	0.371318	-0.428552	-0.0734548	0.0279035	-0.218759	0.231795	-0.0927407	0.221128	0.273209	0.373226	0.127043	-0.134957	-0.236705	-0.458757	-0.314622	0.934168	1	0.905421	0.750109	0.365995	-0.225565	-0.202661	-0.563767	-0.66361	-0.477963	-0.529412	-0.615538	-0.324349	-0.660154	-0.623241	0.45383	0.339112	-0.656955	-0.688437	0.517143	-0.561614	-0.254599	-0.184086	0.220648	0.091151	0.180301	-0.148247	-0.283967	-0.468149
Mtr.41865.1.S1_at	0.351929	0.368319	0.0401834	-0.0420511	-0.224943	0.483578	-0.405829	-0.118924	-0.00284689	-0.242512	0.23334	-0.0996485	0.148016	0.264152	0.32733	0.00315995	-0.114374	-0.245268	-0.430791	-0.267009	0.811123	0.905421	1	0.579219	0.271485	-0.314886	-0.211472	-0.521895	-0.627571	-0.440732	-0.503207	-0.639831	-0.354226	-0.616894	-0.572089	0.399805	0.326977	-0.581912	-0.609781	0.443068	-0.479768	-0.28098	-0.203638	0.27204	0.0852003	0.0865064	-0.209776	-0.273786	-0.40276
Mtr.41928.1.S1_at	0.482451	0.579623	0.0966568	0.102483	-0.0974515	0.0780117	-0.327693	-0.0770822	0.182843	-0.239296	0.386636	-0.0822464	0.459882	0.247086	0.358038	0.387781	-0.336372	-0.327904	-0.450174	-0.196738	0.835838	0.750109	0.579219	1	0.539419	0.00735131	-0.105394	-0.426927	-0.489557	-0.334589	-0.366739	-0.403275	-0.417763	-0.455722	-0.460039	0.331911	0.334261	-0.488386	-0.502149	0.602427	-0.506083	-0.216144	-0.275428	0.122167	0.117916	0.206583	0.148409	-0.225105	-0.352518
Mtr.49670.1.S1_at	0.332279	0.196395	0.519598	0.557967	0.394031	0.307697	-0.259474	-0.0577831	0.00761804	0.0849155	0.339796	-0.0539324	0.166151	0.416641	0.0939563	0.645484	0.075639	0.149474	0.0854167	0.414225	0.448284	0.365995	0.271485	0.539419	1	0.478147	0.522108	-0.0194534	-0.11171	-0.0510179	-0.0739097	-0.0361143	-0.107815	-0.13027	-0.143032	0.455583	0.231614	-0.0472589	-0.0576506	0.189707	-0.126471	0.187594	0.0616238	-0.0450478	0.128265	0.621123	0.14537	0.105498	0.09295
Mtr.27247.1.S1_at	-0.139133	-0.263417	0.295527	0.305955	0.375606	-0.0166859	0.14894	0.0152135	-0.0362069	0.158591	-0.0466025	0.231762	-0.157071	0.306883	-0.292041	0.532043	0.417044	0.485067	0.54055	0.617201	-0.162425	-0.225565	-0.314886	0.00735131	0.478147	1	0.74372	0.401997	0.476217	0.392298	0.427462	0.48774	0.390581	0.379089	0.336534	0.244379	-0.181512	0.401008	0.404066	-0.273916	0.267056	0.339195	0.226749	-0.245746	0.0321739	0.682668	0.230864	0.383619	0.525925
Mtr.43615.1.S1_at	-0.229664	-0.379075	0.480692	0.543596	0.543075	0.258523	0.0870224	0.0557646	-0.100454	0.360667	-0.0273468	0.255836	-0.309264	0.329735	-0.435048	0.404731	0.432906	0.607754	0.614174	0.704684	-0.178587	-0.202661	-0.211472	-0.105394	0.522108	0.74372	1	0.566741	0.534684	0.388501	0.439443	0.495739	0.424712	0.378897	0.33978	0.285479	-0.132437	0.532215	0.536957	-0.441342	0.441272	0.51981	0.39402	-0.273524	-0.0291858	0.674974	0.215318	0.479014	0.707577
Mtr.25887.1.S1_at	-0.432796	-0.43001	0.0970455	0.251788	0.495935	-0.05878	0.680828	-0.175273	-0.0609491	0.247765	-0.020936	0.52239	-0.29924	-0.137035	-0.652659	-0.0686956	0.133094	0.294734	0.415737	0.399998	-0.500931	-0.563767	-0.521895	-0.426927	-0.0194534	0.401997	0.566741	1	0.917081	0.760655	0.787659	0.789365	0.466577	0.759223	0.72639	-0.116783	-0.278522	0.777272	0.796769	-0.627728	0.769566	0.35744	0.263892	-0.523218	-0.260644	0.198545	0.272021	0.613684	0.656303
Mtr.7448.1.S1_s_at	-0.496427	-0.487842	0.0114867	0.122167	0.418775	-0.208457	0.630762	-0.1585	-0.0468795	0.238873	-0.102059	0.547649	-0.260059	-0.0317311	-0.59324	-0.0609222	0.208231	0.355334	0.480144	0.39659	-0.599301	-0.66361	-0.627571	-0.489557	-0.11171	0.476217	0.534684	0.917081	1	0.712111	0.743997	0.829997	0.548186	0.7892	0.758757	-0.146794	-0.325818	0.777501	0.790864	-0.60981	0.73376	0.345345	0.278004	-0.555782	-0.263592	0.221942	0.332166	0.545856	0.71184
Mtr.25885.1.S1_s_at	-0.363735	-0.391604	-0.0519014	0.0918829	0.350823	-0.11981	0.679332	-0.158597	0.0963141	0.148514	0.0239701	0.38124	-0.242422	-0.16363	-0.45603	-0.0924283	0.161209	0.28375	0.407923	0.43843	-0.442115	-0.477963	-0.440732	-0.334589	-0.0510179	0.392298	0.388501	0.760655	0.712111	1	0.967318	0.596469	0.331154	0.584684	0.528697	-0.262388	-0.349703	0.66368	0.671759	-0.4138	0.527397	0.265348	0.182815	-0.322963	-0.101034	0.0444903	0.101509	0.563231	0.451236
Mtr.35725.1.S1_at	-0.398139	-0.440164	-0.0352174	0.109708	0.370935	-0.139529	0.68583	-0.13016	0.0761982	0.203454	-0.0584797	0.378692	-0.301202	-0.210695	-0.489029	-0.0830649	0.1741	0.308995	0.454611	0.469523	-0.493096	-0.529412	-0.503207	-0.366739	-0.0739097	0.427462	0.439443	0.787659	0.743997	0.967318	1	0.643045	0.36721	0.616734	0.549421	-0.290886	-0.388182	0.688324	0.704961	-0.450085	0.573486	0.327496	0.231967	-0.325086	-0.106087	0.0486817	0.0982693	0.588999	0.495304
Mtr.12342.1.S1_at	-0.417447	-0.389088	-0.0825482	0.0541861	0.389918	-0.223928	0.554294	-0.130053	-0.158861	0.237452	-0.06213	0.538425	-0.234313	-0.00253815	-0.580384	0.0964885	0.182663	0.330005	0.489944	0.45079	-0.531022	-0.615538	-0.639831	-0.403275	-0.0361143	0.48774	0.495739	0.789365	0.829997	0.596469	0.643045	1	0.697651	0.696181	0.664477	-0.19107	-0.292729	0.675113	0.69395	-0.553492	0.600651	0.368882	0.277397	-0.45556	-0.167319	0.181404	0.358626	0.485313	0.656277
Mtr.32218.1.S1_s_at	-0.340879	-0.344664	-0.0935872	-0.153895	0.0419648	0.0428828	0.295685	0.035751	-0.415837	0.251761	-0.383268	0.395985	-0.436194	0.109202	-0.45963	0.0192358	0.518349	0.515342	0.472504	0.246713	-0.364111	-0.324349	-0.354226	-0.417763	-0.107815	0.390581	0.424712	0.466577	0.548186	0.331154	0.36721	0.697651	1	0.387304	0.416934	0.0155309	-0.245552	0.402443	0.381534	-0.482528	0.324794	0.314953	0.402164	-0.365097	-0.162408	0.288155	0.0588336	0.389588	0.471609
Mtr.16587.1.S1_at	-0.455104	-0.426209	0.155545	0.232316	0.430266	-0.152998	0.562686	-0.0431464	0.054345	0.224887	-0.0155908	0.244589	-0.047855	-0.206264	-0.447572	-0.0545479	0.00660956	0.161057	0.310599	0.336563	-0.574088	-0.660154	-0.616894	-0.455722	-0.13027	0.379089	0.378897	0.759223	0.7892	0.584684	0.616734	0.696181	0.387304	1	0.974151	-0.239989	-0.349873	0.715279	0.729169	-0.50673	0.715079	0.345141	0.249966	-0.348014	-0.133866	0.0571239	0.392485	0.434926	0.577795
Mtr.4545.1.S1_s_at	-0.429726	-0.395445	0.167467	0.225184	0.402285	-0.101301	0.523598	-0.038809	0.00549246	0.199534	-0.0190248	0.251435	-0.0433064	-0.188653	-0.45155	-0.0860354	0.0235652	0.146201	0.269931	0.282617	-0.551021	-0.623241	-0.572089	-0.460039	-0.143032	0.336534	0.33978	0.72639	0.758757	0.528697	0.549421	0.664477	0.416934	0.974151	1	-0.205671	-0.294907	0.67755	0.683842	-0.478887	0.684716	0.298534	0.234818	-0.367473	-0.182554	0.0625967	0.392566	0.399656	0.554827
Mtr.28002.1.S1_at	0.220753	0.293362	0.36693	0.244414	-0.0157981	0.351115	-0.338706	-0.0408312	0.0491577	0.100785	0.170607	0.113499	-0.11148	0.472242	0.00466375	0.346375	0.302419	0.254649	0.0631036	-0.0197102	0.459185	0.45383	0.399805	0.331911	0.455583	0.244379	0.285479	-0.116783	-0.146794	-0.262388	-0.290886	-0.19107	0.0155309	-0.239989	-0.205671	1	0.357199	-0.243394	-0.253145	-0.00444196	-0.178126	0.131969	0.177533	-0.125244	-0.0551439	0.616935	0.089169	-0.131291	-0.00350592
Mtr.48694.1.S1_at	0.366177	0.347517	0.259489	0.219415	0.0544424	0.183712	-0.339693	0.140804	-0.0950992	-0.0145624	0.243745	-0.15882	0.296187	0.216724	0.106656	0.246622	-0.120376	-0.194767	-0.245587	-0.321119	0.361589	0.339112	0.326977	0.334261	0.231614	-0.181512	-0.132437	-0.278522	-0.325818	-0.349703	-0.388182	-0.292729	-0.245552	-0.349873	-0.294907	0.357199	1	-0.463579	-0.467096	0.233116	-0.28837	-0.256242	-0.205367	-0.0207624	-0.111441	0.145209	0.0467978	-0.397063	-0.236951
Mtr.37926.1.S1_at	-0.487362	-0.553864	0.217133	0.299747	0.509442	-0.0070083	0.573221	-0.174326	-0.00148208	0.187812	-0.121909	0.251616	-0.354408	-0.078574	-0.559552	-0.0876746	0.255407	0.401784	0.537945	0.481375	-0.631374	-0.656955	-0.581912	-0.488386	-0.0472589	0.401008	0.532215	0.777272	0.777501	0.66368	0.688324	0.675113	0.402443	0.715279	0.67755	-0.243394	-0.463579	1	0.983335	-0.548554	0.681528	0.365906	0.2504	-0.369419	-0.19235	0.0752213	0.238887	0.681469	0.719592
Mtr.8894.1.S1_at	-0.507809	-0.565001	0.199098	0.295966	0.5254	-0.0277715	0.578247	-0.166873	0.00106429	0.202843	-0.137572	0.268082	-0.359192	-0.124188	-0.577185	-0.0921951	0.235322	0.3733	0.557245	0.491389	-0.649249	-0.688437	-0.609781	-0.502149	-0.0576506	0.404066	0.536957	0.796769	0.790864	0.671759	0.704961	0.69395	0.381534	0.729169	0.683842	-0.253145	-0.467096	0.983335	1	-0.565316	0.693412	0.388346	0.2517	-0.354293	-0.171781	0.059399	0.217542	0.666576	0.717952
Mtr.44201.1.S1_at	0.612628	0.583628	-0.106151	-0.145263	-0.249698	-0.0544138	-0.350806	0.144657	0.209054	-0.211953	0.135223	-0.252787	0.450213	-0.0312807	0.518205	0.0818577	-0.422701	-0.518474	-0.571818	-0.319905	0.549653	0.517143	0.443068	0.602427	0.189707	-0.273916	-0.441342	-0.627728	-0.60981	-0.4138	-0.450085	-0.553492	-0.482528	-0.50673	-0.478887	-0.00444196	0.233116	-0.548554	-0.565316	1	-0.540257	-0.335562	-0.294997	0.223017	0.0951623	-0.179938	-0.0658973	-0.361648	-0.480394
Mtr.51379.1.S1_at	-0.42694	-0.500432	0.177248	0.27387	0.514284	-0.00236214	0.590149	-0.13523	0.0502407	0.356619	-0.075035	0.276289	-0.238006	-0.19758	-0.516721	-0.147182	0.0963297	0.22519	0.348449	0.329747	-0.52814	-0.561614	-0.479768	-0.506083	-0.126471	0.267056	0.441272	0.769566	0.73376	0.527397	0.573486	0.600651	0.324794	0.715079	0.684716	-0.178126	-0.28837	0.681528	0.693412	-0.540257	1	0.382455	0.326992	-0.374224	-0.177325	0.0601113	0.272672	0.573526	0.634633
Mtr.22854.1.S1_at	-0.237166	-0.260723	0.289698	0.277899	0.320775	0.0772984	0.0407491	0.144846	0.164932	0.722099	-0.141625	0.095466	-0.307059	-0.0100656	-0.334526	0.0579345	0.271834	0.443805	0.450535	0.416329	-0.220141	-0.254599	-0.28098	-0.216144	0.187594	0.339195	0.51981	0.35744	0.345345	0.265348	0.327496	0.368882	0.314953	0.345141	0.298534	0.131969	-0.256242	0.365906	0.388346	-0.335562	0.382455	1	0.90906	-0.0922468	0.0861615	0.191164	-0.0561521	0.332855	0.314775
Mtr.33275.1.S1_s_at	-0.213801	-0.22581	0.206605	0.128218	0.164391	0.0964983	0.0147076	0.178142	0.0886362	0.735061	-0.234695	0.076419	-0.337949	-0.0374295	-0.273691	-0.0425334	0.346072	0.430653	0.389834	0.256602	-0.192989	-0.184086	-0.203638	-0.275428	0.0616238	0.226749	0.39402	0.263892	0.278004	0.182815	0.231967	0.277397	0.402164	0.249966	0.234818	0.177533	-0.205367	0.2504	0.2517	-0.294997	0.326992	0.90906	1	-0.110089	0.0459122	0.191814	-0.152286	0.285894	0.215208
Mtr.15712.1.S1_at	0.0914991	0.0704406	-0.118994	-0.184769	-0.245328	0.0655058	-0.395466	0.0820606	0.0789137	-0.100237	0.0855421	-0.391268	0.0910499	-0.0220632	0.391385	-0.0367432	-0.153806	-0.199448	-0.16778	-0.038961	0.182219	0.220648	0.27204	0.122167	-0.0450478	-0.245746	-0.273524	-0.523218	-0.555782	-0.322963	-0.325086	-0.45556	-0.365097	-0.348014	-0.367473	-0.125244	-0.0207624	-0.369419	-0.354293	0.223017	-0.374224	-0.0922468	-0.110089	1	0.46106	-0.246596	-0.285173	-0.249676	-0.426875
Mtr.15713.1.S1_at	0.0403022	0.0379975	-0.0713809	-0.103851	-0.0809431	-0.0135608	-0.212167	0.0712751	0.0716668	0.0136965	0.143946	-0.228471	0.0938922	-0.0263612	0.307188	0.144013	-0.0570557	-0.0374013	0.0106286	0.206401	0.118026	0.091151	0.0852003	0.117916	0.128265	0.0321739	-0.0291858	-0.260644	-0.263592	-0.101034	-0.106087	-0.167319	-0.162408	-0.133866	-0.182554	-0.0551439	-0.111441	-0.19235	-0.171781	0.0951623	-0.177325	0.0861615	0.0459122	0.46106	1	-0.0361568	-0.167528	-0.0687626	-0.230562
Mtr.9990.1.S1_at	0.0398962	-0.0581788	0.428371	0.358164	0.262363	0.269106	-0.116539	-0.0291732	-0.199382	0.128641	0.0581433	0.209453	-0.104669	0.47518	-0.12773	0.588295	0.413578	0.426896	0.361953	0.375323	0.199474	0.180301	0.0865064	0.206583	0.621123	0.682668	0.674974	0.198545	0.221942	0.0444903	0.0486817	0.181404	0.288155	0.0571239	0.0625967	0.616935	0.145209	0.0752213	0.059399	-0.179938	0.0601113	0.191164	0.191814	-0.246596	-0.0361568	1	0.192534	0.177053	0.330141
Mtr.12429.1.S1_at	-0.0280098	0.151691	0.163006	0.251871	0.165573	-0.266135	0.169807	-0.185479	0.184238	-0.0299316	0.415976	0.257105	0.384225	0.210106	-0.0545976	0.259563	-0.216912	-0.09031	-0.0898529	0.0225147	0.0157497	-0.148247	-0.209776	0.148409	0.14537	0.230864	0.215318	0.272021	0.332166	0.101509	0.0982693	0.358626	0.0588336	0.392485	0.392566	0.089169	0.0467978	0.238887	0.217542	-0.0658973	0.272672	-0.0561521	-0.152286	-0.285173	-0.167528	0.192534	1	0.161509	0.468604
Mtr.5024.1.S1_at	-0.264573	-0.366056	0.1174	0.163496	0.343905	0.0934511	0.553499	-0.289799	-0.0709032	0.150216	-0.0429746	0.327944	-0.30614	-0.097921	-0.35121	-0.080837	0.172213	0.241752	0.310066	0.379477	-0.266103	-0.283967	-0.273786	-0.225105	0.105498	0.383619	0.479014	0.613684	0.545856	0.563231	0.588999	0.485313	0.389588	0.434926	0.399656	-0.131291	-0.397063	0.681469	0.666576	-0.361648	0.573526	0.332855	0.285894	-0.249676	-0.0687626	0.177053	0.161509	1	0.55919
Mtr.43459.1.S1_at	-0.368765	-0.470056	0.281788	0.371092	0.512781	0.0674522	0.352335	-0.0868677	-0.0764447	0.203161	-0.1026	0.349929	-0.241002	0.215937	-0.517136	0.127452	0.330074	0.462718	0.533404	0.502298	-0.445434	-0.468149	-0.40276	-0.352518	0.09295	0.525925	0.707577	0.656303	0.71184	0.451236	0.495304	0.656277	0.471609	0.577795	0.554827	-0.00350592	-0.236951	0.719592	0.717952	-0.480394	0.634633	0.314775	0.215208	-0.426875	-0.230562	0.330141	0.468604	0.55919	1
Mtr.13161.1.S1_at	-0.356749	-0.193209	-0.33793	-0.318548	-0.136788	-0.288331	0.28132	-0.0400597	0.0356223	0.184195	-0.277459	0.524324	-0.392781	0.0570069	-0.351289	-0.255418	0.307119	0.396838	0.326544	0.102695	-0.363125	-0.369427	-0.384945	-0.391047	-0.360719	0.203483	0.21275	0.456787	0.543071	0.305203	0.321442	0.441435	0.455968	0.340046	0.331668	0.028898	-0.365235	0.340675	0.346967	-0.436931	0.385175	0.257577	0.278639	-0.305351	-0.134095	0.0502346	0.0808943	0.232306	0.315154
Mtr.41038.1.S1_at	0.10647	0.247853	0.286782	0.278634	0.00558709	0.319596	0.0059075	-0.034691	0.0783608	-0.00948859	0.211128	0.120013	0.0697667	0.110817	-0.110944	-0.209189	-0.0312154	-0.021945	-0.264448	-0.325664	0.275381	0.286336	0.343839	0.122973	0.053455	-0.210295	0.0552268	0.124526	0.0194134	-0.0311144	-0.0927119	-0.163926	-0.0562125	0.0571764	0.123449	0.382146	0.298023	-0.00435379	-0.0397585	-0.0350582	0.134077	-0.034925	0.0160362	-0.23236	-0.26377	0.0689869	0.211742	0.0754946	0.106209
Mtr.38819.1.S1_s_at	0.136351	-0.0420117	0.487298	0.369871	0.213264	0.422424	-0.480708	0.132919	0.109572	0.216562	0.167639	-0.161618	-0.0452651	0.562312	0.171887	0.510872	0.434894	0.470537	0.349368	0.515662	0.318588	0.332637	0.290176	0.272935	0.701116	0.457123	0.547319	-0.197345	-0.203517	-0.152704	-0.161458	-0.136802	0.043607	-0.171455	-0.175014	0.497737	0.023359	-0.081195	-0.105308	0.037283	-0.162143	0.360419	0.296033	0.183217	0.249725	0.581237	0.00275668	0.0225439	0.125423
Mtr.3451.1.S1_s_at	-0.0659414	-0.10383	-0.145679	-0.11301	-0.0215747	-0.0910508	-0.050778	0.496766	-0.0266381	0.136557	-0.225378	-0.0411841	-0.0943687	-0.106594	-0.126948	-0.0661362	0.121226	0.165917	0.22832	0.108933	-0.270075	-0.303144	-0.297649	-0.284897	-0.161342	0.101185	0.181969	0.123496	0.179629	0.174483	0.196748	0.170379	0.265571	0.0775166	0.0573354	-0.152514	-0.0406175	0.0678989	0.0990736	-0.116474	0.0228791	0.0843512	0.10793	-0.0299211	0.0449466	-0.0818137	-0.15886	-0.00497693	0.137545
Mtr.3879.1.S1_at	-0.0806142	-0.102079	-0.233613	-0.111029	0.0607	-0.239878	0.137695	0.382218	0.0120432	0.154482	-0.0762356	0.19213	-0.0238305	-0.135414	-0.209081	-0.0537135	0.0703935	0.14268	0.210692	0.187124	-0.32999	-0.389277	-0.391283	-0.310978	-0.185709	0.165394	0.217355	0.314784	0.374595	0.341324	0.376252	0.384369	0.338615	0.248525	0.225871	-0.219975	-0.113846	0.172138	0.195426	-0.158499	0.196708	0.0783722	0.0894509	-0.159113	-0.033223	-0.0863592	0.0531593	0.0865097	0.259331
Mtr.35493.1.S1_at	0.0324757	-0.0356943	-0.00839082	-0.139593	0.0467336	0.0495248	-0.156802	0.201511	0.334091	0.0629019	0.0483974	-0.293193	0.218659	-0.0321389	0.29975	-0.0104429	-0.124306	-0.140847	-0.0914925	-0.00509562	0.155349	0.138383	0.128715	0.195281	0.0312024	-0.076676	-0.16621	-0.316671	-0.249476	-0.0581195	-0.0812424	-0.308569	-0.226824	-0.133378	-0.139439	-0.138028	-0.0682082	-0.172538	-0.186592	0.511417	-0.20102	0.0165874	0.0643525	0.191677	0.140709	-0.118439	-0.100549	-0.0911071	-0.152215
Mtr.12441.1.S1_at	-0.274311	-0.0656357	-0.0833754	0.059227	0.167182	-0.191143	0.395461	-0.109943	-0.11852	0.231366	-0.123698	0.691434	-0.243323	0.0605403	-0.641203	0.0133695	0.151378	0.28994	0.316156	0.151345	-0.288894	-0.377861	-0.422393	-0.247712	-0.0488113	0.368609	0.45169	0.688224	0.700345	0.421764	0.459442	0.786246	0.608108	0.486958	0.472948	0.103148	-0.168328	0.498028	0.519857	-0.474324	0.461857	0.354117	0.296052	-0.511004	-0.296685	0.21147	0.376983	0.395001	0.60155
Mtr.43204.1.S1_at	-0.259128	-0.051453	-0.126146	-0.0596989	-0.0154392	-0.112364	0.287452	-0.0607946	-0.238611	0.232239	-0.266698	0.66413	-0.335828	0.122794	-0.587616	-0.0283668	0.309192	0.395064	0.331285	0.0785581	-0.244382	-0.274619	-0.323232	-0.285472	-0.102216	0.34195	0.415093	0.548898	0.594771	0.323032	0.353839	0.686461	0.737373	0.362047	0.371134	0.183507	-0.167052	0.382685	0.388919	-0.469317	0.340792	0.32812	0.343152	-0.474179	-0.287527	0.251065	0.248227	0.336486	0.533389
Mtr.13973.1.S1_s_at	0.2999	0.272017	0.334339	0.384867	0.122739	0.198084	-0.330651	-0.124007	-0.205517	0.0105383	0.22747	0.245827	0.124228	0.540639	-0.0151921	0.51297	0.178716	0.20426	0.0760117	0.147642	0.409003	0.360744	0.282666	0.421562	0.70925	0.376593	0.46687	-0.0172352	-0.0211352	-0.180141	-0.198868	0.0248625	0.0747244	-0.230099	-0.206882	0.581138	0.439381	-0.177931	-0.188288	0.020268	-0.180171	0.0371632	-6.74164e-05	-0.177202	-0.032344	0.689093	0.248797	-0.0131577	0.172842
Mtr.17802.1.S1_at	0.30976	0.259442	0.352143	0.44171	0.152129	0.193291	-0.340846	-0.0888754	-0.164196	0.053021	0.249025	0.246969	0.113473	0.51854	-0.0405714	0.522848	0.172267	0.229034	0.110242	0.229041	0.380449	0.332744	0.258604	0.398261	0.726548	0.389434	0.518888	0.0170736	-0.0124573	-0.136459	-0.147977	0.0502963	0.0469234	-0.220428	-0.212958	0.543657	0.390182	-0.146203	-0.150247	-0.00645387	-0.155479	0.0870178	0.0169594	-0.142555	-0.00236397	0.658777	0.234446	0.00428633	0.199556
Mtr.10993.1.S1_at	-0.374451	-0.479978	0.382463	0.419233	0.672013	0.183336	0.172588	0.251874	0.0829078	0.378286	-0.0489474	-0.074072	-0.312429	0.0295863	-0.445302	0.237824	0.250115	0.436496	0.587083	0.64898	-0.411052	-0.467295	-0.442878	-0.300082	0.206249	0.450664	0.583518	0.481203	0.447768	0.3495	0.398654	0.495142	0.269244	0.494103	0.446711	-0.0832453	-0.258923	0.618335	0.641076	-0.44525	0.446998	0.561857	0.395005	-0.138396	0.0513392	0.154404	-0.00149459	0.29221	0.44461
Mtr.44005.1.S1_at	-0.170428	-0.320778	0.0933752	0.161111	0.424679	0.115198	-0.0190443	0.0836116	-0.00428616	0.103225	0.0578365	0.127365	-0.320161	0.30971	-0.176745	0.402302	0.387386	0.509108	0.627208	0.771642	-0.249809	-0.273993	-0.264974	-0.143642	0.372354	0.520045	0.527939	0.250164	0.268855	0.319559	0.33186	0.398833	0.24435	0.153374	0.109527	0.0654017	-0.209848	0.333811	0.353861	-0.276493	0.0417457	0.306812	0.171377	-0.00546626	0.231372	0.32224	-0.0941404	0.130066	0.282223
Mtr.11882.1.S1_at	0.243433	0.109866	0.541874	0.490211	0.376326	0.327683	-0.184551	0.19011	-0.0379494	0.0739151	0.326262	-0.275278	0.296374	0.247553	0.114677	0.600854	-0.026756	0.00585391	-0.0305902	0.189847	0.392256	0.324949	0.224849	0.450833	0.669136	0.28046	0.307461	-0.034554	-0.148728	-0.115898	-0.123864	-0.127003	-0.132902	-0.0621041	-0.0715488	0.31583	0.435496	-0.164997	-0.181438	0.133586	-0.0934438	0.0582941	0.00720736	-0.0208914	0.0949066	0.504685	0.0558216	-0.0347983	-0.0614697
Mtr.39090.1.S1_at	0.542972	0.675843	-0.0768166	-0.0944182	-0.372935	0.131698	-0.42965	-0.037572	-0.0353977	-0.155614	0.306428	0.0329864	0.249584	0.243483	0.348201	0.169413	-0.12097	-0.239974	-0.430017	-0.322436	0.736559	0.715867	0.613304	0.536866	0.363296	-0.196562	-0.24124	-0.441822	-0.5379	-0.432265	-0.504021	-0.406315	-0.22529	-0.619738	-0.584413	0.418054	0.356781	-0.631409	-0.65463	0.384923	-0.523881	-0.246838	-0.181045	0.173766	0.110545	0.166203	-0.0693363	-0.297956	-0.502618
Mtr.11697.1.S1_at	-0.213704	-0.34814	0.371229	0.324174	0.492687	0.253932	0.339509	-0.0910103	0.0289689	0.236887	-0.0540737	-0.0412859	-0.275333	-0.0956524	-0.139365	0.0813965	0.104848	0.208276	0.278579	0.376304	-0.0891799	-0.113404	-0.149761	-0.0408274	0.335215	0.293945	0.453081	0.360886	0.255744	0.217534	0.273512	0.207862	0.115143	0.302708	0.253608	-0.0287957	-0.358794	0.457843	0.461783	-0.173952	0.440351	0.44508	0.327846	-0.124209	0.0587305	0.20322	0.00640575	0.574054	0.319585
Mtr.42097.1.S1_at	0.61581	0.749989	-0.122676	-0.0842669	-0.391788	-0.0235185	-0.411204	-0.061647	0.0233828	-0.304651	0.363956	0.0849204	0.501786	0.221277	0.42611	0.164649	-0.328111	-0.432694	-0.579017	-0.378755	0.746984	0.694891	0.600483	0.644001	0.330893	-0.193682	-0.29176	-0.465381	-0.497681	-0.367731	-0.445875	-0.427943	-0.331621	-0.521041	-0.477938	0.329585	0.472467	-0.680212	-0.69848	0.580146	-0.564012	-0.414372	-0.355034	0.118775	0.0504787	0.129556	0.12168	-0.3841	-0.433333
Mtr.9503.1.S1_at	0.620926	0.771946	-0.0438612	-0.0540666	-0.446424	0.091679	-0.427991	-0.0294438	-0.0158841	-0.228366	0.31275	0.0354277	0.418644	0.188381	0.402961	0.107153	-0.265397	-0.407445	-0.595281	-0.474239	0.781721	0.759214	0.685507	0.608476	0.28627	-0.274948	-0.316833	-0.498431	-0.556943	-0.432781	-0.504642	-0.502677	-0.300442	-0.560969	-0.509636	0.412259	0.51016	-0.700775	-0.72092	0.538439	-0.569108	-0.380374	-0.298034	0.115139	0.0253476	0.103078	0.0496826	-0.381357	-0.464579
Mtr.41283.1.S1_at	0.663748	0.762792	-0.130284	-0.0863662	-0.42192	-0.0391122	-0.418349	0.0700102	-0.00312325	-0.160938	0.286418	0.00355336	0.473916	0.0746962	0.422964	0.148294	-0.290195	-0.404597	-0.573966	-0.387487	0.67787	0.629746	0.516565	0.547856	0.272811	-0.236415	-0.311955	-0.460049	-0.513026	-0.421293	-0.478556	-0.414392	-0.265698	-0.546394	-0.508775	0.284787	0.414505	-0.673093	-0.694055	0.532779	-0.547878	-0.358472	-0.282257	0.0989246	0.0682045	0.054818	0.00576546	-0.383298	-0.491784
Mtr.47758.1.S1_at	0.563837	0.466543	0.451105	0.495937	0.132362	0.133459	-0.283065	0.0414539	0.0509557	0.0191552	0.441139	-0.167904	0.512746	0.209105	0.257463	0.573638	-0.201816	-0.206373	-0.291559	-0.00917783	0.522212	0.423454	0.312405	0.583213	0.666956	0.191176	0.137935	-0.206164	-0.276183	-0.22014	-0.251942	-0.227358	-0.265371	-0.216874	-0.203503	0.415666	0.524442	-0.343537	-0.365245	0.380131	-0.180319	-0.146602	-0.180833	-0.0612619	0.00148744	0.413278	0.302334	-0.146514	-0.0857465
Mtr.38381.1.S1_at	0.109194	0.140724	-0.327388	-0.300612	-0.12785	-0.121766	-0.158378	-0.14553	0.117171	-0.0231914	-0.00864499	0.507428	-0.156054	0.229709	-0.0502798	-0.0183631	0.0866906	0.138603	0.06325	0.08755	0.131549	0.146627	0.0870878	0.143602	0.0417182	0.0409481	-0.0520662	-0.117688	-0.0464664	-0.061005	-0.0811105	0.0771293	0.04282	-0.275309	-0.257701	0.118923	-0.0859216	-0.185267	-0.181147	0.215527	-0.195805	0.0868472	0.0708471	-0.0524431	-0.0349587	0.0154506	-0.0756208	-0.109971	-0.0786046
Mtr.7025.1.S1_at	-0.00113666	-0.164391	-0.0461255	-0.0400135	0.0440639	0.0763268	-0.102566	-0.152259	-0.0520984	-0.0228969	-0.184768	0.307884	-0.263181	0.10984	-0.170558	-0.0206639	0.366877	0.301805	0.312712	0.250424	-0.117771	-0.0253135	0.00919557	-0.0658489	-0.00583499	0.185137	0.105136	-0.0315417	0.0441862	0.0753323	0.0960178	0.118477	0.179301	-0.141557	-0.112792	0.000479263	-0.135809	0.018006	0.0226431	-0.00263759	-0.0525196	0.0756138	0.0667656	-0.0292367	-0.0755118	0.0511212	-0.171808	0.0263325	0.112325
Mtr.50973.1.S1_at	-0.442964	-0.542213	0.145563	0.191548	0.456032	0.0240461	0.64508	-0.1453	-0.0727866	0.226668	-0.170899	0.340538	-0.411919	-0.103722	-0.494641	-0.0749767	0.360679	0.43121	0.551796	0.464084	-0.553804	-0.570548	-0.521105	-0.496308	-0.0175907	0.47023	0.583508	0.789177	0.789456	0.662079	0.692575	0.669903	0.52886	0.674353	0.640327	-0.130044	-0.480596	0.848556	0.850082	-0.546795	0.718876	0.36948	0.3166	-0.443143	-0.180088	0.220942	0.198941	0.760911	0.726631
Mtr.38245.1.S1_at	-0.133816	-0.131113	0.279069	0.331518	0.309881	0.137234	0.316457	-0.0417924	0.270247	0.129547	-0.143652	0.340175	-0.230985	-0.115427	-0.508684	-0.28678	0.119011	0.204178	0.179865	-0.0315952	-0.210777	-0.207846	-0.143626	-0.183496	-0.112175	0.0519779	0.251834	0.500501	0.431528	0.345318	0.345348	0.174952	0.0188559	0.33529	0.337925	0.100454	-0.076669	0.468047	0.47443	-0.209134	0.483839	0.163108	0.108419	-0.416159	-0.433104	-0.000481732	0.165972	0.320322	0.456929
Mtr.9397.1.S1_at	-0.342065	-0.439774	0.46375	0.500416	0.660743	0.238127	0.315915	0.0751632	0.148867	0.391287	0.0212495	-0.0268976	-0.291985	-0.0574716	-0.369436	0.094924	0.137335	0.334792	0.410987	0.495999	-0.27312	-0.323558	-0.301336	-0.20499	0.279656	0.312597	0.557521	0.563888	0.434596	0.393858	0.427396	0.327655	0.095837	0.487433	0.440041	-0.00976907	-0.254631	0.596976	0.617352	-0.402763	0.581328	0.562606	0.396463	-0.205586	-0.0114955	0.169553	0.0556097	0.445591	0.410135
Mtr.13664.1.S1_s_at	0.568182	0.768664	-0.0579155	-0.0408153	-0.402551	0.0122511	-0.404107	0.0061601	-0.0707178	-0.206847	0.347001	-0.0622296	0.467755	0.116176	0.368305	0.156602	-0.340281	-0.442337	-0.613657	-0.514981	0.74353	0.68731	0.565745	0.622415	0.290208	-0.285307	-0.342404	-0.472163	-0.548346	-0.470292	-0.529808	-0.439543	-0.306199	-0.549002	-0.510518	0.299431	0.512543	-0.686176	-0.710213	0.483265	-0.539356	-0.378649	-0.306224	0.136886	0.0580208	0.0930111	0.0894767	-0.388829	-0.519888
Mtr.24226.1.S1_s_at	0.58709	0.749375	-0.0601937	-0.0313704	-0.350978	-3.12189e-05	-0.390847	-0.0182709	-0.017966	-0.215478	0.400124	-0.0414378	0.512089	0.12564	0.396617	0.202469	-0.362723	-0.456422	-0.602261	-0.446212	0.763346	0.693182	0.574104	0.655687	0.33612	-0.252936	-0.323147	-0.455609	-0.531733	-0.431411	-0.497187	-0.426921	-0.355417	-0.540585	-0.51149	0.283927	0.508366	-0.681698	-0.700669	0.506807	-0.522511	-0.369527	-0.313875	0.155169	0.097154	0.108271	0.112302	-0.369191	-0.498778
Mtr.42304.1.S1_at	0.583814	0.698345	-0.0491441	0.0133974	-0.326515	-0.0168928	-0.389573	-0.0332231	-0.0441932	-0.199279	0.327595	-0.066737	0.494159	0.0188725	0.352095	0.13581	-0.357335	-0.445967	-0.553376	-0.418787	0.690925	0.636436	0.523304	0.595735	0.308697	-0.263643	-0.32288	-0.452962	-0.541229	-0.417138	-0.464954	-0.390664	-0.36116	-0.541079	-0.51405	0.164543	0.447802	-0.636564	-0.652159	0.506084	-0.500393	-0.351859	-0.31116	0.165664	0.0924298	0.0275975	0.08022	-0.334118	-0.458498
Mtr.27274.1.S1_at	0.0286709	-0.031154	-0.175154	-0.319267	-0.163198	0.242148	-0.333762	0.0632661	-0.0106914	-0.137628	-0.0624799	0.0468017	-0.11933	0.489436	0.144864	0.152017	0.382189	0.306273	0.180727	0.150612	0.24078	0.331716	0.347543	0.180777	0.0966572	0.14335	0.0208765	-0.349602	-0.24295	-0.131503	-0.173507	-0.160639	0.149222	-0.330457	-0.30305	0.255841	0.0674652	-0.293158	-0.326722	0.139589	-0.356085	-0.0842596	0.00913161	0.207533	0.183628	0.252373	-0.244498	-0.196081	-0.107432
Mtr.35128.1.S1_at	-0.176204	-0.247744	-0.146763	-0.124726	0.327343	-0.00185707	0.00956042	0.0914426	0.248202	0.0925125	0.350365	0.101935	0.1469	0.269888	-0.00212699	0.280417	0.0250762	0.111386	0.275954	0.482273	-0.0231947	-0.100338	-0.0712148	0.0572785	0.121363	0.286443	0.175798	0.0593189	0.117465	0.204668	0.184933	0.293437	0.0762383	0.158554	0.119532	-0.121674	-0.0761295	0.0687616	0.0889793	-0.0618928	0.0731192	0.156203	0.0632534	0.203864	0.268533	0.0717666	0.105952	0.0474788	0.134473
Mtr.41358.1.S1_at	0.00411175	-0.0125213	-0.222698	-0.365176	-0.159887	0.14594	-0.263376	0.238502	0.0140539	0.0443594	0.0743657	-0.0528896	0.0299959	0.379148	0.194231	0.191134	0.218372	0.198305	0.0652585	0.0925666	0.244556	0.276286	0.255892	0.186656	0.055733	0.0718935	-0.0196562	-0.326518	-0.238882	-0.135163	-0.173571	-0.0986404	0.245549	-0.222471	-0.21003	0.135137	0.0765413	-0.322035	-0.35029	0.108149	-0.302921	0.0235177	0.108522	0.259575	0.271297	0.130921	-0.152692	-0.153951	-0.179361
Mtr.45719.1.S1_at	-0.258948	-0.350218	0.433577	0.466458	0.61943	0.112709	0.158137	0.126971	0.0598145	0.280141	-0.0269597	0.0361455	-0.179901	0.0928288	-0.424262	0.308368	0.175287	0.358229	0.453674	0.57886	-0.336236	-0.403336	-0.428964	-0.182208	0.343116	0.552528	0.584538	0.525471	0.485918	0.366213	0.397386	0.49002	0.236437	0.598342	0.563657	0.0408193	-0.161959	0.526452	0.54621	-0.395135	0.428373	0.521124	0.360797	-0.207511	0.0196125	0.309449	0.126422	0.322234	0.446517
Mtr.8357.1.S1_s_at	-0.256938	-0.36885	0.47009	0.485248	0.599004	0.216654	0.0692487	0.13562	0.0200121	0.285463	-0.0369889	-0.00835807	-0.230511	0.162737	-0.40427	0.301731	0.223036	0.406136	0.471018	0.598194	-0.303357	-0.344868	-0.349425	-0.185238	0.379741	0.519708	0.605761	0.460699	0.405203	0.303144	0.327592	0.415655	0.225873	0.526398	0.499233	0.0893867	-0.154866	0.492062	0.505475	-0.391952	0.388927	0.530035	0.376169	-0.137628	0.0439852	0.329754	0.0793698	0.305845	0.436418
Mtr.18518.1.S1_at	-0.153108	-0.103712	0.0453406	0.123657	0.162783	0.0246388	0.305532	-0.0930871	-0.00851579	0.230228	0.0382746	0.288602	-0.188534	0.0154989	-0.333809	-0.0112432	0.0664765	0.223798	0.10556	0.295782	-0.118416	-0.11899	-0.130352	-0.150814	0.0851014	0.199876	0.366142	0.418385	0.310699	0.288202	0.293558	0.449824	0.370109	0.388819	0.393356	0.0188774	-0.288743	0.324865	0.311826	-0.27337	0.438022	0.425794	0.343843	-0.137859	-0.0471329	0.0517716	0.222763	0.380939	0.375295
Mtr.50803.1.S1_at	-0.041765	-0.03623	-0.0412017	-0.0754478	-0.162273	0.273625	0.0025919	-0.0281146	-0.107422	0.110186	0.00843714	0.0551271	-0.243557	0.130368	-0.0668646	-0.183763	0.148117	0.194064	-0.0870939	0.0158726	0.0867175	0.202109	0.24218	-0.0864033	-0.0585764	-0.164783	0.0585235	-0.0293676	-0.114249	-0.0475789	-0.0461603	-0.00788006	0.305259	-0.052054	-0.0127334	0.0670899	-0.195731	-0.00782764	-0.0699121	-0.0785541	0.0832801	0.156372	0.21872	0.0748119	-0.0455856	-0.113042	-0.0127322	0.192932	0.057736
Mtr.50445.1.S1_at	0.13465	0.141946	-0.0493194	-0.143204	-0.179436	0.125615	-0.389564	0.0733565	0.0442218	-0.0379274	-0.0389248	-0.22133	-0.0847504	0.192592	0.192382	0.107681	0.121969	0.0963385	0.0378044	0.0872673	0.243048	0.287639	0.251881	0.182306	0.1542	-0.0117059	-0.108367	-0.446463	-0.450914	-0.292834	-0.305179	-0.299444	-0.144699	-0.366824	-0.381547	0.222317	-0.00253394	-0.347034	-0.337807	0.131581	-0.350909	0.165132	0.15513	0.43349	0.403133	0.00739502	-0.315622	-0.227827	-0.33251
Mtr.25821.1.S1_at	-0.05005	-0.0160591	-0.228149	-0.359174	-0.239629	0.0538556	-0.267382	0.0012007	0.0971827	-0.115534	-0.120878	-0.191023	-0.232493	0.210019	0.146498	-0.0947986	0.205785	0.14879	0.11164	0.0311005	0.0357954	0.113831	0.131933	-0.0410618	-0.150518	-0.124357	-0.324949	-0.440848	-0.38533	-0.228472	-0.243776	-0.256172	-0.127423	-0.301195	-0.305652	0.0373861	-0.101556	-0.263942	-0.258751	-0.00831707	-0.314601	0.0785033	0.0835117	0.46216	0.338783	-0.228957	-0.428799	-0.271405	-0.378451
Mtr.627.1.S1_s_at	-0.0573977	-0.0164148	-0.233357	-0.316932	-0.15032	0.0523327	-0.219246	-0.0524205	0.160634	-0.127309	-0.0382541	-0.106441	-0.219952	0.211333	0.0734264	-0.0913121	0.142894	0.113602	0.106031	0.090689	0.0358193	0.092906	0.131363	-0.0392076	-0.11479	-0.12006	-0.301741	-0.354951	-0.327846	-0.158711	-0.182307	-0.182974	-0.1643	-0.250581	-0.257017	0.0171723	-0.123725	-0.209229	-0.195363	-0.020672	-0.255543	0.107471	0.0724673	0.424652	0.29129	-0.256582	-0.367772	-0.230545	-0.32174
Mtr.627.1.S1_at	-0.0321841	-0.0410203	-0.177926	-0.284588	-0.224107	0.063939	-0.301953	0.0620479	0.0607538	-0.0616029	-0.238609	-0.16461	-0.295845	0.20962	0.0900532	-0.0645724	0.25777	0.230907	0.185739	0.0864657	-0.000434659	0.0890758	0.0772646	-0.0640659	-0.0872441	-0.037486	-0.208265	-0.394112	-0.341375	-0.190544	-0.191951	-0.230239	-0.0741186	-0.319641	-0.329842	0.0313413	-0.128412	-0.241222	-0.234705	-0.0148805	-0.301099	0.147964	0.138677	0.417019	0.303049	-0.13661	-0.488591	-0.243165	-0.334172
Mtr.27993.1.S1_s_at	-0.321557	-0.405873	0.259519	0.244997	0.331122	0.0702145	-0.0850495	0.363447	-0.0905448	0.403635	-0.0327865	-0.0802796	-0.109329	0.302185	-0.271763	0.257661	0.418484	0.523245	0.537494	0.443246	-0.394477	-0.420971	-0.403819	-0.360935	0.106811	0.397704	0.502593	0.286783	0.397511	0.172918	0.175191	0.443896	0.474196	0.366327	0.373349	0.0585683	0.0272228	0.372495	0.36842	-0.457479	0.260857	0.412702	0.377695	-0.124309	0.0318195	0.273946	0.0983012	0.0937266	0.448822
Mtr.14760.1.S1_at	-0.0941694	-0.164054	0.0971099	0.136167	0.224058	-0.0212243	-0.175716	0.383559	0.170553	0.257091	0.0451308	-0.0805267	-0.118388	0.192618	-0.0469045	0.187711	0.238765	0.350267	0.353847	0.392759	-0.29097	-0.333779	-0.293729	-0.266138	0.107271	0.227933	0.279522	0.0974446	0.162083	0.092217	0.100025	0.218558	0.178033	0.179447	0.180802	0.0579879	-0.0300512	0.192245	0.201105	-0.153824	0.00692713	0.209255	0.130989	-0.00244087	0.0734876	0.0164956	-0.0162244	-0.129195	0.207193
Mtr.22988.1.S1_at	-0.407957	-0.333099	-0.201924	-0.103695	0.211573	-0.284594	0.648027	-0.108341	0.0184093	0.25522	-0.143376	0.391675	-0.140633	-0.339496	-0.4793	-0.299157	-0.0308858	0.0020157	0.148261	0.0193802	-0.541688	-0.585811	-0.532308	-0.515765	-0.450176	0.0794101	0.022737	0.674343	0.709318	0.538794	0.565698	0.601082	0.331059	0.682341	0.676209	-0.331677	-0.209771	0.486349	0.508467	-0.395247	0.71204	0.126547	0.143723	-0.428746	-0.304445	-0.171543	0.170899	0.298815	0.367663
Mtr.32292.1.S1_at	-0.430426	-0.362334	-0.147558	-0.0165879	0.325357	-0.263887	0.671562	-0.118885	0.0542947	0.286854	-0.109142	0.427072	-0.149731	-0.315673	-0.540052	-0.226761	-0.0330596	0.05138	0.223709	0.155574	-0.550911	-0.620365	-0.573185	-0.489315	-0.351691	0.184803	0.155637	0.758981	0.776454	0.612353	0.650536	0.687288	0.342373	0.749713	0.72677	-0.326083	-0.253434	0.572343	0.600922	-0.432207	0.773155	0.226637	0.192818	-0.435275	-0.268312	-0.117415	0.227918	0.374766	0.461407
Mtr.47654.1.S1_at	-0.342543	-0.273849	-0.141032	-0.0964276	0.222103	-0.291459	0.622814	-0.120627	0.0510113	0.253668	-0.0824873	0.396439	-0.0840223	-0.301477	-0.425976	-0.220518	-0.0126269	-0.0156905	0.13176	0.00209136	-0.46457	-0.531884	-0.497104	-0.452799	-0.373893	0.126374	0.0155024	0.646978	0.699336	0.51261	0.529715	0.57935	0.320148	0.6632	0.662109	-0.25719	-0.156303	0.453448	0.466651	-0.356035	0.675137	0.139404	0.177185	-0.461291	-0.284692	-0.0931433	0.225131	0.300629	0.336006
Mtr.11605.1.S1_s_at	0.0746353	-0.00532811	-0.0293321	-0.17905	-0.0402809	0.0571335	-0.233009	0.10998	0.395313	-0.0602751	0.0697226	-0.332321	0.228214	0.00943208	0.393843	-0.0590641	-0.212646	-0.247143	-0.207332	-0.134009	0.289	0.285547	0.286712	0.309064	0.00587835	-0.183977	-0.275796	-0.457643	-0.386503	-0.210154	-0.232226	-0.477871	-0.389659	-0.257251	-0.259595	-0.107633	-0.017781	-0.272436	-0.280943	0.589534	-0.291967	-0.155085	-0.132463	0.289508	0.119788	-0.186494	-0.095039	-0.198015	-0.264425
Mtr.22986.1.S1_at	0.00125701	-0.0435958	-0.0728422	-0.191901	-0.00515845	-0.0538862	-0.0720456	0.0726835	0.455251	-0.078659	0.0920811	-0.279554	0.241229	-0.0854235	0.322768	-0.151644	-0.227861	-0.260342	-0.192877	-0.208593	0.149459	0.132919	0.158869	0.182209	-0.153973	-0.252802	-0.370566	-0.320825	-0.239569	-0.0960917	-0.132326	-0.389513	-0.395713	-0.129545	-0.130513	-0.146828	0.00471479	-0.176549	-0.180125	0.481243	-0.182482	-0.208959	-0.177807	0.138521	0.00789751	-0.279131	-0.0243194	-0.220152	-0.216881
Mtr.19721.1.S1_at	0.0785699	0.133589	-0.0162739	0.0160088	-0.20383	-0.184691	-0.0229226	0.0795417	0.238373	0.1961	-0.0654345	0.286195	0.150169	0.0313845	0.0139819	-0.0372658	0.0133172	0.109928	-0.0664324	-0.089193	0.121269	0.101541	0.0306428	0.123448	-0.051901	0.0844698	0.187753	0.0814568	0.114859	0.0656378	0.0948169	0.0692712	0.136972	0.065357	0.0528409	0.0643128	-0.112574	-0.00781044	-0.0369736	0.0799104	0.123278	0.126078	0.145657	-0.131161	-0.107056	0.0961399	0.376555	0.130637	0.291034
Mtr.37837.1.S1_at	0.0129581	-0.110343	0.0340381	-0.0832367	-0.0763071	0.62522	-0.0833432	-0.116689	-0.205477	-0.211405	-0.166555	-0.0935141	-0.224501	0.100202	0.0723531	-0.183572	0.173975	0.0767701	-0.0795063	-0.0298807	0.285279	0.476823	0.639939	0.0538941	-0.0326446	-0.244165	-0.0239484	-0.20919	-0.299581	-0.143707	-0.175968	-0.402038	-0.0128641	-0.305822	-0.264108	0.15227	0.00120906	-0.145744	-0.192347	0.0564136	-0.111504	-0.182991	-0.0718726	0.187347	0.0128108	0.0527388	-0.307657	0.0321983	-0.0760453
Mtr.37837.1.S1_s_at	-0.0470508	-0.200854	0.105962	0.073898	0.189441	0.564931	0.153941	-0.277743	-0.101426	-0.216884	0.107887	0.0457387	-0.14054	0.141294	0.0277999	-0.063677	0.0919208	0.0675709	-0.0228059	0.202975	0.207448	0.344603	0.503028	0.02461	0.0909672	-0.0773052	0.10339	0.0301225	-0.0837132	0.0619729	0.00187592	-0.171359	-0.0220996	-0.0655572	-0.0258725	0.109255	-0.0990295	0.084236	0.0240104	-0.0271107	0.13082	-0.167326	-0.125631	0.0574393	-0.0165841	0.129102	-0.100274	0.216155	0.104787
Mtr.37838.1.S1_at	-0.17202	-0.243585	0.100794	0.26151	0.625028	-0.0376445	0.571213	-0.341148	0.201434	-0.0641905	0.464017	0.25461	0.183816	-0.0649813	-0.167008	0.177306	-0.263978	-0.140216	0.0764664	0.412575	-0.135346	-0.251789	-0.193431	-0.0024791	0.180368	0.257878	0.263756	0.560234	0.487494	0.467475	0.458842	0.452172	-0.0817821	0.50297	0.460289	-0.17907	-0.15244	0.492595	0.496612	-0.172951	0.533783	0.00791255	-0.138217	-0.249034	-0.0616456	0.0991883	0.462391	0.434834	0.409969
Mtr.48558.1.S1_at	0.0644118	-0.0188405	0.234721	0.24283	0.24233	-0.108217	0.138931	-0.00515119	0.0610434	0.044376	0.15342	-0.197236	0.0840178	-0.147328	0.0474666	0.180864	-0.0392875	-0.0246979	0.0386955	0.0733545	-0.0901932	-0.164471	-0.205063	0.0246315	0.215606	0.0656941	-0.0197392	0.0939927	0.0370889	0.0898321	0.0754668	0.0658959	-0.136465	0.150873	0.118455	-0.118607	0.0358774	0.118472	0.1247	-0.046085	0.0845284	0.0830109	0.0109703	-0.0125934	0.146419	-0.0523081	-0.0264193	0.0659806	-0.104963
Mtr.11394.1.S1_at	-0.148658	-0.210104	-0.0558284	-0.0903121	0.0669727	0.107485	0.445048	-0.15389	0.213529	-0.0108814	0.0191185	0.0429559	-0.161772	-0.156776	-0.047068	-0.285755	0.0895212	0.0900212	0.0583616	-0.0163364	-0.03308	0.0322726	0.0708636	-0.134342	-0.216515	-0.10371	-0.0539908	0.228761	0.128946	0.328956	0.308452	-0.0464697	-0.0230348	0.120891	0.11566	-0.0101227	-0.124731	0.113715	0.083724	-0.0797324	0.283662	-0.063621	0.0138328	-0.11459	-0.133233	-0.0591819	-0.0133461	0.245891	0.0711507
Mtr.35648.1.S1_at	-0.0999781	-0.0816402	-0.0971304	-2.84894e-05	0.188992	-0.177355	0.566177	-0.317682	0.301686	-0.133434	0.291342	0.232508	0.111253	-0.116296	-0.0542973	-0.179777	-0.225201	-0.156458	-0.142251	-0.00496379	-0.0510772	-0.0731862	-0.0441528	-0.0394632	-0.13404	-0.0585522	-0.0733012	0.378524	0.294803	0.374079	0.337013	0.15074	-0.163001	0.312029	0.306001	-0.102962	-0.096594	0.211403	0.186013	-0.0211638	0.413004	-0.1616	-0.170819	-0.233906	-0.218522	-0.0885593	0.356953	0.240473	0.191635
Mtr.3182.1.S1_at	-0.290169	-0.287924	-0.123805	-0.0018925	0.302469	-0.299157	0.825995	-0.311361	-0.133083	-0.100406	-0.0582433	0.343355	-0.118125	-0.22106	-0.371186	-0.0130754	-0.0957171	-0.0242215	0.136165	0.176198	-0.450502	-0.505104	-0.515855	-0.28394	-0.157232	0.319707	0.137988	0.662011	0.65653	0.570252	0.590574	0.630999	0.312795	0.634462	0.611759	-0.295086	-0.269299	0.549034	0.556304	-0.313878	0.520769	0.00337001	-0.0517598	-0.426987	-0.23371	0.014693	0.272414	0.420291	0.382751
Mtr.253.1.S1_at	0.567804	0.517619	0.274104	0.286836	-0.123347	0.202436	-0.361974	0.0276027	0.0754405	0.00743238	0.301137	-0.229235	0.315364	-0.029562	0.338778	0.195002	-0.220044	-0.285426	-0.432885	-0.314198	0.548918	0.528093	0.468945	0.457335	0.360533	-0.213077	-0.145656	-0.358283	-0.508338	-0.401545	-0.439971	-0.530068	-0.432525	-0.484052	-0.460091	0.383248	0.454336	-0.513039	-0.538873	0.329993	-0.227085	-0.228159	-0.187619	0.109356	0.0511409	0.13799	0.0220436	-0.213502	-0.376605
Mtr.255.1.S1_at	0.496506	0.400937	0.120782	0.0989932	-0.093809	0.186446	-0.39013	0.148303	-0.0701285	-0.164088	0.247543	-0.209739	0.29421	0.261538	0.304587	0.312196	-0.218024	-0.263605	-0.400021	-0.160759	0.469615	0.468945	0.421599	0.464468	0.330552	-0.132501	-0.117962	-0.377064	-0.45326	-0.389903	-0.426832	-0.459852	-0.333589	-0.475691	-0.450157	0.319166	0.519261	-0.531152	-0.554684	0.366759	-0.403713	-0.264439	-0.218239	0.158262	0.0697529	0.213655	-0.10791	-0.335424	-0.418698
Mtr.25285.1.S1_at	0.47629	0.535727	0.375981	0.441338	0.0665946	0.104767	-0.256224	0.0505769	0.145865	0.10252	0.48352	-0.25557	0.489657	-0.011417	0.361071	0.329044	-0.399395	-0.342032	-0.463451	-0.136173	0.589405	0.472499	0.347275	0.596594	0.57356	-0.0777933	0.0167	-0.21044	-0.380289	-0.28832	-0.310102	-0.334819	-0.417424	-0.207157	-0.212413	0.286926	0.367082	-0.351151	-0.360437	0.333452	-0.191617	0.0255338	-0.060739	0.0837158	0.165284	0.147635	0.209799	-0.0948123	-0.268538
Mtr.25287.1.S1_at	-0.364564	-0.309366	0.0640151	0.0584446	0.221035	-0.122403	0.467845	0.00870009	-0.0510785	0.460409	-0.230119	0.180684	-0.156554	-0.275763	-0.419784	-0.204458	0.0556775	0.100877	0.159684	-0.0175706	-0.447492	-0.475132	-0.447404	-0.479173	-0.299866	0.0741337	0.102451	0.554861	0.580446	0.340561	0.377512	0.471078	0.367349	0.624101	0.635986	-0.172415	-0.128579	0.401983	0.406322	-0.381971	0.668465	0.293105	0.337404	-0.371052	-0.273138	-0.0452128	0.122724	0.2307	0.326777
Mtr.40873.1.S1_at	-0.417777	-0.383237	0.0862424	0.183037	0.427775	-0.169356	0.580362	-0.0409956	0.0484377	0.431248	-0.0757738	0.271548	-0.0921053	-0.283272	-0.512837	-0.106716	-0.0509878	0.0851136	0.237957	0.199519	-0.514429	-0.59075	-0.538358	-0.458977	-0.207039	0.207828	0.258067	0.735592	0.731409	0.538402	0.58125	0.646941	0.319836	0.78187	0.753901	-0.247368	-0.189841	0.573278	0.599458	-0.452088	0.780172	0.3683	0.302016	-0.387984	-0.232614	-0.0438385	0.267233	0.346155	0.487502
Mtr.49495.1.S1_at	0.122597	-0.0938274	0.361741	0.256947	0.380008	0.331201	-0.174665	0.13633	0.224154	0.0791152	0.201573	-0.358911	0.054134	0.109794	0.202196	0.359227	0.104677	0.148892	0.185767	0.457665	0.255916	0.241021	0.197089	0.306686	0.537822	0.254086	0.208471	-0.178045	-0.260915	0.0169539	0.00401001	-0.171799	-0.199689	-0.0900119	-0.122188	0.0454623	-0.0541071	-0.0446776	-0.0552215	0.191728	-0.106581	0.269714	0.181101	0.28924	0.359731	0.187528	-0.211353	0.0880574	-0.161638
Mtr.50930.1.S1_at	0.448665	0.552335	-0.134502	-0.122643	-0.198626	-0.0327426	-0.106973	0.128064	0.0432838	-0.0652181	0.178497	0.0695285	0.226552	-0.0404857	0.230737	0.0907178	-0.23826	-0.267132	-0.344427	-0.184679	0.409321	0.342378	0.240842	0.338723	0.20262	-0.133134	-0.175625	-0.172219	-0.262008	-0.122177	-0.161791	-0.146954	-0.120918	-0.244466	-0.226055	0.0586427	0.19193	-0.30524	-0.316072	0.413708	-0.229952	-0.129376	-0.0966312	0.0798534	0.0851222	-0.00155349	0.0885315	-0.060173	-0.292225
Mtr.41088.1.S1_at	-0.119109	-0.0933491	0.231619	0.440941	0.429668	-0.0127421	0.406625	-0.231645	-0.0753576	0.102084	0.133798	0.538681	-0.0978638	-0.0209794	-0.595368	0.0969499	0.0249205	0.145592	0.217822	0.252554	-0.286577	-0.365645	-0.317314	-0.211046	0.131603	0.309477	0.449524	0.751494	0.66625	0.431623	0.444152	0.628731	0.249286	0.537261	0.529346	0.122099	-0.00501024	0.54897	0.574086	-0.507808	0.571909	0.194872	0.0734536	-0.490507	-0.289243	0.23916	0.38153	0.366859	0.543589
Mtr.8657.1.S1_at	0.0076995	-0.0917849	0.178345	0.203911	0.0103465	0.530521	-0.0540355	-0.160284	-0.342232	-0.0494619	-0.223008	0.309359	-0.369755	0.162338	-0.366001	-0.155868	0.328803	0.30142	0.112915	0.0728712	0.0579248	0.23132	0.379785	-0.15807	0.0341695	-0.0189593	0.289954	0.193298	0.0928667	0.0256973	0.0146955	0.00631232	0.268203	-0.0604634	0.00155604	0.300082	0.0308219	0.111522	0.0799348	-0.26765	0.14333	-0.00100455	0.061732	-0.153543	-0.243476	0.22677	-0.149637	0.146757	0.270242
Mtr.14710.1.S1_at	-0.0149606	-0.300758	0.340391	0.344277	0.525133	0.188853	-0.266047	0.39402	0.122792	0.106809	0.171404	-0.458052	0.113906	0.162461	0.167781	0.426406	0.131531	0.201718	0.347112	0.564454	-0.185473	-0.212635	-0.168928	-0.0273295	0.351748	0.252601	0.261136	-0.127034	-0.0779155	-0.0109874	-0.0109287	-0.0133691	-0.14103	0.0414997	0.0105766	-0.152365	0.0330722	0.130093	0.139252	0.0592101	-0.0731795	0.0833129	-0.0339124	0.187313	0.287288	0.104903	-0.0652337	-0.105113	0.116738
Mtr.14711.1.S1_at	0.018609	-0.253779	0.391585	0.31648	0.413413	0.314739	-0.381058	0.462853	0.0514165	0.160534	0.0972101	-0.500357	0.01585	0.232886	0.200253	0.455295	0.273898	0.296972	0.373551	0.522832	-0.09084	-0.0974799	-0.0771531	-0.0260543	0.391358	0.271774	0.289502	-0.213987	-0.165639	-0.117402	-0.113463	-0.0900235	-0.0462239	-0.055839	-0.0664097	0.0151487	0.0697464	0.0333093	0.0330292	0.0423346	-0.158745	0.124067	0.0532188	0.197266	0.303211	0.212994	-0.157858	-0.143111	0.056558
Mtr.27107.1.S1_at	0.518777	0.503354	0.32748	0.319172	-0.014757	0.148223	-0.28195	0.271405	0.145925	0.128825	0.326988	-0.345167	0.437004	-0.122069	0.370697	0.311934	-0.285793	-0.288469	-0.422438	-0.169149	0.490745	0.410494	0.298648	0.46588	0.449047	-0.0959388	-0.0704359	-0.242462	-0.395201	-0.288775	-0.309513	-0.351996	-0.269807	-0.168658	-0.160831	0.251763	0.251383	-0.350568	-0.365242	0.312342	-0.253457	0.0548065	0.0430458	0.119261	0.184653	0.0928488	-0.0395796	-0.155634	-0.410338
Mtr.33785.1.S1_at	0.309266	0.267058	0.35781	0.405	0.238145	0.227205	-0.00905401	-0.12091	-0.0574932	0.0172192	0.240955	-0.0705083	0.165856	0.0106184	0.0957088	0.346496	-0.143142	-0.116268	-0.146277	0.145642	0.44674	0.380912	0.259995	0.457878	0.649162	0.203635	0.244791	0.0370465	-0.140418	-0.0957368	-0.0903263	-0.0364267	-0.12089	-0.0828644	-0.0953963	0.151127	-0.00334246	-0.0266925	-0.0407379	0.166574	-0.0124204	0.131284	0.0383865	-0.0432264	0.111821	0.311833	0.078172	0.210296	-0.0650838
Mtr.12820.1.S1_at	0.158209	0.0897184	0.173176	0.0892647	0.0751307	0.342261	-0.478983	-0.0169881	0.160577	-0.117552	0.244741	-0.0239078	-0.0665951	0.613337	0.166437	0.39188	0.26275	0.284754	0.166176	0.368654	0.369539	0.386701	0.369655	0.346387	0.504321	0.250201	0.163414	-0.358223	-0.349187	-0.208243	-0.261083	-0.205765	-0.114725	-0.329197	-0.316334	0.407275	0.0712613	-0.23949	-0.257141	0.123114	-0.370319	0.0702715	-0.0116918	0.25949	0.266486	0.300767	-0.0890628	-0.150418	-0.103019
Mtr.31213.1.S1_s_at	0.0855252	-0.0571795	0.182313	0.0801467	0.0998033	0.345934	-0.3988	-0.0226243	0.0197114	-0.0793885	0.0518903	-0.0368117	-0.166046	0.550675	0.0914766	0.317728	0.404256	0.39411	0.275297	0.408776	0.224674	0.290658	0.288691	0.18385	0.411513	0.267004	0.197815	-0.309048	-0.284487	-0.161761	-0.2086	-0.14802	0.0176143	-0.283213	-0.257905	0.324903	-0.0269721	-0.15453	-0.174699	0.0174013	-0.264118	0.117004	0.0653564	0.23379	0.186931	0.283448	-0.127607	-0.0772604	-0.00548481
Mtr.35687.1.S1_at	0.12715	0.0924295	0.110697	0.121722	0.24032	0.170499	-0.321956	-0.106121	0.297122	-0.180987	0.380198	0.0220834	0.0811678	0.489067	0.128109	0.414664	0.0282882	0.0737109	0.140435	0.429487	0.3085	0.232263	0.217012	0.384499	0.486862	0.278703	0.143613	-0.211475	-0.219715	-0.0694495	-0.100614	-0.0568039	-0.269217	-0.194846	-0.222857	0.231954	0.0347975	-0.118491	-0.10084	0.121822	-0.254026	0.0459218	-0.12295	0.263621	0.270699	0.186418	0.0892622	-0.0795592	-0.0402301
Mtr.13382.1.S1_at	-0.227259	-0.418518	0.268445	0.241113	0.394024	0.271932	-0.102599	0.064398	0.327655	0.101096	0.0686922	-0.0139474	-0.10934	0.359568	-0.0994293	0.183683	0.24483	0.415737	0.38179	0.518617	-0.048438	-0.00828578	0.0404912	0.0275886	0.217358	0.291572	0.384592	0.117502	0.108349	0.228339	0.208245	0.0348492	-0.0401712	0.130826	0.0947214	0.0471498	-0.151206	0.230811	0.209848	-0.150931	0.139783	0.282567	0.174011	0.102047	0.102448	0.176028	-0.0477525	0.120495	0.278759
Mtr.42781.1.S1_at	0.0700511	-0.0700624	0.170894	0.034579	0.00590743	0.697756	-0.337907	-0.058958	-0.0400975	-0.137283	0.0301283	-0.0705676	-0.164505	0.33786	0.0935518	0.0400385	0.304393	0.201866	0.0781739	0.139577	0.364019	0.499868	0.630119	0.174764	0.210582	-0.0294256	0.0769926	-0.26759	-0.333733	-0.139083	-0.187332	-0.414911	-0.0753675	-0.346011	-0.297896	0.36914	0.120154	-0.222418	-0.251531	0.0717837	-0.247658	-0.0978659	-0.0267719	0.218811	0.100499	0.228484	-0.340901	-0.0820365	-0.122978
Mtr.42126.1.S1_at	0.407991	0.269229	0.244724	0.298793	0.235931	0.281912	-0.101435	-0.161974	0.0812675	-0.0755005	0.187282	-0.0742474	0.0700339	0.0575101	0.0805374	0.306683	-0.0833237	-0.093046	-0.131293	0.232257	0.460704	0.44779	0.389966	0.466718	0.603185	0.158037	0.11651	-0.121487	-0.288553	-0.0934243	-0.111112	-0.157093	-0.228992	-0.261489	-0.276573	0.206774	0.0338431	-0.159784	-0.171302	0.262641	-0.147224	0.102469	0.0217197	0.0623962	0.114505	0.193328	-0.162675	0.0587034	-0.213365
Mtr.27030.1.S1_at	0.573174	0.429649	0.1144	0.142025	-0.0826869	0.176281	-0.339585	0.119633	-0.0903721	-0.0804754	0.0937744	-0.150181	0.234667	-0.0294984	0.219598	0.174389	-0.140792	-0.209775	-0.272276	-0.0830826	0.434578	0.439875	0.389886	0.401311	0.378872	-0.0478647	-0.0754077	-0.379166	-0.445409	-0.277218	-0.295491	-0.327268	-0.216747	-0.419166	-0.393175	0.134404	0.279135	-0.425964	-0.434286	0.517591	-0.388779	-0.120395	-0.0983818	0.136036	0.101362	0.0839232	-0.190036	-0.213746	-0.325381
Mtr.47332.1.S1_at	-0.190905	-0.0707385	-0.238213	-0.210461	-0.0636623	-0.331492	0.332021	-0.0302917	-0.164274	-0.015008	-0.0964434	0.214635	-0.126743	-0.16731	-0.1994	0.0265204	-0.0957509	-0.0816796	0.0844954	0.0242186	-0.267043	-0.339924	-0.369352	-0.18892	-0.17231	0.150108	0.0146888	0.281652	0.319891	0.233135	0.255852	0.382176	0.246226	0.280431	0.249452	-0.213947	-0.188403	0.198786	0.22761	-0.169458	0.115593	-0.00337696	-0.0223016	-0.0967242	0.0253913	-0.0318263	0.131346	0.11654	0.131551
Mtr.47333.1.S1_at	0.285734	0.352279	-0.070665	-0.179301	-0.310114	0.107655	-0.371729	0.0411926	0.0622607	-0.190262	0.152064	-0.21322	0.18618	0.150012	0.357357	0.0451068	-0.187952	-0.264337	-0.344939	-0.231157	0.460833	0.4482	0.419381	0.384709	0.113345	-0.233019	-0.257079	-0.462566	-0.491032	-0.357745	-0.372471	-0.479067	-0.29014	-0.457745	-0.450166	0.146767	0.191087	-0.452918	-0.47056	0.394092	-0.457667	-0.255201	-0.223467	0.319539	0.182754	-0.0498649	-0.0691602	-0.247381	-0.405911
Mtr.5263.1.S1_at	0.136644	0.0836419	0.0801715	0.139076	0.163479	0.194477	0.160874	-0.182224	-0.169303	-0.016441	0.227433	0.407716	0.0814261	0.215413	-0.113504	0.275561	0.0967779	0.0959764	0.06642	0.236004	0.302709	0.28709	0.241039	0.237148	0.435025	0.319946	0.384576	0.275356	0.192019	0.301319	0.280301	0.204626	0.209726	-0.00532004	-0.00415682	0.29302	0.246127	-0.0724196	-0.0732175	-0.0575328	0.0864404	0.0297237	0.048621	-0.217453	-0.0396131	0.502715	0.142936	0.239489	0.153417
Mtr.11023.1.S1_at	0.426668	0.397371	0.450858	0.334965	-0.00610483	0.3625	-0.506911	0.0385614	0.0849859	-0.0258027	0.428004	-0.265969	0.286663	0.460858	0.391681	0.551866	0.104303	0.0225761	-0.139014	0.0465666	0.659349	0.626749	0.534572	0.600332	0.682528	0.163972	0.115582	-0.424644	-0.484654	-0.387982	-0.435443	-0.422835	-0.236949	-0.380833	-0.346532	0.650822	0.447995	-0.461008	-0.493735	0.266144	-0.410275	-0.0407186	-0.0340603	0.168371	0.192896	0.500956	0.0746207	-0.274151	-0.296638
Mtr.39924.1.S1_at	0.403222	0.326662	0.488538	0.47495	0.15824	0.311579	-0.523692	0.0874015	0.178885	0.0893632	0.453929	-0.239418	0.278599	0.427367	0.315771	0.631249	0.0723535	0.109837	0.0124847	0.309313	0.580694	0.514982	0.409684	0.604275	0.81812	0.305224	0.325728	-0.325092	-0.41448	-0.253304	-0.28019	-0.306384	-0.296772	-0.318657	-0.329535	0.52887	0.297049	-0.32187	-0.332457	0.247305	-0.343352	0.149149	0.0444862	0.249024	0.310718	0.49387	0.0829411	-0.167675	-0.16064
Mtr.20531.1.S1_at	0.467652	0.3954	0.0660679	0.11388	-0.146432	0.107895	-0.324919	-0.0496013	-0.210707	-0.228607	0.199959	-0.186295	0.372032	-0.00749431	0.243744	0.100363	-0.246755	-0.378731	-0.437373	-0.348492	0.436313	0.465856	0.44679	0.404643	0.214712	-0.275814	-0.31421	-0.460285	-0.502869	-0.41225	-0.445339	-0.367212	-0.276982	-0.515922	-0.467231	0.0513866	0.486078	-0.549689	-0.560016	0.407087	-0.443212	-0.375029	-0.308597	0.111106	-0.0244029	-0.0351363	-0.101144	-0.320684	-0.399439
Mtr.20533.1.S1_at	0.533323	0.483237	0.150228	0.195343	-0.0815979	0.193056	-0.40347	0.0287094	-0.16319	-0.191029	0.282958	-0.206882	0.363435	0.135312	0.267531	0.229313	-0.217104	-0.303692	-0.413656	-0.257844	0.558232	0.56378	0.527983	0.536753	0.398793	-0.187864	-0.171976	-0.444407	-0.521526	-0.419641	-0.459444	-0.397363	-0.296053	-0.529266	-0.487371	0.185503	0.538013	-0.545156	-0.564026	0.441346	-0.465938	-0.316345	-0.277111	0.130003	0.0283911	0.0956549	-0.0698167	-0.313039	-0.380653
Mtr.38013.1.S1_at	-0.126554	-0.131335	0.128426	0.254143	0.517451	-0.172699	0.246513	-0.194285	0.387211	0.0357552	0.617641	0.181283	0.256639	0.237924	-0.0122895	0.345463	-0.174979	0.0146048	0.117058	0.46594	-0.0953223	-0.23303	-0.228237	0.113193	0.278353	0.313588	0.225824	0.304945	0.322698	0.325207	0.299242	0.358732	-0.148423	0.380435	0.343224	-0.0447285	-0.0901538	0.366954	0.353454	-0.0419356	0.306874	0.0937948	-0.0774445	-0.13377	0.0480027	0.0870135	0.520991	0.214748	0.331695
Mtr.10755.1.S1_at	0.5549	0.687563	-0.0302693	-0.0141388	-0.390149	0.0179265	-0.451572	0.0241473	-0.0825421	-0.166434	0.308201	0.103567	0.35249	0.338458	0.327281	0.24164	-0.14408	-0.232666	-0.461001	-0.36855	0.638561	0.599873	0.498539	0.528976	0.333403	-0.133953	-0.133442	-0.393354	-0.41038	-0.415146	-0.47205	-0.343314	-0.127142	-0.515808	-0.463179	0.489989	0.5544	-0.619294	-0.645862	0.376069	-0.538601	-0.333494	-0.248381	0.00559544	-0.021228	0.235432	0.127623	-0.353033	-0.314843
Mtr.34737.1.S1_at	0.542639	0.672695	-0.07315	-0.0405603	-0.397269	-0.0441265	-0.467592	0.0867154	-0.103021	-0.153655	0.215465	0.0963696	0.338016	0.321323	0.300748	0.247396	-0.135888	-0.208547	-0.422377	-0.358282	0.585871	0.543576	0.424149	0.506318	0.307645	-0.103315	-0.114033	-0.383739	-0.380725	-0.401731	-0.449118	-0.311573	-0.0962053	-0.519706	-0.472413	0.448719	0.55167	-0.614348	-0.636606	0.378711	-0.548716	-0.315798	-0.228351	-0.00595805	-0.0303557	0.237661	0.0996299	-0.382142	-0.301286
Mtr.37400.1.S1_at	-0.331572	-0.462108	0.315213	0.325386	0.595969	0.490556	0.230051	-0.165275	-0.288956	0.0633569	0.13876	0.222528	-0.303626	0.362969	-0.436763	0.224534	0.431772	0.476749	0.476765	0.502274	-0.189278	-0.140866	-0.00527694	-0.239075	0.266184	0.324011	0.535441	0.472398	0.415381	0.284378	0.264737	0.413494	0.408468	0.301476	0.332636	0.228553	0.0671861	0.442762	0.421161	-0.520956	0.399096	0.16543	0.134473	-0.258111	-0.107998	0.394343	0.114615	0.337103	0.509686
Mtr.38322.1.S1_at	-0.378401	-0.458292	0.250894	0.416983	0.726403	0.158359	0.395654	-0.232249	-0.10201	0.0853984	0.295376	0.289091	-0.154262	0.251681	-0.495574	0.260604	0.166096	0.336894	0.451224	0.582836	-0.349475	-0.392538	-0.28623	-0.238072	0.258094	0.374919	0.539329	0.655007	0.591	0.45047	0.449757	0.616571	0.227612	0.484329	0.461668	0.0135418	-0.0137709	0.60094	0.602812	-0.549844	0.546867	0.219404	0.072226	-0.298454	-0.114435	0.271178	0.318596	0.386124	0.599726
Mtr.43316.1.S1_at	-0.079746	-0.020568	0.158802	0.381895	0.407741	-0.110606	0.48233	-0.349053	-0.0317072	0.0603234	0.309752	0.524998	0.110065	-0.000401457	-0.368375	0.187967	-0.171403	-0.0395005	0.0268238	0.247519	-0.136038	-0.255621	-0.269347	-0.0211676	0.227518	0.345567	0.40724	0.687356	0.628562	0.446666	0.453324	0.599611	0.206626	0.554222	0.552635	0.065238	-0.0206788	0.462225	0.469208	-0.248439	0.592569	0.0694587	-0.0499638	-0.519189	-0.272481	0.267298	0.603333	0.411355	0.542325
Mtr.652.1.S1_at	0.682984	0.727124	-0.0620495	-0.0712882	-0.359823	-0.0359856	-0.542377	0.0332779	0.133296	-0.251876	0.332413	-0.227488	0.528795	0.128915	0.625253	0.239214	-0.376824	-0.4561	-0.611602	-0.297173	0.723586	0.677915	0.556574	0.708855	0.402841	-0.244205	-0.382323	-0.695693	-0.720792	-0.527845	-0.586775	-0.606384	-0.508038	-0.641956	-0.617134	0.208027	0.354972	-0.722313	-0.742475	0.74341	-0.689293	-0.340603	-0.322723	0.307	0.22852	-0.00613606	-0.0282125	-0.414918	-0.585812
Mtr.47943.1.S1_at	0.118203	-0.0223457	0.396872	0.413913	0.394507	0.378515	-0.357057	-0.0291261	0.0139256	0.100967	0.169589	-0.00928368	-0.112198	0.546813	-0.056532	0.509157	0.279259	0.373571	0.335346	0.584136	0.242675	0.224032	0.200994	0.297186	0.781912	0.442691	0.542087	-0.0421629	-0.0880759	-0.0360052	-0.0474656	0.023375	-0.0365545	-0.170266	-0.191353	0.390058	0.0886132	0.0234418	0.0360344	0.00979383	-0.139557	0.35724	0.200365	0.101421	0.188469	0.491232	-0.0566753	0.0575009	0.149094
Mtr.47943.1.S1_s_at	0.0330253	-0.1346	0.333459	0.339999	0.389764	0.364771	-0.272105	-0.119591	-0.0699437	0.0563809	0.0863314	0.0178092	-0.222407	0.558135	-0.120254	0.400569	0.311301	0.39503	0.37603	0.55853	0.149341	0.170188	0.178914	0.192584	0.666635	0.381167	0.486651	-0.0127049	-0.0481335	-0.0340333	-0.0407476	0.0637761	0.000276074	-0.160123	-0.176569	0.325556	0.066497	0.073994	0.0817955	-0.0785561	-0.0887492	0.34277	0.199952	0.0951813	0.123035	0.427759	-0.103239	0.078432	0.167481
Mtr.15416.1.S1_at	-0.287737	-0.372108	0.487524	0.506678	0.49196	0.136845	0.165476	0.021075	-0.0415286	0.297449	-0.0151017	-0.0176278	-0.184047	0.0900371	-0.370394	0.293199	0.19232	0.33651	0.404305	0.430481	-0.269567	-0.319041	-0.312898	-0.154066	0.236662	0.470981	0.613068	0.411496	0.406498	0.184153	0.239292	0.403037	0.252877	0.442518	0.403281	0.0567598	-0.233789	0.641353	0.643256	-0.388601	0.455664	0.424166	0.285893	-0.208788	-0.0576165	0.296166	0.283302	0.502912	0.636711
Mtr.14223.1.S1_at	0.526665	0.655659	-0.0205542	0.034734	-0.263531	-0.152881	-0.388186	0.158266	0.14969	-0.175289	0.352821	-0.267946	0.694689	-0.005163	0.444531	0.0842107	-0.439985	-0.499172	-0.632886	-0.395834	0.42557	0.353229	0.281437	0.421217	0.122586	-0.347142	-0.48923	-0.46275	-0.462301	-0.404765	-0.475533	-0.379248	-0.401166	-0.273395	-0.227425	0.0108828	0.392744	-0.518982	-0.55387	0.495447	-0.40365	-0.333017	-0.298702	0.11375	0.0616515	-0.206047	0.148856	-0.458401	-0.471243
Mtr.17497.1.S1_at	-0.512781	-0.5154	0.0382592	0.119488	0.43273	-0.0873803	0.474966	0.0116715	-0.123817	0.360455	-0.247948	0.388561	-0.39482	-0.0814052	-0.627776	-0.00800056	0.299595	0.460128	0.619833	0.509331	-0.656485	-0.70126	-0.66953	-0.54671	-0.0948215	0.476517	0.542897	0.739973	0.795827	0.59677	0.646998	0.846163	0.64816	0.739168	0.707174	-0.185877	-0.40809	0.765149	0.797845	-0.587761	0.603627	0.556781	0.449897	-0.36548	-0.114557	0.107972	0.13573	0.471232	0.653781
Mtr.4083.1.S1_at	-0.4904	-0.507558	0.0606168	0.180455	0.509959	-0.150694	0.503672	-0.0182015	-0.0434817	0.330304	-0.129366	0.376641	-0.269417	-0.0765653	-0.583424	0.0711644	0.191369	0.374036	0.56322	0.556914	-0.641264	-0.711866	-0.672903	-0.47581	-0.0402442	0.508612	0.548416	0.754951	0.814427	0.630368	0.673453	0.856657	0.551861	0.781354	0.737483	-0.209507	-0.382634	0.770495	0.807161	-0.545038	0.621328	0.53501	0.398067	-0.371025	-0.0920948	0.108509	0.227204	0.465216	0.668065
Mtr.4083.1.S1_s_at	-0.512931	-0.53236	0.0494842	0.138253	0.4415	-0.0978958	0.477963	0.032025	-0.111282	0.369767	-0.267701	0.372108	-0.401874	-0.10323	-0.639167	-0.0163584	0.292839	0.465836	0.622981	0.525298	-0.669049	-0.708209	-0.678664	-0.55652	-0.0996219	0.478897	0.558989	0.751508	0.79784	0.605953	0.663051	0.842274	0.631251	0.741364	0.702663	-0.212253	-0.430216	0.77517	0.807512	-0.591873	0.617501	0.576478	0.458692	-0.35051	-0.111451	0.0965351	0.12237	0.479508	0.661
Mtr.42111.1.S1_at	0.150463	0.123773	0.219216	0.337469	0.388842	0.0972822	-0.185665	-0.125915	0.334806	0.0623432	0.618649	0.105253	0.312352	0.331948	0.127775	0.35367	-0.206138	-0.0297656	-0.0626946	0.376581	0.315098	0.222418	0.222544	0.385648	0.537524	0.118968	0.223599	-0.00514297	-0.0703264	-0.0326952	-0.0813245	0.0445112	-0.304309	-0.00637394	-0.0221466	0.162143	0.124135	-0.0174583	-0.0223371	0.176682	0.00770178	0.164913	-0.0082447	0.107561	0.192939	0.139262	0.330711	0.0188332	0.103583
Mtr.45066.1.S1_at	0.206141	0.151794	0.058257	-0.0592787	-0.214173	0.614622	-0.506057	-0.0231757	-0.160259	-0.168715	0.049475	-0.137641	-0.0658265	0.298415	0.251328	-0.0858561	0.150607	0.0453509	-0.178004	-0.094979	0.473376	0.636994	0.749974	0.22754	0.146277	-0.325777	-0.12829	-0.508273	-0.567217	-0.428917	-0.487582	-0.553622	-0.12308	-0.54479	-0.466454	0.353203	0.208036	-0.430643	-0.473263	0.246949	-0.428502	-0.190221	-0.0910453	0.320073	0.0971481	0.0388777	-0.288361	-0.224596	-0.272702
Mtr.6059.1.S1_at	0.528187	0.662512	-0.0272161	-0.0908727	-0.472148	0.126705	-0.48289	-0.0445037	0.00294252	-0.297392	0.236023	-0.13398	0.339197	0.229006	0.520981	0.0667265	-0.255964	-0.400486	-0.612282	-0.520903	0.724174	0.735157	0.680429	0.607273	0.218901	-0.364267	-0.367559	-0.619212	-0.648999	-0.557957	-0.611448	-0.683838	-0.396455	-0.650429	-0.600489	0.429215	0.483681	-0.710067	-0.7347	0.571372	-0.650378	-0.458941	-0.372777	0.1744	0.00245396	0.0516977	0.0025139	-0.42887	-0.492122
Mtr.22769.1.S1_at	0.281366	0.316533	0.104367	0.0486152	-0.0562882	0.217471	-0.245093	0.0724889	0.355258	-0.0269811	0.256768	-0.122339	0.159771	0.148151	0.254544	0.0807506	-0.0630378	-0.112272	-0.21789	-0.198171	0.52449	0.50531	0.487048	0.425586	0.223472	-0.192301	-0.11337	-0.255207	-0.355347	-0.218977	-0.253781	-0.461908	-0.402623	-0.394214	-0.390515	0.413387	0.330858	-0.381285	-0.389543	0.259019	-0.255531	-0.0950468	-0.0658929	0.124989	0.0613348	0.130896	-0.119221	-0.228428	-0.343554
Mtr.21498.1.S1_at	-0.100818	-0.25172	0.131386	0.168811	0.236074	-0.144447	-0.104428	0.250758	0.170377	0.170979	0.108752	-0.159307	-0.0386933	0.120616	0.0879431	0.391002	0.315738	0.365424	0.506461	0.501354	-0.249922	-0.295057	-0.343952	-0.142175	0.171453	0.375371	0.264292	0.0256771	0.0957119	0.20485	0.232072	0.180459	0.0351208	0.0495154	-0.00943829	-0.0430297	-0.0622458	0.143004	0.154662	-0.15986	-0.0477535	0.105645	0.0358366	0.0202692	0.172132	0.200718	0.00289601	-0.0278598	0.135574
Mtr.4966.1.S1_at	-0.180807	-0.200219	-0.151092	-0.100037	0.0375024	-0.218314	-0.0785849	0.0176768	0.165787	0.042603	0.138701	0.151896	-0.038413	0.180548	0.0629386	0.15232	0.217826	0.241188	0.350747	0.359036	-0.208573	-0.248311	-0.25625	-0.166625	-0.0224977	0.227658	0.141074	0.0555393	0.153978	0.165114	0.188234	0.259515	0.12353	0.0607613	0.0413664	-0.0890521	-0.114707	0.136265	0.139285	-0.149295	-0.0260896	-0.0241457	-0.0618405	0.0116541	0.0848958	0.0706048	0.164838	0.0207663	0.184903
Mtr.4966.1.S1_s_at	-0.131921	-0.258795	0.111891	0.0989926	0.195048	-0.14473	-0.0885938	0.294831	0.104755	0.202982	0.0125133	-0.136025	-0.0879226	0.125654	0.0511082	0.357542	0.383848	0.386264	0.501903	0.435352	-0.276796	-0.317649	-0.369854	-0.20816	0.122612	0.410832	0.277844	0.056655	0.155986	0.199925	0.232445	0.221164	0.179594	0.0996231	0.0660907	-0.00637934	-0.0367118	0.139578	0.14456	-0.191705	-0.0215986	0.129911	0.111892	-0.0381896	0.102009	0.261394	0.00769524	-0.0122275	0.157832
Mtr.28568.1.S1_at	-0.165404	-0.148126	-0.078479	-0.0305745	0.246229	-0.197844	0.174058	0.00151143	0.557258	0.0372243	0.142166	-0.0190767	0.228382	-0.220137	-0.0156793	-0.217338	-0.271599	-0.182775	-0.0242529	-0.00775423	-0.165769	-0.24134	-0.160967	-0.0926104	-0.275909	-0.135367	-0.191204	0.119794	0.170566	0.169734	0.152196	0.00955629	-0.360935	0.293833	0.275312	-0.275228	-0.149399	0.201376	0.215647	0.116261	0.353417	-0.0352216	-0.106184	0.0106358	-0.0431445	-0.328314	0.208868	-0.00764233	0.105057
Mtr.8411.1.S1_at	-0.0428354	-0.123964	-0.0146605	-0.077632	0.01986	0.161767	-0.0985401	0.0912009	0.267536	-0.0566124	-0.218687	-0.255052	0.0434626	-0.257787	0.0525509	-0.302984	-0.00203198	-0.0781499	0.0313703	-0.127373	-0.0275576	0.0351565	0.163591	-0.0439145	-0.298578	-0.233716	-0.257636	-0.23277	-0.19027	-0.053931	-0.0521735	-0.339206	-0.315621	-0.087144	-0.0737469	-0.201104	-0.0689219	-0.0445432	-0.0350145	0.257949	0.0175627	-0.167356	-0.141192	0.183125	-0.00389299	-0.307283	-0.244276	-0.16172	-0.0914442
Mtr.48296.1.S1_at	0.385005	0.523369	-0.0373557	-0.0216715	-0.207623	-0.0372727	-0.162843	-0.0560248	-0.0379719	-0.283043	0.386932	-0.0483661	0.45346	0.23056	0.269215	0.165653	-0.331994	-0.395901	-0.518501	-0.464717	0.495178	0.445968	0.385345	0.472891	0.129184	-0.297722	-0.322082	-0.278607	-0.319133	-0.328635	-0.400079	-0.353371	-0.327468	-0.395617	-0.359839	0.274822	0.602644	-0.526925	-0.547752	0.29362	-0.331442	-0.439362	-0.366136	-0.0217264	-0.0713997	0.0905899	0.14736	-0.360988	-0.381635
Mtr.10652.1.S1_at	-0.501811	-0.587829	0.199571	0.318791	0.67179	0.198144	0.453462	-0.153264	-0.066887	0.178206	0.0600906	0.314634	-0.43074	0.18008	-0.601192	0.107333	0.322232	0.515309	0.619016	0.669727	-0.462722	-0.463959	-0.370185	-0.396214	0.15191	0.419003	0.609083	0.721488	0.645668	0.581519	0.597493	0.638571	0.337208	0.519354	0.480519	-0.0483186	-0.242428	0.712406	0.721969	-0.65456	0.601732	0.423668	0.282082	-0.251266	-0.0807024	0.227193	0.0812883	0.503351	0.583801
Mtr.35741.1.S1_at	-0.13989	-0.0250426	-0.604319	-0.566505	-0.183108	-0.292826	0.428293	-0.343914	-0.0835401	-0.29913	0.0732663	0.531422	0.0043083	-0.000516171	-0.0576663	-0.166973	-0.0643672	-0.130539	-0.0598812	0.0312832	-0.090524	-0.0976942	-0.0828341	-0.117635	-0.314948	0.0585973	-0.205563	0.217169	0.327356	0.343252	0.298057	0.350956	0.25497	0.229718	0.244296	-0.201987	-0.236235	0.0435353	0.0398257	0.00311062	0.104807	-0.26918	-0.201305	-0.127338	-0.0501313	-0.0702552	0.130534	0.0522447	0.027834
Mtr.27133.1.S1_at	0.206262	0.0711787	0.572757	0.507727	0.248608	0.304365	-0.324411	0.280415	0.193415	0.390982	0.0312751	-0.314211	0.0702386	0.0421832	-0.075635	0.156414	0.116895	0.161126	0.132434	0.0528968	0.0931946	0.0736431	0.0963685	-0.00718963	0.259512	0.0286842	0.202518	-0.0609341	-0.113892	-0.212567	-0.208535	-0.131621	-0.119494	-0.0240102	-5.05674e-05	0.293848	0.212661	0.0366335	0.0264045	0.0376454	0.16535	0.239317	0.219397	-0.00670834	-0.0495775	0.17402	0.017223	-0.106398	0.0596956
Mtr.10190.1.S1_at	0.118419	0.115995	0.10249	-0.0399636	-0.126016	0.566789	-0.397736	0.0465932	-0.0979257	-0.108781	-0.0414552	-0.190961	-0.154425	0.361056	0.151685	0.0251593	0.26768	0.148583	-0.0523494	-0.119147	0.468048	0.590845	0.686198	0.26157	0.139697	-0.155592	-0.0737338	-0.443543	-0.470438	-0.342471	-0.375785	-0.504607	-0.121083	-0.481731	-0.438347	0.444985	0.274397	-0.406467	-0.439253	0.169518	-0.308623	-0.133871	-0.0374985	0.243726	0.0817334	0.174828	-0.316296	-0.266261	-0.219872
Mtr.38762.1.S1_at	0.207388	0.272674	0.180365	0.212618	0.0937531	0.109748	-0.418569	0.10816	0.327478	0.0554147	0.355167	-0.177034	0.279495	0.394579	0.226215	0.315823	-0.131815	-0.0024698	-0.123738	0.0687835	0.493703	0.432216	0.382643	0.481585	0.398976	0.0511399	0.0729099	-0.33365	-0.356418	-0.281614	-0.305147	-0.254729	-0.356484	-0.256391	-0.265971	0.278961	0.268706	-0.313865	-0.34594	0.296686	-0.153588	0.0447587	-0.0425441	0.220586	0.170881	0.146619	0.161784	-0.274402	-0.0850084
Mtr.22076.1.S1_at	0.100466	0.216242	-0.0640976	-0.0907336	-0.122741	-0.0934742	0.00137634	-0.000847908	0.00930319	-0.0360034	0.0279979	0.124619	0.0316905	0.0579435	0.0552588	0.0895352	-0.0378347	-0.0650594	-0.107898	-0.0578602	0.219125	0.154904	0.0629872	0.211968	0.133733	0.115277	0.05182	0.0264371	0.0174581	-0.0244343	-0.00685258	-0.000388293	0.0440782	-0.0338153	-0.0548794	0.135055	0.0222079	-0.0951419	-0.0932504	0.0596437	-0.0780084	0.0405937	0.0482235	-0.0476048	0.0581644	0.166427	0.0825344	0.102686	-0.0436106
Mtr.9429.1.S1_at	-0.394514	-0.32335	0.177654	0.187904	0.346743	-0.101719	0.38879	0.0524155	0.120345	0.50931	-0.230978	0.223464	-0.263467	-0.129799	-0.54857	-0.0459162	0.188419	0.337286	0.395072	0.257742	-0.466146	-0.529924	-0.547093	-0.389451	-0.101737	0.370359	0.41114	0.606415	0.639943	0.383611	0.441251	0.61462	0.431024	0.678125	0.651853	-0.0490141	-0.363159	0.647792	0.655308	-0.416433	0.711521	0.564561	0.500105	-0.360067	-0.175992	0.091456	0.260484	0.402673	0.566891
Mtr.42251.1.S1_at	0.246842	-0.0406298	0.231587	0.287364	0.44317	0.260785	0.0623543	-0.219387	0.0892384	-0.0940639	0.285735	0.00860179	0.136792	0.0994526	0.153064	0.379222	-0.117034	-0.0490259	-0.0208817	0.509995	0.27988	0.270306	0.2545	0.352488	0.634014	0.30406	0.282215	0.0230578	-0.0776067	0.109649	0.0851541	0.00938868	-0.14812	-0.00297006	-0.0276025	0.00255723	-0.116127	0.0336256	0.0198602	0.221106	0.0516054	0.113305	-0.0045752	0.0833526	0.211583	0.238788	-0.0272745	0.252042	0.00458721
Mtr.34810.1.S1_at	0.139281	0.0265645	0.0906076	-0.0639728	-0.16609	0.446666	-0.379096	0.0218162	-0.0453542	-0.225564	-0.162719	-0.259015	0.0145754	0.283611	0.227422	0.0670543	0.168988	0.0762467	-0.0399164	-0.0550877	0.386218	0.508957	0.553731	0.312613	0.128002	-0.0451997	-0.0739292	-0.484351	-0.458113	-0.30646	-0.340759	-0.507045	-0.15173	-0.394795	-0.377075	0.217363	0.0878074	-0.345841	-0.367726	0.26858	-0.356774	-0.145921	-0.0892824	0.328177	0.154439	0.155681	-0.359585	-0.210321	-0.262739
Mtr.38526.1.S1_at	0.137041	0.0400857	0.185008	0.0234748	0.0429996	0.527208	-0.213513	-0.144971	-0.01705	-0.249012	0.174186	-0.0597327	0.0637648	0.416588	0.194915	0.14111	0.219916	0.0709522	-0.0900069	0.00971191	0.412753	0.507104	0.623057	0.251421	0.247132	0.0358429	-0.0413034	-0.277951	-0.262141	-0.217329	-0.295166	-0.356015	-0.0823391	-0.184328	-0.114608	0.414484	0.159374	-0.223092	-0.280578	0.175653	-0.156547	-0.239435	-0.156128	0.0711003	0.00593693	0.292641	-0.0533541	-0.114137	-0.0951849
Mtr.41404.1.S1_at	0.0272047	0.0631082	0.112558	0.19869	0.303341	-0.111472	0.0858	-0.23454	0.437475	-0.137598	0.473293	0.0829199	0.417532	0.324685	0.117936	0.294008	-0.226911	-0.101054	-0.0989553	0.203293	0.231132	0.129971	0.0977444	0.376125	0.330514	0.204459	0.109192	0.0992161	0.0904285	0.11364	0.0616067	0.0781922	-0.308674	0.213628	0.176586	0.0943864	0.0216527	0.0785241	0.0611264	0.0941904	0.182173	0.013774	-0.1203	-2.16363e-05	0.0430174	0.171684	0.482301	0.0520328	0.151257
Mtr.24270.1.S1_s_at	0.326577	0.278323	0.311441	0.241657	0.0330608	0.0597988	-0.180708	0.118991	0.306142	0.0830477	0.230485	-0.503451	0.393749	-0.211288	0.50421	0.192053	-0.25482	-0.236034	-0.262202	-0.0154361	0.336103	0.256074	0.169748	0.367834	0.350869	-0.0661081	-0.0989778	-0.320557	-0.412054	-0.248096	-0.260305	-0.406183	-0.426618	-0.110848	-0.132014	0.00448773	-0.0846626	-0.15496	-0.171624	0.421242	-0.112886	0.0394368	-0.0253741	0.22905	0.281839	-0.0281235	0.0905877	0.00925975	-0.240447
Mtr.28699.1.S1_s_at	0.313478	0.300407	0.235896	0.122699	-0.0655907	0.0886016	-0.233175	0.122336	0.247351	0.000199828	0.196977	-0.511277	0.370868	-0.156797	0.541843	0.150117	-0.202565	-0.218004	-0.274445	-0.0733552	0.377927	0.322128	0.243125	0.39945	0.312456	-0.0886779	-0.174042	-0.399674	-0.4658	-0.266699	-0.300393	-0.486204	-0.435807	-0.171784	-0.187861	0.0603627	-0.0360339	-0.250977	-0.267042	0.451702	-0.215528	-0.0469262	-0.0759864	0.257669	0.316133	0.00233447	0.00986921	-0.0714508	-0.331261
Mtr.12392.1.S1_at	0.0386944	-0.111529	0.411607	0.513648	0.504711	0.229394	0.0922894	0.188727	0.0965826	0.532919	-0.0085052	0.00947263	-0.06691	-0.104454	-0.344941	0.182048	0.0988072	0.211686	0.241793	0.252857	-0.0995288	-0.143416	-0.144106	-0.120145	0.25052	0.18504	0.384777	0.36152	0.251355	0.211293	0.247853	0.290504	0.120474	0.212993	0.197759	0.0760876	0.163795	0.196379	0.202734	-0.177732	0.519423	0.40551	0.343297	-0.221696	-0.111694	0.176192	0.0623666	0.160709	0.30339
Mtr.38588.1.S1_at	0.0649817	0.227424	0.0566998	0.180718	0.129512	0.00340667	0.371008	-0.418458	0.0196118	0.041006	0.262171	0.546621	-0.135103	0.070899	-0.227272	0.0845516	0.00289916	0.0957186	0.0122568	0.162282	0.13472	0.0692002	0.0336627	0.132103	0.306587	0.232011	0.271769	0.464048	0.342002	0.326168	0.298412	0.309459	0.106253	0.263558	0.257375	0.37014	-0.117802	0.256303	0.256644	-0.147166	0.244489	0.199677	0.123912	-0.335241	-0.0917022	0.266396	0.212402	0.294486	0.179467
[truncated: 119 more columns]

## Sheet: Differential Table C
Table S15 C: Difference between the pearson correlation coefficient of Table S15 B (Cleaned) - Table S15 A (Original)
	Mtr.45454.1.S1_at	Mtr.33494.1.S1_at	Mtr.1566.1.S1_at	Mtr.1885.1.S1_at	Mtr.11703.1.S1_at	Mtr.38780.1.S1_at	Mtr.50163.1.S1_at	Mtr.23988.1.S1_at	Mtr.39288.1.S1_at	Mtr.45444.1.S1_at	Mtr.19560.1.S1_at	Mtr.42299.1.S1_at	Mtr.43328.1.S1_at	Mtr.9143.1.S1_at	Mtr.22479.1.S1_at	Mtr.21313.1.S1_at	Mtr.38605.1.S1_at	Mtr.5576.1.S1_s_at	Mtr.9848.1.S1_at	Mtr.24842.1.S1_at	Mtr.27377.1.S1_at	Mtr.27377.1.S1_s_at	Mtr.41865.1.S1_at	Mtr.41928.1.S1_at	Mtr.49670.1.S1_at	Mtr.27247.1.S1_at	Mtr.43615.1.S1_at	Mtr.25887.1.S1_at	Mtr.7448.1.S1_s_at	Mtr.25885.1.S1_s_at	Mtr.35725.1.S1_at	Mtr.12342.1.S1_at	Mtr.32218.1.S1_s_at	Mtr.16587.1.S1_at	Mtr.4545.1.S1_s_at	Mtr.28002.1.S1_at	Mtr.48694.1.S1_at	Mtr.37926.1.S1_at	Mtr.8894.1.S1_at	Mtr.44201.1.S1_at	Mtr.51379.1.S1_at	Mtr.22854.1.S1_at	Mtr.33275.1.S1_s_at	Mtr.15712.1.S1_at	Mtr.15713.1.S1_at	Mtr.9990.1.S1_at	Mtr.12429.1.S1_at	Mtr.5024.1.S1_at	Mtr.43459.1.S1_at
Mtr.45454.1.S1_at	0	-0.082499	-0.187196	-0.196676	-0.487959	-0.316808	-0.278384	-0.202884	-0.366527	-0.289485	-0.34784	-0.424297	-0.164942	-0.481113	-0.106264	-0.205159	-0.533663	-0.551406	-0.659266	-0.322132	-0.121633	-0.108527	-0.129399	-0.0850455	-0.19519	-0.31246	-0.303385	-0.374878	-0.428529	-0.288502	-0.270819	-0.639883	-0.616878	-0.384789	-0.36304	-0.177085	-0.142133	-0.29736	-0.326017	-0.0621791	-0.447062	-0.29416	-0.298669	-0.380547	-0.410916	-0.27686	-0.495671	-0.341102	-0.530311
Mtr.33494.1.S1_at	-0.082499	0	-0.266028	-0.28906	-0.649855	-0.39665	-0.28394	-0.251741	-0.36403	-0.322169	-0.336575	-0.388853	-0.194591	-0.533234	-0.130348	-0.279717	-0.623825	-0.641196	-0.763497	-0.446745	-0.0876055	-0.101783	-0.136276	-0.0577658	-0.282814	-0.370153	-0.368811	-0.399606	-0.456872	-0.305748	-0.291072	-0.657902	-0.654886	-0.403601	-0.379372	-0.173802	-0.161568	-0.331716	-0.351531	-0.0744965	-0.509226	-0.319606	-0.328186	-0.401411	-0.409722	-0.334606	-0.401322	-0.390753	-0.62042
Mtr.1566.1.S1_at	-0.187196	-0.266028	0	0.000458968	-0.0905436	-0.0422516	-0.227109	-0.16156	-0.325537	-0.123362	-0.300625	-0.395806	-0.301225	-0.290086	-0.191405	-0.16622	-0.24833	-0.208301	-0.237457	-0.189424	-0.17241	-0.143737	-0.111789	-0.138174	-0.10206	-0.151688	-0.0674885	-0.170433	-0.213626	-0.221599	-0.200068	-0.400446	-0.388784	-0.175945	-0.168275	-0.0742915	-0.143147	-0.123874	-0.131041	-0.191166	-0.162474	-0.130147	-0.148603	-0.372262	-0.367787	-0.0848717	-0.281149	-0.20232	-0.179764
Mtr.1885.1.S1_at	-0.196676	-0.28906	0.000458968	0	-0.0864687	-0.0825075	-0.233224	-0.206352	-0.370261	-0.172923	-0.282472	-0.377467	-0.296699	-0.420139	-0.240216	-0.17347	-0.359057	-0.283514	-0.28672	-0.194922	-0.216728	-0.190929	-0.147304	-0.13247	-0.118056	-0.165042	-0.0531388	-0.155228	-0.19481	-0.205293	-0.178142	-0.374313	-0.454043	-0.186337	-0.177966	-0.116368	-0.167606	-0.141372	-0.155619	-0.236527	-0.186344	-0.169819	-0.206449	-0.459471	-0.42614	-0.129232	-0.277163	-0.221162	-0.185616
Mtr.11703.1.S1_at	-0.487959	-0.649855	-0.0905436	-0.0864687	0	-0.231548	-0.157859	-0.355544	-0.595269	-0.250976	-0.567209	-0.564828	-0.673892	-0.656632	-0.429037	-0.276579	-0.519211	-0.423596	-0.323837	-0.097159	-0.582085	-0.578023	-0.472551	-0.409023	-0.296944	-0.210536	-0.108953	-0.156152	-0.213023	-0.116883	-0.080253	-0.375353	-0.593411	-0.190848	-0.185176	-0.384494	-0.315096	-0.0497022	-0.0403303	-0.390402	-0.187265	-0.175764	-0.26049	-0.727209	-0.603384	-0.28809	-0.595777	-0.210635	-0.260399
Mtr.38780.1.S1_at	-0.316808	-0.39665	-0.0422516	-0.0825075	-0.231548	0	-0.243501	-0.259422	-0.567965	-0.238586	-0.525116	-0.490675	-0.617036	-0.362399	-0.256967	-0.251345	-0.268364	-0.269042	-0.379938	-0.163714	-0.255709	-0.204	-0.120837	-0.22849	-0.200775	-0.272017	-0.167798	-0.293392	-0.408466	-0.198547	-0.210065	-0.580178	-0.471505	-0.322301	-0.291631	-0.162745	-0.191798	-0.163419	-0.18052	-0.228432	-0.316412	-0.179924	-0.206991	-0.446951	-0.468873	-0.217202	-0.718304	-0.208264	-0.329787
Mtr.50163.1.S1_at	-0.278384	-0.28394	-0.227109	-0.233224	-0.157859	-0.243501	0	-0.229601	-0.337169	-0.145959	-0.342664	-0.059495	-0.356945	-0.570965	-0.199346	-0.301085	-0.288208	-0.260044	-0.214163	-0.181124	-0.315055	-0.29979	-0.24637	-0.257073	-0.356859	-0.168295	-0.130557	-0.017878	-0.0215663	-0.0414939	-0.0308694	-0.0184022	-0.120981	-0.0567353	-0.0603635	-0.230146	-0.231388	-0.0506982	-0.0351026	-0.20237	-0.00414109	-0.134724	-0.129027	-0.466575	-0.378016	-0.218175	-0.200533	-0.0862119	-0.10607
Mtr.23988.1.S1_at	-0.202884	-0.251741	-0.16156	-0.206352	-0.355544	-0.259422	-0.229601	0	-0.33454	-0.176743	-0.560728	-0.530166	-0.342534	-0.487272	-0.162372	-0.227552	-0.323764	-0.306344	-0.334555	-0.231712	-0.268028	-0.251503	-0.233527	-0.198626	-0.306774	-0.23182	-0.20844	-0.28747	-0.323986	-0.208521	-0.184664	-0.462421	-0.390557	-0.263899	-0.258764	-0.250433	-0.190547	-0.205681	-0.212027	-0.137699	-0.329048	-0.202487	-0.220715	-0.331479	-0.340602	-0.263782	-0.596542	-0.293179	-0.401745
Mtr.39288.1.S1_at	-0.366527	-0.36403	-0.325537	-0.370261	-0.595269	-0.567965	-0.337169	-0.33454	0	-0.316491	-0.546036	-0.72976	-0.500553	-0.809918	-0.176963	-0.518955	-0.79378	-0.745379	-0.704628	-0.440488	-0.40275	-0.444063	-0.403487	-0.28185	-0.580566	-0.467572	-0.47642	-0.482136	-0.495611	-0.256627	-0.21375	-0.832009	-1.02149	-0.412493	-0.419003	-0.420358	-0.434629	-0.293305	-0.286977	-0.169841	-0.500355	-0.286159	-0.351049	-0.514671	-0.492146	-0.603637	-0.676248	-0.46538	-0.726082
Mtr.45444.1.S1_at	-0.289485	-0.322169	-0.123362	-0.172923	-0.250976	-0.238586	-0.145959	-0.176743	-0.316491	0	-0.49573	-0.330743	-0.43277	-0.522562	-0.225463	-0.2536	-0.28543	-0.221072	-0.22913	-0.164706	-0.28556	-0.273495	-0.250039	-0.229551	-0.26137	-0.181198	-0.112815	-0.142545	-0.171707	-0.139932	-0.107809	-0.256472	-0.238266	-0.153785	-0.15242	-0.229329	-0.237544	-0.113244	-0.127094	-0.239474	-0.161263	-0.07163	-0.0802549	-0.431043	-0.369083	-0.232822	-0.469535	-0.159192	-0.240925
Mtr.19560.1.S1_at	-0.34784	-0.336575	-0.300625	-0.282472	-0.567209	-0.525116	-0.342664	-0.560728	-0.546036	-0.49573	0	-0.663653	-0.354596	-0.681462	-0.137547	-0.298111	-1.02246	-0.966009	-0.9604	-0.41427	-0.263525	-0.328248	-0.26519	-0.112465	-0.362711	-0.522469	-0.453939	-0.49355	-0.597087	-0.324669	-0.336382	-0.831186	-1.13001	-0.497199	-0.475037	-0.345601	-0.237236	-0.425434	-0.423594	-0.234747	-0.615657	-0.515318	-0.620028	-0.607136	-0.484794	-0.483107	-0.520806	-0.50161	-0.799047
Mtr.42299.1.S1_at	-0.424297	-0.388853	-0.395806	-0.377467	-0.564828	-0.490675	-0.059495	-0.530166	-0.72976	-0.330743	-0.663653	0	-0.753305	-0.560706	-0.420128	-0.402186	-0.482919	-0.484536	-0.440126	-0.257356	-0.517376	-0.521699	-0.475807	-0.423558	-0.499579	-0.244448	-0.233914	-0.13535	-0.132298	-0.0362314	0.00677282	-0.235699	-0.340243	-0.245503	-0.22094	-0.352963	-0.375149	-0.0874613	-0.0642029	-0.35634	-0.307636	-0.223888	-0.263898	-0.767199	-0.607776	-0.307657	-0.478028	-0.171225	-0.348539
Mtr.43328.1.S1_at	-0.164942	-0.194591	-0.301225	-0.296699	-0.673892	-0.617036	-0.356945	-0.342534	-0.500553	-0.43277	-0.354596	-0.753305	0	-0.802344	-0.043749	-0.30076	-0.95809	-0.963563	-0.941948	-0.532321	-0.28217	-0.333868	-0.326622	-0.14469	-0.433651	-0.48337	-0.532747	-0.561513	-0.569831	-0.388079	-0.370959	-0.804688	-0.961135	-0.435515	-0.408462	-0.467617	-0.200937	-0.436861	-0.428756	-0.059607	-0.609158	-0.480135	-0.523729	-0.488096	-0.436036	-0.496458	-0.438594	-0.539613	-0.768249
Mtr.9143.1.S1_at	-0.481113	-0.533234	-0.290086	-0.420139	-0.656632	-0.362399	-0.570965	-0.487272	-0.809918	-0.522562	-0.681462	-0.560706	-0.802344	0	-0.305222	-0.24596	-0.429803	-0.398469	-0.531952	-0.286598	-0.331424	-0.281423	-0.227947	-0.212152	-0.305557	-0.244929	-0.183117	-0.568522	-0.51405	-0.45507	-0.441168	-0.766687	-0.679949	-0.623167	-0.586457	-0.117191	-0.260117	-0.375104	-0.40387	-0.367173	-0.709112	-0.408534	-0.45589	-0.695004	-0.63293	-0.159129	-0.709692	-0.543662	-0.520711
Mtr.22479.1.S1_at	-0.106264	-0.130348	-0.191405	-0.240216	-0.429037	-0.256967	-0.199346	-0.162372	-0.176963	-0.225463	-0.137547	-0.420128	-0.043749	-0.305222	0	-0.175668	-0.406593	-0.43867	-0.501251	-0.247973	-0.0843321	-0.0737257	-0.0759233	-0.0616063	-0.210278	-0.261408	-0.252266	-0.30741	-0.335273	-0.223859	-0.202825	-0.575568	-0.54788	-0.274366	-0.267287	-0.174443	-0.158779	-0.226525	-0.242021	-0.0709075	-0.355774	-0.226736	-0.236509	-0.102185	-0.113482	-0.241071	-0.388194	-0.274226	-0.471998
Mtr.21313.1.S1_at	-0.205159	-0.279717	-0.16622	-0.17347	-0.276579	-0.251345	-0.301085	-0.227552	-0.518955	-0.2536	-0.298111	-0.402186	-0.30076	-0.24596	-0.175668	0	-0.410547	-0.378189	-0.400295	-0.194085	-0.184132	-0.186238	-0.196197	-0.0962343	-0.107961	-0.12018	-0.110882	-0.296151	-0.324622	-0.295517	-0.260495	-0.414821	-0.454373	-0.3204	-0.317736	-0.120117	-0.19272	-0.256352	-0.254712	-0.192849	-0.357071	-0.254033	-0.287171	-0.444889	-0.316075	-0.0671896	-0.332168	-0.341893	-0.355267
Mtr.38605.1.S1_at	-0.533663	-0.623825	-0.24833	-0.359057	-0.519211	-0.268364	-0.288208	-0.323764	-0.79378	-0.28543	-1.02246	-0.482919	-0.95809	-0.429803	-0.406593	-0.410547	0	-0.0489791	-0.119696	-0.218886	-0.549351	-0.44904	-0.38436	-0.486326	-0.454742	-0.18514	-0.156139	-0.303615	-0.311368	-0.213287	-0.18009	-0.508584	-0.277735	-0.359787	-0.339199	-0.250437	-0.407299	-0.147668	-0.162376	-0.485715	-0.388327	-0.232291	-0.211292	-0.685256	-0.605342	-0.215838	-0.909365	-0.287082	-0.341064
Mtr.5576.1.S1_s_at	-0.551406	-0.641196	-0.208301	-0.283514	-0.423596	-0.269042	-0.260044	-0.306344	-0.745379	-0.221072	-0.966009	-0.484536	-0.963563	-0.398469	-0.43867	-0.378189	-0.0489791	0	-0.0456914	-0.148646	-0.593291	-0.524696	-0.465884	-0.489317	-0.425832	-0.148802	-0.0651555	-0.234493	-0.230391	-0.151077	-0.0969096	-0.406745	-0.289189	-0.299771	-0.292109	-0.287469	-0.428083	-0.0726034	-0.0715215	-0.498665	-0.329132	-0.12799	-0.157203	-0.682794	-0.507573	-0.204949	-0.80872	-0.258958	-0.288983
Mtr.9848.1.S1_at	-0.659266	-0.763497	-0.237457	-0.28672	-0.323837	-0.379938	-0.214163	-0.334555	-0.704628	-0.22913	-0.9604	-0.440126	-0.941948	-0.531952	-0.501251	-0.400295	-0.119696	-0.0456914	0	-0.0752978	-0.691959	-0.643363	-0.55941	-0.557386	-0.457071	-0.117012	-0.0416084	-0.150961	-0.175714	-0.100946	-0.063502	-0.300523	-0.325292	-0.210903	-0.2188	-0.363369	-0.487593	-0.0159288	-0.00556531	-0.570846	-0.226731	-0.136427	-0.189858	-0.737589	-0.58886	-0.23486	-0.789571	-0.220032	-0.19128
Mtr.24842.1.S1_at	-0.322132	-0.446745	-0.189424	-0.194922	-0.097159	-0.163714	-0.181124	-0.231712	-0.440488	-0.164706	-0.41427	-0.257356	-0.532321	-0.286598	-0.247973	-0.194085	-0.218886	-0.148646	-0.0752978	0	-0.354208	-0.3289	-0.259485	-0.259096	-0.19221	-0.0678107	0.00125521	-0.114612	-0.124797	-0.111123	-0.0792112	-0.17528	-0.269481	-0.164253	-0.174487	-0.240422	-0.335846	-0.0795007	-0.0603341	-0.275636	-0.144962	-0.10255	-0.151305	-0.369291	-0.195329	-0.128109	-0.478073	-0.163153	-0.142143
Mtr.27377.1.S1_at	-0.121633	-0.0876055	-0.17241	-0.216728	-0.582085	-0.255709	-0.315055	-0.268028	-0.40275	-0.28556	-0.263525	-0.517376	-0.28217	-0.331424	-0.0843321	-0.184132	-0.549351	-0.593291	-0.691959	-0.354208	0	-0.0155635	-0.0565974	-0.0154666	-0.168994	-0.349999	-0.349348	-0.489074	-0.55412	-0.3017	-0.28468	-0.771511	-0.710053	-0.493135	-0.460009	-0.132695	-0.119878	-0.360414	-0.371398	-0.0334089	-0.588021	-0.259101	-0.279076	-0.325445	-0.307287	-0.261597	-0.535684	-0.366203	-0.662853
Mtr.27377.1.S1_s_at	-0.108527	-0.101783	-0.143737	-0.190929	-0.578023	-0.204	-0.29979	-0.251503	-0.444063	-0.273495	-0.328248	-0.521699	-0.333868	-0.281423	-0.0737257	-0.186238	-0.44904	-0.524696	-0.643363	-0.3289	-0.0155635	0	-0.0240983	-0.036738	-0.17305	-0.344695	-0.33891	-0.493834	-0.562319	-0.27839	-0.269388	-0.781983	-0.666408	-0.501373	-0.464002	-0.133293	-0.103026	-0.335533	-0.345555	-0.0214141	-0.580678	-0.237949	-0.245592	-0.275873	-0.289704	-0.247921	-0.622502	-0.344718	-0.642254
Mtr.41865.1.S1_at	-0.129399	-0.136276	-0.111789	-0.147304	-0.472551	-0.120837	-0.24637	-0.233527	-0.403487	-0.250039	-0.26519	-0.475807	-0.326622	-0.227947	-0.0759233	-0.196197	-0.38436	-0.465884	-0.55941	-0.259485	-0.0565974	-0.0240983	0	-0.0926031	-0.178147	-0.329186	-0.299672	-0.427427	-0.479527	-0.223267	-0.210201	-0.721389	-0.613063	-0.423736	-0.387236	-0.141919	-0.0918814	-0.266231	-0.274818	-0.0406985	-0.489461	-0.215457	-0.217228	-0.193461	-0.251679	-0.257071	-0.610526	-0.291938	-0.551179
Mtr.41928.1.S1_at	-0.0850455	-0.0577658	-0.138174	-0.13247	-0.409023	-0.22849	-0.257073	-0.198626	-0.28185	-0.229551	-0.112465	-0.423558	-0.14469	-0.212152	-0.0616063	-0.0962343	-0.486326	-0.489317	-0.557386	-0.259096	-0.0154666	-0.036738	-0.0926031	0	-0.0795795	-0.250976	-0.27331	-0.391143	-0.428067	-0.239269	-0.222819	-0.58919	-0.595576	-0.378198	-0.350608	-0.111381	-0.0819695	-0.273182	-0.281521	-0.0023611	-0.481421	-0.205016	-0.224797	-0.250929	-0.231368	-0.179529	-0.315041	-0.296539	-0.527444
Mtr.49670.1.S1_at	-0.19519	-0.282814	-0.10206	-0.118056	-0.296944	-0.200775	-0.356859	-0.306774	-0.580566	-0.26137	-0.362711	-0.499579	-0.433651	-0.305557	-0.210278	-0.107961	-0.454742	-0.425832	-0.457071	-0.19221	-0.168994	-0.17305	-0.178147	-0.0795795	0	-0.165105	-0.103739	-0.346618	-0.399127	-0.289892	-0.254859	-0.562707	-0.603885	-0.397025	-0.378171	-0.13129	-0.213118	-0.276312	-0.273728	-0.173742	-0.456539	-0.207722	-0.262737	-0.501189	-0.347703	-0.10571	-0.531473	-0.316552	-0.457324
Mtr.27247.1.S1_at	-0.31246	-0.370153	-0.151688	-0.165042	-0.210536	-0.272017	-0.168295	-0.23182	-0.467572	-0.181198	-0.522469	-0.244448	-0.48337	-0.244929	-0.261408	-0.12018	-0.18514	-0.148802	-0.117012	-0.0678107	-0.349999	-0.344695	-0.329186	-0.250976	-0.165105	0	-0.0353181	-0.142202	-0.128806	-0.114891	-0.0822387	-0.165738	-0.189206	-0.149963	-0.147587	-0.158398	-0.286398	-0.100144	-0.0924843	-0.260941	-0.205759	-0.124913	-0.157783	-0.513079	-0.353116	-0.0631805	-0.302736	-0.161151	-0.131283
Mtr.43615.1.S1_at	-0.303385	-0.368811	-0.0674885	-0.0531388	-0.108953	-0.167798	-0.130557	-0.20844	-0.47642	-0.112815	-0.453939	-0.233914	-0.532747	-0.183117	-0.252266	-0.110882	-0.156139	-0.0651555	-0.0416084	0.00125521	-0.349348	-0.33891	-0.299672	-0.27331	-0.103739	-0.0353181	0	-0.0928933	-0.111394	-0.0669008	-0.0427988	-0.131043	-0.131052	-0.125619	-0.12344	-0.164778	-0.228713	-0.0325257	-0.0398095	-0.273468	-0.159715	-0.0562062	-0.0968749	-0.490587	-0.365111	-0.0588914	-0.279352	-0.0848878	-0.0265006
Mtr.25887.1.S1_at	-0.374878	-0.399606	-0.170433	-0.155228	-0.156152	-0.293392	-0.017878	-0.28747	-0.482136	-0.142545	-0.49355	-0.13535	-0.561513	-0.568522	-0.30741	-0.296151	-0.303615	-0.234493	-0.150961	-0.114612	-0.489074	-0.493834	-0.427427	-0.391143	-0.346618	-0.142202	-0.0928933	0	0.00130948	0.0109278	0.0332377	0.00261116	-0.140667	-0.0478377	-0.044975	-0.293871	-0.278424	0.0102452	0.0270393	-0.316883	-0.0439892	-0.102044	-0.119838	-0.627434	-0.482838	-0.216051	-0.263437	-0.0675285	-0.0851927
Mtr.7448.1.S1_s_at	-0.428529	-0.456872	-0.213626	-0.19481	-0.213023	-0.408466	-0.0215663	-0.323986	-0.495611	-0.171707	-0.597087	-0.132298	-0.569831	-0.51405	-0.335273	-0.324622	-0.311368	-0.230391	-0.175714	-0.124797	-0.55412	-0.562319	-0.479527	-0.428067	-0.399127	-0.128806	-0.111394	0.00130948	0	0.00186595	0.0157709	0.0028878	-0.14101	-0.030878	-0.0325663	-0.325817	-0.325099	0.0203005	0.036303	-0.349136	-0.0439095	-0.11949	-0.156256	-0.715963	-0.539996	-0.220039	-0.238714	-0.0834722	-0.051143
Mtr.25885.1.S1_s_at	-0.288502	-0.305748	-0.221599	-0.205293	-0.116883	-0.198547	-0.0414939	-0.208521	-0.256627	-0.139932	-0.324669	-0.0362314	-0.388079	-0.45507	-0.223859	-0.295517	-0.213287	-0.151077	-0.100946	-0.111123	-0.3017	-0.27839	-0.223267	-0.239269	-0.289892	-0.114891	-0.0669008	0.0109278	0.00186595	0	0.00796036	-0.00906824	-0.104849	-0.0500425	-0.0577609	-0.218035	-0.251103	-0.0415527	-0.0288574	-0.218371	-0.0189491	-0.126307	-0.131138	-0.424054	-0.317634	-0.173369	-0.266507	-0.0770757	-0.0697476
Mtr.35725.1.S1_at	-0.270819	-0.291072	-0.200068	-0.178142	-0.080253	-0.210065	-0.0308694	-0.184664	-0.21375	-0.107809	-0.336382	0.00677282	-0.370959	-0.441168	-0.202825	-0.260495	-0.18009	-0.0969096	-0.063502	-0.0792112	-0.28468	-0.269388	-0.210201	-0.222819	-0.254859	-0.0822387	-0.0427988	0.0332377	0.0157709	0.00796036	0	0.0479794	-0.0524663	-0.0219572	-0.0302107	-0.191532	-0.234231	-0.0289194	-0.0168549	-0.204814	0.021791	-0.0964123	-0.101952	-0.411528	-0.312615	-0.141583	-0.207923	-0.045912	-0.00246528
Mtr.12342.1.S1_at	-0.639883	-0.657902	-0.400446	-0.374313	-0.375353	-0.580178	-0.0184022	-0.462421	-0.832009	-0.256472	-0.831186	-0.235699	-0.804688	-0.766687	-0.575568	-0.414821	-0.508584	-0.406745	-0.300523	-0.17528	-0.771511	-0.781983	-0.721389	-0.58919	-0.562707	-0.165738	-0.131043	0.00261116	0.0028878	-0.00906824	0.0479794	0	-0.176358	-0.0498263	-0.0508128	-0.504304	-0.511214	0.0484493	0.0632683	-0.57046	-0.137489	-0.164023	-0.227061	-0.900561	-0.685781	-0.346325	-0.467063	-0.150889	-0.18009
Mtr.32218.1.S1_s_at	-0.616878	-0.654886	-0.388784	-0.454043	-0.593411	-0.471505	-0.120981	-0.390557	-1.02149	-0.238266	-1.13001	-0.340243	-0.961135	-0.679949	-0.54788	-0.454373	-0.277735	-0.289189	-0.325292	-0.269481	-0.710053	-0.666408	-0.613063	-0.595576	-0.603885	-0.189206	-0.131052	-0.140667	-0.14101	-0.104849	-0.0524663	-0.176358	0	-0.191425	-0.163845	-0.423132	-0.507779	-0.0470476	-0.0344153	-0.551775	-0.259308	-0.158502	-0.149563	-0.883872	-0.671388	-0.292267	-0.718398	-0.175712	-0.277805
Mtr.16587.1.S1_at	-0.384789	-0.403601	-0.175945	-0.186337	-0.190848	-0.322301	-0.0567353	-0.263899	-0.412493	-0.153785	-0.497199	-0.245503	-0.435515	-0.623167	-0.274366	-0.3204	-0.359787	-0.299771	-0.210903	-0.164253	-0.493135	-0.501373	-0.423736	-0.378198	-0.397025	-0.149963	-0.125619	-0.0478377	-0.030878	-0.0500425	-0.0219572	-0.0498263	-0.191425	0	0.00029882	-0.304673	-0.30931	-0.0125967	0.00611107	-0.295052	-0.0407292	-0.115582	-0.142042	-0.539989	-0.402762	-0.246062	-0.170229	-0.131122	-0.119243
Mtr.4545.1.S1_s_at	-0.36304	-0.379372	-0.168275	-0.177966	-0.185176	-0.291631	-0.0603635	-0.258764	-0.419003	-0.15242	-0.475037	-0.22094	-0.408462	-0.586457	-0.267287	-0.317736	-0.339199	-0.292109	-0.2188	-0.174487	-0.460009	-0.464002	-0.387236	-0.350608	-0.378171	-0.147587	-0.12344	-0.044975	-0.0325663	-0.0577609	-0.0302107	-0.0508128	-0.163845	0.00029882	0	-0.283352	-0.285928	-0.0159661	-0.00078547	-0.278405	-0.0347031	-0.119332	-0.142382	-0.530838	-0.425544	-0.232932	-0.149525	-0.132805	-0.111007
Mtr.28002.1.S1_at	-0.177085	-0.173802	-0.0742915	-0.116368	-0.384494	-0.162745	-0.230146	-0.250433	-0.420358	-0.229329	-0.345601	-0.352963	-0.467617	-0.117191	-0.174443	-0.120117	-0.250437	-0.287469	-0.363369	-0.240422	-0.132695	-0.133293	-0.141919	-0.111381	-0.13129	-0.158398	-0.164778	-0.293871	-0.325817	-0.218035	-0.191532	-0.504304	-0.423132	-0.304673	-0.283352	0	-0.112386	-0.201429	-0.204582	-0.17496	-0.391241	-0.173317	-0.187386	-0.438438	-0.366221	-0.0963833	-0.414992	-0.264068	-0.381787
Mtr.48694.1.S1_at	-0.142133	-0.161568	-0.143147	-0.167606	-0.315096	-0.191798	-0.231388	-0.190547	-0.434629	-0.237544	-0.237236	-0.375149	-0.200937	-0.260117	-0.158779	-0.19272	-0.407299	-0.428083	-0.487593	-0.335846	-0.119878	-0.103026	-0.0918814	-0.0819695	-0.213118	-0.286398	-0.228713	-0.278424	-0.325099	-0.251103	-0.234231	-0.511214	-0.507779	-0.30931	-0.285928	-0.112386	0	-0.257406	-0.266317	-0.129817	-0.337848	-0.278261	-0.283915	-0.36665	-0.411503	-0.208759	-0.387528	-0.331629	-0.426109
Mtr.37926.1.S1_at	-0.29736	-0.331716	-0.123874	-0.141372	-0.0497022	-0.163419	-0.0506982	-0.205681	-0.293305	-0.113244	-0.425434	-0.0874613	-0.436861	-0.375104	-0.226525	-0.256352	-0.147668	-0.0726034	-0.0159288	-0.0795007	-0.360414	-0.335533	-0.266231	-0.273182	-0.276312	-0.100144	-0.0325257	0.0102452	0.0203005	-0.0415527	-0.0289194	0.0484493	-0.0470476	-0.0125967	-0.0159661	-0.201429	-0.257406	0	0.0132814	-0.23497	0.0224677	-0.0888759	-0.0937435	-0.43912	-0.361603	-0.161363	-0.147212	-0.0327556	0.0496372
Mtr.8894.1.S1_at	-0.326017	-0.351531	-0.131041	-0.155619	-0.0403303	-0.18052	-0.0351026	-0.212027	-0.286977	-0.127094	-0.423594	-0.0642029	-0.428756	-0.40387	-0.242021	-0.254712	-0.162376	-0.0715215	-0.00556531	-0.0603341	-0.371398	-0.345555	-0.274818	-0.281521	-0.273728	-0.0924843	-0.0398095	0.0270393	0.036303	-0.0288574	-0.0168549	0.0632683	-0.0344153	0.00611107	-0.00078547	-0.204582	-0.266317	0.0132814	0	-0.265941	0.0143936	-0.0939223	-0.100737	-0.461263	-0.412236	-0.167117	-0.162124	-0.0218271	0.0674415
Mtr.44201.1.S1_at	-0.0621791	-0.0744965	-0.191166	-0.236527	-0.390402	-0.228432	-0.20237	-0.137699	-0.169841	-0.239474	-0.234747	-0.35634	-0.059607	-0.367173	-0.0709075	-0.192849	-0.485715	-0.498665	-0.570846	-0.275636	-0.0334089	-0.0214141	-0.0406985	-0.0023611	-0.173742	-0.260941	-0.273468	-0.316883	-0.349136	-0.218371	-0.204814	-0.57046	-0.551775	-0.295052	-0.278405	-0.17496	-0.129817	-0.23497	-0.265941	0	-0.385812	-0.244008	-0.250103	-0.196147	-0.283932	-0.259663	-0.402359	-0.277398	-0.460666
Mtr.51379.1.S1_at	-0.447062	-0.509226	-0.162474	-0.186344	-0.187265	-0.316412	-0.00414109	-0.329048	-0.500355	-0.161263	-0.615657	-0.307636	-0.609158	-0.709112	-0.355774	-0.357071	-0.388327	-0.329132	-0.226731	-0.144962	-0.588021	-0.580678	-0.489461	-0.481421	-0.456539	-0.205759	-0.159715	-0.0439892	-0.0439095	-0.0189491	0.021791	-0.137489	-0.259308	-0.0407292	-0.0347031	-0.391241	-0.337848	0.0224677	0.0143936	-0.385812	0	-0.125575	-0.153689	-0.641815	-0.52752	-0.32172	-0.350494	-0.0717499	-0.123565
Mtr.22854.1.S1_at	-0.29416	-0.319606	-0.130147	-0.169819	-0.175764	-0.179924	-0.134724	-0.202487	-0.286159	-0.07163	-0.515318	-0.223888	-0.480135	-0.408534	-0.226736	-0.254033	-0.232291	-0.12799	-0.136427	-0.10255	-0.259101	-0.237949	-0.215457	-0.205016	-0.207722	-0.124913	-0.0562062	-0.102044	-0.11949	-0.126307	-0.0964123	-0.164023	-0.158502	-0.115582	-0.119332	-0.173317	-0.278261	-0.0888759	-0.0939223	-0.244008	-0.125575	0	-0.00507142	-0.361836	-0.283178	-0.181924	-0.452385	-0.109746	-0.164164
Mtr.33275.1.S1_s_at	-0.298669	-0.328186	-0.148603	-0.206449	-0.26049	-0.206991	-0.129027	-0.220715	-0.351049	-0.0802549	-0.620028	-0.263898	-0.523729	-0.45589	-0.236509	-0.287171	-0.211292	-0.157203	-0.189858	-0.151305	-0.279076	-0.245592	-0.217228	-0.224797	-0.262737	-0.157783	-0.0968749	-0.119838	-0.156256	-0.131138	-0.101952	-0.227061	-0.149563	-0.142042	-0.142382	-0.187386	-0.283915	-0.0937435	-0.100737	-0.250103	-0.153689	-0.00507142	0	-0.410544	-0.320758	-0.201475	-0.546689	-0.114093	-0.21297
Mtr.15712.1.S1_at	-0.380547	-0.401411	-0.372262	-0.459471	-0.727209	-0.446951	-0.466575	-0.331479	-0.514671	-0.431043	-0.607136	-0.767199	-0.488096	-0.695004	-0.102185	-0.444889	-0.685256	-0.682794	-0.737589	-0.369291	-0.325445	-0.275873	-0.193461	-0.250929	-0.501189	-0.513079	-0.490587	-0.627434	-0.715963	-0.424054	-0.411528	-0.900561	-0.883872	-0.539989	-0.530838	-0.438438	-0.36665	-0.43912	-0.461263	-0.196147	-0.641815	-0.361836	-0.410544	0	-0.295416	-0.563619	-0.918349	-0.498529	-0.7783
Mtr.15713.1.S1_at	-0.410916	-0.409722	-0.367787	-0.42614	-0.603384	-0.468873	-0.378016	-0.340602	-0.492146	-0.369083	-0.484794	-0.607776	-0.436036	-0.63293	-0.113482	-0.316075	-0.605342	-0.507573	-0.58886	-0.195329	-0.307287	-0.289704	-0.251679	-0.231368	-0.347703	-0.353116	-0.365111	-0.482838	-0.539996	-0.317634	-0.312615	-0.685781	-0.671388	-0.402762	-0.425544	-0.366221	-0.411503	-0.361603	-0.412236	-0.283932	-0.52752	-0.283178	-0.320758	-0.295416	0	-0.432595	-0.765429	-0.382	-0.603357
Mtr.9990.1.S1_at	-0.27686	-0.334606	-0.0848717	-0.129232	-0.28809	-0.217202	-0.218175	-0.263782	-0.603637	-0.232822	-0.483107	-0.307657	-0.496458	-0.159129	-0.241071	-0.0671896	-0.215838	-0.204949	-0.23486	-0.128109	-0.261597	-0.247921	-0.257071	-0.179529	-0.10571	-0.0631805	-0.0588914	-0.216051	-0.220039	-0.173369	-0.141583	-0.346325	-0.292267	-0.246062	-0.232932	-0.0963833	-0.208759	-0.161363	-0.167117	-0.259663	-0.32172	-0.181924	-0.201475	-0.563619	-0.432595	0	-0.37351	-0.215703	-0.241816
Mtr.12429.1.S1_at	-0.495671	-0.401322	-0.281149	-0.277163	-0.595777	-0.718304	-0.200533	-0.596542	-0.676248	-0.469535	-0.520806	-0.478028	-0.438594	-0.709692	-0.388194	-0.332168	-0.909365	-0.80872	-0.789571	-0.478073	-0.535684	-0.622502	-0.610526	-0.315041	-0.531473	-0.302736	-0.279352	-0.263437	-0.238714	-0.266507	-0.207923	-0.467063	-0.718398	-0.170229	-0.149525	-0.414992	-0.387528	-0.147212	-0.162124	-0.402359	-0.350494	-0.452385	-0.546689	-0.918349	-0.765429	-0.37351	0	-0.346224	-0.3375
Mtr.5024.1.S1_at	-0.341102	-0.390753	-0.20232	-0.221162	-0.210635	-0.208264	-0.0862119	-0.293179	-0.46538	-0.159192	-0.50161	-0.171225	-0.539613	-0.543662	-0.274226	-0.341893	-0.287082	-0.258958	-0.220032	-0.163153	-0.366203	-0.344718	-0.291938	-0.296539	-0.316552	-0.161151	-0.0848878	-0.0675285	-0.0834722	-0.0770757	-0.045912	-0.150889	-0.175712	-0.131122	-0.132805	-0.264068	-0.331629	-0.0327556	-0.0218271	-0.277398	-0.0717499	-0.109746	-0.114093	-0.498529	-0.382	-0.215703	-0.346224	0	-0.102627
Mtr.43459.1.S1_at	-0.530311	-0.62042	-0.179764	-0.185616	-0.260399	-0.329787	-0.10607	-0.401745	-0.726082	-0.240925	-0.799047	-0.348539	-0.768249	-0.520711	-0.471998	-0.355267	-0.341064	-0.288983	-0.19128	-0.142143	-0.662853	-0.642254	-0.551179	-0.527444	-0.457324	-0.131283	-0.0265006	-0.0851927	-0.051143	-0.0697476	-0.00246528	-0.18009	-0.277805	-0.119243	-0.111007	-0.381787	-0.426109	0.0496372	0.0674415	-0.460666	-0.123565	-0.164164	-0.21297	-0.7783	-0.603357	-0.241816	-0.3375	-0.102627	0
Mtr.13161.1.S1_at	-0.475604	-0.440139	-0.40268	-0.437493	-0.555534	-0.494344	-0.10243	-0.324894	-0.549046	-0.256951	-0.846268	-0.195496	-0.731636	-0.581136	-0.369327	-0.47222	-0.356985	-0.312589	-0.333232	-0.270414	-0.541412	-0.523358	-0.477362	-0.432877	-0.606004	-0.24604	-0.230721	-0.128033	-0.119101	-0.107541	-0.062407	-0.264109	-0.258918	-0.159316	-0.159989	-0.367346	-0.437239	-0.0740053	-0.0694418	-0.398112	-0.214307	-0.192098	-0.210423	-0.667226	-0.536292	-0.359234	-0.556543	-0.215978	-0.295381
Mtr.41038.1.S1_at	-0.309643	-0.274282	-0.151437	-0.179318	-0.559664	-0.261702	-0.230693	-0.371035	-0.587332	-0.322427	-0.538971	-0.498476	-0.558852	-0.609071	-0.306837	-0.501122	-0.574048	-0.58841	-0.723482	-0.529747	-0.306354	-0.287541	-0.216485	-0.274715	-0.450062	-0.453794	-0.30655	-0.315905	-0.391584	-0.243306	-0.229811	-0.703306	-0.676035	-0.34455	-0.303884	-0.213813	-0.187957	-0.225956	-0.221969	-0.267211	-0.349703	-0.294599	-0.298548	-0.670941	-0.62113	-0.373218	-0.53194	-0.309263	-0.499955
Mtr.38819.1.S1_s_at	-0.299064	-0.407271	-0.0878139	-0.155031	-0.416973	-0.184107	-0.42439	-0.277771	-0.5507	-0.233456	-0.545726	-0.640837	-0.597377	-0.220683	-0.190125	-0.160184	-0.289745	-0.290453	-0.336687	-0.123426	-0.269818	-0.241493	-0.221674	-0.20441	-0.117592	-0.164869	-0.108004	-0.443134	-0.479296	-0.310515	-0.268425	-0.664101	-0.577042	-0.428565	-0.411231	-0.165328	-0.305179	-0.258806	-0.257687	-0.236027	-0.498188	-0.138288	-0.190671	-0.400895	-0.285281	-0.138566	-0.679962	-0.337045	-0.462482
Mtr.3451.1.S1_s_at	-0.262557	-0.286269	-0.200954	-0.213236	-0.357549	-0.343494	-0.127919	-0.126629	-0.38786	-0.179716	-0.592193	-0.361271	-0.409569	-0.481364	-0.184915	-0.256241	-0.270554	-0.24689	-0.228487	-0.144503	-0.382785	-0.390672	-0.340572	-0.291959	-0.327897	-0.177215	-0.162986	-0.184809	-0.199907	-0.0690903	-0.061572	-0.261622	-0.236087	-0.206163	-0.202373	-0.274887	-0.215926	-0.0956203	-0.0947733	-0.192154	-0.251474	-0.154944	-0.179386	-0.395921	-0.319916	-0.262806	-0.524952	-0.174414	-0.24822
Mtr.3879.1.S1_at	-0.215658	-0.225071	-0.184383	-0.156688	-0.256154	-0.338336	-0.0439072	-0.13894	-0.298232	-0.131341	-0.392574	-0.192135	-0.311465	-0.407754	-0.152244	-0.194872	-0.225828	-0.180325	-0.157442	-0.067629	-0.352354	-0.36355	-0.331365	-0.272627	-0.26042	-0.112262	-0.119281	-0.10398	-0.0997203	0.0017246	0.0112559	-0.0907818	-0.120429	-0.122204	-0.126566	-0.243655	-0.181686	-0.0397122	-0.0388816	-0.155663	-0.141592	-0.122676	-0.144571	-0.35336	-0.29355	-0.210555	-0.274745	-0.0929939	-0.139511
Mtr.35493.1.S1_at	-0.225103	-0.261436	-0.199135	-0.274487	-0.321747	-0.23536	-0.172667	-0.222962	-0.168273	-0.261419	-0.381873	-0.442763	-0.229201	-0.429897	-0.101025	-0.273652	-0.414906	-0.412484	-0.417361	-0.234411	-0.163343	-0.143046	-0.123901	-0.0905509	-0.254411	-0.235681	-0.241222	-0.289182	-0.315973	-0.17827	-0.167239	-0.524305	-0.507482	-0.264446	-0.2598	-0.25543	-0.232018	-0.19292	-0.205143	-0.0535489	-0.31726	-0.236398	-0.252992	-0.257667	-0.259335	-0.274828	-0.490086	-0.226768	-0.387297
Mtr.12441.1.S1_at	-0.460529	-0.409133	-0.322472	-0.332469	-0.453786	-0.463255	-0.0834226	-0.391457	-0.713208	-0.245818	-0.777369	-0.120943	-0.715514	-0.62036	-0.49039	-0.382208	-0.441416	-0.375528	-0.334667	-0.298384	-0.537707	-0.549702	-0.514862	-0.416574	-0.49311	-0.195197	-0.142996	-0.067781	-0.0620182	-0.0827932	-0.0289991	-0.0939557	-0.169383	-0.1518	-0.144691	-0.315045	-0.38089	-0.0549249	-0.0464633	-0.435656	-0.211812	-0.16794	-0.196707	-0.810117	-0.662565	-0.292542	-0.373479	-0.174745	-0.198793
Mtr.43204.1.S1_at	-0.437725	-0.383174	-0.337414	-0.339524	-0.520471	-0.405834	-0.114786	-0.359018	-0.779477	-0.225748	-0.86606	-0.140993	-0.750269	-0.546185	-0.448763	-0.398466	-0.347281	-0.320273	-0.31542	-0.320388	-0.501991	-0.494653	-0.463895	-0.428962	-0.498989	-0.196388	-0.152374	-0.118626	-0.113257	-0.11527	-0.0606703	-0.139923	-0.0961207	-0.193182	-0.183165	-0.295308	-0.364699	-0.0699666	-0.0529096	-0.402857	-0.240301	-0.159521	-0.169689	-0.749286	-0.600721	-0.263087	-0.45842	-0.186483	-0.230904
Mtr.13973.1.S1_s_at	-0.167585	-0.203738	-0.107919	-0.106151	-0.343284	-0.213452	-0.271845	-0.275489	-0.597294	-0.245773	-0.33291	-0.297431	-0.355287	-0.0983808	-0.199875	-0.105795	-0.324241	-0.322227	-0.380529	-0.21722	-0.1675	-0.167489	-0.175535	-0.112211	-0.0616713	-0.158643	-0.112768	-0.278201	-0.303144	-0.233508	-0.204464	-0.420709	-0.408301	-0.329556	-0.309633	-0.101396	-0.118764	-0.227067	-0.225354	-0.187293	-0.385229	-0.209052	-0.238007	-0.488121	-0.373826	-0.0764448	-0.318444	-0.271702	-0.319776
Mtr.17802.1.S1_at	-0.165138	-0.210535	-0.109983	-0.0942636	-0.347092	-0.210348	-0.284406	-0.266192	-0.609305	-0.235396	-0.337572	-0.320127	-0.38825	-0.136532	-0.20681	-0.108069	-0.336303	-0.330728	-0.362476	-0.202011	-0.190971	-0.192416	-0.194033	-0.135383	-0.0703222	-0.162081	-0.108056	-0.284613	-0.308895	-0.233715	-0.196282	-0.43032	-0.435052	-0.347328	-0.327182	-0.120033	-0.128715	-0.222334	-0.216689	-0.193241	-0.401579	-0.202133	-0.238059	-0.458515	-0.340948	-0.0859766	-0.357265	-0.278856	-0.332248
Mtr.10993.1.S1_at	-0.381117	-0.431208	-0.151741	-0.161841	-0.0605683	-0.196662	-0.155981	-0.172309	-0.368047	-0.129001	-0.506577	-0.329386	-0.547275	-0.431497	-0.294702	-0.249255	-0.264774	-0.155293	-0.103917	-0.0860469	-0.384622	-0.373207	-0.306491	-0.29038	-0.257105	-0.125329	-0.0565181	-0.0910817	-0.125351	-0.135186	-0.115124	-0.147024	-0.244576	-0.115094	-0.120475	-0.239352	-0.305586	-0.0506325	-0.0418654	-0.303619	-0.105354	-0.0787188	-0.13116	-0.451268	-0.341356	-0.201181	-0.462518	-0.171461	-0.140753
Mtr.44005.1.S1_at	-0.26116	-0.328148	-0.221615	-0.218481	-0.128698	-0.136003	-0.185492	-0.194511	-0.389944	-0.184872	-0.354965	-0.198361	-0.495206	-0.165444	-0.200032	-0.169063	-0.145296	-0.0879327	-0.0119835	-0.0457814	-0.265183	-0.241911	-0.195415	-0.208124	-0.159306	-0.0810912	-0.0444255	-0.128451	-0.136745	-0.135425	-0.106847	-0.149465	-0.194346	-0.187448	-0.195979	-0.15958	-0.256318	-0.103232	-0.0900222	-0.22644	-0.208345	-0.131222	-0.165126	-0.278712	-0.152018	-0.106394	-0.492223	-0.201616	-0.198523
Mtr.11882.1.S1_at	-0.21118	-0.272067	-0.0607815	-0.0876604	-0.244326	-0.182155	-0.268578	-0.191271	-0.50088	-0.202692	-0.259512	-0.54491	-0.293917	-0.305495	-0.165735	-0.0916011	-0.418432	-0.398824	-0.440471	-0.212181	-0.178806	-0.192137	-0.196529	-0.139772	-0.0841807	-0.202733	-0.177881	-0.309178	-0.37007	-0.242229	-0.228213	-0.5219	-0.530215	-0.317876	-0.293953	-0.147385	-0.0970278	-0.248527	-0.257255	-0.173693	-0.379969	-0.200856	-0.220967	-0.427929	-0.362918	-0.113728	-0.473655	-0.291915	-0.44519
Mtr.39090.1.S1_at	-0.0520052	-0.0238076	-0.141252	-0.159969	-0.551498	-0.26325	-0.250349	-0.213672	-0.422395	-0.22129	-0.206202	-0.407381	-0.266937	-0.240573	-0.0589999	-0.125165	-0.383862	-0.458378	-0.553242	-0.26963	-0.0806857	-0.0941201	-0.127486	-0.104007	-0.133568	-0.291233	-0.315052	-0.407983	-0.456997	-0.21662	-0.213084	-0.591487	-0.534206	-0.429361	-0.390978	-0.129797	-0.0726866	-0.281476	-0.284706	-0.048598	-0.516878	-0.203656	-0.21239	-0.246656	-0.229089	-0.226111	-0.488809	-0.294278	-0.602005
Mtr.11697.1.S1_at	-0.212232	-0.250741	-0.0947783	-0.112909	-0.00874474	-0.0349416	-0.101473	-0.119019	-0.233474	-0.0514547	-0.315479	-0.186404	-0.347448	-0.351963	-0.140239	-0.197884	-0.188327	-0.138734	-0.109647	-0.100765	-0.163825	-0.144496	-0.126079	-0.149453	-0.118707	-0.112038	-0.0352572	-0.0661741	-0.0886259	-0.127756	-0.103166	-0.148604	-0.16373	-0.0888047	-0.0908331	-0.122475	-0.205504	-0.067712	-0.057746	-0.149112	-0.0272706	-0.0298767	-0.0314526	-0.273754	-0.173546	-0.0962013	-0.282891	-0.0608801	-0.0843902
Mtr.42097.1.S1_at	-0.0112268	0.0133198	-0.116124	-0.113002	-0.447424	-0.244145	-0.182277	-0.157907	-0.291143	-0.197602	-0.0577691	-0.286766	-0.0625959	-0.156712	-0.0403884	-0.0927322	-0.38611	-0.451677	-0.520491	-0.23235	-0.0404721	-0.0642783	-0.0966923	-0.048878	-0.0954823	-0.218346	-0.243889	-0.3105	-0.337065	-0.144097	-0.133407	-0.489478	-0.483061	-0.305927	-0.277754	-0.111992	-0.0321327	-0.209642	-0.215869	-0.000295344	-0.410317	-0.184514	-0.199192	-0.194531	-0.181053	-0.172163	-0.240389	-0.249801	-0.463342
Mtr.9503.1.S1_at	0.0044532	0.0425227	-0.0714367	-0.0676729	-0.42834	-0.183665	-0.152547	-0.132267	-0.262314	-0.151383	-0.0369079	-0.2676	-0.0638628	-0.116079	-0.0236022	-0.0726848	-0.314137	-0.384691	-0.482952	-0.209465	-0.00937897	-0.0229934	-0.0584367	-0.0510743	-0.0649571	-0.206612	-0.229453	-0.286804	-0.323949	-0.128257	-0.123762	-0.479987	-0.412619	-0.278005	-0.247873	-0.06341	-0.00112553	-0.185178	-0.196747	0.00392075	-0.375765	-0.153361	-0.157613	-0.157356	-0.177023	-0.147535	-0.235456	-0.205405	-0.424439
Mtr.41283.1.S1_at	0.0168316	0.0382939	-0.105144	-0.100945	-0.488728	-0.280372	-0.18274	-0.14339	-0.315975	-0.172949	-0.123978	-0.348946	-0.0805125	-0.261549	-0.0167158	-0.0765859	-0.373983	-0.445978	-0.529126	-0.221867	-0.0699222	-0.0962898	-0.132897	-0.0759444	-0.10086	-0.233724	-0.274599	-0.339926	-0.375045	-0.153211	-0.146903	-0.502067	-0.465685	-0.339165	-0.306213	-0.123333	-0.0241333	-0.2252	-0.233249	0.0117359	-0.441444	-0.185013	-0.19739	-0.213861	-0.185177	-0.2013	-0.327133	-0.245855	-0.506308
Mtr.47758.1.S1_at	-0.0820057	-0.131905	-0.0907127	-0.0969809	-0.347207	-0.233677	-0.265897	-0.21056	-0.429821	-0.2276	-0.150998	-0.468421	-0.164591	-0.329597	-0.122747	-0.0754454	-0.476699	-0.488002	-0.528189	-0.271196	-0.123642	-0.140216	-0.161024	-0.0714675	-0.0924051	-0.211727	-0.210766	-0.337131	-0.363643	-0.242473	-0.215015	-0.545658	-0.564803	-0.341123	-0.316805	-0.124246	-0.0799583	-0.269157	-0.281142	-0.0883998	-0.405865	-0.25201	-0.279383	-0.410324	-0.348534	-0.158566	-0.271503	-0.313234	-0.450073
Mtr.38381.1.S1_at	-0.330248	-0.365725	-0.519783	-0.568657	-0.7374	-0.514669	-0.371176	-0.478613	-0.664083	-0.413022	-0.820473	-0.314807	-0.796487	-0.612016	-0.325358	-0.469877	-0.570868	-0.575973	-0.576719	-0.368582	-0.420476	-0.387739	-0.374075	-0.301306	-0.536677	-0.398059	-0.429607	-0.508346	-0.48516	-0.317151	-0.266781	-0.630004	-0.672036	-0.595557	-0.563765	-0.390869	-0.413729	-0.375597	-0.359272	-0.164977	-0.645591	-0.293368	-0.33192	-0.614985	-0.532241	-0.465089	-0.891821	-0.478795	-0.711699
Mtr.7025.1.S1_at	-0.385448	-0.496947	-0.297198	-0.334698	-0.540695	-0.381219	-0.289549	-0.429467	-0.692477	-0.360053	-0.863029	-0.404421	-0.76066	-0.60095	-0.343586	-0.407676	-0.331518	-0.387517	-0.364787	-0.210804	-0.53208	-0.463779	-0.395439	-0.404524	-0.488613	-0.301153	-0.312406	-0.402325	-0.393007	-0.212222	-0.156642	-0.530766	-0.498137	-0.4363	-0.40324	-0.403144	-0.390352	-0.225938	-0.228859	-0.270166	-0.485742	-0.271355	-0.290988	-0.573595	-0.581706	-0.401812	-0.850141	-0.344724	-0.482647
Mtr.50973.1.S1_at	-0.335235	-0.381336	-0.170588	-0.189984	-0.125055	-0.213048	-0.043215	-0.245969	-0.418763	-0.140437	-0.543442	-0.107409	-0.54038	-0.470956	-0.248496	-0.295214	-0.15761	-0.118047	-0.0649847	-0.120162	-0.393111	-0.372803	-0.306503	-0.318307	-0.307184	-0.101745	-0.0423917	-0.0125928	-0.00560114	-0.0471571	-0.0316878	-0.0147715	-0.0499889	-0.0539497	-0.0550754	-0.226758	-0.302585	-0.0110581	0.00663787	-0.266315	-0.000112456	-0.11477	-0.10919	-0.526427	-0.396322	-0.15712	-0.24796	-0.0289909	0.00230994
Mtr.38245.1.S1_at	-0.517236	-0.559547	-0.193792	-0.209732	-0.448163	-0.388352	-0.114922	-0.43947	-0.564141	-0.333052	-0.973122	-0.40335	-0.877166	-0.933934	-0.609745	-0.681331	-0.589578	-0.538263	-0.541332	-0.47638	-0.64364	-0.610944	-0.507372	-0.513161	-0.668687	-0.416392	-0.25398	-0.137942	-0.201073	-0.108134	-0.0624251	-0.588587	-0.711569	-0.239434	-0.215456	-0.396603	-0.432401	-0.0223626	-0.00580301	-0.433206	-0.204384	-0.285951	-0.332678	-0.929165	-0.901975	-0.488008	-0.699655	-0.231664	-0.342138
Mtr.9397.1.S1_at	-0.285841	-0.33064	-0.115777	-0.127263	0.00946512	-0.0540055	-0.107632	-0.14821	-0.250834	-0.076416	-0.338333	-0.227594	-0.434284	-0.409418	-0.216383	-0.248812	-0.241916	-0.146838	-0.0968952	-0.114451	-0.242139	-0.221079	-0.177341	-0.201215	-0.184294	-0.132702	-0.0315757	-0.0379461	-0.0602113	-0.119135	-0.090164	-0.154311	-0.228573	-0.0769021	-0.0829182	-0.161703	-0.240541	-0.0571837	-0.0460682	-0.232221	-0.0181283	-0.0557103	-0.0751112	-0.356173	-0.264423	-0.141288	-0.336945	-0.107735	-0.110227
Mtr.13664.1.S1_s_at	0.0200429	0.0801855	-0.0544311	-0.0487847	-0.451014	-0.255089	-0.167063	-0.136402	-0.302123	-0.155146	-0.0185675	-0.341053	-0.0410178	-0.167285	0.00388357	-0.0274371	-0.353453	-0.407216	-0.509658	-0.222497	-0.0216332	-0.0566388	-0.100657	-0.0391261	-0.0538759	-0.227522	-0.274557	-0.333532	-0.377312	-0.144704	-0.15256	-0.471951	-0.441116	-0.320574	-0.282765	-0.0828855	0.0410356	-0.221207	-0.233924	0.0285439	-0.425545	-0.162584	-0.170287	-0.160613	-0.168619	-0.159833	-0.202125	-0.220868	-0.480205
Mtr.24226.1.S1_s_at	0.0138193	0.0531611	-0.0701882	-0.0753845	-0.444866	-0.242964	-0.179395	-0.142623	-0.302063	-0.167206	-0.00647631	-0.35098	-0.0450674	-0.189003	-0.00569752	-0.0397333	-0.379627	-0.438897	-0.515106	-0.223428	-0.0272642	-0.0597502	-0.10183	-0.0509784	-0.0659739	-0.233622	-0.277498	-0.336374	-0.375666	-0.152358	-0.152585	-0.48654	-0.474207	-0.330254	-0.29303	-0.0980889	0.0222499	-0.23444	-0.245644	0.0191982	-0.433267	-0.17359	-0.180355	-0.161854	-0.147294	-0.164852	-0.220768	-0.235498	-0.497065
Mtr.42304.1.S1_at	0.0230719	0.0608396	-0.0633065	-0.0422071	-0.40029	-0.234409	-0.163468	-0.126048	-0.28023	-0.13971	-0.0146784	-0.321968	-0.0210547	-0.231233	0.0013407	-0.0431683	-0.352542	-0.398863	-0.458205	-0.196389	-0.0307539	-0.0588805	-0.100272	-0.059254	-0.0480401	-0.212169	-0.263651	-0.317451	-0.352689	-0.134367	-0.137516	-0.43572	-0.438392	-0.303554	-0.266298	-0.119973	0.0251433	-0.201103	-0.21403	0.0313756	-0.40074	-0.146918	-0.154475	-0.120979	-0.12892	-0.164719	-0.203467	-0.202398	-0.444923
Mtr.27274.1.S1_at	-0.357999	-0.411144	-0.345065	-0.444204	-0.633616	-0.312248	-0.362127	-0.324771	-0.594838	-0.413989	-0.716023	-0.502101	-0.618801	-0.255402	-0.209127	-0.302129	-0.31521	-0.355145	-0.454535	-0.252761	-0.298683	-0.229843	-0.182652	-0.223485	-0.387194	-0.287362	-0.319062	-0.489993	-0.502859	-0.286192	-0.27002	-0.669602	-0.502607	-0.483479	-0.455566	-0.256875	-0.288896	-0.339483	-0.356906	-0.206616	-0.584143	-0.328789	-0.335233	-0.4319	-0.399626	-0.279348	-0.850793	-0.416275	-0.552132
Mtr.35128.1.S1_at	-0.598959	-0.705308	-0.491657	-0.540072	-0.447522	-0.508778	-0.315125	-0.381078	-0.609029	-0.380515	-0.585444	-0.629029	-0.626777	-0.641679	-0.340399	-0.306986	-0.692286	-0.642678	-0.486492	-0.0986748	-0.571826	-0.592794	-0.507547	-0.378832	-0.531313	-0.268321	-0.307048	-0.431146	-0.416626	-0.184432	-0.140585	-0.522368	-0.719777	-0.356443	-0.359951	-0.580456	-0.473033	-0.26422	-0.239133	-0.378395	-0.506232	-0.283277	-0.388019	-0.505835	-0.375555	-0.474471	-0.8024	-0.426197	-0.599441
Mtr.41358.1.S1_at	-0.446182	-0.509242	-0.529834	-0.672456	-0.827867	-0.415009	-0.486358	-0.272257	-0.790846	-0.399386	-0.815442	-0.742294	-0.71403	-0.519782	-0.190654	-0.363752	-0.530141	-0.556914	-0.653481	-0.387463	-0.362448	-0.316279	-0.270152	-0.284317	-0.554669	-0.410717	-0.439208	-0.694349	-0.673297	-0.402994	-0.386046	-0.827449	-0.57594	-0.616191	-0.585569	-0.39044	-0.353665	-0.514587	-0.517063	-0.242831	-0.754852	-0.366501	-0.335396	-0.445279	-0.362809	-0.418278	-1.01062	-0.548192	-0.828459
Mtr.45719.1.S1_at	-0.324147	-0.374304	-0.130175	-0.140571	-0.0687321	-0.18979	-0.163834	-0.199181	-0.371633	-0.140445	-0.473772	-0.282502	-0.462173	-0.381335	-0.284016	-0.212785	-0.279046	-0.192059	-0.146089	-0.108039	-0.347353	-0.339226	-0.296686	-0.242916	-0.198751	-0.0976032	-0.0400758	-0.0740049	-0.0891743	-0.1283	-0.100202	-0.136028	-0.248144	-0.0824387	-0.0884306	-0.186371	-0.279853	-0.0709944	-0.0554998	-0.277317	-0.0952196	-0.0708719	-0.112831	-0.471043	-0.329767	-0.148195	-0.355977	-0.171415	-0.14684
Mtr.8357.1.S1_s_at	-0.340172	-0.395825	-0.128636	-0.125521	-0.0877846	-0.176633	-0.18074	-0.198758	-0.40763	-0.132758	-0.489922	-0.311771	-0.50019	-0.352673	-0.291833	-0.223639	-0.272383	-0.179849	-0.149862	-0.106819	-0.352422	-0.34029	-0.28719	-0.246213	-0.194475	-0.0997149	-0.0348083	-0.0858697	-0.117347	-0.136465	-0.109811	-0.182268	-0.276215	-0.0966192	-0.104469	-0.193137	-0.287895	-0.0580497	-0.0428276	-0.289013	-0.106532	-0.0545406	-0.106788	-0.448229	-0.322513	-0.146332	-0.408911	-0.177128	-0.145482
Mtr.18518.1.S1_at	-0.573516	-0.590837	-0.354452	-0.351517	-0.582833	-0.473162	-0.0902657	-0.508774	-0.856737	-0.238372	-0.880629	-0.470157	-0.933086	-0.891279	-0.598818	-0.541433	-0.650077	-0.55554	-0.612044	-0.255922	-0.652566	-0.622933	-0.562781	-0.558013	-0.575185	-0.322332	-0.139832	-0.144708	-0.249644	-0.105986	-0.0415497	-0.378947	-0.458479	-0.172568	-0.145194	-0.478733	-0.643656	-0.0563362	-0.0420545	-0.536613	-0.20336	-0.0420267	-0.13553	-0.762741	-0.597577	-0.480747	-0.708271	-0.165007	-0.41255
Mtr.50803.1.S1_at	-0.480916	-0.529215	-0.405563	-0.484647	-0.831091	-0.304423	-0.323765	-0.452762	-0.890384	-0.335468	-0.88661	-0.643115	-0.940812	-0.744958	-0.387645	-0.668901	-0.57625	-0.567455	-0.788734	-0.469608	-0.469318	-0.358331	-0.259655	-0.473163	-0.662909	-0.583939	-0.369303	-0.478108	-0.59134	-0.358031	-0.307075	-0.746655	-0.532554	-0.504742	-0.458378	-0.435956	-0.552516	-0.314519	-0.337755	-0.376757	-0.462211	-0.25206	-0.244021	-0.620196	-0.614137	-0.595474	-0.892591	-0.311433	-0.649139
Mtr.50445.1.S1_at	-0.369847	-0.362261	-0.345368	-0.447406	-0.681967	-0.39856	-0.457226	-0.332858	-0.562697	-0.40595	-0.718719	-0.649506	-0.607903	-0.517867	-0.207256	-0.36922	-0.508218	-0.486892	-0.592422	-0.306299	-0.291668	-0.23232	-0.207203	-0.228378	-0.383615	-0.397992	-0.405142	-0.587199	-0.644467	-0.418441	-0.401153	-0.808226	-0.716431	-0.547876	-0.539125	-0.242498	-0.359613	-0.42951	-0.463786	-0.247387	-0.633809	-0.247937	-0.272757	-0.363201	-0.354753	-0.422584	-0.948547	-0.488299	-0.717696
Mtr.25821.1.S1_at	-0.229213	-0.229242	-0.211588	-0.265911	-0.384791	-0.228488	-0.180252	-0.197988	-0.219699	-0.216164	-0.423984	-0.325429	-0.387382	-0.167412	-0.12974	-0.245718	-0.192654	-0.187077	-0.255411	-0.160827	-0.199602	-0.159131	-0.131359	-0.168591	-0.287288	-0.21813	-0.243339	-0.266598	-0.306605	-0.176445	-0.170855	-0.41038	-0.379526	-0.236662	-0.23047	-0.166475	-0.201901	-0.175181	-0.190425	-0.166951	-0.295168	-0.13287	-0.14872	-0.0938693	-0.14298	-0.272499	-0.664918	-0.241379	-0.397512
Mtr.627.1.S1_s_at	-0.262008	-0.262817	-0.244158	-0.304673	-0.399375	-0.234534	-0.207019	-0.227738	-0.2646	-0.248088	-0.442998	-0.358087	-0.443526	-0.251739	-0.162374	-0.288211	-0.273395	-0.27437	-0.298229	-0.196654	-0.241411	-0.202779	-0.167403	-0.203353	-0.329338	-0.258539	-0.269669	-0.301542	-0.321043	-0.196727	-0.17983	-0.448683	-0.456235	-0.278373	-0.269174	-0.209727	-0.233858	-0.191382	-0.198023	-0.187284	-0.332759	-0.156947	-0.174686	-0.133963	-0.180946	-0.320436	-0.695953	-0.2824	-0.451157
Mtr.627.1.S1_at	-0.350865	-0.372853	-0.317977	-0.409773	-0.580954	-0.355079	-0.311561	-0.283347	-0.439262	-0.32972	-0.751864	-0.487565	-0.616592	-0.390139	-0.215925	-0.373217	-0.331725	-0.311633	-0.392479	-0.26013	-0.338572	-0.275861	-0.235465	-0.268513	-0.422353	-0.322645	-0.352425	-0.422472	-0.461037	-0.278447	-0.263636	-0.61508	-0.547565	-0.399291	-0.393349	-0.280196	-0.332103	-0.287751	-0.309854	-0.255944	-0.474919	-0.209192	-0.234347	-0.264233	-0.310906	-0.392976	-0.947567	-0.384449	-0.577356
Mtr.27993.1.S1_s_at	-0.58624	-0.683539	-0.234667	-0.296111	-0.391123	-0.342172	-0.338922	-0.193737	-0.811483	-0.166482	-0.813137	-0.637005	-0.727977	-0.528768	-0.448099	-0.34017	-0.339152	-0.294528	-0.233803	-0.20315	-0.665811	-0.642993	-0.569101	-0.541023	-0.49412	-0.185154	-0.0740373	-0.231277	-0.177992	-0.227339	-0.166047	-0.352088	-0.316742	-0.208073	-0.195061	-0.377258	-0.360393	-0.0847489	-0.0710864	-0.54708	-0.304491	-0.140656	-0.174547	-0.64124	-0.478139	-0.274201	-0.72085	-0.36365	-0.32922
Mtr.14760.1.S1_at	-0.262062	-0.306259	-0.207646	-0.220011	-0.251956	-0.257806	-0.198761	-0.16507	-0.297282	-0.165012	-0.408683	-0.33562	-0.423492	-0.28853	-0.184634	-0.234937	-0.245577	-0.191195	-0.187064	-0.150062	-0.316179	-0.309536	-0.24738	-0.231822	-0.251911	-0.151663	-0.115261	-0.1799	-0.187589	-0.160275	-0.139058	-0.266864	-0.292044	-0.194323	-0.195612	-0.19184	-0.233614	-0.116477	-0.108738	-0.212234	-0.233215	-0.165347	-0.208283	-0.345747	-0.281358	-0.223948	-0.452015	-0.259312	-0.244964
Mtr.22988.1.S1_at	-0.308314	-0.307571	-0.20888	-0.21717	-0.221515	-0.325781	-0.00894044	-0.243901	-0.347592	-0.142226	-0.49035	-0.128606	-0.394179	-0.620415	-0.222417	-0.31552	-0.317505	-0.307919	-0.235416	-0.186397	-0.421044	-0.41966	-0.353587	-0.336908	-0.428801	-0.184237	-0.193287	-0.0505999	-0.0372738	-0.0278195	-0.0133174	-0.0281767	-0.151205	-0.0364451	-0.0278759	-0.307662	-0.220442	-0.0346153	-0.0242908	-0.216863	-0.0296655	-0.153624	-0.15539	-0.517979	-0.458607	-0.274686	-0.246035	-0.113661	-0.148812
Mtr.32292.1.S1_at	-0.302995	-0.29953	-0.189302	-0.195117	-0.154362	-0.297108	0.00824045	-0.228768	-0.297173	-0.124865	-0.418372	-0.0801965	-0.364671	-0.568727	-0.21792	-0.266807	-0.293412	-0.247475	-0.165997	-0.123351	-0.403338	-0.405956	-0.341901	-0.321515	-0.364949	-0.142948	-0.163492	-0.0175075	0.00158347	0.000649892	0.0102291	0.0357013	-0.0916382	-0.00372659	0.000415632	-0.278577	-0.212208	-0.0091026	-0.0176918	-0.221438	-0.0118883	-0.122056	-0.12771	-0.503054	-0.453897	-0.240265	-0.17013	-0.0779954	-0.0766445
Mtr.47654.1.S1_at	-0.302013	-0.305652	-0.203274	-0.220689	-0.235493	-0.344571	-0.0197352	-0.254254	-0.344496	-0.148417	-0.467476	-0.144794	-0.380628	-0.607786	-0.22145	-0.311265	-0.328394	-0.337546	-0.268195	-0.195627	-0.412998	-0.419865	-0.356234	-0.337517	-0.420161	-0.184664	-0.204196	-0.0630945	-0.0565602	-0.0399345	-0.0264501	-0.056684	-0.181482	-0.0540255	-0.0451917	-0.293143	-0.214306	-0.050801	-0.0394363	-0.214774	-0.0418846	-0.165242	-0.158475	-0.556082	-0.458653	-0.263784	-0.220237	-0.124441	-0.170855
Mtr.11605.1.S1_s_at	-0.265726	-0.299315	-0.226722	-0.30316	-0.40115	-0.296913	-0.232713	-0.22093	-0.166166	-0.271898	-0.423821	-0.50894	-0.268302	-0.469303	-0.114466	-0.310358	-0.5061	-0.500331	-0.523939	-0.292247	-0.190044	-0.168491	-0.143935	-0.113742	-0.329381	-0.320761	-0.307942	-0.368818	-0.389649	-0.234295	-0.21869	-0.659804	-0.649973	-0.318001	-0.30535	-0.289742	-0.249712	-0.235217	-0.251225	-0.0679097	-0.393956	-0.267817	-0.288729	-0.268458	-0.33787	-0.353851	-0.543984	-0.30815	-0.472204
Mtr.22986.1.S1_at	-0.226571	-0.252398	-0.190573	-0.256338	-0.324445	-0.266715	-0.152553	-0.204099	-0.0768326	-0.223517	-0.328412	-0.423822	-0.215361	-0.453384	-0.10507	-0.28317	-0.424716	-0.431877	-0.419591	-0.265261	-0.194216	-0.180848	-0.153282	-0.126529	-0.322062	-0.271481	-0.274275	-0.27761	-0.28192	-0.161858	-0.145819	-0.530816	-0.562176	-0.240983	-0.23366	-0.249435	-0.195377	-0.172826	-0.180761	-0.0746052	-0.297492	-0.227736	-0.241877	-0.262225	-0.311809	-0.309866	-0.414522	-0.254769	-0.397506
Mtr.19721.1.S1_at	-0.364899	-0.372701	-0.355615	-0.402474	-0.824035	-0.581344	-0.300424	-0.348944	-0.59516	-0.287337	-0.891718	-0.453276	-0.593669	-0.795599	-0.285347	-0.491185	-0.647131	-0.593781	-0.686693	-0.501812	-0.423062	-0.408727	-0.410565	-0.325289	-0.618512	-0.383855	-0.291009	-0.405902	-0.387931	-0.254784	-0.180604	-0.659306	-0.595494	-0.402594	-0.38498	-0.425178	-0.444719	-0.301348	-0.314314	-0.252499	-0.461353	-0.307008	-0.296006	-0.667717	-0.619966	-0.421017	-0.512734	-0.331471	-0.466773
Mtr.37837.1.S1_at	-0.321614	-0.40486	-0.196086	-0.2722	-0.518549	-0.114113	-0.234265	-0.323861	-0.676993	-0.345257	-0.7559	-0.552217	-0.658172	-0.520856	-0.214586	-0.389182	-0.377613	-0.436195	-0.533191	-0.289131	-0.302376	-0.206597	-0.10241	-0.289095	-0.435619	-0.413651	-0.311912	-0.403994	-0.486209	-0.229275	-0.210396	-0.747921	-0.56589	-0.424624	-0.391789	-0.298195	-0.272603	-0.235445	-0.24393	-0.208828	-0.438983	-0.284034	-0.283621	-0.371981	-0.403649	-0.355742	-0.856162	-0.280831	-0.50085
Mtr.37837.1.S1_s_at	-0.440059	-0.575019	-0.254114	-0.319519	-0.500307	-0.125209	-0.194806	-0.52843	-0.806069	-0.475122	-0.712432	-0.606751	-0.787806	-0.671236	-0.286989	-0.479615	-0.546655	-0.593339	-0.639324	-0.296467	-0.390367	-0.289473	-0.137482	-0.378244	-0.505092	-0.452987	-0.314264	-0.404852	-0.497078	-0.224481	-0.211426	-0.791095	-0.725279	-0.453046	-0.414333	-0.391975	-0.418184	-0.212612	-0.230517	-0.304915	-0.409026	-0.39755	-0.407001	-0.549168	-0.519207	-0.392407	-0.892265	-0.274108	-0.55943
Mtr.37838.1.S1_at	-0.529448	-0.604798	-0.30185	-0.27934	-0.217653	-0.4803	0.0145552	-0.572283	-0.563158	-0.415383	-0.388785	-0.412481	-0.53423	-0.840099	-0.397356	-0.355715	-0.81452	-0.716841	-0.568931	-0.186093	-0.57436	-0.602079	-0.504396	-0.396275	-0.452777	-0.279469	-0.255608	-0.0981585	-0.158098	-0.0436662	-0.00852527	-0.361792	-0.715011	-0.129342	-0.13399	-0.514461	-0.450922	-0.0310431	-0.0441089	-0.415544	-0.184994	-0.343378	-0.441931	-0.789771	-0.621167	-0.398503	-0.405992	-0.166337	-0.346818
Mtr.48558.1.S1_at	-0.363923	-0.429171	-0.22985	-0.27572	-0.419887	-0.469433	-0.223649	-0.345366	-0.560102	-0.337745	-0.541534	-0.624274	-0.491928	-0.803986	-0.243728	-0.346238	-0.598745	-0.559284	-0.559051	-0.335978	-0.460792	-0.461294	-0.418499	-0.33954	-0.381465	-0.370641	-0.375705	-0.329107	-0.388659	-0.259122	-0.252621	-0.563169	-0.674484	-0.296576	-0.283086	-0.388895	-0.30852	-0.233858	-0.256063	-0.320701	-0.394378	-0.291978	-0.325539	-0.591344	-0.477238	-0.421273	-0.707896	-0.351147	-0.589796
Mtr.11394.1.S1_at	-0.567914	-0.630038	-0.414526	-0.461676	-0.608684	-0.435337	-0.0305172	-0.526261	-0.578682	-0.413103	-0.813081	-0.606878	-0.81257	-0.966478	-0.367112	-0.705686	-0.627521	-0.629328	-0.660429	-0.458079	-0.536602	-0.463846	-0.377637	-0.487914	-0.73692	-0.52029	-0.435946	-0.275416	-0.386748	-0.107927	-0.0728216	-0.747499	-0.771477	-0.349759	-0.341197	-0.477249	-0.479985	-0.212275	-0.222278	-0.379813	-0.298646	-0.405164	-0.389747	-0.764703	-0.722482	-0.534649	-0.847014	-0.276325	-0.58876
Mtr.35648.1.S1_at	-0.462964	-0.502642	-0.420521	-0.411989	-0.503121	-0.533152	0.0282044	-0.574149	-0.521661	-0.45615	-0.554322	-0.474374	-0.600994	-0.916643	-0.337676	-0.599521	-0.80215	-0.79282	-0.727627	-0.460233	-0.522014	-0.509974	-0.430787	-0.41647	-0.677734	-0.472675	-0.433904	-0.195507	-0.253763	-0.0845245	-0.0441617	-0.57641	-0.82011	-0.238656	-0.224047	-0.51407	-0.426205	-0.158436	-0.149657	-0.307547	-0.232345	-0.441599	-0.468651	-0.739415	-0.665694	-0.523967	-0.51635	-0.286064	-0.526902
Mtr.3182.1.S1_at	-0.28274	-0.295153	-0.221006	-0.228433	-0.145833	-0.286347	-0.0189369	-0.239818	-0.383355	-0.184797	-0.389343	-0.0651824	-0.335302	-0.51462	-0.225313	-0.2474	-0.322504	-0.275659	-0.218829	-0.170879	-0.340561	-0.328334	-0.281924	-0.243326	-0.329124	-0.131955	-0.129739	-0.0156429	-0.00627179	-0.0602184	-0.0415548	0.00818514	-0.113639	-0.03431	-0.0387029	-0.225786	-0.239304	-0.0512478	-0.0519366	-0.221443	-0.0383914	-0.154621	-0.163452	-0.509382	-0.433967	-0.197016	-0.143215	-0.1197	-0.0970457
Mtr.253.1.S1_at	-0.0672669	-0.0928061	-0.0968755	-0.103211	-0.396234	-0.195311	-0.223796	-0.176206	-0.324793	-0.185488	-0.179254	-0.435662	-0.205668	-0.425506	-0.0851731	-0.157006	-0.415073	-0.4464	-0.530827	-0.291666	-0.102099	-0.100563	-0.111516	-0.0985531	-0.162497	-0.277035	-0.247583	-0.321634	-0.380187	-0.219945	-0.204556	-0.613778	-0.591661	-0.345766	-0.3164	-0.122263	-0.0779672	-0.241486	-0.251482	-0.0869253	-0.356173	-0.219186	-0.228581	-0.266973	-0.260371	-0.214888	-0.397743	-0.264146	-0.495983
Mtr.255.1.S1_at	-0.146808	-0.184812	-0.19929	-0.232576	-0.465568	-0.26125	-0.310564	-0.216216	-0.482888	-0.329696	-0.307083	-0.47284	-0.251698	-0.305557	-0.144973	-0.190116	-0.55316	-0.538615	-0.675182	-0.320595	-0.126556	-0.0948896	-0.0930433	-0.0736005	-0.207228	-0.334517	-0.297535	-0.371955	-0.451262	-0.31379	-0.303484	-0.700867	-0.644306	-0.415233	-0.394476	-0.147619	-0.102678	-0.344322	-0.376282	-0.1357	-0.477039	-0.328992	-0.347071	-0.389091	-0.441322	-0.235952	-0.591826	-0.387229	-0.57426
Mtr.25285.1.S1_at	-0.0980168	-0.098584	-0.152778	-0.145107	-0.356315	-0.188922	-0.291988	-0.196848	-0.348233	-0.178719	-0.102759	-0.46178	-0.138493	-0.492368	-0.100598	-0.217818	-0.593088	-0.568587	-0.641801	-0.362705	-0.0291396	-0.0419478	-0.0707881	-0.0230004	-0.128828	-0.301997	-0.21366	-0.31896	-0.381853	-0.313032	-0.281454	-0.597974	-0.648449	-0.335549	-0.321569	-0.131979	-0.129834	-0.305311	-0.294684	-0.100781	-0.345272	-0.210959	-0.232415	-0.298032	-0.220486	-0.219625	-0.328573	-0.322446	-0.524198
Mtr.25287.1.S1_at	-0.32917	-0.328725	-0.205285	-0.248288	-0.221278	-0.262855	-0.0563662	-0.218271	-0.403525	-0.125514	-0.575757	-0.175965	-0.395712	-0.61298	-0.253678	-0.335552	-0.327873	-0.296695	-0.277283	-0.250882	-0.353023	-0.335671	-0.279248	-0.290174	-0.415319	-0.210736	-0.171771	-0.0473701	-0.0458117	-0.103559	-0.0795586	-0.105131	-0.133808	-0.0356413	-0.034066	-0.273129	-0.241818	-0.082675	-0.0888405	-0.251373	-0.0311869	-0.165797	-0.154765	-0.534389	-0.494993	-0.260028	-0.314529	-0.162981	-0.162157
Mtr.40873.1.S1_at	-0.301509	-0.295753	-0.171818	-0.192332	-0.0524381	-0.200225	-0.00900503	-0.183436	-0.240285	-0.0968567	-0.332434	-0.0301454	-0.257819	-0.511647	-0.229064	-0.251669	-0.297572	-0.199183	-0.150327	-0.134334	-0.292226	-0.279094	-0.223362	-0.236569	-0.303315	-0.127306	-0.0986637	0.0444671	0.0550218	-0.0423273	-0.0292189	0.0615264	-0.0362424	0.0502143	0.0417794	-0.209731	-0.202501	-0.0267845	-0.0527487	-0.248423	0.0463203	-0.120625	-0.122212	-0.465587	-0.459994	-0.190764	-0.0938488	-0.0858102	0.000522834
Mtr.49495.1.S1_at	-0.279243	-0.384129	-0.155637	-0.229356	-0.285168	-0.184981	-0.310574	-0.220819	-0.381265	-0.234204	-0.42432	-0.62164	-0.46363	-0.484467	-0.166744	-0.229842	-0.399024	-0.373562	-0.366752	-0.157416	-0.24637	-0.22101	-0.198066	-0.185519	-0.19231	-0.241912	-0.214047	-0.382378	-0.434415	-0.248497	-0.224989	-0.605884	-0.615962	-0.362278	-0.35165	-0.258463	-0.295377	-0.258722	-0.262206	-0.175306	-0.406997	-0.157537	-0.185341	-0.286685	-0.213344	-0.262763	-0.761011	-0.301888	-0.543855
Mtr.50930.1.S1_at	-0.144952	-0.113033	-0.282047	-0.288424	-0.505879	-0.332349	-0.224787	-0.203574	-0.418066	-0.263609	-0.348699	-0.333985	-0.299857	-0.511577	-0.140129	-0.271319	-0.532428	-0.524398	-0.6101	-0.329372	-0.154079	-0.15864	-0.174394	-0.157121	-0.260836	-0.327158	-0.307926	-0.318501	-0.376296	-0.231282	-0.219242	-0.51257	-0.500381	-0.343804	-0.321453	-0.243607	-0.182499	-0.264222	-0.280428	-0.0981007	-0.39671	-0.266886	-0.271223	-0.363906	-0.365105	-0.299293	-0.420997	-0.283423	-0.525326
Mtr.41088.1.S1_at	-0.468961	-0.487882	-0.206453	-0.158846	-0.341876	-0.457486	-0.0863727	-0.505854	-0.727115	-0.324124	-0.632206	-0.225975	-0.682596	-0.744572	-0.557585	-0.383049	-0.579053	-0.49007	-0.463914	-0.25233	-0.620209	-0.624741	-0.539484	-0.467927	-0.442829	-0.250757	-0.157028	-0.0278266	-0.0882663	-0.0778321	-0.0388184	-0.223401	-0.462172	-0.126748	-0.113842	-0.324482	-0.355268	-0.0274996	-0.0274847	-0.534696	-0.165111	-0.243218	-0.314775	-0.933846	-0.797137	-0.315812	-0.420542	-0.200603	-0.238126
Mtr.8657.1.S1_at	-0.355766	-0.434474	-0.178029	-0.188689	-0.533802	-0.166965	-0.244605	-0.405807	-0.867806	-0.334817	-0.87623	-0.378929	-0.820445	-0.543038	-0.41002	-0.437032	-0.338489	-0.371391	-0.473667	-0.293819	-0.433798	-0.334887	-0.223086	-0.414719	-0.450021	-0.355176	-0.203316	-0.273591	-0.345839	-0.198472	-0.161867	-0.565409	-0.435894	-0.370399	-0.330527	-0.26929	-0.30082	-0.162784	-0.167624	-0.361735	-0.352815	-0.263903	-0.266002	-0.626551	-0.630464	-0.306767	-0.813223	-0.262533	-0.375678
Mtr.14710.1.S1_at	-0.310177	-0.44985	-0.189634	-0.217981	-0.178124	-0.223032	-0.324409	-0.167972	-0.43038	-0.258282	-0.435122	-0.617989	-0.394498	-0.430484	-0.171302	-0.21821	-0.387954	-0.343732	-0.278452	-0.1364	-0.358103	-0.329471	-0.256678	-0.224966	-0.245623	-0.220045	-0.155674	-0.325645	-0.341143	-0.274747	-0.247585	-0.502727	-0.58133	-0.307069	-0.306744	-0.305383	-0.277711	-0.202083	-0.190596	-0.204526	-0.338044	-0.261163	-0.318069	-0.323505	-0.226721	-0.259448	-0.617935	-0.35567	-0.37628
Mtr.14711.1.S1_at	-0.284771	-0.389096	-0.151154	-0.189227	-0.195026	-0.15839	-0.323198	-0.128375	-0.424096	-0.206017	-0.430926	-0.588042	-0.401086	-0.311668	-0.150062	-0.180144	-0.271128	-0.258035	-0.232508	-0.127692	-0.285427	-0.257107	-0.201018	-0.19625	-0.180869	-0.181896	-0.121951	-0.312778	-0.334888	-0.276586	-0.248662	-0.4984	-0.481683	-0.307068	-0.305444	-0.216456	-0.237331	-0.196514	-0.189875	-0.187441	-0.327811	-0.214971	-0.260168	-0.288741	-0.195141	-0.186479	-0.620099	-0.330752	-0.348842
Mtr.27107.1.S1_at	-0.129672	-0.136951	-0.13412	-0.154987	-0.451648	-0.293402	-0.279078	-0.200333	-0.373817	-0.213012	-0.267517	-0.57073	-0.212079	-0.599749	-0.106251	-0.2032	-0.558716	-0.561842	-0.672189	-0.342911	-0.132054	-0.143738	-0.158751	-0.0887493	-0.170649	-0.313571	-0.269096	-0.351964	-0.436353	-0.28495	-0.266977	-0.64651	-0.629797	-0.350394	-0.332225	-0.171832	-0.181758	-0.294268	-0.30227	-0.118636	-0.411098	-0.210623	-0.237681	-0.386164	-0.305751	-0.271366	-0.545194	-0.324552	-0.607503
Mtr.33785.1.S1_at	-0.134678	-0.167771	-0.0850066	-0.0902128	-0.263392	-0.154504	-0.20981	-0.207965	-0.455289	-0.142878	-0.266448	-0.401838	-0.315628	-0.430239	-0.137279	-0.144358	-0.389924	-0.398911	-0.399677	-0.192114	-0.149193	-0.155074	-0.171609	-0.140596	-0.0829183	-0.19841	-0.156711	-0.260779	-0.310944	-0.209746	-0.179268	-0.40807	-0.442362	-0.292999	-0.267436	-0.159519	-0.18895	-0.19018	-0.181882	-0.118893	-0.305498	-0.106703	-0.125191	-0.345355	-0.211261	-0.150345	-0.401347	-0.198666	-0.415197
Mtr.12820.1.S1_at	-0.317255	-0.418116	-0.24505	-0.354235	-0.625071	-0.215373	-0.640971	-0.411893	-0.663041	-0.468075	-0.64521	-0.715261	-0.785803	-0.308905	-0.205842	-0.224341	-0.456878	-0.48632	-0.528143	-0.211604	-0.266292	-0.232251	-0.184352	-0.179322	-0.236108	-0.277041	-0.297044	-0.712116	-0.728635	-0.45411	-0.431574	-0.893613	-0.847501	-0.695472	-0.661312	-0.181191	-0.338314	-0.452377	-0.439981	-0.222922	-0.799162	-0.295524	-0.378393	-0.403241	-0.291168	-0.27415	-0.955665	-0.554558	-0.780001
Mtr.31213.1.S1_s_at	-0.368227	-0.527992	-0.22678	-0.355611	-0.605486	-0.215386	-0.607315	-0.416862	-0.787452	-0.448391	-0.833473	-0.731311	-0.877713	-0.366935	-0.260569	-0.264009	-0.345146	-0.40062	-0.45054	-0.169978	-0.372184	-0.297753	-0.234985	-0.288215	-0.294511	-0.257297	-0.268891	-0.6879	-0.704828	-0.429917	-0.405996	-0.859232	-0.750643	-0.677463	-0.636127	-0.233735	-0.411228	-0.405129	-0.395134	-0.295074	-0.738114	-0.25927	-0.337834	-0.435574	-0.353869	-0.280632	-0.99942	-0.508421	-0.707228
Mtr.35687.1.S1_at	-0.349122	-0.420562	-0.295282	-0.34489	-0.504202	-0.337654	-0.543201	-0.487615	-0.537319	-0.525013	-0.50235	-0.654548	-0.665702	-0.395214	-0.237324	-0.220072	-0.63387	-0.626813	-0.554061	-0.170105	-0.295163	-0.316996	-0.273829	-0.161875	-0.256143	-0.265203	-0.31335	-0.602469	-0.636839	-0.372851	-0.334602	-0.75714	-0.943862	-0.595747	-0.591082	-0.291543	-0.372278	-0.399913	-0.37725	-0.240073	-0.711448	-0.326729	-0.458685	-0.422405	-0.349732	-0.353462	-0.794587	-0.506541	-0.730568
Mtr.13382.1.S1_at	-0.591092	-0.771433	-0.210026	-0.280444	-0.385277	-0.273124	-0.388278	-0.375775	-0.527648	-0.352531	-0.805254	-0.676484	-0.806596	-0.535165	-0.386646	-0.396078	-0.496288	-0.392887	-0.388346	-0.128051	-0.542103	-0.481915	-0.384767	-0.381632	-0.456866	-0.267984	-0.156773	-0.37604	-0.404774	-0.187013	-0.145662	-0.706213	-0.779648	-0.372449	-0.374573	-0.429371	-0.499251	-0.161518	-0.155932	-0.410452	-0.426333	-0.198158	-0.286657	-0.545335	-0.472433	-0.375122	-0.91421	-0.372768	-0.482923
Mtr.42781.1.S1_at	-0.304948	-0.387518	-0.167502	-0.210211	-0.463187	-0.112602	-0.3202	-0.317142	-0.53118	-0.318636	-0.562153	-0.494407	-0.59605	-0.307537	-0.203866	-0.305474	-0.298824	-0.341741	-0.469239	-0.226529	-0.223849	-0.160488	-0.0655019	-0.203782	-0.283965	-0.30245	-0.244944	-0.396514	-0.494163	-0.22815	-0.234713	-0.740392	-0.604664	-0.427644	-0.399296	-0.184817	-0.238905	-0.241126	-0.248927	-0.200313	-0.446288	-0.253444	-0.271503	-0.371229	-0.380294	-0.251438	-0.845673	-0.310141	-0.480294
Mtr.42126.1.S1_at	-0.12901	-0.207144	-0.119172	-0.132433	-0.327936	-0.189651	-0.255916	-0.272557	-0.452167	-0.224762	-0.401189	-0.503808	-0.450902	-0.487228	-0.171208	-0.170241	-0.437249	-0.468529	-0.467485	-0.174216	-0.202818	-0.193752	-0.188411	-0.167313	-0.128814	-0.247738	-0.244604	-0.370212	-0.434356	-0.222855	-0.194103	-0.557257	-0.599812	-0.405871	-0.378236	-0.20504	-0.21575	-0.25048	-0.246728	-0.114238	-0.44234	-0.142249	-0.172538	-0.358767	-0.27193	-0.248205	-0.692608	-0.277271	-0.565727
Mtr.27030.1.S1_at	-0.121064	-0.16398	-0.206349	-0.19508	-0.498027	-0.306324	-0.320862	-0.258139	-0.529707	-0.316899	-0.440039	-0.484686	-0.312763	-0.534351	-0.154922	-0.246139	-0.545006	-0.531502	-0.646615	-0.292724	-0.155914	-0.123783	-0.128389	-0.131584	-0.163718	-0.323277	-0.329905	-0.433333	-0.519461	-0.301043	-0.293926	-0.674561	-0.60966	-0.448097	-0.426918	-0.232782	-0.161447	-0.344302	-0.386191	-0.0642198	-0.531342	-0.295768	-0.316416	-0.430526	-0.486536	-0.296516	-0.687287	-0.356645	-0.571754
Mtr.47332.1.S1_at	-0.615487	-0.553929	-0.53588	-0.574374	-0.715924	-0.759518	-0.100297	-0.459761	-0.84278	-0.436812	-0.897256	-0.425434	-0.762603	-0.940153	-0.475657	-0.490429	-0.755105	-0.707509	-0.643058	-0.41641	-0.681275	-0.696274	-0.649301	-0.509418	-0.689104	-0.354243	-0.397985	-0.22543	-0.258617	-0.16989	-0.129202	-0.406373	-0.529208	-0.229222	-0.235711	-0.573616	-0.530351	-0.183262	-0.178667	-0.473272	-0.418889	-0.382683	-0.425943	-0.794663	-0.701918	-0.507757	-0.681116	-0.352695	-0.498098
Mtr.47333.1.S1_at	-0.284467	-0.238384	-0.374558	-0.488153	-0.802623	-0.423612	-0.497039	-0.361286	-0.55414	-0.514634	-0.580354	-0.658864	-0.438063	-0.556197	-0.116285	-0.430496	-0.739058	-0.751442	-0.905496	-0.513177	-0.141414	-0.109443	-0.0890656	-0.0808614	-0.428345	-0.548268	-0.503403	-0.635462	-0.718866	-0.50692	-0.479073	-0.964778	-0.870365	-0.636157	-0.61624	-0.286325	-0.262386	-0.545491	-0.586802	-0.0981729	-0.725149	-0.501629	-0.509577	-0.450763	-0.543353	-0.479556	-0.760802	-0.535416	-0.79899
Mtr.5263.1.S1_at	-0.189436	-0.234397	-0.104837	-0.107754	-0.285418	-0.212735	-0.100363	-0.269275	-0.518512	-0.173931	-0.270199	-0.205869	-0.363368	-0.256444	-0.187974	-0.102998	-0.264434	-0.277486	-0.27182	-0.0894133	-0.245462	-0.246903	-0.241326	-0.213768	-0.120033	-0.129872	-0.130084	-0.177488	-0.209836	-0.0289238	-0.0117702	-0.261035	-0.262026	-0.239086	-0.219311	-0.157782	-0.114995	-0.13974	-0.141082	-0.182537	-0.283362	-0.124199	-0.13542	-0.461103	-0.333799	-0.1061	-0.335199	-0.132952	-0.286802
Mtr.11023.1.S1_at	-0.158715	-0.183468	-0.112139	-0.146178	-0.445193	-0.194747	-0.360831	-0.250289	-0.454131	-0.271228	-0.218576	-0.5691	-0.308646	-0.192703	-0.10809	-0.117954	-0.402956	-0.448532	-0.549169	-0.286325	-0.0819913	-0.0802993	-0.093498	-0.0601105	-0.0954438	-0.250739	-0.241859	-0.436033	-0.497683	-0.331611	-0.314026	-0.717522	-0.644629	-0.423126	-0.394842	-0.0776364	-0.120117	-0.323129	-0.332791	-0.138857	-0.510935	-0.249791	-0.28016	-0.341494	-0.28617	-0.149005	-0.492315	-0.389734	-0.576031
Mtr.39924.1.S1_at	-0.177343	-0.235679	-0.11259	-0.14363	-0.426988	-0.217303	-0.413409	-0.262295	-0.454094	-0.274768	-0.258673	-0.612001	-0.363082	-0.289877	-0.134561	-0.104693	-0.465613	-0.446847	-0.501842	-0.21601	-0.124356	-0.124938	-0.141333	-0.0666772	-0.0633427	-0.230771	-0.204293	-0.460257	-0.519588	-0.333223	-0.306121	-0.721487	-0.717159	-0.452692	-0.432496	-0.124679	-0.186497	-0.340976	-0.353623	-0.163266	-0.559271	-0.227576	-0.280465	-0.32825	-0.252955	-0.171354	-0.569169	-0.397612	-0.57866
Mtr.20531.1.S1_at	-0.106748	-0.138052	-0.164538	-0.168343	-0.376637	-0.213744	-0.221083	-0.203723	-0.468075	-0.25124	-0.245424	-0.370129	-0.140231	-0.39752	-0.128422	-0.21714	-0.435911	-0.486288	-0.553814	-0.316799	-0.0978482	-0.0733752	-0.0682384	-0.0662366	-0.197863	-0.284527	-0.247881	-0.303093	-0.349787	-0.238622	-0.22127	-0.516989	-0.505467	-0.327819	-0.304794	-0.188473	-0.0949243	-0.248772	-0.256958	-0.0902649	-0.362267	-0.264696	-0.268674	-0.277876	-0.331008	-0.245006	-0.466673	-0.296091	-0.463253
Mtr.20533.1.S1_at	-0.111176	-0.106604	-0.159374	-0.154815	-0.353305	-0.178984	-0.248986	-0.195854	-0.435263	-0.25641	-0.164656	-0.372505	-0.133545	-0.276782	-0.12611	-0.191029	-0.423464	-0.456312	-0.551828	-0.295997	-0.0463854	-0.020484	-0.0286145	-0.0328521	-0.126999	-0.28081	-0.226699	-0.305721	-0.362698	-0.265962	-0.241765	-0.540886	-0.509902	-0.342831	-0.321427	-0.144266	-0.0800538	-0.267822	-0.289689	-0.0817003	-0.381376	-0.261002	-0.271905	-0.300598	-0.340673	-0.206386	-0.440538	-0.307622	-0.460186
Mtr.38013.1.S1_at	-0.508525	-0.554861	-0.310181	-0.292189	-0.291454	-0.537707	-0.167762	-0.532421	-0.466142	-0.387471	-0.279531	-0.505366	-0.508077	-0.619142	-0.322569	-0.286323	-0.78031	-0.670319	-0.555382	-0.178854	-0.543096	-0.593781	-0.530068	-0.319563	-0.410438	-0.250835	-0.259685	-0.243605	-0.238191	-0.135612	-0.0894419	-0.443134	-0.808803	-0.209462	-0.212769	-0.462256	-0.445504	-0.0862269	-0.0858125	-0.341074	-0.310403	-0.320112	-0.443246	-0.695862	-0.516928	-0.414477	-0.388084	-0.311639	-0.437009
Mtr.10755.1.S1_at	-0.058615	-0.0415581	-0.162936	-0.182554	-0.481687	-0.221065	-0.214701	-0.196243	-0.403108	-0.223617	-0.156243	-0.267515	-0.161892	-0.134834	-0.0955247	-0.145416	-0.361148	-0.421066	-0.521321	-0.302945	-0.0414816	-0.0454516	-0.0697103	-0.0375504	-0.139609	-0.230961	-0.206663	-0.288751	-0.316513	-0.209057	-0.184838	-0.496792	-0.416814	-0.331737	-0.308801	-0.07483	-0.0643571	-0.237415	-0.241088	-0.0737118	-0.399431	-0.234092	-0.241704	-0.291521	-0.261989	-0.158484	-0.292327	-0.280928	-0.444769
Mtr.34737.1.S1_at	-0.0643435	-0.0417955	-0.167542	-0.170343	-0.454538	-0.241399	-0.204283	-0.172911	-0.378823	-0.203854	-0.195678	-0.235674	-0.138818	-0.115727	-0.0979686	-0.135524	-0.343929	-0.379637	-0.489889	-0.278881	-0.0422615	-0.0491523	-0.0756221	-0.0303557	-0.127293	-0.208613	-0.184787	-0.262281	-0.292914	-0.194853	-0.176448	-0.45482	-0.381925	-0.308518	-0.289862	-0.0693267	-0.0636182	-0.21675	-0.221949	-0.074189	-0.366799	-0.216483	-0.221809	-0.29175	-0.27278	-0.143941	-0.277295	-0.268712	-0.400623
Mtr.37400.1.S1_at	-0.509268	-0.600376	-0.17176	-0.201695	-0.207559	-0.154309	-0.168166	-0.410629	-0.834978	-0.285304	-0.58629	-0.397899	-0.773655	-0.391991	-0.43259	-0.305602	-0.288229	-0.27838	-0.256852	-0.154489	-0.515399	-0.463247	-0.345984	-0.436986	-0.354873	-0.221787	-0.102882	-0.158454	-0.200092	-0.146223	-0.113099	-0.332203	-0.334232	-0.238235	-0.214603	-0.267271	-0.289689	-0.0744428	-0.0682451	-0.461303	-0.222768	-0.215498	-0.250288	-0.681729	-0.53026	-0.21498	-0.603601	-0.214033	-0.256484
Mtr.38322.1.S1_at	-0.548099	-0.616062	-0.23011	-0.180311	-0.132863	-0.309192	-0.111404	-0.452979	-0.720189	-0.294092	-0.459612	-0.333982	-0.685713	-0.486151	-0.467729	-0.318257	-0.462475	-0.35646	-0.284005	-0.129657	-0.582986	-0.563742	-0.450958	-0.444094	-0.378247	-0.215155	-0.101253	-0.0714199	-0.117383	-0.109574	-0.0679701	-0.213391	-0.444742	-0.157956	-0.15254	-0.351466	-0.334263	-0.0225069	-0.0101868	-0.492708	-0.142337	-0.223006	-0.296228	-0.699505	-0.557863	-0.266719	-0.444339	-0.201802	-0.200358
Mtr.43316.1.S1_at	-0.362147	-0.371897	-0.228102	-0.195048	-0.294883	-0.399057	-0.0715872	-0.445042	-0.606779	-0.280889	-0.379694	-0.184724	-0.47308	-0.629923	-0.367821	-0.289961	-0.589939	-0.523085	-0.472611	-0.253196	-0.446737	-0.470731	-0.422658	-0.317731	-0.348905	-0.203136	-0.164711	-0.0714306	-0.0878638	-0.0794151	-0.0432363	-0.18667	-0.39004	-0.121081	-0.107071	-0.30693	-0.301575	-0.0740519	-0.0758584	-0.338656	-0.150062	-0.250559	-0.305821	-0.791655	-0.634978	-0.257681	-0.155617	-0.176073	-0.21577
Mtr.652.1.S1_at	-0.0628907	-0.0632824	-0.256671	-0.291177	-0.586238	-0.292674	-0.34637	-0.223187	-0.378035	-0.314124	-0.249672	-0.493205	-0.146002	-0.407294	-0.0533972	-0.24279	-0.589279	-0.634971	-0.730076	-0.400114	-0.0304061	-0.0245007	-0.0545337	-0.0159575	-0.20341	-0.355621	-0.341021	-0.472207	-0.509738	-0.349447	-0.320962	-0.760941	-0.7324	-0.471192	-0.447484	-0.186174	-0.14566	-0.379421	-0.386281	-0.0133942	-0.551216	-0.322129	-0.326722	-0.208876	-0.212061	-0.290094	-0.53993	-0.412673	-0.686557
Mtr.47943.1.S1_at	-0.29099	-0.354683	-0.126557	-0.138922	-0.265112	-0.174564	-0.354437	-0.273372	-0.527252	-0.236617	-0.454799	-0.468872	-0.559145	-0.15595	-0.243653	-0.144235	-0.320592	-0.276437	-0.294815	-0.079281	-0.26998	-0.253295	-0.235161	-0.194091	-0.0689439	-0.172815	-0.103233	-0.347153	-0.366904	-0.250281	-0.217	-0.49812	-0.534543	-0.378094	-0.360459	-0.169959	-0.243466	-0.216592	-0.210525	-0.224557	-0.441428	-0.12393	-0.178961	-0.401201	-0.319641	-0.164461	-0.638784	-0.303576	-0.38636
Mtr.47943.1.S1_s_at	-0.30101	-0.383715	-0.130373	-0.156198	-0.256372	-0.168632	-0.314916	-0.281799	-0.576653	-0.234084	-0.509052	-0.453633	-0.610731	-0.141327	-0.252672	-0.172251	-0.287985	-0.258434	-0.24614	-0.0819728	-0.313964	-0.283555	-0.246685	-0.237381	-0.12984	-0.185467	-0.124458	-0.329821	-0.345391	-0.233184	-0.196243	-0.45551	-0.491592	-0.363141	-0.343236	-0.197092	-0.23595	-0.193068	-0.188205	-0.241589	-0.418764	-0.112888	-0.160551	-0.385412	-0.318545	-0.183855	-0.672547	-0.288043	-0.375344
Mtr.15416.1.S1_at	-0.25798	-0.297063	-0.0879173	-0.10045	-0.0617094	-0.106039	-0.13453	-0.174127	-0.33833	-0.0981426	-0.345765	-0.218202	-0.357887	-0.263576	-0.199799	-0.1666	-0.190217	-0.119975	-0.0928655	-0.111193	-0.237653	-0.221272	-0.178023	-0.186449	-0.175047	-0.0898367	-0.0205725	-0.078087	-0.0791469	-0.153928	-0.129278	-0.100319	-0.133489	-0.091043	-0.0898811	-0.116752	-0.218408	-0.0491997	-0.0450794	-0.214007	-0.0522974	-0.0886896	-0.0994963	-0.365756	-0.304763	-0.0954718	-0.121249	-0.0850598	0.00653874
Mtr.14223.1.S1_at	-0.11578	-0.085365	-0.332807	-0.352354	-0.736508	-0.474506	-0.438563	-0.279149	-0.540975	-0.403304	-0.411653	-0.694511	-0.16018	-0.693791	-0.0823076	-0.395499	-0.803384	-0.86277	-0.941231	-0.599484	-0.201926	-0.212412	-0.201805	-0.131758	-0.437022	-0.535182	-0.545122	-0.5821	-0.605928	-0.447754	-0.428176	-0.84276	-0.878965	-0.520652	-0.482766	-0.343008	-0.152122	-0.473741	-0.477557	-0.0510998	-0.626576	-0.447534	-0.456016	-0.433776	-0.41743	-0.493146	-0.585378	-0.590369	-0.850362
Mtr.17497.1.S1_at	-0.402165	-0.426087	-0.216512	-0.211749	-0.16454	-0.321529	-0.0636689	-0.256517	-0.488544	-0.126491	-0.65345	-0.121529	-0.577262	-0.501731	-0.322125	-0.301959	-0.230127	-0.136421	-0.0828668	-0.112347	-0.478856	-0.472484	-0.392748	-0.353698	-0.349653	-0.102399	-0.0626208	-0.0112324	-0.0249264	-0.0498775	-0.0360991	0.0422963	-0.0411153	-0.0366629	-0.0454127	-0.271538	-0.331999	0.00627842	0.0249317	-0.320729	-0.0351268	-0.0692578	-0.110343	-0.55615	-0.42843	-0.210474	-0.331028	-0.0991691	-0.027307
Mtr.4083.1.S1_at	-0.325021	-0.344492	-0.182826	-0.180224	-0.0645145	-0.228062	-0.0397207	-0.225181	-0.352081	-0.110984	-0.434908	-0.0520776	-0.419336	-0.383503	-0.242703	-0.217805	-0.196291	-0.0888117	-0.00679386	-0.0564406	-0.375959	-0.364796	-0.304041	-0.283879	-0.253784	-0.0647444	-0.0476932	0.00655348	0.0292776	-0.0353545	-0.019185	0.115832	0.0286467	-0.00232953	-0.0149704	-0.202597	-0.259309	-0.00267103	-0.00317173	-0.262095	-0.0114615	-0.0678368	-0.0848547	-0.443012	-0.371579	-0.154285	-0.173853	-0.0671188	0.0188196
Mtr.4083.1.S1_s_at	-0.356282	-0.385592	-0.198906	-0.195006	-0.134009	-0.256124	-0.0619692	-0.234153	-0.454059	-0.115863	-0.619709	-0.118851	-0.542883	-0.472385	-0.279972	-0.281315	-0.201194	-0.11292	-0.0348554	-0.0921101	-0.438683	-0.421812	-0.355993	-0.338632	-0.32493	-0.101797	-0.0641997	-0.0206929	-0.0177026	-0.0547589	-0.0288837	0.0627868	-0.00733618	-0.0391495	-0.0495324	-0.255977	-0.29958	-0.00854734	0.00887504	-0.280546	-0.036496	-0.0659686	-0.0938865	-0.485269	-0.37763	-0.196325	-0.318447	-0.0894918	-0.0345058
Mtr.42111.1.S1_at	-0.34377	-0.409355	-0.233056	-0.216174	-0.394556	-0.396375	-0.463458	-0.524553	-0.537995	-0.392663	-0.317227	-0.610825	-0.484428	-0.585774	-0.238916	-0.253728	-0.869137	-0.755768	-0.740647	-0.205493	-0.288461	-0.324819	-0.265282	-0.13085	-0.208308	-0.388742	-0.268186	-0.480864	-0.537873	-0.361688	-0.336559	-0.726414	-1.01164	-0.483218	-0.468685	-0.354988	-0.31744	-0.33196	-0.333655	-0.203929	-0.563185	-0.274528	-0.420511	-0.558775	-0.418492	-0.407639	-0.601728	-0.455671	-0.638689
Mtr.45066.1.S1_at	-0.275144	-0.330384	-0.252364	-0.33006	-0.685117	-0.112414	-0.44661	-0.356914	-0.754279	-0.408103	-0.66441	-0.661611	-0.648123	-0.450168	-0.163242	-0.424894	-0.461523	-0.541917	-0.669191	-0.398076	-0.211369	-0.114377	-0.0311016	-0.225945	-0.394067	-0.508051	-0.396581	-0.601887	-0.668047	-0.409496	-0.384487	-0.947331	-0.715174	-0.610889	-0.561099	-0.249058	-0.23215	-0.393273	-0.405514	-0.15569	-0.65331	-0.363341	-0.355883	-0.32287	-0.402701	-0.404271	-0.952646	-0.445645	-0.715006
Mtr.6059.1.S1_at	-0.0800643	-0.0480312	-0.144344	-0.178421	-0.490855	-0.205768	-0.215282	-0.17674	-0.304514	-0.244267	-0.183226	-0.338119	-0.13537	-0.19027	-0.0619163	-0.181408	-0.405604	-0.461191	-0.597685	-0.316562	-0.0143873	-0.00344827	-0.0244977	-0.0162467	-0.167574	-0.281762	-0.247785	-0.32544	-0.367259	-0.224791	-0.210071	-0.636191	-0.538891	-0.330957	-0.305015	-0.0855285	-0.0790351	-0.248642	-0.262537	-0.0430274	-0.41392	-0.252056	-0.254363	-0.221349	-0.274536	-0.207321	-0.351384	-0.288489	-0.476136
Mtr.22769.1.S1_at	-0.1117	-0.119241	-0.0866586	-0.123317	-0.385559	-0.177893	-0.203668	-0.167394	-0.165613	-0.20995	-0.207395	-0.468463	-0.270854	-0.276598	-0.0509488	-0.163852	-0.361545	-0.401403	-0.453657	-0.220208	-0.104794	-0.108898	-0.102858	-0.125885	-0.168344	-0.291714	-0.287359	-0.351	-0.409634	-0.184213	-0.180774	-0.624952	-0.60535	-0.370209	-0.338855	-0.0981425	-0.0504722	-0.253697	-0.262809	-0.0611759	-0.412776	-0.210761	-0.205128	-0.25065	-0.263314	-0.206571	-0.504771	-0.2693	-0.509477
Mtr.21498.1.S1_at	-0.258695	-0.326787	-0.20383	-0.225621	-0.236757	-0.264599	-0.202234	-0.178482	-0.284982	-0.205037	-0.338777	-0.352688	-0.35892	-0.32924	-0.147919	-0.180422	-0.203351	-0.181412	-0.111281	-0.126824	-0.272103	-0.260083	-0.233282	-0.192045	-0.232852	-0.120844	-0.11874	-0.201283	-0.200676	-0.159207	-0.133783	-0.277302	-0.344383	-0.226481	-0.235754	-0.211257	-0.232511	-0.15285	-0.146139	-0.211688	-0.254306	-0.221045	-0.241265	-0.320763	-0.227974	-0.158874	-0.423286	-0.244089	-0.270103
Mtr.4966.1.S1_at	-0.390265	-0.414498	-0.300748	-0.315558	-0.457262	-0.433751	-0.224584	-0.323919	-0.42437	-0.285849	-0.465485	-0.384818	-0.514496	-0.423373	-0.197135	-0.287869	-0.341532	-0.342038	-0.270265	-0.158349	-0.446061	-0.437517	-0.397651	-0.350724	-0.402112	-0.224724	-0.23832	-0.287426	-0.272976	-0.157715	-0.115342	-0.35167	-0.431406	-0.290489	-0.286646	-0.348755	-0.311744	-0.151234	-0.144749	-0.268779	-0.369099	-0.278676	-0.311483	-0.453372	-0.375767	-0.308094	-0.445382	-0.280986	-0.36279
Mtr.4966.1.S1_s_at	-0.255492	-0.315826	-0.186166	-0.205377	-0.212524	-0.267828	-0.176639	-0.170796	-0.276245	-0.182019	-0.385337	-0.313869	-0.34772	-0.290584	-0.148565	-0.152545	-0.1539	-0.139304	-0.099178	-0.0939186	-0.276487	-0.258174	-0.237284	-0.189722	-0.204056	-0.0938646	-0.096558	-0.163162	-0.167592	-0.132775	-0.115577	-0.229676	-0.252773	-0.18732	-0.193916	-0.176286	-0.216165	-0.121487	-0.109897	-0.205953	-0.21565	-0.192584	-0.225994	-0.350604	-0.261142	-0.128558	-0.363377	-0.207913	-0.208694
Mtr.28568.1.S1_at	-0.524811	-0.569863	-0.410209	-0.432517	-0.492624	-0.603121	-0.186742	-0.411681	-0.334576	-0.390525	-0.714526	-0.692182	-0.533475	-1.02888	-0.312493	-0.633639	-0.872097	-0.829125	-0.682242	-0.449997	-0.631924	-0.652635	-0.538039	-0.47528	-0.791433	-0.537061	-0.545166	-0.377476	-0.369254	-0.196446	-0.154744	-0.703061	-1.00559	-0.254992	-0.244765	-0.658233	-0.473707	-0.164832	-0.145736	-0.230214	-0.300873	-0.393471	-0.466127	-0.599621	-0.582358	-0.707079	-0.668846	-0.428267	-0.60314
Mtr.8411.1.S1_at	-0.46295	-0.548363	-0.348047	-0.426263	-0.637291	-0.419631	-0.332462	-0.348925	-0.508581	-0.441568	-0.986534	-0.808681	-0.630357	-1.00851	-0.274531	-0.653158	-0.65841	-0.70139	-0.654557	-0.483935	-0.524426	-0.467905	-0.325134	-0.419155	-0.747581	-0.562588	-0.557751	-0.560681	-0.591258	-0.308406	-0.281391	-0.925401	-0.945687	-0.462066	-0.431837	-0.57635	-0.414419	-0.294511	-0.300113	-0.166622	-0.491508	-0.456581	-0.464739	-0.52583	-0.614436	-0.659494	-1.00883	-0.491086	-0.672226
Mtr.48296.1.S1_at	-0.139507	-0.111353	-0.191825	-0.216783	-0.423683	-0.276331	-0.193728	-0.217207	-0.382559	-0.277008	-0.115463	-0.323582	-0.117467	-0.236473	-0.128691	-0.196052	-0.483396	-0.501342	-0.596474	-0.355699	-0.0955274	-0.0957702	-0.100559	-0.0589243	-0.242883	-0.298736	-0.266038	-0.27316	-0.310468	-0.223258	-0.211272	-0.526344	-0.539871	-0.311433	-0.29159	-0.134093	-0.0715456	-0.25079	-0.267333	-0.121681	-0.351535	-0.288036	-0.289957	-0.360233	-0.37675	-0.220418	-0.295093	-0.314665	-0.475511
Mtr.10652.1.S1_at	-0.495857	-0.553783	-0.218299	-0.206457	-0.115286	-0.247213	-0.0948272	-0.340176	-0.569589	-0.220675	-0.526834	-0.248605	-0.717666	-0.422454	-0.40321	-0.329073	-0.292989	-0.192319	-0.135185	-0.0850608	-0.523756	-0.49804	-0.394994	-0.419413	-0.357173	-0.172202	-0.0867952	-0.0508484	-0.0926849	-0.0642012	-0.0379538	-0.134335	-0.285372	-0.12803	-0.129139	-0.315929	-0.349777	-0.00570379	-0.0027372	-0.425924	-0.111303	-0.117595	-0.175634	-0.606126	-0.490581	-0.245681	-0.510822	-0.136421	-0.148235
Mtr.35741.1.S1_at	-0.287929	-0.270555	-0.3126	-0.331776	-0.449755	-0.433005	-0.0248861	-0.318782	-0.451637	-0.26774	-0.393854	-0.141529	-0.403042	-0.427861	-0.180357	-0.264248	-0.350439	-0.393374	-0.350585	-0.162546	-0.397456	-0.399958	-0.360804	-0.318463	-0.42596	-0.203583	-0.287549	-0.183422	-0.153715	-0.010224	0.000851785	-0.180478	-0.250854	-0.15341	-0.138133	-0.331839	-0.259638	-0.0944591	-0.089561	-0.162346	-0.251312	-0.205428	-0.212791	-0.415355	-0.332485	-0.302064	-0.336888	-0.186765	-0.336662
Mtr.27133.1.S1_at	-0.166961	-0.224742	-0.0635473	-0.0953963	-0.212748	-0.11926	-0.215877	-0.161496	-0.249251	-0.13996	-0.381349	-0.424602	-0.290896	-0.368256	-0.186586	-0.218778	-0.293698	-0.261586	-0.290438	-0.228881	-0.165452	-0.148404	-0.119999	-0.139508	-0.179853	-0.204516	-0.13888	-0.207775	-0.25351	-0.219025	-0.19269	-0.415531	-0.425147	-0.21634	-0.210694	-0.135661	-0.161143	-0.146281	-0.158859	-0.167439	-0.189712	-0.162549	-0.18447	-0.350466	-0.378497	-0.187388	-0.400121	-0.238729	-0.282769
Mtr.10190.1.S1_at	-0.260268	-0.262715	-0.165552	-0.21852	-0.465303	-0.100623	-0.273002	-0.246199	-0.501723	-0.293545	-0.495642	-0.501712	-0.489303	-0.191998	-0.147152	-0.242267	-0.275056	-0.294327	-0.439761	-0.244864	-0.146265	-0.0777255	-0.0357474	-0.174252	-0.249859	-0.314284	-0.305616	-0.424849	-0.474049	-0.248191	-0.239539	-0.706919	-0.490984	-0.406723	-0.383455	-0.134698	-0.139964	-0.259943	-0.314374	-0.167759	-0.470691	-0.252174	-0.23636	-0.289547	-0.425924	-0.242985	-0.742808	-0.31616	-0.475436
Mtr.38762.1.S1_at	-0.286518	-0.288684	-0.257737	-0.288495	-0.588648	-0.353251	-0.538031	-0.324562	-0.516889	-0.36602	-0.497289	-0.781923	-0.483615	-0.47299	-0.167479	-0.270499	-0.741403	-0.674987	-0.71387	-0.397116	-0.177027	-0.18448	-0.169231	-0.10435	-0.313294	-0.410232	-0.371786	-0.647831	-0.67145	-0.469702	-0.421834	-0.893573	-0.95788	-0.594789	-0.576622	-0.275441	-0.208562	-0.466454	-0.486763	-0.130397	-0.638532	-0.335936	-0.407531	-0.404463	-0.408217	-0.382327	-0.695288	-0.593277	-0.727602
Mtr.22076.1.S1_at	-0.405624	-0.338567	-0.391165	-0.463749	-0.731591	-0.596749	-0.291281	-0.411077	-0.65707	-0.42798	-0.738108	-0.480057	-0.613434	-0.704532	-0.293001	-0.405366	-0.668824	-0.657084	-0.760223	-0.432993	-0.342826	-0.359349	-0.358718	-0.237586	-0.431711	-0.344585	-0.366485	-0.378765	-0.441778	-0.300041	-0.274758	-0.669875	-0.647247	-0.420143	-0.411852	-0.311157	-0.368649	-0.336779	-0.369596	-0.30697	-0.541534	-0.317669	-0.346682	-0.766951	-0.661039	-0.353881	-0.681734	-0.334248	-0.599848
Mtr.9429.1.S1_at	-0.39875	-0.4046	-0.189514	-0.245152	-0.233686	-0.293192	-0.0796117	-0.244272	-0.398505	-0.135415	-0.676137	-0.24603	-0.540768	-0.606359	-0.335447	-0.330348	-0.334869	-0.24886	-0.208427	-0.191106	-0.449353	-0.438393	-0.392653	-0.346394	-0.404742	-0.159489	-0.136837	-0.0715121	-0.0576143	-0.104261	-0.0670734	-0.101378	-0.152507	-0.0458695	-0.0439141	-0.288073	-0.348231	-0.024986	-0.037262	-0.322246	-0.0710316	-0.114655	-0.126947	-0.587539	-0.509873	-0.269042	-0.305719	-0.137436	-0.11303
Mtr.42251.1.S1_at	-0.26247	-0.440087	-0.192345	-0.187825	-0.294863	-0.28467	-0.257855	-0.430398	-0.570924	-0.344057	-0.480172	-0.557286	-0.516246	-0.616159	-0.202941	-0.214456	-0.615674	-0.580519	-0.568477	-0.10214	-0.322495	-0.305515	-0.266587	-0.203265	-0.156808	-0.246786	-0.205922	-0.382265	-0.446965	-0.218902	-0.192389	-0.602094	-0.728974	-0.384014	-0.36756	-0.369734	-0.386066	-0.233257	-0.21967	-0.166901	-0.411916	-0.207616	-0.279729	-0.487605	-0.343769	-0.301729	-0.725824	-0.261263	-0.551525
Mtr.34810.1.S1_at	-0.3599	-0.465604	-0.281199	-0.402914	-0.765412	-0.260249	-0.533826	-0.374182	-0.721965	-0.531928	-0.957186	-0.799908	-0.645078	-0.549746	-0.176912	-0.411037	-0.54364	-0.578854	-0.74011	-0.434646	-0.251813	-0.144391	-0.0588547	-0.165425	-0.455398	-0.458666	-0.430206	-0.725462	-0.781449	-0.476037	-0.483512	-1.07572	-0.863275	-0.662677	-0.630772	-0.289897	-0.334275	-0.490388	-0.497165	-0.14276	-0.709257	-0.434071	-0.43946	-0.429446	-0.487017	-0.380191	-1.09674	-0.545263	-0.769109
Mtr.38526.1.S1_at	-0.326815	-0.406729	-0.209054	-0.3081	-0.564716	-0.175178	-0.360569	-0.421709	-0.677723	-0.460733	-0.589471	-0.634458	-0.584278	-0.390739	-0.183311	-0.332622	-0.43731	-0.545952	-0.656528	-0.362111	-0.254824	-0.183558	-0.0798851	-0.230541	-0.372171	-0.358838	-0.370136	-0.531986	-0.55373	-0.354365	-0.349004	-0.863501	-0.720191	-0.471818	-0.418244	-0.197714	-0.263748	-0.339653	-0.357284	-0.182606	-0.526688	-0.412497	-0.391161	-0.519119	-0.489293	-0.280459	-0.787535	-0.432278	-0.627826
Mtr.41404.1.S1_at	-0.431824	-0.458147	-0.296264	-0.310823	-0.472761	-0.578031	-0.267343	-0.593358	-0.438275	-0.529524	-0.455405	-0.624156	-0.399462	-0.586724	-0.242913	-0.292628	-0.876716	-0.789756	-0.774878	-0.325292	-0.367691	-0.406908	-0.373814	-0.153072	-0.374049	-0.330064	-0.352962	-0.409848	-0.426628	-0.248181	-0.232414	-0.689321	-1.0104	-0.317637	-0.318275	-0.399489	-0.390619	-0.274239	-0.282951	-0.263639	-0.426026	-0.384869	-0.489434	-0.641813	-0.556438	-0.389354	-0.455779	-0.426077	-0.592077
Mtr.24270.1.S1_s_at	-0.132167	-0.158352	-0.151375	-0.188312	-0.30991	-0.167165	-0.237681	-0.143397	-0.178211	-0.151311	-0.227486	-0.51373	-0.129065	-0.569153	-0.067361	-0.235331	-0.447968	-0.44447	-0.465905	-0.275462	-0.0977498	-0.0932642	-0.0983773	-0.0751878	-0.178845	-0.257613	-0.203061	-0.291532	-0.331805	-0.263787	-0.23261	-0.565605	-0.580728	-0.259356	-0.255647	-0.172726	-0.227581	-0.213871	-0.213803	-0.0765506	-0.2609	-0.170389	-0.184551	-0.18073	-0.116509	-0.228322	-0.348144	-0.25305	-0.434293
Mtr.28699.1.S1_s_at	-0.153806	-0.163852	-0.160223	-0.215189	-0.360817	-0.187213	-0.239283	-0.147762	-0.206989	-0.186245	-0.252967	-0.5202	-0.141557	-0.528443	-0.0724356	-0.235224	-0.427629	-0.43158	-0.481207	-0.275969	-0.100852	-0.090224	-0.0953781	-0.073118	-0.189355	-0.262995	-0.228583	-0.306549	-0.347511	-0.252088	-0.228753	-0.603904	-0.587681	-0.265307	-0.261958	-0.169007	-0.221	-0.227251	-0.237224	-0.0849792	-0.304048	-0.192005	-0.205711	-0.201599	-0.136425	-0.233422	-0.408619	-0.269736	-0.461648
Mtr.12392.1.S1_at	-0.296564	-0.382145	-0.121025	-0.123198	-0.205448	-0.216567	-0.171858	-0.236413	-0.476849	-0.129873	-0.56929	-0.432829	-0.51491	-0.643308	-0.32002	-0.267121	-0.423881	-0.346753	-0.333234	-0.199227	-0.375693	-0.361008	-0.320893	-0.325043	-0.282345	-0.246592	-0.176918	-0.182783	-0.235024	-0.154471	-0.119518	-0.330927	-0.392591	-0.22833	-0.212555	-0.284681	-0.209253	-0.155326	-0.180613	-0.293991	-0.180678	-0.162846	-0.179571	-0.590597	-0.548324	-0.271999	-0.536792	-0.229134	-0.300209
Mtr.38588.1.S1_at	-0.33862	-0.293464	-0.265024	-0.23756	-0.483522	-0.42144	-0.0946027	-0.527073	-0.622946	-0.32761	-0.493481	-0.228504	-0.678095	-0.639983	-0.35856	-0.355432	-0.56634	-0.510576	-0.566402	-0.284376	-0.374813	-0.382592	-0.362108	-0.280434	-0.331647	-0.262968	-0.219406	-0.16227	-0.237622	-0.112511	-0.0838336	-0.396982	-0.544302	-0.236841	-0.222515	-0.22961	-0.375136	-0.138633	-0.125834	-0.326558	-0.312336	-0.21154	-0.266425	-0.756442	-0.549927	-0.29558	-0.528138	-0.221264	-0.445474
	-49.7188	-55.4274	-35.051	-39.5691	-63.5814	-48.5578	-36.4773	-48.0551	-79.8292	-42.9684	-80.2487	-67.3274	-77.417	-77.1271	-38.2527	-46.3431	-70.2481	-66.9595	-69.6024	-39.3974	-51.9965	-49.5596	-43.3899	-40.0155	-51.1321	-41.8163	-36.2233	-45.8478	-50.7771	-32.6502	-28.4898	-74.8106	-79.064	-47.5362	-45.2723	-42.181	-43.407	-31.5311	-32.0144	-37.7945	-54.8773	-36.2808	-40.9303	-77.3889	-66.9608	-44.8309	-84.9595	-44.9031	-65.1652
	-0.297718	-0.3319	-0.209886	-0.236941	-0.380727	-0.290765	-0.218427	-0.287755	-0.478019	-0.257296	-0.480531	-0.403158	-0.463575	-0.461839	-0.229058	-0.277504	-0.420648	-0.400955	-0.416781	-0.235912	-0.311356	-0.296764	-0.25982	-0.239614	-0.30618	-0.250397	-0.216906	-0.274538	-0.304054	-0.19551	-0.170598	-0.447968	-0.473437	-0.284648	-0.271092	-0.252581	-0.259922	-0.188809	-0.191703	-0.226314	-0.328606	-0.21725	-0.245092	-0.463406	-0.400963	-0.268448	-0.50874	-0.268881	-0.390211
[truncated: 120 more columns]
