# Supplementary material for: Cleaning the Medicago Microarray Database to Improve Gene Function Analysis
Source: Plants (Basel). 2021 Jun 18;10(6):1240. doi: 10.3390/plants10061240 (PMC8234645; doi:10.3390/plants10061240)
Supplement: Supplementary file 1 [file plants-10-01240-s001.zip › Table S16_Marzorati-bHLH-Linear-Pearson.xlsx]

## Sheet: bHLH Linear Original A
Table S16 A: Linear Pearson correlation coefficient for bHLH genes using the original dataset
	Mtr.45454.1.S1_at	Mtr.33494.1.S1_at	Mtr.1566.1.S1_at	Mtr.1885.1.S1_at	Mtr.11703.1.S1_at	Mtr.38780.1.S1_at	Mtr.50163.1.S1_at	Mtr.23988.1.S1_at	Mtr.39288.1.S1_at	Mtr.45444.1.S1_at	Mtr.19560.1.S1_at	Mtr.42299.1.S1_at	Mtr.43328.1.S1_at	Mtr.9143.1.S1_at	Mtr.22479.1.S1_at	Mtr.21313.1.S1_at	Mtr.38605.1.S1_at	Mtr.5576.1.S1_s_at	Mtr.9848.1.S1_at	Mtr.24842.1.S1_at	Mtr.27377.1.S1_at	Mtr.27377.1.S1_s_at	Mtr.41865.1.S1_at	Mtr.41928.1.S1_at	Mtr.49670.1.S1_at	Mtr.27247.1.S1_at	Mtr.43615.1.S1_at	Mtr.25887.1.S1_at	Mtr.7448.1.S1_s_at	Mtr.25885.1.S1_s_at	Mtr.35725.1.S1_at	Mtr.12342.1.S1_at	Mtr.32218.1.S1_s_at	Mtr.16587.1.S1_at	Mtr.4545.1.S1_s_at	Mtr.28002.1.S1_at	Mtr.48694.1.S1_at	Mtr.37926.1.S1_at	Mtr.8894.1.S1_at	Mtr.44201.1.S1_at	Mtr.51379.1.S1_at	Mtr.22854.1.S1_at	Mtr.33275.1.S1_s_at	Mtr.15712.1.S1_at	Mtr.15713.1.S1_at	Mtr.9990.1.S1_at	Mtr.12429.1.S1_at	Mtr.5024.1.S1_at	Mtr.43459.1.S1_at
Mtr.45454.1.S1_at	1	0.492736	0.0596992	0.0638358	-0.104298	0.00775219	-0.0834925	-0.00935359	0.121764	-0.0665765	0.165299	-0.071265	0.339661	0.00279829	0.0781915	0.176843	-0.143201	-0.189793	-0.189699	-0.132319	0.247869	0.204092	0.167032	0.282009	0.207293	-0.087134	-0.185602	-0.200961	-0.213007	-0.102685	-0.107455	-0.196202	-0.154637	-0.191638	-0.179283	0.0903113	0.217661	-0.130088	-0.118318	0.241854	-0.153032	-0.106328	-0.0918736	0.0896941	0.056285	-0.0496685	0.100145	-0.0687716	-0.197541
Mtr.33494.1.S1_at	0.492736	1	-0.0863753	-0.0767176	-0.236299	-0.067669	-0.0626767	-0.0107677	0.174914	-0.0583518	0.286637	-1.04802e-05	0.283523	0.0538966	0.0510696	0.0772557	-0.179571	-0.219753	-0.247532	-0.18368	0.612254	0.391227	0.265498	0.604375	0.202718	-0.116846	-0.231414	-0.206039	-0.197779	-0.125874	-0.130935	-0.190715	-0.137609	-0.178559	-0.162684	0.201173	0.0990569	-0.15919	-0.150157	0.214737	-0.187396	-0.0993399	-0.0822767	0.0581598	0.0609602	-0.0450252	0.292578	-0.112158	-0.257127
Mtr.1566.1.S1_at	0.0596992	-0.0863753	1	0.919576	0.514042	0.160359	-0.132296	0.050799	0.118999	0.149624	0.0852929	-0.252897	-0.0283668	0.129118	-0.101317	0.213817	0.151857	0.166655	0.21011	-0.0221991	-0.131615	-0.124745	-0.103363	-0.0890779	0.375396	0.163809	0.180143	-0.0399754	-0.0579356	-0.0541455	-0.0247411	-0.0493893	-0.117699	0.227946	0.190222	0.0917745	0.25059	0.289519	0.244441	-0.0936805	0.0905063	0.0901334	0.0410016	-0.050791	-0.0293194	0.213696	0.188273	0.0750742	0.22773
Mtr.1885.1.S1_at	0.0638358	-0.0767176	0.919576	1	0.552227	0.0434365	-0.135372	0.0697108	0.168599	0.157319	0.0637047	-0.281169	-0.00484209	0.0610051	-0.122582	0.208422	0.072687	0.106922	0.168618	0.00652483	-0.178645	-0.19174	-0.160972	-0.0934849	0.407308	0.18036	0.223796	-0.0105669	-0.0614926	-0.0051689	0.0353624	-0.0196332	-0.194695	0.244193	0.182906	0.0229269	0.164144	0.346346	0.381088	-0.098369	0.147421	0.135615	0.0335117	-0.0316203	0.0353771	0.141695	0.205839	0.0656331	0.248577
Mtr.11703.1.S1_at	-0.104298	-0.236299	0.514042	0.552227	1	0.164832	-0.055011	0.155591	0.181597	0.169084	0.213613	-0.0756863	-0.0569986	0.0947408	-0.217455	0.297926	0.00355289	0.113935	0.237323	0.156342	-0.164775	-0.103797	-0.121651	-0.050776	0.478435	0.276146	0.337819	0.277299	0.168326	0.137096	0.210185	0.317617	0.0244572	0.392647	0.321946	-0.0664411	0.0719211	0.269112	0.282772	-0.129274	0.270809	0.195404	0.0978021	-0.0709628	0.0243424	0.246862	0.24324	0.175144	0.36441
Mtr.38780.1.S1_at	0.00775219	-0.067669	0.160359	0.0434365	0.164832	1	-0.0815618	-0.0148409	-0.115996	-0.05352	0.0678017	-0.0393646	-0.0766479	0.0482231	-0.077148	-0.0600162	0.0767795	-0.0177292	0.388143	-0.0946438	0.0719664	0.177826	0.168417	-0.00353032	0.00481797	-0.111376	-0.0358179	-0.0800192	-0.0574867	-0.0243247	0.0573885	-0.142425	0.0153293	-0.110385	-0.0883637	0.0545797	0.087716	0.0229261	0.0242082	-0.0423235	-0.0361263	-0.0388604	-0.0357462	0.185558	0.142437	0.0369406	-0.167312	0.00688819	-0.0376583
Mtr.50163.1.S1_at	-0.0834925	-0.0626767	-0.132296	-0.135372	-0.055011	-0.0815618	1	-0.0729882	-0.0313039	-0.0556422	0.0493744	0.0711019	-0.0372157	-0.173111	-0.0543154	-0.159662	-0.111557	-0.123248	-0.100326	-0.0756485	-0.12344	-0.120351	-0.108012	-0.12555	-0.203613	-0.0737283	-0.134476	0.600172	0.439785	0.360852	0.254596	0.278155	0.0354567	0.340818	0.324611	-0.119433	-0.0681958	0.122468	0.118442	-0.061207	0.343745	-0.0739236	-0.068467	-0.0996534	-0.0550476	-0.156807	0.142992	0.10437	-0.0137499
Mtr.23988.1.S1_at	-0.00935359	-0.0107677	0.050799	0.0697108	0.155591	-0.0148409	-0.0729882	1	0.195815	0.17296	0.0821267	-0.107372	0.0293425	-0.0616988	-0.0451459	0.0353392	0.0796236	0.0884334	0.0439043	-0.0743415	-0.101122	-0.103601	-0.101606	-0.101412	-0.170143	-0.0570019	-0.0862505	-0.123599	-0.0925767	-0.0899133	-0.0835783	-0.0423415	0.0607935	0.0290864	0.0352164	-0.078689	0.0123302	-0.0960275	-0.0895678	0.00207105	-0.0846243	0.0993486	0.119639	0.033003	0.0199452	-0.125417	0.0188851	-0.103607	0.0702757
Mtr.39288.1.S1_at	0.121764	0.174914	0.118999	0.168599	0.181597	-0.115996	-0.0313039	0.195815	1	0.25529	0.390571	0.0931906	0.287223	0.0984992	0.194393	-0.0128572	0.0357974	0.0774724	0.0415755	-0.0702872	0.262277	0.213651	0.21389	0.297605	0.045588	0.0409775	0.0242462	0.026035	-0.0139004	0.0427749	0.0619415	-0.0071507	-0.150876	-0.0111331	-0.0388135	0.151538	-0.0188682	0.0453259	0.0359306	0.219374	0.114506	0.226763	0.185094	0.118802	0.0680609	-0.0564759	0.318246	0.0177442	0.0149442
Mtr.45444.1.S1_at	-0.0665765	-0.0583518	0.149624	0.157319	0.169084	-0.05352	-0.0556422	0.17296	0.25529	1	0.0450792	-0.0212818	-0.0346802	-0.0698861	-0.0698513	0.0283082	0.109657	0.171195	0.154932	-0.0446743	-0.128537	-0.143832	-0.133079	-0.147179	-0.041185	0.00479831	0.0248899	-0.0166254	0.0167406	-0.0214029	-0.00338623	0.104761	0.119892	0.0252937	0.026192	0.0488699	0.164033	-0.0297689	-0.00513582	-0.067478	0.247607	0.703	0.734319	-0.0277797	0.0222246	-0.00436776	-0.00482871	0.00735487	0.0105085
Mtr.19560.1.S1_at	0.165299	0.286637	0.0852929	0.0637047	0.213613	0.0678017	0.0493744	0.0821267	0.390571	0.0450792	1	0.126594	0.420156	0.46281	0.275202	0.284482	-0.145423	-0.131528	-0.0707636	0.00141385	0.444066	0.411845	0.369341	0.399373	0.36875	0.0227591	0.017194	0.0599831	0.0124321	0.0436483	0.023855	0.0866677	-0.0689094	0.0146763	0.010034	0.221711	0.272426	-0.0220762	-0.0869096	0.0783959	-0.0162294	0.0322587	0.0263306	0.176492	0.0384772	0.213484	0.574653	0.0303672	0.0648355
Mtr.42299.1.S1_at	-0.071265	-1.04802e-05	-0.252897	-0.281169	-0.0756863	-0.0393646	0.0711019	-0.107372	0.0931906	-0.0212818	0.126594	1	-0.0297714	0.108698	-0.131558	-0.0705041	0.0766262	0.114068	0.0527013	0.128883	0.229879	0.317808	0.269846	0.115936	-0.144664	0.121858	0.220113	0.262211	0.367956	0.0625545	0.0339217	0.347123	0.322324	0.0876041	0.10572	0.0647628	-0.084616	-0.0522471	-0.0746067	-0.112616	0.177955	-0.0221671	0.00540183	-0.0672686	-0.0459994	0.178631	0.207509	0.0114225	0.191136
Mtr.43328.1.S1_at	0.339661	0.283523	-0.0283668	-0.00484209	-0.0569986	-0.0766479	-0.0372157	0.0293425	0.287223	-0.0346802	0.420156	-0.0297714	1	0.00557994	0.376533	0.2138	-0.266567	-0.272817	-0.261157	-0.135442	0.298403	0.263259	0.206449	0.344489	0.111729	-0.0950375	-0.17307	-0.111778	-0.0987115	-0.127581	-0.140045	-0.134863	-0.193496	-0.0502298	-0.0571774	-0.0246614	0.0806274	-0.133952	-0.145543	0.225181	-0.105432	-0.109304	-0.108596	0.134448	0.0381031	-0.055338	0.244376	-0.134734	-0.141471
Mtr.9143.1.S1_at	0.00279829	0.0538966	0.129118	0.0610051	0.0947408	0.0482231	-0.173111	-0.0616988	0.0984992	-0.0698861	0.46281	0.108698	0.00557994	1	-0.0012968	0.387456	0.250122	0.278999	0.165918	0.221827	0.222675	0.216828	0.242424	0.180761	0.436374	0.20262	0.249011	-0.175005	-0.0476116	-0.143379	-0.14652	0.123759	0.165247	-0.105151	-0.0971561	0.374686	0.373302	-0.0078645	-0.0761584	0.0220392	-0.151334	-0.0525919	-0.04254	0.0784208	-0.00867167	0.544121	0.35591	-0.00428442	0.210585
Mtr.22479.1.S1_at	0.0781915	0.0510696	-0.101317	-0.122582	-0.217455	-0.077148	-0.0543154	-0.0451459	0.194393	-0.0698513	0.275202	-0.131558	0.376533	-0.0012968	1	0.0114758	-0.0888312	-0.120268	-0.117584	-0.0879522	0.130088	0.0932753	0.147587	0.0964074	-0.0976023	-0.118766	-0.216283	-0.195348	-0.18358	-0.114117	-0.119739	-0.243245	-0.206522	-0.136263	-0.128449	0.00560327	-0.0346846	-0.128673	-0.13388	0.155666	-0.179885	-0.112178	-0.089985	0.407053	0.188648	-0.12965	0.0107072	-0.0980251	-0.234697
Mtr.21313.1.S1_at	0.176843	0.0772557	0.213817	0.208422	0.297926	-0.0600162	-0.159662	0.0353392	-0.0128572	0.0283082	0.284482	-0.0705041	0.2138	0.387456	0.0114758	1	0.00641356	0.0654308	0.162696	0.481547	-0.00910878	-0.0653594	-0.0893714	0.132285	0.500989	0.437059	0.359916	-0.0862071	0.0281366	-0.0381822	0.0226814	0.363235	0.139333	-0.00375086	-0.0482554	0.0939395	0.259363	-0.00186894	-0.00663455	-0.00548776	-0.154788	0.00453765	-0.0503431	-0.011975	0.0302627	0.522003	0.334671	0.0178259	0.241787
Mtr.38605.1.S1_at	-0.143201	-0.179571	0.151857	0.072687	0.00355289	0.0767795	-0.111557	0.0796236	0.0357974	0.109657	-0.145423	0.0766262	-0.266567	0.250122	-0.0888312	0.00641356	1	0.913683	0.643855	0.112595	-0.196797	-0.145774	-0.121072	-0.245887	-0.0370128	0.257166	0.18305	-0.106183	0.00614347	-0.0539207	-0.0299115	0.0796903	0.528464	-0.121249	-0.100469	0.186184	-0.000880441	0.117094	0.0680456	-0.178939	-0.0363505	0.121444	0.252165	0.0134868	-0.0103602	0.3047	-0.0748369	0.060714	0.152658
Mtr.5576.1.S1_s_at	-0.189793	-0.219753	0.166655	0.106922	0.113935	-0.0177292	-0.123248	0.0884334	0.0774724	0.171195	-0.131528	0.114068	-0.272817	0.278999	-0.120268	0.0654308	0.913683	1	0.60943	0.226081	-0.241668	-0.19058	-0.176345	-0.252434	0.0211578	0.265042	0.271165	-0.0552584	0.0315676	-0.00596953	0.00756639	0.184456	0.563641	-0.0665214	-0.0570201	0.18366	-0.0101209	0.130279	0.0460427	-0.225091	-0.0146586	0.199084	0.277989	-0.0625108	-0.0664091	0.315475	0.0156172	0.0709814	0.252255
Mtr.9848.1.S1_at	-0.189699	-0.247532	0.21011	0.168618	0.237323	0.388143	-0.100326	0.0439043	0.0415755	0.154932	-0.0707636	0.0527013	-0.261157	0.165918	-0.117584	0.162696	0.643855	0.60943	1	0.338887	-0.316989	-0.285133	-0.271479	-0.296867	0.0660881	0.367791	0.354842	0.00560927	0.182963	0.0556259	0.141252	0.313897	0.355625	0.000315564	-0.00892573	0.0719646	-0.0265641	0.222465	0.207695	-0.21857	0.00277934	0.196113	0.248321	0.0933204	0.139777	0.313666	-0.0126496	0.0945598	0.276208
Mtr.24842.1.S1_at	-0.132319	-0.18368	-0.0221991	0.00652483	0.156342	-0.0946438	-0.0756485	-0.0743415	-0.0702872	-0.0446743	0.00141385	0.128883	-0.135442	0.221827	-0.0879522	0.481547	0.112595	0.226081	0.338887	1	-0.280029	-0.295861	-0.287725	-0.187422	0.182223	0.617403	0.62031	0.197896	0.30565	0.310855	0.332216	0.680328	0.42356	0.108543	0.083118	-0.119301	-0.167626	0.115763	0.0633202	-0.128601	-0.0689476	-0.00353491	-0.0345791	-0.0714109	0.00507943	0.382651	0.215544	0.0873134	0.488451
Mtr.27377.1.S1_at	0.247869	0.612254	-0.131615	-0.178645	-0.164775	0.0719664	-0.12344	-0.101122	0.262277	-0.128537	0.444066	0.229879	0.298403	0.222675	0.130088	-0.00910878	-0.196797	-0.241668	-0.316989	-0.280029	1	0.909396	0.816315	0.833429	0.204878	-0.171718	-0.211389	-0.221923	-0.263421	-0.188155	-0.195562	-0.289827	-0.153598	-0.289016	-0.272541	0.320983	0.164691	-0.249563	-0.262654	0.245241	-0.190645	-0.18362	-0.144333	0.0750894	0.00516018	0.0963414	0.214743	-0.138008	-0.26426
Mtr.27377.1.S1_s_at	0.204092	0.391227	-0.124745	-0.19174	-0.103797	0.177826	-0.120351	-0.103601	0.213651	-0.143832	0.411845	0.317808	0.263259	0.216828	0.0932753	-0.0653594	-0.145774	-0.19058	-0.285133	-0.295861	0.909396	1	0.914857	0.732881	0.161018	-0.194679	-0.187679	-0.190258	-0.248965	-0.192159	-0.202517	-0.311759	-0.11796	-0.303581	-0.285619	0.29154	0.188236	-0.261469	-0.288075	0.206068	-0.137638	-0.204655	-0.151833	0.0853423	0.00395512	0.109742	0.080788	-0.151262	-0.229088
Mtr.41865.1.S1_at	0.167032	0.265498	-0.103363	-0.160972	-0.121651	0.168417	-0.108012	-0.101606	0.21389	-0.133079	0.369341	0.269846	0.206449	0.242424	0.147587	-0.0893714	-0.121072	-0.176345	-0.271479	-0.287725	0.816315	0.914857	1	0.564718	0.14422	-0.204733	-0.185603	-0.183168	-0.239788	-0.175566	-0.196091	-0.332183	-0.155548	-0.28226	-0.260223	0.334902	0.183988	-0.229557	-0.256199	0.160125	-0.13237	-0.185131	-0.13545	0.0990959	-0.00856261	0.109559	-0.00454312	-0.141028	-0.218503
Mtr.41928.1.S1_at	0.282009	0.604375	-0.0890779	-0.0934849	-0.050776	-0.00353032	-0.12555	-0.101412	0.297605	-0.147179	0.399373	0.115936	0.344489	0.180761	0.0964074	0.132285	-0.245887	-0.252434	-0.296867	-0.187422	0.833429	0.732881	0.564718	1	0.31418	-0.0766742	-0.147317	-0.198846	-0.238604	-0.131826	-0.101132	-0.210791	-0.209693	-0.261836	-0.267419	0.195376	0.169181	-0.157725	-0.1432	0.372074	-0.221303	-0.171172	-0.185909	0.0774322	0.0227452	0.0537574	0.238807	-0.0990066	-0.207157
Mtr.49670.1.S1_at	0.207293	0.202718	0.375396	0.407308	0.478435	0.00481797	-0.203613	-0.170143	0.045588	-0.041185	0.36875	-0.144664	0.111729	0.436374	-0.0976023	0.500989	-0.0370128	0.0211578	0.0660881	0.182223	0.204878	0.161018	0.14422	0.31418	1	0.361001	0.299168	-0.0426947	-0.0677466	0.0289207	0.0908562	0.142422	-0.059494	0.0155437	-0.024576	0.155886	0.232984	0.159166	0.151172	0.0769074	-0.0529454	0.0353618	-0.0516531	-0.0696533	-0.00197768	0.449076	0.315775	0.153286	0.172398
Mtr.27247.1.S1_at	-0.087134	-0.116846	0.163809	0.18036	0.276146	-0.111376	-0.0737283	-0.0570019	0.0409775	0.00479831	0.0227591	0.121858	-0.0950375	0.20262	-0.118766	0.437059	0.257166	0.265042	0.367791	0.617403	-0.171718	-0.194679	-0.204733	-0.0766742	0.361001	1	0.73136	0.164341	0.300231	0.143022	0.192202	0.536614	0.308211	0.163812	0.114888	-0.0019554	-0.0807891	0.174123	0.191423	-0.116315	0.0793855	0.0665294	0.015874	-0.106841	0.0276004	0.560753	0.254061	0.286298	0.490542
Mtr.43615.1.S1_at	-0.185602	-0.231414	0.180143	0.223796	0.337819	-0.0358179	-0.134476	-0.0862505	0.0242462	0.0248899	0.017194	0.220113	-0.17307	0.249011	-0.216283	0.359916	0.18305	0.271165	0.354842	0.62031	-0.211389	-0.187679	-0.185603	-0.147317	0.299168	0.73136	1	0.180269	0.291038	0.121365	0.176839	0.583079	0.359668	0.155802	0.111881	0.01468	-0.115686	0.240551	0.255924	-0.219848	0.206502	0.191823	0.100804	-0.0969855	0.0455607	0.527635	0.347212	0.307089	0.719866
Mtr.25887.1.S1_at	-0.200961	-0.206039	-0.0399754	-0.0105669	0.277299	-0.0800192	0.600172	-0.123599	0.026035	-0.0166254	0.0599831	0.262211	-0.111778	-0.175005	-0.195348	-0.0862071	-0.106183	-0.0552584	0.00560927	0.197896	-0.221923	-0.190258	-0.183168	-0.198846	-0.0426947	0.164341	0.180269	1	0.72885	0.680319	0.636325	0.557269	0.170132	0.647311	0.598199	-0.191625	-0.164475	0.336987	0.328833	-0.205844	0.575935	0.0963322	0.0451227	-0.179553	-0.0744089	-0.0199914	0.259702	0.32473	0.28716
Mtr.7448.1.S1_s_at	-0.213007	-0.197779	-0.0579356	-0.0614926	0.168326	-0.0574867	0.439785	-0.0925767	-0.0139004	0.0167406	0.0124321	0.367956	-0.0987115	-0.0476116	-0.18358	0.0281366	0.00614347	0.0315676	0.182963	0.30565	-0.263421	-0.248965	-0.239788	-0.238604	-0.0677466	0.300231	0.291038	0.72885	1	0.296917	0.280288	0.709011	0.325449	0.700467	0.677611	-0.156484	-0.150016	0.382003	0.387507	-0.199323	0.516304	0.0676376	0.0609083	-0.178493	-0.0738349	0.106238	0.329113	0.167235	0.388884
Mtr.25885.1.S1_s_at	-0.102685	-0.125874	-0.0541455	-0.0051689	0.137096	-0.0243247	0.360852	-0.0899133	0.0427749	-0.0214029	0.0436483	0.0625545	-0.127581	-0.143379	-0.114117	-0.0381822	-0.0539207	-0.00596953	0.0556259	0.310855	-0.188155	-0.192159	-0.175566	-0.131826	0.0289207	0.143022	0.121365	0.680319	0.296917	1	0.951482	0.281299	0.0759287	0.18597	0.156733	-0.167403	-0.123064	0.211807	0.201605	-0.116289	0.177312	0.107537	0.0554826	-0.062194	-0.00457597	-0.0602981	0.0344911	0.338531	0.100928
Mtr.35725.1.S1_at	-0.107455	-0.130935	-0.0247411	0.0353624	0.210185	0.0573885	0.254596	-0.0835783	0.0619415	-0.00338623	0.023855	0.0339217	-0.140045	-0.14652	-0.119739	0.0226814	-0.0299115	0.00756639	0.141252	0.332216	-0.195562	-0.202517	-0.196091	-0.101132	0.0908562	0.192202	0.176839	0.636325	0.280288	0.951482	1	0.30609	0.0775809	0.141571	0.0958867	-0.174837	-0.127091	0.254168	0.269112	-0.120303	0.154004	0.136332	0.0629357	-0.0363394	0.0193257	-0.0532745	0.0234775	0.350402	0.123
Mtr.12342.1.S1_at	-0.196202	-0.190715	-0.0493893	-0.0196332	0.317617	-0.142425	0.278155	-0.0423415	-0.0071507	0.104761	0.0866677	0.347123	-0.134863	0.123759	-0.243245	0.363235	0.0796903	0.184456	0.313897	0.680328	-0.289827	-0.311759	-0.332183	-0.210791	0.142422	0.536614	0.583079	0.557269	0.709011	0.281299	0.30609	1	0.569666	0.487686	0.451994	-0.165915	-0.123768	0.296663	0.282915	-0.247796	0.324658	0.162421	0.131935	-0.197701	-0.0334859	0.305078	0.48701	0.185255	0.603821
Mtr.32218.1.S1_s_at	-0.154637	-0.137609	-0.117699	-0.194695	0.0244572	0.0153293	0.0354567	0.0607935	-0.150876	0.119892	-0.0689094	0.322324	-0.193496	0.165247	-0.206522	0.139333	0.528464	0.563641	0.355625	0.42356	-0.153598	-0.11796	-0.155548	-0.209693	-0.059494	0.308211	0.359668	0.170132	0.325449	0.0759287	0.0775809	0.569666	1	0.125701	0.154681	-0.0668324	-0.0916809	0.0759711	-0.00599625	-0.213154	0.051673	0.143652	0.256887	-0.0840958	-0.0453519	0.279279	0.186832	0.126174	0.397597
Mtr.16587.1.S1_at	-0.191638	-0.178559	0.227946	0.244193	0.392647	-0.110385	0.340818	0.0290864	-0.0111331	0.0252937	0.0146763	0.0876041	-0.0502298	-0.105151	-0.136263	-0.00375086	-0.121249	-0.0665214	0.000315564	0.108543	-0.289016	-0.303581	-0.28226	-0.261836	0.0155437	0.163812	0.155802	0.647311	0.700467	0.18597	0.141571	0.487686	0.125701	1	0.968348	-0.170581	-0.101029	0.305428	0.293444	-0.174937	0.516039	0.0769385	0.0326939	-0.156455	-0.095179	0.0226887	0.353688	0.0745144	0.329154
Mtr.4545.1.S1_s_at	-0.179283	-0.162684	0.190222	0.182906	0.321946	-0.0883637	0.324611	0.0352164	-0.0388135	0.026192	0.010034	0.10572	-0.0571774	-0.0971561	-0.128449	-0.0482554	-0.100469	-0.0570201	-0.00892573	0.083118	-0.272541	-0.285619	-0.260223	-0.267419	-0.024576	0.114888	0.111881	0.598199	0.677611	0.156733	0.0958867	0.451994	0.154681	0.968348	1	-0.153277	-0.0817187	0.27986	0.255442	-0.162097	0.485357	0.0576785	0.0392617	-0.153439	-0.0917836	0.00856721	0.328902	0.0645491	0.298083
Mtr.28002.1.S1_at	0.0903113	0.201173	0.0917745	0.0229269	-0.0664411	0.0545797	-0.119433	-0.078689	0.151538	0.0488699	0.221711	0.0647628	-0.0246614	0.374686	0.00560327	0.0939395	0.186184	0.18366	0.0719646	-0.119301	0.320983	0.29154	0.334902	0.195376	0.155886	-0.0019554	0.01468	-0.191625	-0.156484	-0.167403	-0.174837	-0.165915	-0.0668324	-0.170581	-0.153277	1	0.234798	-0.144572	-0.166063	-0.0547621	-0.0420362	0.149252	0.185077	0.0292806	-0.0185341	0.380971	0.0957773	-0.0835799	-0.112466
Mtr.48694.1.S1_at	0.217661	0.0990569	0.25059	0.164144	0.0719211	0.087716	-0.0681958	0.0123302	-0.0188682	0.164033	0.272426	-0.084616	0.0806274	0.373302	-0.0346846	0.259363	-0.000880441	-0.0101209	-0.0265641	-0.167626	0.164691	0.188236	0.183988	0.169181	0.232984	-0.0807891	-0.115686	-0.164475	-0.150016	-0.123064	-0.127091	-0.123768	-0.0916809	-0.101029	-0.0817187	0.234798	1	-0.137455	-0.131733	0.0166122	-0.101748	-0.0345253	-0.0272326	0.0119175	-0.0152738	0.260867	0.132104	-0.120972	-0.118953
Mtr.37926.1.S1_at	-0.130088	-0.15919	0.289519	0.346346	0.269112	0.0229261	0.122468	-0.0960275	0.0453259	-0.0297689	-0.0220762	-0.0522471	-0.133952	-0.0078645	-0.128673	-0.00186894	0.117094	0.130279	0.222465	0.115763	-0.249563	-0.261469	-0.229557	-0.157725	0.159166	0.174123	0.240551	0.336987	0.382003	0.211807	0.254168	0.296663	0.0759711	0.305428	0.27986	-0.144572	-0.137455	1	0.896215	-0.137297	0.232511	0.0665127	0.00568012	-0.0945607	-0.0282925	-0.00410273	0.175363	0.388087	0.450888
Mtr.8894.1.S1_at	-0.118318	-0.150157	0.244441	0.381088	0.282772	0.0242082	0.118442	-0.0895678	0.0359306	-0.00513582	-0.0869096	-0.0746067	-0.145543	-0.0761584	-0.13388	-0.00663455	0.0680456	0.0460427	0.207695	0.0633202	-0.262654	-0.288075	-0.256199	-0.1432	0.151172	0.191423	0.255924	0.328833	0.387507	0.201605	0.269112	0.282915	-0.00599625	0.293444	0.255442	-0.166063	-0.131733	0.896215	1	-0.120873	0.286246	0.0980184	0.00669154	0.0408098	0.171132	-0.0286232	0.128242	0.332485	0.369462
Mtr.44201.1.S1_at	0.241854	0.214737	-0.0936805	-0.098369	-0.129274	-0.0423235	-0.061207	0.00207105	0.219374	-0.067478	0.0783959	-0.112616	0.225181	0.0220392	0.155666	-0.00548776	-0.178939	-0.225091	-0.21857	-0.128601	0.245241	0.206068	0.160125	0.372074	0.0769074	-0.116315	-0.219848	-0.205844	-0.199323	-0.116289	-0.120303	-0.247796	-0.213154	-0.174937	-0.162097	-0.0547621	0.0166122	-0.137297	-0.120873	1	-0.179402	-0.114022	-0.0945184	0.138385	0.0883871	-0.140558	-0.0150301	-0.101692	-0.232808
Mtr.51379.1.S1_at	-0.153032	-0.187396	0.0905063	0.147421	0.270809	-0.0361263	0.343745	-0.0846243	0.114506	0.247607	-0.0162294	0.177955	-0.105432	-0.151334	-0.179885	-0.154788	-0.0363505	-0.0146586	0.00277934	-0.0689476	-0.190645	-0.137638	-0.13237	-0.221303	-0.0529454	0.0793855	0.206502	0.575935	0.516304	0.177312	0.154004	0.324658	0.051673	0.516039	0.485357	-0.0420362	-0.101748	0.232511	0.286246	-0.179402	1	0.249257	0.162383	-0.102778	0.0611788	-0.0116518	0.24912	0.219479	0.270626
Mtr.22854.1.S1_at	-0.106328	-0.0993399	0.0901334	0.135615	0.195404	-0.0388604	-0.0739236	0.0993486	0.226763	0.703	0.0322587	-0.0221671	-0.109304	-0.0525919	-0.112178	0.00453765	0.121444	0.199084	0.196113	-0.00353491	-0.18362	-0.204655	-0.185131	-0.171172	0.0353618	0.0665294	0.191823	0.0963322	0.0676376	0.107537	0.136332	0.162421	0.143652	0.0769385	0.0576785	0.149252	-0.0345253	0.0665127	0.0980184	-0.114022	0.249257	1	0.898274	-0.0403149	0.0545963	0.0451985	0.00865307	0.166161	0.0952925
Mtr.33275.1.S1_s_at	-0.0918736	-0.0822767	0.0410016	0.0335117	0.0978021	-0.0357462	-0.068467	0.119639	0.185094	0.734319	0.0263306	0.00540183	-0.108596	-0.04254	-0.089985	-0.0503431	0.252165	0.277989	0.248321	-0.0345791	-0.144333	-0.151833	-0.13545	-0.185909	-0.0516531	0.015874	0.100804	0.0451227	0.0609083	0.0554826	0.0629357	0.131935	0.256887	0.0326939	0.0392617	0.185077	-0.0272326	0.00568012	0.00669154	-0.0945184	0.162383	0.898274	1	-0.0301736	0.0323065	0.0649872	-0.0596082	0.107584	0.0363063
Mtr.15712.1.S1_at	0.0896941	0.0581598	-0.050791	-0.0316203	-0.0709628	0.185558	-0.0996534	0.033003	0.118802	-0.0277797	0.176492	-0.0672686	0.134448	0.0784208	0.407053	-0.011975	0.0134868	-0.0625108	0.0933204	-0.0714109	0.0750894	0.0853423	0.0990959	0.0774322	-0.0696533	-0.106841	-0.0969855	-0.179553	-0.178493	-0.062194	-0.0363394	-0.197701	-0.0840958	-0.156455	-0.153439	0.0292806	0.0119175	-0.0945607	0.0408098	0.138385	-0.102778	-0.0403149	-0.0301736	1	0.45383	-0.0914571	-0.0184391	-0.0429783	-0.136316
Mtr.15713.1.S1_at	0.056285	0.0609602	-0.0293194	0.0353771	0.0243424	0.142437	-0.0550476	0.0199452	0.0680609	0.0222246	0.0384772	-0.0459994	0.0381031	-0.00867167	0.188648	0.0302627	-0.0103602	-0.0664091	0.139777	0.00507943	0.00516018	0.00395512	-0.00856261	0.0227452	-0.00197768	0.0276004	0.0455607	-0.0744089	-0.0738349	-0.00457597	0.0193257	-0.0334859	-0.0453519	-0.095179	-0.0917836	-0.0185341	-0.0152738	-0.0282925	0.171132	0.0883871	0.0611788	0.0545963	0.0323065	0.45383	1	0.00381017	-0.033478	-0.00841178	-0.0746349
Mtr.9990.1.S1_at	-0.0496685	-0.0450252	0.213696	0.141695	0.246862	0.0369406	-0.156807	-0.125417	-0.0564759	-0.00436776	0.213484	0.178631	-0.055338	0.544121	-0.12965	0.522003	0.3047	0.315475	0.313666	0.382651	0.0963414	0.109742	0.109559	0.0537574	0.449076	0.560753	0.527635	-0.0199914	0.106238	-0.0602981	-0.0532745	0.305078	0.279279	0.0226887	0.00856721	0.380971	0.260867	-0.00410273	-0.0286232	-0.140558	-0.0116518	0.0451985	0.0649872	-0.0914571	0.00381017	1	0.28311	0.0698608	0.283324
Mtr.12429.1.S1_at	0.100145	0.292578	0.188273	0.205839	0.24324	-0.167312	0.142992	0.0188851	0.318246	-0.00482871	0.574653	0.207509	0.244376	0.35591	0.0107072	0.334671	-0.0748369	0.0156172	-0.0126496	0.215544	0.214743	0.080788	-0.00454312	0.238807	0.315775	0.254061	0.347212	0.259702	0.329113	0.0344911	0.0234775	0.48701	0.186832	0.353688	0.328902	0.0957773	0.132104	0.175363	0.128242	-0.0150301	0.24912	0.00865307	-0.0596082	-0.0184391	-0.033478	0.28311	1	0.112671	0.443511
Mtr.5024.1.S1_at	-0.0687716	-0.112158	0.0750742	0.0656331	0.175144	0.00688819	0.10437	-0.103607	0.0177442	0.00735487	0.0303672	0.0114225	-0.134734	-0.00428442	-0.0980251	0.0178259	0.060714	0.0709814	0.0945598	0.0873134	-0.138008	-0.151262	-0.141028	-0.0990066	0.153286	0.286298	0.307089	0.32473	0.167235	0.338531	0.350402	0.185255	0.126174	0.0745144	0.0645491	-0.0835799	-0.120972	0.388087	0.332485	-0.101692	0.219479	0.166161	0.107584	-0.0429783	-0.00841178	0.0698608	0.112671	1	0.378604
Mtr.43459.1.S1_at	-0.197541	-0.257127	0.22773	0.248577	0.36441	-0.0376583	-0.0137499	0.0702757	0.0149442	0.0105085	0.0648355	0.191136	-0.141471	0.210585	-0.234697	0.241787	0.152658	0.252255	0.276208	0.488451	-0.26426	-0.229088	-0.218503	-0.207157	0.172398	0.490542	0.719866	0.28716	0.388884	0.100928	0.123	0.603821	0.397597	0.329154	0.298083	-0.112466	-0.118953	0.450888	0.369462	-0.232808	0.270626	0.0952925	0.0363063	-0.136316	-0.0746349	0.283324	0.443511	0.378604	1
Mtr.13161.1.S1_at	-0.142851	-0.0405176	-0.223414	-0.25072	-0.152058	-0.133503	0.134119	0.0115817	0.0802052	0.0618721	-0.102792	0.537982	-0.159386	0.115244	-0.10726	-0.146164	0.422027	0.453666	0.268273	0.071014	-0.0513306	-0.0602255	-0.0471058	-0.137001	-0.202866	0.106834	0.158624	0.217616	0.345653	0.0242812	-0.0134623	0.282652	0.400882	0.115706	0.137512	0.156688	-0.147864	-0.0109902	-0.0321696	-0.162024	0.302557	0.0850029	0.146033	-0.0741047	-0.0392824	0.166353	0.115438	0.0392425	0.0758579
Mtr.41038.1.S1_at	0.131345	0.325801	0.186069	0.105128	0.0321142	0.161685	0.115233	0.0180136	0.228299	-0.056405	0.421756	0.169582	0.094513	0.273523	-0.00214864	-0.108353	-0.0646244	-0.0672759	-0.188692	-0.299781	0.499573	0.478767	0.544041	0.29345	0.118391	-0.178678	-0.031024	0.112924	0.0919044	-0.026584	-0.0786847	-0.164595	-0.0764754	0.148991	0.189313	0.361298	0.237657	0.0435106	-0.0266361	-0.0604861	0.122523	-0.0554982	-0.0370612	-0.0524553	-0.0922963	0.119335	0.317773	0.0154421	0.0250729
Mtr.38819.1.S1_s_at	-0.0564113	-0.0850022	0.351824	0.257678	0.267704	0.0743364	-0.302757	-0.0396657	0.258074	0.021746	0.325564	0.131138	0.0551108	0.607272	0.0959601	0.244056	0.391746	0.454931	0.362148	0.197388	0.0792907	0.11299	0.129493	0.0354123	0.343502	0.265619	0.411342	-0.174089	-0.10462	-0.140158	-0.132533	0.0885979	0.145872	-0.0478965	-0.0398595	0.3023	0.0900269	0.0993262	-0.026563	0.0121726	-0.0569947	0.10907	0.0997544	0.075747	-0.00689278	0.44761	0.322558	0.0701716	0.319871
Mtr.3451.1.S1_s_at	0.0123092	-0.0342979	-0.0733902	-0.0656084	0.0251645	0.0646237	-0.049635	0.574626	0.0393166	0.0490262	-0.0257315	-0.0268573	-0.00418722	-0.0750022	-0.0625621	-0.0363924	0.031036	0.0528691	0.160649	0.0022122	-0.1028	-0.0976601	-0.0970312	-0.121202	-0.16983	-0.0250741	-0.013149	-0.0577945	-0.0204951	-0.0314588	-0.028868	0.0225199	0.131331	-0.0135607	-0.0154118	-0.0895044	0.0167225	-0.0821007	-0.0750072	-0.0553606	-0.066421	0.0132943	0.0276429	0.0596688	0.049252	-0.115637	-0.0307405	-0.0625063	0.0710881
Mtr.3879.1.S1_at	0.0209031	-0.0399169	-0.0565992	-0.0203795	0.108046	-0.0282568	-0.0344609	0.822632	0.157941	0.141957	0.117448	0.0271293	0.0282946	-0.0513885	-0.0812197	0.0159354	-0.0162513	0.0295311	0.0780962	0.0638602	-0.114309	-0.106798	-0.106796	-0.130882	-0.18612	-0.00262129	0.0314872	-0.0102497	0.035542	-0.0161842	-0.00672728	0.114178	0.107647	0.0493698	0.0451647	-0.109963	0.000830867	-0.0832471	-0.080967	-0.0731101	-0.022123	0.0834671	0.0807503	0.00378685	-0.00263008	-0.131439	0.0785633	-0.0709878	0.175022
Mtr.35493.1.S1_at	-0.0123261	-0.022714	-0.0657422	-0.0850172	-0.0191409	-0.0235874	-0.0296997	-0.00136006	0.229236	-0.00481105	-0.0002042	-0.0755107	0.135579	0.0365908	0.109226	-0.0465131	-0.0824131	-0.097453	-0.0807365	-0.0589685	0.118306	0.100197	0.0562837	0.177035	-0.0469195	-0.0524968	-0.10732	-0.0869442	-0.0904718	-0.0362752	-0.0416588	-0.123113	-0.0981307	-0.0752299	-0.0688613	-0.0578956	-0.0335608	-0.0623703	-0.0654125	0.667194	-0.0915487	-0.0250102	-0.00898765	0.0814367	0.00464892	-0.0850748	-0.0180232	-0.0384174	-0.093977
Mtr.12441.1.S1_at	-0.166353	0.0232444	-0.195766	-0.173756	0.0496949	-0.200689	0.248825	0.0797359	0.0761579	0.154535	0.103241	0.440311	-0.0930166	0.111741	-0.232328	0.187709	0.0616733	0.156417	0.178943	0.415532	-0.0916463	-0.192022	-0.239432	-0.0860289	-0.04273	0.395504	0.455624	0.438167	0.607757	0.16907	0.161	0.781054	0.500762	0.350371	0.343672	0.0215522	-0.129345	0.154976	0.154261	-0.225184	0.312383	0.229924	0.208118	-0.183652	-0.0491555	0.234809	0.542554	0.21727	0.523873
Mtr.43204.1.S1_at	-0.15095	0.0692547	-0.224031	-0.260151	-0.126132	-0.159607	0.0885453	0.0864878	-0.0063373	0.140896	0.0255548	0.48433	-0.1296	0.182665	-0.198874	0.103215	0.310786	0.367605	0.215138	0.334323	0.0166605	-0.0683825	-0.122187	-0.0778614	-0.114666	0.299212	0.335684	0.196159	0.393649	0.047163	0.0242897	0.581842	0.688268	0.142687	0.173551	0.156713	-0.102609	0.0329073	-0.0156202	-0.208105	0.127719	0.19171	0.256893	-0.14718	-0.0800729	0.277067	0.398107	0.11441	0.406956
Mtr.13973.1.S1_s_at	0.0655723	0.0804347	0.0968295	0.0228848	0.0149535	0.0894766	-0.116033	-0.104112	-0.131955	-0.0807337	0.3622	0.0785071	0.0360764	0.633025	-0.068729	0.290925	0.0362653	0.0404638	-0.0120344	-0.0711402	0.291201	0.308572	0.311514	0.256615	0.378401	0.0282614	0.031661	-0.190541	-0.114463	-0.139803	-0.141282	-0.0666674	-0.0114234	-0.166903	-0.152587	0.346553	0.685306	-0.118056	-0.135003	-0.0573603	-0.187497	-0.0934406	-0.0762419	-0.0288809	-0.0358461	0.481835	0.225946	-0.0592944	0.000219286
Mtr.17802.1.S1_at	0.0886932	0.0843096	0.0903698	0.0309883	0.0138598	0.0720087	-0.125499	-0.107572	-0.11527	-0.0866834	0.36482	0.106365	0.0526355	0.615486	-0.0769732	0.297598	0.035762	0.0430235	-0.0118153	-0.0525969	0.289156	0.311539	0.310677	0.268412	0.381846	0.0289739	0.0418335	-0.190341	-0.121991	-0.129223	-0.127657	-0.0504513	-0.0152517	-0.182894	-0.172039	0.325454	0.683892	-0.126603	-0.14499	-0.0553312	-0.187265	-0.102592	-0.0892119	-0.0274584	-0.0398539	0.468248	0.245524	-0.0659865	0.0179084
Mtr.10993.1.S1_at	-0.149152	-0.159087	0.409701	0.463324	0.529898	0.0682884	-0.10624	0.356269	0.155489	0.246441	0.0440498	-0.198781	-0.100061	-0.012616	-0.15072	0.157103	0.035358	0.118724	0.27532	0.173639	-0.279894	-0.299311	-0.284087	-0.195668	0.131739	0.115539	0.212611	0.0542761	0.050112	0.0382151	0.0893888	0.189217	0.0209343	0.284252	0.254165	-0.135	0.0160654	0.185163	0.199887	-0.143333	0.0805196	0.190994	0.113494	0.00394653	0.0149952	-0.0482241	0.0792634	0.0290706	0.205965
Mtr.44005.1.S1_at	-0.115837	-0.137807	-0.142113	-0.0969305	0.0934842	-0.120596	-0.0897121	-0.0296685	0.000866118	-0.0294378	-0.0212548	0.068292	-0.171169	0.265617	-0.0843084	0.359229	0.170898	0.257301	0.335865	0.752589	-0.246283	-0.255944	-0.242265	-0.176286	0.136987	0.399543	0.333663	0.050882	0.166896	0.199389	0.211995	0.495351	0.282685	0.0140449	0.00199444	-0.0871097	-0.121119	0.0183854	-0.00724759	-0.120794	-0.192353	-0.00608699	-0.0196873	-0.0303782	0.0288095	0.24492	0.0658754	-0.0525613	0.203788
Mtr.11882.1.S1_at	0.113078	0.0632224	0.299494	0.290198	0.424001	0.176074	-0.136297	0.00352342	0.0253908	-0.0221742	0.402448	-0.104476	0.294062	0.403238	-0.0120954	0.449892	-0.110778	-0.104023	-0.00889682	-0.0702069	0.235164	0.267725	0.227121	0.293206	0.52659	0.0785809	0.0456987	-0.0227649	-0.139403	-0.0164942	0.0242282	-0.0767888	-0.131595	0.00861344	-0.0305338	0.20302	0.461012	-0.0264561	-0.00561665	0.0779755	-0.0594084	-0.0326603	-0.0767807	0.0334625	0.11457	0.390377	0.152707	-0.0327375	-0.0418716
Mtr.39090.1.S1_at	0.214631	0.476403	-0.204807	-0.24111	-0.149253	0.0777219	-0.102086	-0.0691117	0.0825372	-0.10466	0.405611	0.300911	0.354943	0.0812944	0.0457867	-0.0717928	-0.165971	-0.223115	-0.285635	-0.275052	0.739526	0.744477	0.627605	0.538968	0.104795	-0.173668	-0.202452	-0.139554	-0.18114	-0.191356	-0.204913	-0.212264	-0.0545826	-0.244258	-0.234821	0.190561	0.0632116	-0.236032	-0.254786	0.0670413	-0.0739021	-0.168628	-0.119768	0.0470987	-0.00892926	0.0402007	0.18299	-0.145178	-0.229167
Mtr.11697.1.S1_at	-0.0877555	-0.139665	0.26527	0.287573	0.527745	0.0814262	0.0260358	-0.112351	-0.0157968	-0.0202305	-0.00438868	-0.121167	-0.145431	-0.101209	-0.0952638	0.1	-0.0269092	0.00113684	0.0656837	0.012836	-0.134883	-0.145162	-0.144275	-0.0588743	0.382952	0.17016	0.13457	0.280938	0.0249317	0.316508	0.356308	0.112478	-0.0260421	0.176698	0.117357	-0.107216	-0.142244	0.25284	0.242746	-0.0674064	0.196759	0.120646	0.0344052	-0.0567965	-0.000492049	0.078162	0.00187216	0.357893	0.120858
Mtr.42097.1.S1_at	0.386916	0.790531	-0.148994	-0.16453	-0.305827	-0.0442609	-0.0966724	-0.0762934	0.160786	-0.11535	0.382523	0.105377	0.316617	0.120169	0.11844	-0.000663768	-0.246376	-0.297823	-0.369034	-0.276553	0.815658	0.645426	0.571	0.690391	0.185095	-0.180568	-0.292224	-0.260841	-0.261437	-0.188979	-0.203192	-0.279352	-0.163833	-0.255423	-0.232757	0.284983	0.157053	-0.244825	-0.255689	0.167477	-0.246226	-0.185816	-0.150424	0.0313238	-0.0144125	-0.0105564	0.298435	-0.167244	-0.325548
Mtr.9503.1.S1_at	0.308227	0.681342	-0.120331	-0.150019	-0.296927	-0.0199344	-0.0937128	-0.0779489	0.153495	-0.103658	0.364987	0.136517	0.254024	0.103738	0.151083	-0.0334314	-0.220497	-0.274099	-0.346448	-0.273823	0.804826	0.664291	0.642491	0.588018	0.139074	-0.177513	-0.272863	-0.236464	-0.239006	-0.182186	-0.195678	-0.269615	-0.130752	-0.234415	-0.212799	0.306819	0.117638	-0.228118	-0.237029	0.112165	-0.221376	-0.171784	-0.136827	0.0327612	-0.0147746	-0.0150014	0.262173	-0.156882	-0.304289
Mtr.41283.1.S1_at	0.304678	0.493411	-0.183619	-0.204229	-0.132428	0.0616547	-0.0942651	-0.0539444	0.0999298	-0.103054	0.380335	0.261867	0.371652	-0.0167699	0.0441786	-0.0736419	-0.237708	-0.275587	-0.344006	-0.268627	0.698266	0.723602	0.596833	0.545516	0.0955422	-0.170588	-0.20795	-0.136741	-0.174996	-0.192789	-0.203452	-0.214592	-0.0826833	-0.215492	-0.206854	0.121495	0.0460686	-0.232936	-0.246264	0.115157	-0.0770701	-0.179245	-0.141158	0.043256	-0.0180484	-0.0422429	0.192295	-0.159213	-0.219705
Mtr.47758.1.S1_at	0.71005	0.434701	0.166081	0.153654	0.00649735	0.0103542	-0.122965	-0.0641324	0.106647	0.00185284	0.342547	-0.106476	0.413485	0.193632	0.0618419	0.261046	-0.185298	-0.212583	-0.236857	-0.163807	0.367255	0.324398	0.279296	0.364451	0.365103	-0.0386618	-0.144551	-0.233218	-0.236962	-0.163626	-0.158069	-0.209577	-0.211656	-0.179882	-0.178193	0.205775	0.45736	-0.171034	-0.168334	0.163333	-0.0876321	-0.118685	-0.115882	0.0121392	-0.0180574	0.134828	0.240698	-0.0953242	-0.191474
Mtr.38381.1.S1_at	0.0575916	0.0664236	-0.224627	-0.247339	-0.16399	-0.0864319	-0.0941733	-0.0854189	0.270517	-0.000824478	0.0725194	0.614106	-0.0218465	0.24264	-0.098659	-0.0559442	0.211363	0.240129	0.108198	0.0699741	0.177011	0.213936	0.161697	0.178394	-0.116915	0.00489417	-0.0102143	-0.0776809	0.00900821	-0.0469203	-0.0629102	0.0715783	0.124897	-0.166333	-0.145268	0.149329	-0.0532519	-0.184535	-0.214671	0.107512	-0.0719886	0.0334662	0.0536172	0.0780692	-0.0172848	0.0321838	0.0306318	-0.0891421	-0.0881928
Mtr.7025.1.S1_at	0.0456259	-0.0558831	-0.0902074	-0.119347	-0.0911828	-0.00742646	-0.0893014	-0.0745782	0.125043	-0.048566	-0.00625294	0.661532	-0.0619297	0.166048	-0.0893397	-0.0239907	0.227837	0.240323	0.143324	0.124033	0.0693146	0.176744	0.157322	0.0856172	-0.0971204	0.119932	0.125529	-0.0166605	0.065191	-0.0249827	-0.0296119	0.122409	0.192106	-0.102449	-0.0843407	0.0840191	-0.0272042	-0.100286	-0.108623	-0.000118709	-0.0261359	-0.0253661	-0.0205875	0.0582081	0.0231811	0.0878698	-0.0119733	-0.0615798	0.0278688
Mtr.50973.1.S1_at	-0.145753	-0.196824	0.129183	0.136841	0.254989	0.083202	0.218873	-0.101736	0.0345657	-0.00149495	0.0126966	-0.00143268	-0.196195	0.0100868	-0.148435	0.00553064	0.227545	0.220228	0.357486	0.174005	-0.283141	-0.292682	-0.264631	-0.233928	0.171653	0.41397	0.361884	0.373835	0.368386	0.266968	0.288571	0.354411	0.189906	0.246498	0.229629	-0.126736	-0.190416	0.579703	0.533099	-0.175902	0.265337	0.137934	0.0741204	-0.144794	-0.0363388	0.138952	0.160351	0.591863	0.495019
Mtr.38245.1.S1_at	0.017175	-0.0624433	0.356467	0.34993	0.233114	0.0568101	0.200972	0.0437186	0.420034	0.0238914	0.116028	0.151892	-0.0735689	-0.00840679	-0.170132	-0.150111	0.279635	0.302992	0.215947	-0.0995352	-0.0614294	-0.0285298	-0.00604861	-0.0397619	-0.00687886	0.105569	0.158209	0.335825	0.311662	0.153536	0.119963	0.071955	-0.0538543	0.297911	0.290532	0.140369	-0.0440236	0.305519	0.254084	-0.109549	0.380573	0.0493084	0.0133931	-0.115752	-0.114233	0.0598664	0.266635	0.183296	0.293795
Mtr.9397.1.S1_at	-0.125077	-0.160328	0.464342	0.542583	0.66661	0.0249955	-0.00057612	-0.0459563	0.0388187	0.0576254	-0.00236131	-0.179156	-0.145942	-0.0917767	-0.121775	0.140327	-0.0109369	0.0609149	0.1401	0.0461979	-0.205002	-0.229281	-0.218018	-0.0925061	0.433963	0.152297	0.160712	0.311075	0.0405675	0.313321	0.395813	0.156802	-0.0718171	0.310378	0.238233	-0.103696	-0.0924102	0.318677	0.345255	-0.141061	0.180274	0.15798	0.0508647	-0.0898278	-0.00552993	0.0644255	0.0807306	0.219342	0.14624
Mtr.13664.1.S1_s_at	0.155658	0.39155	-0.161026	-0.188117	-0.0174155	0.113761	-0.0823376	-0.0461195	0.0637404	-0.0893496	0.38075	0.295403	0.290508	0.0159803	-0.00335424	-0.0847781	-0.205632	-0.22528	-0.282529	-0.235916	0.648395	0.710744	0.563329	0.516425	0.0796395	-0.133824	-0.116154	-0.0582558	-0.106713	-0.164591	-0.170829	-0.155589	-0.0356905	-0.156949	-0.157195	0.117639	0.0616088	-0.184627	-0.194024	0.058841	0.0105685	-0.154046	-0.125112	0.0337931	-0.0143297	0.0204701	0.194216	-0.13303	-0.123142
Mtr.24226.1.S1_s_at	0.182625	0.412802	-0.171124	-0.195056	-0.0300781	0.0953185	-0.0823741	-0.0434894	0.0846042	-0.0946986	0.389796	0.282657	0.315404	0.0162514	-0.000646523	-0.0732695	-0.218177	-0.240542	-0.29956	-0.246803	0.652631	0.703062	0.546529	0.56424	0.0951676	-0.14116	-0.133947	-0.0758833	-0.125034	-0.168883	-0.176437	-0.162471	-0.0537946	-0.172218	-0.170515	0.104757	0.0744055	-0.1944	-0.204211	0.0865336	-0.0091767	-0.161523	-0.13164	0.0437885	-0.01835	0.0126738	0.216124	-0.137863	-0.143446
Mtr.42304.1.S1_at	0.168307	0.251876	-0.136398	-0.140363	-0.0238783	0.0945681	-0.0721447	-0.0597545	0.0316245	-0.0874801	0.30679	0.189055	0.304814	-0.0367838	-0.0158473	-0.0966811	-0.186795	-0.21421	-0.255075	-0.217805	0.483049	0.577076	0.478807	0.433432	0.0661747	-0.134785	-0.137197	-0.0684449	-0.130524	-0.14458	-0.149126	-0.163597	-0.0793645	-0.175571	-0.178829	0.0359346	0.0847458	-0.175173	-0.181343	0.0738084	-0.00883587	-0.15159	-0.122853	0.0450937	-0.0158993	-0.0320688	0.117459	-0.120347	-0.118205
Mtr.27274.1.S1_at	0.00442562	0.00616932	-0.148951	-0.237067	-0.0739933	0.0986361	-0.145151	-0.0123798	0.161223	-0.0260141	0.174461	0.278221	0.0105167	0.470105	0.118844	0.132078	0.35358	0.310428	0.263793	0.192387	0.140133	0.182789	0.180476	0.12883	-0.00456199	0.145827	0.105428	-0.162319	-0.0456765	-0.0814792	-0.08792	0.0956498	0.293031	-0.201586	-0.172505	0.171502	0.139636	-0.143046	-0.168536	0.134717	-0.180623	-0.031816	0.0848847	0.233515	0.131247	0.286307	0.0112875	-0.102352	0.0408737
Mtr.35128.1.S1_at	-0.0589257	-0.0910988	-0.122274	-0.132476	0.241243	-0.081287	-0.0506221	0.136389	0.428262	0.123092	0.451194	0.381629	0.188584	0.40528	0.188185	0.252666	0.107991	0.177505	0.202988	0.32203	0.0608568	0.105753	0.0775576	0.118292	0.0917458	0.259756	0.295114	0.0907479	0.114051	0.0575203	0.064948	0.370986	0.221129	0.0226485	0.00810112	0.0218775	0.0760528	-0.0539853	-0.0980519	0.119348	0.0428413	0.11303	0.107264	0.204613	0.0687941	0.221063	0.331174	0.0261911	0.28275
Mtr.41358.1.S1_at	0.00420206	0.0737934	-0.184988	-0.290161	0.0409887	0.0874312	-0.114375	0.139252	0.322029	0.0936779	0.425502	0.360826	0.165538	0.482245	0.196198	0.154484	0.231173	0.257632	0.114469	0.0815841	0.297056	0.345626	0.303411	0.263915	0.0446744	0.0656478	0.069868	-0.11109	-0.0639966	-0.0947758	-0.0851193	0.096847	0.344498	-0.165717	-0.13612	0.170298	0.177701	-0.192286	-0.260505	0.177583	-0.109182	0.0604468	0.111516	0.229194	0.0863017	0.224953	0.193047	-0.04479	0.0549451
Mtr.45719.1.S1_at	-0.0690997	-0.0810085	0.244381	0.252722	0.424044	-0.0297376	-0.0476886	0.00848113	-0.0220006	0.0192382	-0.0295681	-0.069189	-0.0589172	0.0123918	-0.0818091	0.186291	-0.0121035	0.0197576	0.073343	0.106767	-0.14623	-0.16165	-0.158089	-0.106306	0.247236	0.177768	0.181597	0.174772	0.0894596	0.0180991	0.0270508	0.143222	0.0216062	0.377821	0.345971	-0.0324383	-0.0334744	0.033695	0.0286665	-0.0839142	0.117429	0.0704185	0.039327	-0.0548433	0.00339214	0.184501	0.0874319	0.0369383	0.121236
Mtr.8357.1.S1_s_at	-0.0714118	-0.0824416	0.24579	0.241527	0.406546	0.00981009	-0.0543663	0.00193135	-0.0325298	0.00994433	-0.0366819	-0.0729031	-0.0693351	0.0333447	-0.0820012	0.162147	-0.0061201	0.0242266	0.0795629	0.0913205	-0.144599	-0.156576	-0.150951	-0.114674	0.233394	0.140146	0.164599	0.160246	0.0736612	0.00757979	0.0127718	0.11697	0.024976	0.365512	0.345287	-0.0274815	-0.0362899	0.0341142	0.0134155	-0.0849146	0.111768	0.0678666	0.0432912	-0.0378868	0.00186983	0.171566	0.070873	0.0404559	0.112988
Mtr.18518.1.S1_at	-0.0375283	0.03958	0.0502961	0.0522356	0.345404	-0.0414915	0.0897097	0.0250189	0.202	0.0703163	0.364313	0.312656	0.0130868	0.177935	-0.143402	0.0745833	0.048729	0.171749	0.0202852	0.209176	0.0726978	0.0928024	0.052577	0.0371159	0.17824	0.143429	0.385307	0.38344	0.212177	0.230576	0.21815	0.41316	0.338526	0.259587	0.244197	0.00757631	-0.118158	0.108673	0.0202387	-0.152269	0.33771	0.210405	0.149314	-0.0119474	-0.0670509	0.0994594	0.504158	0.241282	0.446145
Mtr.50803.1.S1_at	0.000212158	0.0554701	-0.0385774	-0.0933677	0.0168333	0.133605	0.00621072	0.0675103	0.0380608	0.0305048	0.285259	0.143855	-0.0286968	0.197627	-0.0498697	-0.103768	0.200479	0.221475	0.0332903	-0.0226226	0.12413	0.162827	0.15768	0.0076541	-0.0128659	-0.133628	0.0435819	0.0739822	-0.0152736	0.0765302	0.0443573	0.0452687	0.373949	-0.0286123	0.0229586	0.066511	-0.0633301	0.0327609	-0.0497299	-0.055234	0.106698	0.0759543	0.117918	0.14936	-0.00174447	-0.0659198	0.247536	0.170582	0.220457
Mtr.50445.1.S1_at	0.105908	0.0875987	-0.0364941	-0.0236255	-0.0292366	0.107087	-0.126887	-0.0146099	0.104603	-0.0126597	0.108255	-0.0272084	0.0322422	0.189976	0.117908	0.0325654	0.138695	0.093993	0.133764	-0.0107409	0.0674322	0.0690603	0.0646494	0.0620942	0.0149575	-0.0145863	-0.0422537	-0.169544	-0.166429	-0.054098	-0.0390812	-0.0965456	0.0170823	-0.160025	-0.157635	0.400325	0.00946096	-0.0785627	0.0252901	0.0456148	-0.0603456	0.140769	0.133005	0.538661	0.337405	0.002323	-0.0327192	-0.0401781	-0.11866
Mtr.25821.1.S1_at	-0.0403417	-0.0278386	-0.11872	-0.1379	-0.149484	0.032036	-0.0488838	-0.0370505	0.0667135	-0.0493532	-0.0823808	-0.0398768	-0.0881644	0.216504	0.0664929	-0.102229	0.204991	0.16249	0.109201	-0.0470452	-0.0452575	-0.0145343	0.00355099	-0.0726045	-0.158948	-0.0822843	-0.165567	-0.153911	-0.132548	-0.0845358	-0.088092	-0.137282	-0.073378	-0.127445	-0.118365	0.0734257	-0.0486187	-0.0935824	-0.0899314	-0.0284032	-0.0502236	0.0173968	0.0130481	0.225824	0.0863388	-0.138698	-0.201286	-0.0789418	-0.188163
Mtr.627.1.S1_s_at	-0.0374138	-0.0247385	-0.111702	-0.127646	-0.134189	0.0224678	-0.0446441	-0.0392916	0.078983	-0.0470723	-0.0811041	-0.0257494	-0.0959143	0.224825	0.0137262	-0.100336	0.200681	0.165124	0.104664	-0.0379009	-0.0406565	-0.0114181	0.00710317	-0.0678682	-0.145555	-0.0754077	-0.154435	-0.138066	-0.132463	-0.0709158	-0.0757563	-0.118517	-0.0689401	-0.117148	-0.108842	0.0937631	-0.047825	-0.0880366	-0.09032	-0.0298595	-0.0247402	0.0308882	0.0197556	0.178488	0.0535914	-0.131872	-0.189416	-0.0706036	-0.169944
Mtr.627.1.S1_at	-0.0192833	-0.0196174	-0.0964031	-0.097174	-0.115361	0.0630935	-0.0701529	-0.0189587	0.0784482	-0.0345232	-0.0609677	-0.0129115	-0.0737277	0.213935	0.0518514	-0.0781579	0.242147	0.202519	0.163106	-0.0107635	-0.0459858	-0.0160616	-0.00731814	-0.0679544	-0.132862	-0.0533166	-0.124819	-0.148777	-0.127691	-0.035132	-0.0360723	-0.119868	0.00756077	-0.136426	-0.126663	0.0317527	-0.0445693	-0.0855511	-0.0554386	-0.0127411	0.0100231	0.0161235	0.0191336	0.23945	0.12793	-0.0977845	-0.172137	-0.0666774	-0.165726
Mtr.27993.1.S1_s_at	-0.133754	-0.166392	0.251041	0.233062	0.403172	-0.0800003	-0.122757	0.560279	0.190742	0.406809	0.201688	-0.11991	0.00541626	0.229806	-0.0756322	0.240136	0.18118	0.307797	0.244833	0.203491	-0.265239	-0.28872	-0.253927	-0.258528	0.0963455	0.152318	0.204	-0.0271163	0.105019	-0.0423893	-0.0456293	0.285987	0.268324	0.245017	0.257171	-0.0172767	0.199638	0.103479	0.0381045	-0.156797	0.0185714	0.286307	0.2849	-0.0359625	-0.0203636	0.120595	0.226098	0.0326665	0.318222
Mtr.14760.1.S1_at	-0.0685011	-0.0780992	0.134462	0.139444	0.277352	-0.0226428	-0.0818821	0.496621	0.194505	0.208088	0.1239	-0.112355	-0.0202753	0.0160331	-0.0535486	0.0499295	0.0897351	0.144314	0.156042	0.10858	-0.171156	-0.187586	-0.159825	-0.180253	-0.0574336	0.0571244	0.0287809	-0.0391397	0.00788979	-0.0395228	-0.0358554	0.107117	0.0604315	0.226076	0.253325	-0.0599831	0.0963417	-0.0296833	-0.0504997	-0.0730729	-0.0603395	0.0792282	0.0710565	-0.00428912	-0.00648014	-0.0883139	0.0451878	-0.100735	0.106632
Mtr.22988.1.S1_at	-0.122666	-0.0817274	-0.135304	-0.141406	-0.0619305	-0.110915	0.548377	-0.057088	-0.0203391	0.041506	-0.00646839	0.175574	-0.00826883	-0.182624	-0.0745734	-0.208939	-0.145861	-0.162648	-0.149428	-0.136294	-0.147583	-0.142908	-0.124688	-0.165982	-0.292708	-0.111413	-0.173918	0.603928	0.739827	0.129645	0.0517721	0.338415	0.0382062	0.656985	0.672677	-0.116266	-0.038191	0.208337	0.222056	-0.077188	0.547432	-0.0418433	-0.0248768	-0.139999	-0.105736	-0.175428	0.221181	-0.00528867	0.0384147
Mtr.32292.1.S1_at	-0.128916	-0.0899208	-0.128109	-0.11951	-0.0343656	-0.11445	0.537828	-0.0592971	-0.00694932	0.0667706	-0.0277366	0.165655	-0.0197636	-0.198585	-0.0853028	-0.205546	-0.157231	-0.174337	-0.150625	-0.126774	-0.162583	-0.160479	-0.141535	-0.174023	-0.29335	-0.0950495	-0.152331	0.630025	0.734513	0.13662	0.0686252	0.355667	0.0227827	0.660181	0.656334	-0.127676	-0.0397686	0.201574	0.247145	-0.0843787	0.579306	-0.0175118	-0.00957932	-0.128221	-0.0674071	-0.172666	0.224727	-0.00128363	0.0468777
Mtr.47654.1.S1_at	-0.122666	-0.0880401	-0.0957799	-0.10715	-0.0222103	-0.118228	0.531716	-0.0573904	0.00570076	0.131929	-0.016687	0.189003	-0.0235181	-0.188183	-0.0848467	-0.179739	-0.124943	-0.145115	-0.120291	-0.124755	-0.153426	-0.151685	-0.133322	-0.179363	-0.260873	-0.0823408	-0.148967	0.606694	0.720579	0.134959	0.0634741	0.369403	0.050895	0.659087	0.680573	-0.108742	-0.0214276	0.202116	0.217404	-0.087692	0.579496	0.0232018	0.0392589	-0.149501	-0.105467	-0.141739	0.232594	0.00837959	0.0459862
Mtr.11605.1.S1_s_at	-0.00569188	-0.0241858	-0.0680862	-0.0885668	-0.0555349	-0.0246949	-0.0338263	-0.0174043	0.40111	-0.0326663	0.0142492	-0.0339216	0.111461	0.00211044	0.0995806	-0.0476804	-0.101947	-0.120435	-0.10751	-0.0825161	0.208936	0.192005	0.128758	0.336841	-0.0686575	-0.064293	-0.121729	-0.111746	-0.109155	-0.0610345	-0.0642274	-0.157477	-0.129348	-0.0920718	-0.0849233	-0.0540231	-0.0297542	-0.0728165	-0.0732985	0.551528	-0.103167	-0.0598213	-0.0473148	0.13847	0.017824	-0.0928919	-0.0308287	-0.0515259	-0.126086
Mtr.22986.1.S1_at	-0.0068135	-0.0245051	-0.0648204	-0.0858246	-0.0502948	-0.0339375	-0.0205657	-0.0182851	0.401298	-0.029751	0.0118228	-0.0397214	0.113638	-0.00526662	0.0976092	-0.0496516	-0.0997599	-0.116286	-0.10444	-0.0790357	0.175304	0.16872	0.100731	0.304071	-0.07458	-0.0641521	-0.122331	-0.097723	-0.0947085	-0.0559461	-0.0610419	-0.145585	-0.126007	-0.0791146	-0.072508	-0.0504419	-0.0291468	-0.0690536	-0.0712466	0.549469	-0.0950537	-0.0599205	-0.0483455	0.119973	0.00315544	-0.0928774	-0.0236085	-0.0524652	-0.120722
Mtr.19721.1.S1_at	0.143529	0.179014	-0.0652489	-0.0448823	-0.00628184	-0.046016	-0.0437984	0.0939824	0.442368	0.153995	0.253427	0.442371	0.177342	0.109331	0.0105893	-0.0224256	0.257723	0.303015	0.0627415	-0.00231714	0.264987	0.248266	0.20121	0.230392	-0.0287729	0.0825408	0.182186	0.0639804	0.0630128	0.00484961	0.0154258	0.167122	0.378804	-0.0466758	-0.0473	0.13281	0.00967268	-0.0147939	-0.026912	0.0127459	0.155979	0.202178	0.204534	-0.0109805	0.00809364	0.13536	0.42621	0.0658552	0.279528
Mtr.37837.1.S1_at	0.00129639	-0.0585854	-0.0347012	-0.124193	-0.0326669	0.329835	0.0038583	-0.0795572	-0.0454445	-0.135814	0.149401	0.118068	-0.0321691	0.136313	0.0101809	-0.17971	0.227313	0.118937	0.0742882	-0.146188	0.240901	0.375507	0.402657	0.0647078	-0.0665165	-0.189313	-0.0157844	0.0138103	-0.132214	0.0822575	0.0347043	-0.227792	0.117974	-0.193886	-0.15767	0.140834	0.0406462	-0.0336252	-0.0972611	0.00526934	0.039456	-0.146775	0.00655666	0.102903	-0.00829959	0.0861257	-0.130421	0.0484795	-0.011846
Mtr.37837.1.S1_s_at	0.00345493	-0.0774	0.051187	-0.0250452	0.121083	0.342394	0.102272	-0.142626	0.0328244	-0.152029	0.290358	0.147264	0.0101861	0.19649	0.0292862	-0.0617442	0.0528289	0.0497558	0.0408714	0.0375397	0.199461	0.334733	0.366609	0.0483828	0.0577184	-0.0792875	0.0878927	0.178464	0.000570166	0.178402	0.113752	-0.0626498	0.0562657	-0.0518292	-0.0177052	0.112443	-0.00489605	0.109912	0.0192758	-0.00148442	0.148746	-0.153998	-0.117789	0.074305	-0.0228222	0.154046	0.0717352	0.144458	0.156311
Mtr.37838.1.S1_at	-0.0603479	-0.142376	0.0721039	0.155237	0.426534	0.0111919	0.413814	-0.150471	0.133446	-0.0889815	0.233295	0.100713	0.0465145	0.00218495	-0.0777534	0.204143	-0.132029	-0.105944	0.0735635	0.308344	-0.131888	-0.108326	-0.12106	-0.0356391	0.210201	0.30468	0.373014	0.679327	0.565474	0.403602	0.424339	0.562611	0.0551458	0.458929	0.391175	-0.145392	-0.109611	0.390703	0.469746	-0.0633548	0.48914	-0.0293108	-0.109762	0.0544887	0.107475	0.174204	0.412322	0.282865	0.379139
Mtr.48558.1.S1_at	0.0737148	0.00948461	0.232158	0.333026	0.409304	0.0409941	0.055683	-0.0379201	0.134582	0.0567174	0.189932	-0.0555214	0.0920171	0.0195446	0.0498321	0.230175	0.0182873	0.00034818	0.122055	-0.0152376	-0.0445131	-0.0591354	-0.0725155	0.0707362	0.395687	0.116617	0.0482013	0.192915	0.118227	0.124692	0.224604	0.171571	-0.0665697	0.152203	0.105069	-0.0798216	0.012274	0.266281	0.390882	0.00182058	0.106247	0.0674613	-0.00109773	0.223284	0.197105	-0.0135088	0.155994	0.0758554	0.0146299
Mtr.11394.1.S1_at	0.00277868	-0.0733464	0.0178074	-0.0380448	0.0442863	0.0599208	0.508983	-0.0407592	0.201601	-0.0257672	0.139989	0.124692	-0.0329067	0.00587615	0.0370352	-0.119345	0.133929	0.141763	0.0602738	-0.0248076	0.021916	0.0630305	0.0714895	-0.0341376	-0.0928515	-0.0236242	-0.042273	0.417869	0.136043	0.36378	0.301604	0.0586834	0.0753315	0.110726	0.115372	0.0519245	-0.0185909	0.0388838	-0.0287654	0.0515714	0.20953	-0.0330974	0.00549181	0.0393218	-0.00659777	0.0162014	0.118323	0.213279	0.0235976
Mtr.35648.1.S1_at	-0.0232051	-0.0335619	-0.0565173	-0.0684182	0.0111932	-0.0846278	0.773373	-0.111355	0.172078	-0.082619	0.169449	0.159064	0.0379962	-0.0676554	0.00252871	-0.134404	-0.0795363	-0.0713304	-0.086661	-0.0299505	-0.0312177	-0.0245254	-0.0126158	-0.0510691	-0.121712	-0.015807	-0.0764179	0.676709	0.46276	0.384102	0.289848	0.262974	-0.0149355	0.408031	0.385207	-0.029438	-0.0369069	0.112489	0.0717917	0.0373472	0.401038	-0.0954916	-0.0894584	-0.078503	-0.074849	-0.048712	0.291256	0.135909	0.0406834
Mtr.3182.1.S1_at	-0.104309	-0.0868417	-0.102257	-0.0944116	-0.011434	-0.122871	0.803322	-0.0897371	-0.0581206	-0.0646374	0.00104866	0.0811924	-0.0382907	-0.140104	-0.0790273	-0.0858631	-0.128125	-0.130257	-0.0893764	0.0307533	-0.172106	-0.178635	-0.164391	-0.161323	-0.175551	0.0360758	-0.0480677	0.668583	0.571828	0.288317	0.209793	0.372691	0.0655289	0.52604	0.498078	-0.131727	-0.0747415	0.133108	0.139655	-0.0797697	0.387568	-0.0899236	-0.0841937	-0.130659	-0.0572131	-0.0910472	0.217004	0.0836647	0.0657445
Mtr.253.1.S1_at	0.675869	0.326085	0.078506	0.0744749	-0.0807335	0.0431244	-0.0914291	-0.0687333	0.140642	-0.0612119	0.202357	-0.094823	0.305641	0.0148722	0.0886908	0.0695676	-0.138426	-0.17498	-0.220203	-0.224428	0.253649	0.246225	0.2511	0.218187	0.179669	-0.126271	-0.205473	-0.204627	-0.246291	-0.14993	-0.15412	-0.279299	-0.234647	-0.214613	-0.203508	0.186646	0.248236	-0.160682	-0.176256	0.080352	0.000692087	-0.122091	-0.111565	0.0402195	-0.0251775	-0.00219225	0.114652	-0.0931947	-0.230084
Mtr.255.1.S1_at	0.296253	0.195739	0.013123	-0.0227154	-0.0131258	0.112019	-0.100388	-0.00492546	-0.0373576	-0.0647949	0.347484	-0.0899899	0.228766	0.438592	0.0381347	0.254467	-0.0851622	-0.143364	-0.144075	-0.141267	0.266342	0.259131	0.271847	0.273184	0.327409	-0.0789243	-0.10313	-0.214749	-0.21081	-0.121091	-0.120201	-0.237109	-0.155718	-0.202551	-0.188373	0.271822	0.33939	-0.152951	-0.11136	0.152301	-0.17793	-0.10664	-0.0604499	0.188585	0.129039	0.283278	0.0173114	-0.102262	-0.235274
Mtr.25285.1.S1_at	0.35235	0.761747	-0.00928403	0.0121503	-0.130962	-0.0857142	-0.0921515	-0.0873546	0.14754	-0.0639959	0.370025	-0.116256	0.303971	0.0493153	0.140214	0.0913243	-0.283148	-0.307132	-0.335972	-0.234878	0.633356	0.399876	0.341931	0.602402	0.29215	-0.132953	-0.26262	-0.187377	-0.276594	-0.0825757	-0.0595847	-0.248097	-0.235051	-0.162102	-0.161157	0.227122	0.114666	-0.145323	-0.144667	0.117702	-0.193068	-0.0936534	-0.110721	0.0441954	0.0142789	-0.0304907	0.279779	-0.0657432	-0.301575
Mtr.25287.1.S1_at	-0.116847	-0.102057	0.16614	0.146746	0.156073	-0.0339813	0.22829	-0.00861649	0.049216	0.431014	-0.0464225	0.0107359	-0.078117	-0.104505	-0.0961165	-0.0479933	0.0489898	0.0411861	0.0193806	-0.0607001	-0.165598	-0.174191	-0.157016	-0.204551	-0.0256084	0.00574416	-0.01514	0.329468	0.376792	0.0600922	0.0314956	0.20677	0.108215	0.421026	0.434842	0.00815171	0.010135	0.124326	0.142489	-0.100708	0.604353	0.252612	0.282464	-0.0852659	-0.041406	0.0102241	0.122974	0.0464995	0.103876
Mtr.40873.1.S1_at	-0.097258	-0.0983391	0.118999	0.215833	0.157607	-0.07513	0.2774	-0.0104646	0.034716	0.373422	-0.128797	-0.0294633	-0.0893002	-0.178334	-0.103253	-0.0881978	-0.0688007	-0.104404	-0.0503917	-0.0881251	-0.207963	-0.23151	-0.206716	-0.204144	-0.0859663	0.0218507	0.0343661	0.368607	0.395089	0.0857534	0.0692218	0.22277	-0.0407904	0.418871	0.398749	-0.0737979	0.0140351	0.146832	0.369761	-0.0654269	0.638924	0.230085	0.193258	0.0705623	0.333992	-0.0523726	0.0890069	0.0269199	0.0466224
Mtr.49495.1.S1_at	0.0175151	-0.0640182	0.146431	0.141919	0.319384	0.0318372	-0.0753312	-0.0577367	0.266805	-0.0564554	0.169179	-0.167878	0.131039	0.018982	0.191866	0.0956946	-0.0378173	-0.0185412	0.0309115	0.0356552	0.0349701	0.0621521	0.0167349	0.165369	0.273792	0.0429665	-0.0351985	0.151652	-0.130397	0.330572	0.364632	-0.0725525	-0.175762	-0.0231355	-0.0556581	-0.0808271	-0.0568163	0.101363	0.0941983	0.30944	-0.0747985	0.0897402	0.0287977	0.213728	0.127313	-0.0528388	-0.0448502	0.136198	-0.126129
Mtr.50930.1.S1_at	0.298532	0.41736	-0.0815167	-0.0888939	-0.0716785	-0.0148473	-0.0116373	0.0719132	0.0667184	-0.0318827	0.129824	-0.000507721	0.110772	0.031521	0.0191157	0.112982	-0.106253	-0.124136	-0.126539	-0.0751374	0.228424	0.185493	0.123452	0.279398	0.192549	-0.0584843	-0.116326	-0.044441	-0.103605	0.0201226	0.00878551	-0.0825664	-0.05554	-0.0949544	-0.0878956	-0.0098644	0.07561	-0.0765324	-0.0740621	0.252779	-0.0860311	-0.0438419	-0.0312099	0.0756224	0.0379693	-0.0310026	0.0951437	-0.00724292	-0.132555
Mtr.41088.1.S1_at	-0.0720487	-0.0937023	0.178984	0.282718	0.375859	-0.057802	0.324229	-0.0589265	0.113878	0.00262573	0.127071	0.366926	-0.0018448	0.0537476	-0.26938	0.139975	-0.0336842	0.0243222	0.140204	0.254449	-0.146543	-0.137366	-0.123799	-0.0978576	0.148207	0.345952	0.472945	0.624127	0.731927	0.21345	0.215038	0.663543	0.170889	0.638297	0.580128	-0.0700648	-0.0450277	0.412437	0.505916	-0.250831	0.549742	0.066335	-0.0192894	-0.111867	0.0633699	0.223213	0.525169	0.163976	0.544442
Mtr.8657.1.S1_at	-0.00719344	-0.0581404	0.0557618	-0.0113701	-0.115677	0.224007	-0.0991546	-0.078547	-0.0448315	-0.109384	0.0209479	0.521645	-0.0923882	0.211662	-0.138285	-0.201925	0.319172	0.299795	0.10911	-0.0498616	0.194342	0.336539	0.381929	-0.0100965	-0.100371	-0.113903	0.136824	0.00738004	-0.00659329	-0.0402663	-0.0853389	-0.0523633	0.244534	-0.0850044	-0.0266841	0.178348	0.0265221	0.0293007	-0.0486521	-0.13978	0.0909458	-0.103696	-0.0342241	-0.0097674	-0.0678377	0.166063	0.0341493	-0.00380506	0.248263
Mtr.14710.1.S1_at	-0.043361	-0.126793	0.174849	0.19941	0.333165	0.0008548	-0.151854	0.513547	0.260304	0.12474	0.239589	-0.261104	0.145216	0.0624617	0.233823	0.209295	0.00911036	0.0589374	0.178488	0.132087	-0.200624	-0.216704	-0.193973	-0.105008	0.0979488	0.0358994	-0.033951	-0.167422	-0.113164	-0.0739152	-0.0454025	0.0135615	-0.0723785	0.0481536	0.0441518	-0.175982	0.0260833	0.0184849	0.00052253	0.25035	-0.217975	0.0304062	0.0111248	0.181279	0.114989	-0.0795151	0.0691961	-0.117108	0.0513472
Mtr.14711.1.S1_at	-0.0431482	-0.123767	0.174439	0.151997	0.287665	0.0392915	-0.149991	0.571804	0.197276	0.137668	0.197941	-0.255736	0.0799349	0.0394789	0.188357	0.167409	0.0710894	0.102502	0.197125	0.0575147	-0.189656	-0.201771	-0.17044	-0.149326	0.00858192	0.00479534	-0.0682204	-0.198799	-0.134079	-0.11785	-0.112294	-0.0239206	-0.020654	0.0425652	0.0545437	-0.135595	0.0424574	-0.0291323	-0.0636996	0.162448	-0.215472	0.0270429	0.0469024	0.157955	0.121006	-0.0769756	0.0121059	-0.122923	0.0271293
Mtr.27107.1.S1_at	0.262616	0.367826	0.0107472	0.0041388	-0.0216294	0.0135278	-0.0758176	0.047677	0.273543	0.00442218	0.247063	-0.0865805	0.38899	-0.0219061	0.316586	0.093752	-0.182116	-0.196687	-0.200388	-0.170222	0.472168	0.367124	0.492453	0.332094	0.187687	-0.102269	-0.189527	-0.129463	-0.192096	-0.0484668	-0.047417	-0.188647	-0.138231	-0.0834922	-0.0756699	0.195258	0.0273452	-0.115734	-0.109518	0.0706045	-0.133904	-0.039955	-0.0348373	0.133509	0.060547	-0.0554296	0.0391683	-0.0366508	-0.214734
Mtr.33785.1.S1_at	0.174995	0.128457	0.132761	0.195494	0.336697	0.0734931	-0.0637335	-0.113667	-0.00388808	-0.0937718	0.232469	-0.0839647	0.408787	-0.0811293	-0.0170558	0.179748	-0.179299	-0.198175	-0.157709	-0.127493	0.25309	0.28742	0.240119	0.316749	0.487635	0.0276439	-0.0606775	0.0871337	-0.101699	0.0670304	0.129697	-0.0400233	-0.160528	-0.00354182	-0.0550649	-0.0997652	-0.0480335	0.125536	0.148445	0.0190673	0.00312171	-0.038491	-0.0933117	-0.0348762	-0.00773049	-0.0060285	0.0471658	0.0641754	-0.0775595
Mtr.12820.1.S1_at	0.0493569	0.075377	0.0263967	-0.0308602	0.0313589	0.0269874	-0.199936	-0.0300757	0.250818	-0.110453	0.282966	0.179017	0.0455746	0.567962	0.0474547	0.174214	0.228276	0.252954	0.132885	0.154398	0.206631	0.246244	0.235104	0.174848	0.175981	0.0963257	0.0735128	-0.186224	-0.165953	-0.0924725	-0.0947186	0.00316901	0.0316638	-0.169262	-0.159337	0.240989	0.0962963	-0.0866341	-0.16703	0.045866	-0.155229	-0.046814	-0.0648222	0.173745	0.00932543	0.153153	0.153467	-0.0353907	0.0409316
Mtr.31213.1.S1_s_at	0.0140167	-0.0217826	0.0289159	-0.0335795	0.0315708	0.0462575	-0.176345	-0.0468683	0.17227	-0.106666	0.19454	0.185611	0.00710513	0.49075	0.0193883	0.116487	0.303871	0.310134	0.208159	0.169559	0.102369	0.175212	0.169114	0.0644446	0.0945806	0.10003	0.0956271	-0.156198	-0.123	-0.0846844	-0.0910336	0.0244849	0.100069	-0.144584	-0.131046	0.178857	0.0360451	-0.0686158	-0.145501	-0.00036194	-0.111512	-0.042468	-0.0307883	0.170346	-0.00645428	0.116143	0.0798815	-0.0174066	0.0667872
Mtr.35687.1.S1_at	0.0624609	0.0896684	0.0203969	0.0286692	0.115235	-0.0265827	-0.187681	-0.034881	0.309246	-0.121414	0.315262	0.114202	0.0906353	0.519697	0.0690978	0.279271	0.131768	0.161565	0.169909	0.257298	0.146576	0.146303	0.126703	0.20811	0.257866	0.18169	0.147022	-0.11303	-0.0696366	0.0016108	0.0301932	0.0930277	-0.0382702	-0.131317	-0.148381	0.160662	0.0718373	-0.00171096	-0.0248986	0.0867423	-0.143778	-0.037847	-0.105846	0.251183	0.0899114	0.146155	0.247004	0.00590015	0.097657
Mtr.13382.1.S1_at	-0.091298	-0.184353	0.239437	0.242144	0.311917	0.00262815	-0.136555	0.0653383	0.478115	0.0457918	0.244863	0.0638462	0.151805	0.382893	0.0302686	0.193398	0.200684	0.29369	0.21175	0.260067	-0.0161025	0.0153999	0.0115606	0.0878711	0.150107	0.161989	0.247647	0.108453	-0.0266206	0.226587	0.224149	0.110866	0.0433492	0.0644316	0.042652	0.0656455	0.0534037	0.105415	0.0332069	0.111101	0.00143986	0.129591	0.0732598	0.117925	-0.00887632	0.149102	0.20156	0.0954978	0.281571
Mtr.42781.1.S1_at	0.0169312	-0.0248204	0.0651623	-0.0618966	-0.0338735	0.720997	-0.108273	-0.0643983	-0.0228114	-0.1011	0.0261137	0.0452578	-0.0309183	0.231284	0.00933067	-0.0328317	0.152325	0.0637009	0.397761	-0.0498172	0.130175	0.213726	0.222562	0.0521172	-0.0507901	-0.0943696	-0.0686688	-0.119597	-0.0994716	0.00170496	0.0432917	-0.207922	-0.00594733	-0.177924	-0.135882	0.166985	0.117078	-0.0709815	-0.108441	0.0157793	-0.126264	-0.107448	-0.0526628	0.279411	0.187446	0.0673976	-0.189665	-0.0313511	-0.0785152
Mtr.42126.1.S1_at	0.202984	0.100228	-0.075555	-0.0564353	0.139619	0.123361	-0.0759208	-0.114951	0.0473822	-0.118752	0.274963	0.0457612	0.253691	-0.0177034	-0.0414555	-7.01009e-06	-0.123125	-0.15475	-0.179896	-0.112539	0.352581	0.496529	0.435419	0.344826	0.273081	-0.0723776	-0.116084	0.00106407	-0.166631	0.0187386	0.0445455	-0.143692	-0.148657	-0.170596	-0.188954	0.0118676	-0.0400038	-0.0760472	-0.0825097	0.0379736	-0.0394546	-0.0728056	-0.0905673	0.0849396	0.00331348	-0.0760565	-0.106499	-0.0252795	-0.184415
Mtr.27030.1.S1_at	0.420506	0.206917	-0.00848678	0.0105096	0.00472153	0.120463	-0.122861	0.00856003	-0.0030676	-0.0478742	0.187912	-0.0221031	0.156063	0.011261	-0.00226046	0.0509551	-0.0658764	-0.122839	-0.0625244	-0.0762692	0.256327	0.298254	0.27797	0.250412	0.260426	-0.046659	-0.0776802	-0.167733	-0.179173	-0.0639357	-0.0582431	-0.148651	-0.0690613	-0.1961	-0.186682	0.00185128	0.0830512	-0.135485	-0.0454401	0.271956	-0.131668	-0.0608053	-0.0308524	0.283981	0.268823	-0.0110894	-0.0141343	-0.0642547	-0.165201
Mtr.47332.1.S1_at	0.0292841	0.0702982	-0.0254092	0.044131	0.142219	0.0622523	0.170939	0.0354541	0.0693286	0.0308125	0.200053	0.147809	0.00694437	0.0985075	-0.0365572	0.186941	0.0785375	0.056717	0.235049	0.184378	-0.00392285	-0.0430004	-0.058354	0.0143289	0.108341	0.172816	0.192321	0.243244	0.280959	0.133976	0.146312	0.358957	0.273284	0.182696	0.164782	-0.0303605	-0.0358559	0.0965267	0.196544	0.0110735	0.189925	0.0466523	0.0500591	0.273823	0.393975	0.112517	0.341948	0.0820838	0.164937
Mtr.47333.1.S1_at	0.183525	0.170669	-0.0286308	-0.0133789	-0.0877653	0.157224	-0.0700032	0.000207224	0.037421	-0.0323687	0.117782	-0.051599	0.0823619	0.0913461	0.10074	0.0680488	-0.0258195	-0.0748337	0.0366477	-0.0858847	0.174218	0.126001	0.12117	0.167135	0.0357217	-0.0608781	-0.08671	-0.142813	-0.090083	-0.037853	-0.0573794	-0.150441	-0.0171133	-0.144192	-0.124581	0.0771598	0.0776135	-0.0438516	0.0404413	0.177337	-0.100044	-0.0498846	-0.0396236	0.376244	0.317849	0.0201203	0.0470204	-0.045977	-0.138427
Mtr.5263.1.S1_at	-0.000997231	-0.0311641	-0.0895232	-0.15056	0.0696688	0.14692	-0.00942549	-0.103847	-0.0128464	-0.0852848	0.296565	0.418628	0.0876099	0.176817	-0.0958954	0.00182945	-0.0417517	-0.0510286	-0.0809689	0.0266314	0.323885	0.478852	0.427413	0.156901	0.0768841	0.0091476	0.101389	0.275086	0.0674924	0.317655	0.276306	0.0247521	0.102294	-0.0758606	-0.0740962	0.110967	0.188108	-0.122095	-0.142957	-0.0903043	0.088768	-0.0255025	0.00685572	-0.0236669	-0.00506989	0.256889	0.0804201	0.0679397	0.0310017
Mtr.11023.1.S1_at	0.251372	0.398646	0.180316	0.0835343	-0.0285299	0.102983	-0.184828	-0.0882574	0.109038	-0.0662621	0.566929	-0.0889611	0.280015	0.573743	0.241827	0.319841	-0.0405341	-0.091244	-0.1008	-0.165916	0.563947	0.472147	0.480378	0.449585	0.421423	-0.0377582	-0.121088	-0.318056	-0.304306	-0.204396	-0.198092	-0.278876	-0.186814	-0.231674	-0.213673	0.522238	0.501187	-0.185641	-0.221955	0.0577253	-0.25572	-0.145436	-0.0985172	0.115691	0.0453451	0.398458	0.254132	-0.138308	-0.252754
Mtr.39924.1.S1_at	0.321923	0.496413	0.227668	0.217813	0.0677187	0.023927	-0.217671	-0.0882804	0.181606	-0.0484735	0.589534	-0.130575	0.363573	0.523349	0.257462	0.386585	-0.0869703	-0.0986704	-0.122954	-0.104939	0.528806	0.394371	0.352941	0.526339	0.528557	0.0388135	-0.0391647	-0.305199	-0.319987	-0.170267	-0.137574	-0.230886	-0.262073	-0.213301	-0.218596	0.45909	0.459684	-0.132137	-0.119084	0.068567	-0.212137	-0.0944265	-0.12356	0.130887	0.0811036	0.371583	0.353506	-0.123731	-0.207899
Mtr.20531.1.S1_at	0.186116	0.0908919	0.0033728	-0.00415141	-0.0474434	0.101208	-0.0602334	-0.0499618	-0.128487	-0.0707156	0.21108	-0.105492	0.121559	0.0691325	-0.0111731	0.00753362	-0.10448	-0.157826	-0.163828	-0.152153	0.268846	0.337258	0.338904	0.244813	0.26689	-0.11755	-0.20075	-0.195588	-0.188914	-0.121074	-0.125813	-0.186218	-0.124855	-0.174743	-0.159617	-0.0312454	0.228253	-0.141352	-0.145925	0.100284	-0.186681	-0.120146	-0.0989754	0.0450011	-0.0092364	-0.039942	-0.0612496	-0.0984128	-0.204988
Mtr.20533.1.S1_at	0.238502	0.157532	-0.000557913	-0.00599364	-0.026349	0.0985735	-0.0742466	-0.034777	-0.118192	-0.0674365	0.201268	-0.112701	0.116532	0.088918	-0.00715335	0.0347868	-0.111467	-0.156587	-0.159685	-0.148148	0.314366	0.355158	0.338468	0.310932	0.301796	-0.10205	-0.183597	-0.203815	-0.199572	-0.112473	-0.121987	-0.189731	-0.125301	-0.183261	-0.168675	-0.00475929	0.232263	-0.137479	-0.119721	0.12056	-0.194733	-0.11694	-0.0967317	0.110543	0.0360099	-0.0169028	-0.0657255	-0.096069	-0.20738
Mtr.38013.1.S1_at	-0.0510729	-0.0183112	0.191673	0.232026	0.434418	-0.233043	0.179399	0.0524665	0.387263	0.126541	0.445347	0.0344396	0.148751	0.312192	0.0953948	0.469249	-0.0439595	0.0908035	0.158228	0.497993	-0.120783	-0.201352	-0.220695	0.0524729	0.358816	0.431916	0.392312	0.344751	0.367358	0.250352	0.268753	0.587533	0.0920626	0.343259	0.284736	-0.0700665	0.0174653	0.300359	0.240723	0.10413	0.165263	0.124963	0.03288	0.0319904	0.0332849	0.219075	0.566464	0.211541	0.44418
Mtr.10755.1.S1_at	0.25087	0.651387	-0.0691097	-0.109715	-0.281252	-0.0319407	-0.0938399	-0.0695298	0.132263	-0.0913055	0.398617	0.00476465	0.195742	0.304467	0.142343	0.075325	-0.185845	-0.224161	-0.302128	-0.222749	0.724705	0.520611	0.518101	0.540473	0.200997	-0.143731	-0.245622	-0.270829	-0.246293	-0.173657	-0.184103	-0.241192	-0.120216	-0.22391	-0.199057	0.397645	0.254317	-0.207453	-0.217603	0.055275	-0.274685	-0.147876	-0.120635	0.0139069	-0.0176979	0.100779	0.308111	-0.142036	-0.285656
Mtr.34737.1.S1_at	0.280562	0.69579	-0.0787305	-0.11931	-0.280128	-0.0262184	-0.100839	-0.0606873	0.0933155	-0.0973497	0.414136	-0.00963553	0.210474	0.35565	0.112652	0.10764	-0.178041	-0.214457	-0.30383	-0.224142	0.724629	0.512132	0.469313	0.586729	0.227795	-0.141628	-0.242794	-0.285818	-0.253417	-0.181691	-0.191193	-0.251111	-0.118842	-0.242803	-0.216852	0.406613	0.302633	-0.220984	-0.231923	0.0689345	-0.28937	-0.153327	-0.122017	0.00471059	-0.0167917	0.139199	0.313812	-0.15075	-0.29145
Mtr.37400.1.S1_at	-0.177505	-0.218497	0.247573	0.15509	0.349083	0.198194	0.0104444	-0.0335967	-0.187249	-0.0569004	0.326258	0.0271746	-0.139228	0.617325	-0.195918	0.3601	0.158247	0.225973	0.197964	0.270317	-0.025542	0.0481919	0.0925497	-0.0695436	0.351876	0.151372	0.29489	0.112096	0.0748138	0.130694	0.10212	0.234259	0.179485	0.0871067	0.110122	0.226815	0.432339	0.154209	0.0632685	-0.232015	-0.000305033	-0.0502604	-0.0407495	-0.0653059	-0.0642791	0.4982	0.243382	0.0999689	0.358801
Mtr.38322.1.S1_at	-0.216148	-0.272448	0.282437	0.307067	0.548313	0.0124447	0.209325	-0.0570532	-0.103952	-0.00887572	0.26217	0.00274837	-0.125442	0.442348	-0.2457	0.504362	0.0768556	0.195028	0.286284	0.481517	-0.259034	-0.237032	-0.203008	-0.158019	0.441508	0.355661	0.466115	0.377611	0.381838	0.268107	0.282771	0.600779	0.205681	0.364733	0.312652	0.0268683	0.244441	0.344999	0.305805	-0.290525	0.194821	0.0487894	-0.0356821	-0.131952	-0.0636861	0.444384	0.408153	0.176249	0.518624
Mtr.43316.1.S1_at	-0.0843967	0.0160967	0.00649726	0.0388393	0.189956	-0.180978	0.424206	-0.178704	-0.0602802	-0.0276908	0.104004	0.229084	-0.0173996	0.0611794	-0.179604	0.269897	-0.108168	-0.0414039	0.0327686	0.437239	-0.10973	-0.182424	-0.198881	-0.0589748	0.122156	0.407539	0.396261	0.639691	0.723986	0.266026	0.241253	0.722582	0.259797	0.621354	0.58189	-0.0774474	-0.0619653	0.216218	0.226496	-0.184819	0.547316	-0.0442905	-0.0952351	-0.202667	-0.0438941	0.250976	0.545921	0.130748	0.452205
Mtr.652.1.S1_at	0.519814	0.753912	-0.123855	-0.126575	-0.306782	-0.0863476	-0.115709	-0.0336278	0.148611	-0.115733	0.301952	-0.12569	0.390914	0.0360689	0.215249	0.0871109	-0.274647	-0.327348	-0.376945	-0.227971	0.564181	0.418147	0.329464	0.60921	0.249997	-0.189644	-0.358266	-0.333511	-0.326936	-0.186546	-0.195597	-0.351742	-0.277189	-0.290365	-0.268525	0.0911719	0.111327	-0.232753	-0.241038	0.489149	-0.32358	-0.185107	-0.159008	0.131358	0.0387227	-0.129192	0.151356	-0.162701	-0.380601
Mtr.47943.1.S1_at	-0.0114934	-0.0554373	0.0478278	0.0886478	0.119364	0.015688	-0.161735	-0.132634	0.0398649	-0.0769795	0.0631032	-0.014311	-0.103574	0.455104	-0.127345	0.138381	0.179984	0.198099	0.195192	0.134799	-0.0403414	-0.00227102	0.0166392	0.00399917	0.281815	0.0916065	0.125926	-0.11654	-0.104135	0.0220913	0.040207	0.00807932	-0.0385326	-0.107458	-0.119843	0.183077	0.0578685	0.0279254	0.0330612	-0.0582509	-0.0941122	0.0662953	-0.00257278	0.112189	0.039507	0.149148	-0.0238783	0.00232167	0.0433134
Mtr.47943.1.S1_s_at	-0.0449382	-0.0751869	0.0189686	0.0429001	0.0809586	0.0304561	-0.133828	-0.128188	0.0490874	-0.0720838	0.0541368	0.00569493	-0.106192	0.437409	-0.108793	0.060522	0.209987	0.224323	0.175572	0.0941923	-0.0344753	0.0200717	0.0369397	-0.0109271	0.204367	0.0310578	0.0757026	-0.116243	-0.108919	-0.00610056	0.0100618	-0.0116094	-0.0426873	-0.118214	-0.124106	0.17757	0.0392871	0.00821664	0.00392625	-0.0638858	-0.0741477	0.0681424	0.014854	0.112579	0.00866809	0.0859325	-0.040271	-0.0110825	0.0170538
Mtr.15416.1.S1_at	-0.0892304	-0.109771	0.209935	0.240634	0.225341	0.0324811	-0.049656	-0.0558182	-0.0680726	-0.0090134	-0.00197566	-0.102651	-0.0892778	0.00998209	-0.0953729	0.115661	-0.00583735	0.0283713	0.0474231	0.0434209	-0.113511	-0.119734	-0.10782	-0.053448	0.124158	0.145802	0.393108	-0.00663689	-0.0212496	-0.0485566	-0.0160661	0.119751	0.0499259	0.0446839	0.0316705	-0.0616888	-0.101006	0.347694	0.317963	-0.0984198	0.0872537	0.103734	0.0292818	-0.0295512	-0.000350295	0.059037	0.187177	0.465201	0.505837
Mtr.14223.1.S1_at	0.44755	0.612729	-0.044898	-0.0380562	-0.168632	-0.0947845	-0.0774935	0.0613826	0.14066	-0.0459542	0.402019	-0.120199	0.694396	0.0195047	0.216818	0.151447	-0.285354	-0.319796	-0.374327	-0.230001	0.467912	0.352505	0.288671	0.464967	0.22359	-0.196429	-0.357474	-0.231338	-0.225991	-0.183564	-0.197674	-0.261015	-0.238992	-0.13226	-0.114521	0.0535318	0.136649	-0.18191	-0.205294	0.267952	-0.225856	-0.143833	-0.122753	0.0914233	0.0223025	-0.127081	0.242451	-0.188579	-0.330558
Mtr.17497.1.S1_at	-0.170084	-0.196217	0.0849561	0.0756421	0.275056	0.31536	0.0767346	0.108687	-0.0527986	0.230426	-0.0020384	0.0303252	-0.143217	-0.0217172	-0.181179	0.166679	0.108671	0.132655	0.528728	0.375278	-0.343807	-0.362612	-0.346525	-0.303253	0.0130531	0.279481	0.339131	0.215181	0.409483	0.106348	0.13976	0.553987	0.393321	0.353448	0.344764	-0.141397	-0.0936436	0.202036	0.194443	-0.191841	0.123425	0.309831	0.322451	-0.0773118	0.0657097	0.106498	0.106491	0.111952	0.373074
Mtr.4083.1.S1_at	-0.193571	-0.210555	0.111684	0.219393	0.406842	-0.114733	0.118046	0.140427	0.0633762	0.289427	-0.0348223	0.0509195	-0.139232	0.0112775	-0.202009	0.268687	0.018216	0.130389	0.260362	0.485326	-0.384676	-0.4213	-0.399569	-0.284685	0.120468	0.432483	0.510149	0.345568	0.477654	0.179815	0.214135	0.70002	0.342655	0.456921	0.406615	-0.180355	-0.100607	0.243882	0.349176	-0.188213	0.269997	0.393709	0.309525	-0.153911	0.204244	0.170477	0.262021	0.149463	0.480591
Mtr.4083.1.S1_s_at	-0.230541	-0.246716	0.143956	0.190546	0.447014	-0.119941	0.0815795	0.190328	0.0520658	0.308014	-0.00375644	0.0660728	-0.161354	0.0452326	-0.226602	0.29266	0.0653456	0.216478	0.336135	0.536791	-0.420387	-0.451764	-0.427703	-0.332895	0.117064	0.41281	0.502274	0.333782	0.482586	0.181743	0.201234	0.723216	0.447248	0.48179	0.443966	-0.173666	-0.115723	0.246399	0.233253	-0.237804	0.206389	0.399392	0.337219	-0.143836	-0.0115829	0.168964	0.281913	0.167625	0.563252
Mtr.42111.1.S1_at	0.179203	0.169436	0.187043	0.253026	0.338842	-0.0940903	-0.15903	0.00202842	0.422298	0.0584685	0.568878	0.143311	0.263317	0.459456	0.0739801	0.310042	-0.0853058	0.0355012	-0.0102801	0.184282	0.236075	0.212108	0.187645	0.31461	0.486299	0.106508	0.232138	-0.0160579	-0.0651662	0.0627954	0.0803238	0.151051	-0.0728735	0.00239933	-0.0228833	0.13749	0.193131	0.0578204	0.00558117	0.165076	-0.0263735	0.133662	0.0490223	0.166552	0.0526116	0.191206	0.527798	0.0569126	0.229047
Mtr.45066.1.S1_at	0.159764	0.141508	0.0226753	-0.0890248	-0.186323	0.255898	-0.194702	-0.0657291	0.0431002	-0.143355	0.312052	0.155837	0.0758771	0.441249	0.109309	-0.0953568	0.129194	0.0949638	-0.117678	-0.225157	0.426288	0.540268	0.595789	0.267622	0.0827613	-0.290184	-0.189153	-0.315028	-0.37423	-0.175417	-0.228087	-0.393192	-0.0548593	-0.352871	-0.285123	0.34362	0.260313	-0.167784	-0.268114	0.152478	-0.201421	-0.164481	-0.0968941	0.181876	0.00112268	0.0551303	0.0106314	-0.104929	-0.113243
Mtr.6059.1.S1_at	0.303188	0.602419	-0.0296926	-0.0773517	-0.287253	0.00700056	-0.099357	-0.076129	0.207158	-0.107314	0.343939	-0.0388623	0.208563	0.25896	0.218041	0.0567684	-0.183566	-0.23928	-0.312462	-0.248812	0.7046	0.550399	0.618557	0.529016	0.174155	-0.172547	-0.278558	-0.291349	-0.277042	-0.184561	-0.194759	-0.337704	-0.190299	-0.248556	-0.223724	0.425251	0.212796	-0.2132	-0.217976	0.174088	-0.283824	-0.172687	-0.14031	0.0604988	-0.00687138	0.0565418	0.176536	-0.154674	-0.319298
Mtr.22769.1.S1_at	0.0590678	0.0972526	-0.0683932	-0.0841386	0.0241095	0.0615088	-0.0616688	-0.0457056	0.246399	-0.027617	0.224766	0.495815	0.083951	0.233963	0.0615506	-0.0235115	0.0063152	0.0190341	-0.0542455	-0.173865	0.358033	0.415304	0.464546	0.269698	0.065564	-0.0866212	-0.0367129	-0.054135	-0.0570787	-0.0636866	-0.0499681	-0.108771	-0.0495915	-0.137725	-0.133312	0.25937	0.107525	-0.083276	-0.0780629	0.0111604	-0.0429202	-0.0333539	-0.0220764	0.0406456	0.0104336	0.140798	0.0279286	-0.0794843	-0.149509
Mtr.21498.1.S1_at	-0.0751001	-0.102271	0.0216205	0.0814868	0.0972768	-0.113038	-0.0951792	0.210382	0.231781	0.167199	0.147613	-0.0381519	0.0386712	0.0602436	0.149784	0.206464	0.0545444	0.122578	0.195281	0.369033	-0.190907	-0.205026	-0.201551	-0.137276	-0.00126961	0.12878	0.046271	-0.0509887	0.00679445	0.220465	0.210092	0.148048	0.0145887	-0.0302534	-0.0335537	-0.10421	0.091767	-0.0355525	-0.0474203	-0.019513	-0.143264	0.0742649	0.0383757	0.0806065	0.057625	0.0428779	0.0655541	-0.0713884	0.0307148
Mtr.4966.1.S1_at	-0.0844516	-0.087368	-0.055466	-0.0674769	0.0094391	-0.105227	-0.0967735	0.118146	0.218584	0.120236	0.170639	0.165645	0.060267	0.18977	0.182464	0.181638	0.142466	0.190493	0.223197	0.35756	-0.103706	-0.0988907	-0.113671	-0.0796083	-0.0682869	0.18016	0.146435	-0.0363381	0.0779424	0.0324625	0.0289321	0.262087	0.165774	-0.0286383	-0.0148856	-0.064566	0.109828	-0.0356218	-0.0596986	-0.0352246	-0.0807018	0.00140287	-0.00871721	0.105677	0.058553	0.1291	0.208372	-0.0486117	0.144546
Mtr.4966.1.S1_s_at	-0.0460315	-0.0581924	0.0232905	0.00794614	0.0227603	-0.0483588	-0.0548006	0.153672	0.0417065	0.134334	0.0393505	-0.0590483	-0.0244786	-0.0119713	0.0450373	0.102207	0.156863	0.0682164	0.329722	0.127465	-0.123077	-0.13804	-0.125017	-0.118501	-0.0633333	0.0943792	0.0356232	-0.0595456	0.00882364	0.0144941	0.0356155	0.0867561	0.137145	-0.00936458	-0.00344612	-0.0645721	0.0696472	-0.038084	-0.0529483	-0.0260512	-0.088845	0.0515721	0.107605	0.0828844	0.120902	0.0713081	-0.0601799	-0.0402272	-0.01472
Mtr.28568.1.S1_at	0.0440738	0.014103	0.00620197	0.0437695	0.123388	-0.100326	0.202976	0.0834064	0.596843	0.08634	0.21147	0.302741	0.229347	-0.0135109	0.107442	-0.116147	-0.0577551	-0.0102938	-0.0264336	-0.0951171	0.114774	0.124887	0.0917648	0.186745	-0.099789	-0.0503912	-0.0404058	0.268952	0.288614	0.051696	0.0143413	0.0963599	-0.126582	0.263012	0.25193	-0.000575219	-0.0286263	0.0796208	0.0671937	0.313579	0.379121	0.00398856	-0.0247449	0.0981613	-0.022144	-0.102402	0.304436	-0.0472277	0.0323831
Mtr.8411.1.S1_at	0.0749934	0.0161574	0.0383282	-0.00120491	0.00447651	0.293117	0.00430335	0.0451028	0.431896	0.000624451	0.0391667	0.200724	0.1503	-0.0307508	0.121173	-0.169879	0.108661	0.0750429	0.196865	-0.13916	0.160082	0.216278	0.173692	0.208371	-0.172478	-0.104336	-0.100308	-0.0318736	0.0141934	-0.0500371	-0.0296191	-0.150523	-0.068332	-0.0511037	-0.0365404	0.0241487	-0.0155207	-0.031448	-0.031091	0.37858	0.115653	-0.0876669	-0.078164	0.253551	0.0714477	-0.12013	0.0310944	-0.100999	-0.0815577
Mtr.48296.1.S1_at	0.221591	0.328563	-0.0110733	-0.0551633	-0.0779947	0.059158	0.0692958	-0.0490349	-0.0102828	-0.0845928	0.399301	-0.0609359	0.350167	0.492799	0.0417738	0.285214	-0.138575	-0.171459	-0.213297	-0.171675	0.35001	0.296625	0.285248	0.33056	0.265778	-0.111998	-0.15704	-0.128956	-0.12878	-0.100652	-0.126057	-0.191085	-0.171524	-0.144656	-0.130821	0.319255	0.437162	-0.148049	-0.148954	0.0462289	-0.142068	-0.141127	-0.116697	0.0107397	0.00662981	0.279651	0.134917	-0.119962	-0.224783
Mtr.10652.1.S1_at	-0.246871	-0.290512	0.211204	0.253408	0.481774	0.130935	0.0931381	-0.0833554	-0.0128412	-0.0271635	0.0510647	-0.0212654	-0.267813	0.23189	-0.239289	0.218061	0.152548	0.252199	0.387482	0.471032	-0.336749	-0.303405	-0.274587	-0.26087	0.275224	0.291496	0.424326	0.424613	0.280595	0.510818	0.535287	0.424267	0.145308	0.262903	0.214204	-0.0499178	-0.100815	0.355487	0.32099	-0.280871	0.191138	0.166902	0.0747068	0.0039175	0.0456851	0.18467	0.115669	0.337418	0.394133
Mtr.35741.1.S1_at	-0.0936028	-0.0612477	-0.323585	-0.354086	-0.111347	-0.063592	0.515637	-0.128803	-0.0336164	-0.127855	0.125532	0.508758	0.039237	-0.0181515	-0.0460338	-0.0243823	-0.0586554	-0.0707874	-0.0406049	0.271904	0.0647335	0.138283	0.105808	-0.0159712	-0.237816	0.155895	0.104489	0.55221	0.678504	0.184091	0.097762	0.514485	0.282866	0.395358	0.402905	-0.0701415	-0.133119	0.0446577	0.0264006	-0.0333062	0.351027	-0.169835	-0.126581	-0.0922116	-0.0634993	0.111905	0.253778	-0.0702282	0.158262
Mtr.27133.1.S1_at	0.158692	0.0214544	0.326315	0.326093	0.148048	0.0152726	-0.0876492	0.0496995	0.15078	0.312301	-0.0187468	-0.106153	-0.00599368	0.00460683	-0.0683027	-7.43965e-05	0.0972181	0.140496	0.136579	-0.055138	-0.0399101	-0.0472291	-0.0219465	-0.0938466	0.0805212	-0.029306	0.0284116	-0.10227	-0.067798	-0.10992	-0.112055	-0.0247539	-0.0208926	0.0434861	0.0464605	0.0887865	0.157144	0.0561968	0.0297276	-0.0227203	0.262264	0.162568	0.16544	0.0104805	-0.000477044	0.0433476	0.0555994	-0.0413264	0.0104552
Mtr.10190.1.S1_at	0.0638256	0.0904378	-0.0257812	-0.0737574	-0.0928502	0.202009	-0.142687	-0.0267691	0.0705093	-0.0621851	0.126056	0.139645	-0.0377882	0.400705	0.0882112	-0.0345296	0.175901	0.103367	-0.0282537	-0.197301	0.351431	0.424296	0.492314	0.202132	0.0488116	-0.145035	-0.105919	-0.248454	-0.241744	-0.17832	-0.1922	-0.296325	-0.0645366	-0.28083	-0.24523	0.351677	0.229649	-0.163778	-0.0779743	0.0876502	0.0255801	-0.103532	-0.0601466	0.247013	0.425907	0.181956	-0.103953	-0.123994	-0.18358
Mtr.38762.1.S1_at	0.299338	0.304075	0.0529535	0.0916489	0.107096	-0.04473	-0.204655	0.0731853	0.438589	0.0623351	0.438339	0.055393	0.263303	0.397784	0.248859	0.183991	-0.0666007	-0.00951655	-0.0900831	-0.0285722	0.393504	0.353828	0.356892	0.381717	0.307938	-0.0235933	-0.00646241	-0.224515	-0.234077	-0.149726	-0.128425	-0.104734	-0.158542	-0.182122	-0.196207	0.219369	0.282	-0.101063	-0.125918	0.223555	0.0340579	0.00430618	-0.0378958	0.184433	0.0948172	0.127784	0.340217	-0.125497	-0.0427826
Mtr.22076.1.S1_at	0.14405	0.177142	0.0323496	0.0479718	0.139611	0.239086	-0.00744671	0.0319225	0.146684	-0.00571725	0.260586	0.12695	0.0980727	0.183135	0.0383884	0.147724	0.0896355	0.0439968	0.202888	0.0532031	0.230215	0.203403	0.157819	0.210676	0.176589	0.107158	0.129158	0.0812077	0.0807072	0.0387215	0.0813219	0.124601	0.153852	0.00531892	-0.00322093	0.0804842	0.0382601	0.0259624	0.165135	0.0554526	0.0624503	0.0359426	0.0490828	0.522762	0.411776	0.154406	0.261245	0.0887582	0.0828435
Mtr.9429.1.S1_at	-0.152472	-0.127398	0.247773	0.319747	0.317173	-0.100888	0.0839135	0.0549928	0.213413	0.602646	-0.0635656	-0.0130848	-0.129416	-0.0779437	-0.172024	0.0374885	0.144583	0.193815	0.206503	0.0321916	-0.254035	-0.28847	-0.276978	-0.202732	0.105377	0.239474	0.279258	0.282156	0.30878	0.0685614	0.103228	0.321253	0.11072	0.355677	0.330957	0.0976849	-0.0643653	0.290806	0.352079	-0.136738	0.634282	0.58674	0.497714	-0.0851782	0.075681	0.0924892	0.216515	0.206911	0.290628
Mtr.42251.1.S1_at	0.197003	-0.0129345	0.0291603	0.0193189	0.301943	0.146568	-0.0815491	-0.173794	0.133742	-0.144136	0.248792	0.098198	0.222215	-0.0100915	0.0047256	0.165642	-0.181094	-0.19162	-0.0783007	0.124721	0.27841	0.401123	0.334084	0.320599	0.352714	0.12702	0.133204	0.123255	-0.0667637	0.156028	0.190512	0.0390852	-0.0107148	-0.0494338	-0.0775869	-0.114783	-0.0888418	-0.0197849	-0.0539656	0.183749	0.0412393	-0.0757114	-0.115877	0.10672	0.0710154	0.08677	0.00291282	0.114063	0.03878
Mtr.34810.1.S1_at	0.0464961	0.0194487	0.015204	-0.0787565	-0.0632989	0.637547	-0.0861094	-0.0421688	-0.0336616	-0.0888224	0.0639784	0.0212787	0.0191338	0.109362	0.0753729	-0.029385	0.196001	0.0172125	0.439547	-0.080827	0.10688	0.144574	0.153989	0.0645721	-0.0640958	-0.0534103	-0.0334774	-0.151711	-0.0306169	-0.0866819	-0.0131542	-0.12881	0.10755	-0.146358	-0.128487	0.0691314	0.0504	-0.0514568	-0.0408341	0.0932471	-0.122047	-0.0723641	0.016937	0.246806	0.122293	0.0557598	-0.17152	-0.067501	-0.126288
Mtr.38526.1.S1_at	0.100642	0.103321	0.0710124	-0.039152	-0.00242684	0.329647	-0.0943089	-0.102111	0.118436	-0.140006	0.249518	0.231442	0.0970087	0.470824	0.143793	0.080338	0.10344	0.0400073	0.0314713	-0.087109	0.396159	0.447258	0.523759	0.251167	0.159667	-0.0119736	-0.0357656	-0.149599	-0.128014	-0.129612	-0.156703	-0.183507	-0.0581193	-0.121952	-0.0873615	0.328838	0.167477	-0.0903999	-0.157223	0.166217	-0.0952428	-0.170035	-0.134718	0.176168	0.0371295	0.265734	0.0408446	-0.0762072	-0.0435304
Mtr.41404.1.S1_at	0.103451	0.165901	0.143785	0.215848	0.327159	-0.0723859	0.0227263	-0.121831	0.494064	-0.0445383	0.576316	0.269545	0.363339	0.446754	0.195924	0.3373	-0.0482636	0.0109894	0.0339151	0.15225	0.284505	0.262282	0.223106	0.387731	0.440309	0.259851	0.325791	0.224523	0.208717	0.10329	0.125951	0.263257	-0.0515098	0.196901	0.139823	0.160055	0.106002	0.181502	0.207493	0.156605	0.198908	0.0529736	-0.0497974	0.124544	0.057446	0.32032	0.59351	0.0773122	0.254425
Mtr.24270.1.S1_s_at	0.0905607	0.147396	-0.00399431	-0.0237164	-0.0779986	-0.0586704	-0.0757657	-0.0354439	0.216607	-0.0677081	0.246755	-0.2075	0.321494	-0.0248557	0.554668	0.0171013	-0.137379	-0.165262	-0.156518	-0.118538	0.13106	0.0670556	0.0530516	0.202717	0.0677867	-0.0788555	-0.196779	-0.170332	-0.229876	-0.0704783	-0.0657923	-0.269454	-0.266382	-0.129948	-0.131491	-0.0708827	-0.0668847	-0.0563172	-0.0716013	0.580543	-0.158128	-0.104342	-0.103936	0.272343	0.141482	-0.141546	0.0748218	-0.0243461	-0.207849
Mtr.28699.1.S1_s_at	0.100829	0.197491	-0.000346818	-0.0330947	-0.0798571	-0.0344759	-0.0764495	-0.0321201	0.176216	-0.066302	0.244895	-0.191937	0.28177	-0.0150611	0.548455	0.0217156	-0.109574	-0.138555	-0.140647	-0.11906	0.163163	0.0963086	0.0758682	0.215788	0.0890835	-0.0556884	-0.186152	-0.168243	-0.223511	-0.0595605	-0.0644074	-0.273869	-0.24784	-0.128485	-0.126279	-0.0354283	-0.0550124	-0.0714122	-0.081305	0.501375	-0.158314	-0.106359	-0.098644	0.282402	0.169775	-0.104752	0.0574966	-0.0185077	-0.213573
Mtr.12392.1.S1_at	0.182062	0.033008	0.225081	0.322294	0.244301	0.00240678	-0.0737596	0.0833788	0.217297	0.506008	-0.012088	-0.0833575	0.0274691	-0.0627195	-0.118365	0.0478735	0.0227716	0.0305594	0.0481224	-0.0541008	-0.0941015	-0.109903	-0.101698	-0.0926999	0.136646	0.00737456	0.0500131	0.00572844	-0.0384554	-0.00886376	0.02338	0.042752	-0.0448422	-0.000418495	-0.0151585	-0.0125593	0.160542	0.0233501	0.137039	-0.049923	0.407577	0.354365	0.288223	0.073167	0.0935053	-0.0109222	0.0900862	0.00948067	0.0449729
Mtr.38588.1.S1_at	0.0880312	0.429853	-0.0457857	-0.0594712	-0.044491	-0.00310172	0.150308	-0.14743	0.127654	-0.0170648	0.201317	0.196566	0.0320963	0.0621154	0.0596671	0.0149978	-0.029696	-0.0150421	-0.0250508	0.0366922	0.412567	0.283966	0.308641	0.303183	0.149008	0.0536655	0.0251941	0.171991	0.0822106	0.128526	0.104609	0.0692523	9.04057e-05	0.0538997	0.0505302	0.333967	-0.0834619	0.00279691	-0.0265048	-0.0685056	0.0734456	0.0343057	0.0268327	-0.0483145	-0.0141774	0.0930155	0.165229	0.0421847	-0.0174071
[truncated: 119 more columns]

## Sheet: bHLH Linear Cleaned B
Table S16 B: Linear Pearson correlation coefficient for bHLH genes using the cleaned dataset
	Mtr.45454.1.S1_at	Mtr.33494.1.S1_at	Mtr.1566.1.S1_at	Mtr.1885.1.S1_at	Mtr.11703.1.S1_at	Mtr.38780.1.S1_at	Mtr.50163.1.S1_at	Mtr.23988.1.S1_at	Mtr.39288.1.S1_at	Mtr.45444.1.S1_at	Mtr.19560.1.S1_at	Mtr.42299.1.S1_at	Mtr.43328.1.S1_at	Mtr.9143.1.S1_at	Mtr.22479.1.S1_at	Mtr.21313.1.S1_at	Mtr.38605.1.S1_at	Mtr.5576.1.S1_s_at	Mtr.9848.1.S1_at	Mtr.24842.1.S1_at	Mtr.27377.1.S1_at	Mtr.27377.1.S1_s_at	Mtr.41865.1.S1_at	Mtr.41928.1.S1_at	Mtr.49670.1.S1_at	Mtr.27247.1.S1_at	Mtr.43615.1.S1_at	Mtr.25887.1.S1_at	Mtr.7448.1.S1_s_at	Mtr.25885.1.S1_s_at	Mtr.35725.1.S1_at	Mtr.12342.1.S1_at	Mtr.32218.1.S1_s_at	Mtr.16587.1.S1_at	Mtr.4545.1.S1_s_at	Mtr.28002.1.S1_at	Mtr.48694.1.S1_at	Mtr.37926.1.S1_at	Mtr.8894.1.S1_at	Mtr.44201.1.S1_at	Mtr.51379.1.S1_at	Mtr.22854.1.S1_at	Mtr.33275.1.S1_s_at	Mtr.15712.1.S1_at	Mtr.15713.1.S1_at	Mtr.9990.1.S1_at	Mtr.12429.1.S1_at	Mtr.5024.1.S1_at	Mtr.43459.1.S1_at
Mtr.45454.1.S1_at	1	0.481025	0.0334833	0.0367425	-0.168913	-0.0476042	-0.0986556	-0.0129909	0.0926484	-0.0796979	0.115397	-0.131683	0.329225	-0.0775446	0.0658072	0.141715	-0.193891	-0.24942	-0.305902	-0.174543	0.252178	0.241651	0.17954	0.285024	0.185552	-0.123259	-0.234565	-0.244947	-0.253369	-0.132683	-0.135646	-0.267464	-0.22289	-0.231785	-0.217812	0.0861716	0.203394	-0.163485	-0.180226	0.230464	-0.202496	-0.133261	-0.116246	-0.0043201	-0.0361682	-0.0940677	0.0150115	-0.0963164	-0.26256
Mtr.33494.1.S1_at	0.481025	1	-0.124519	-0.118291	-0.321123	-0.168325	-0.0773106	-0.0165404	0.145741	-0.0754228	0.282389	-0.0220488	0.26627	-0.0246571	0.037071	0.0335724	-0.235291	-0.285398	-0.374857	-0.230731	0.657555	0.480721	0.295254	0.638194	0.174345	-0.156314	-0.285013	-0.249877	-0.24046	-0.153227	-0.158779	-0.262139	-0.200638	-0.219371	-0.202262	0.205952	0.0792684	-0.190552	-0.200513	0.202249	-0.240246	-0.128587	-0.111703	0.00686303	0.043381	-0.0909508	0.270388	-0.14042	-0.328659
Mtr.1566.1.S1_at	0.0334833	-0.124519	1	0.94071	0.525036	0.273139	-0.158461	0.0128134	0.0592683	0.170249	-0.0136558	-0.336833	-0.0578483	0.0482649	-0.124164	0.149517	0.116877	0.143492	0.213902	-0.0834333	-0.134734	-0.107624	-0.0810185	-0.103023	0.328272	0.120396	0.153879	-0.0806561	-0.101609	-0.101064	-0.0903323	-0.135739	-0.17884	0.196595	0.158667	0.0980227	0.233706	0.265656	0.24047	-0.115534	0.0860728	0.0809064	0.0354977	-0.148425	-0.140569	0.196785	0.0986172	0.0417268	0.192106
Mtr.1885.1.S1_at	0.0367425	-0.118291	0.94071	1	0.57399	0.183392	-0.165186	0.0363601	0.110392	0.160805	-0.0222501	-0.359103	-0.0227373	-0.029004	-0.147261	0.139233	0.0341922	0.0842334	0.202378	-0.0469817	-0.177281	-0.16892	-0.132953	-0.110444	0.348227	0.123881	0.181425	-0.0563036	-0.0924758	-0.0587672	-0.0290958	-0.108535	-0.239337	0.222567	0.163009	0.0285562	0.148649	0.307999	0.316979	-0.13235	0.108518	0.0997051	0.0129999	-0.127629	-0.127743	0.118303	0.116589	0.0335505	0.223619
Mtr.11703.1.S1_at	-0.168913	-0.321123	0.525036	0.57399	1	0.253514	-0.0799768	0.121987	-0.00498537	0.190899	-0.0498343	-0.245289	-0.189913	-0.0393348	-0.258458	0.245398	-0.0560655	0.060628	0.276411	0.130961	-0.316876	-0.304898	-0.273017	-0.195553	0.438883	0.256895	0.313142	0.206875	0.11332	0.105714	0.164265	0.228007	-0.0754403	0.381417	0.314827	-0.0935554	0.0575337	0.222699	0.26484	-0.160052	0.249363	0.197554	0.094683	-0.245251	-0.0955602	0.228719	0.0354141	0.161285	0.28776
Mtr.38780.1.S1_at	-0.0476042	-0.168325	0.273139	0.183392	0.253514	1	-0.146367	-0.0239776	-0.178044	-0.077311	0.0282105	-0.213725	-0.226063	0.173296	-0.14378	-0.0972907	0.10397	0.0757951	0.0816405	-0.178625	0.0637264	0.2081	0.259049	-0.0260054	0.124441	-0.192241	-0.0665698	-0.139051	-0.325809	0.00640735	-0.022103	-0.331547	-0.128551	-0.179832	-0.145619	0.142412	0.188257	0.0451166	-0.0233313	-0.0729393	-0.0772257	-0.0663696	-0.0481437	-0.00301	-0.0494425	0.0945108	-0.288364	0.064517	0.00311547
Mtr.50163.1.S1_at	-0.0986556	-0.0773106	-0.158461	-0.165186	-0.0799768	-0.146367	1	-0.0751934	-0.0569872	-0.0576885	0.0209432	0.148157	-0.0513493	-0.242391	-0.0639773	-0.203691	-0.134316	-0.153408	-0.142301	-0.103743	-0.137048	-0.140358	-0.118303	-0.14315	-0.274738	-0.0939896	-0.15354	0.613696	0.455489	0.353208	0.252006	0.276179	0.0219737	0.332753	0.316342	-0.132598	-0.0807104	0.113874	0.135886	-0.0701908	0.39284	-0.082559	-0.0760079	-0.163499	-0.139156	-0.182647	0.133622	0.0894894	-0.0372909
Mtr.23988.1.S1_at	-0.0129909	-0.0165404	0.0128134	0.0363601	0.121987	-0.0239776	-0.0751934	1	0.148474	0.14649	0.0166093	-0.165213	0.0104473	-0.103328	-0.0461798	-0.00243572	0.0560339	0.0656372	0.0356835	-0.0901172	-0.0976991	-0.107857	-0.101267	-0.0925181	-0.202194	-0.0720543	-0.0998196	-0.13241	-0.111122	-0.0928335	-0.0853546	-0.0750231	0.0412514	0.0103234	0.0136486	-0.087195	0.00459511	-0.0998769	-0.104056	0.00610233	-0.0874192	0.0444844	0.0708986	0.0207205	-0.0103334	-0.138299	-0.042183	-0.105724	0.0290816
Mtr.39288.1.S1_at	0.0926484	0.145741	0.0592683	0.110392	-0.00498537	-0.178044	-0.0569872	0.148474	1	0.215549	0.163966	-0.0956237	0.216752	-0.105759	0.209546	-0.152011	-0.0839471	-0.0859138	-0.0234173	-0.156442	0.222282	0.167831	0.172963	0.256473	-0.131631	-0.0442449	-0.103627	-0.0881462	-0.107701	0.000538539	0.0266732	-0.211507	-0.350253	-0.105917	-0.126823	0.110521	-0.0646493	-0.010738	0.00799623	0.240128	0.00294328	0.144855	0.106335	0.148723	0.0484253	-0.186576	0.045204	-0.0257064	-0.177802
Mtr.45444.1.S1_at	-0.0796979	-0.0754228	0.170249	0.160805	0.190899	-0.077311	-0.0576885	0.14649	0.215549	1	-0.0217359	-0.0284715	-0.0457578	-0.125092	-0.07628	0.00171984	0.0603655	0.120203	0.146434	-0.0526371	-0.124454	-0.148971	-0.133173	-0.145995	-0.0634378	-0.0206987	0.0136468	-0.000592517	0.0187476	-0.0183733	0.00196223	0.0818126	0.093465	0.0310926	0.0310095	0.0016996	0.185766	-0.0298934	-0.0312424	-0.0762826	0.263647	0.627006	0.660552	-0.085391	-0.0456741	-0.0506673	-0.0534478	0.0212362	-0.00163297
Mtr.19560.1.S1_at	0.115397	0.282389	-0.0136558	-0.0222501	-0.0498343	0.0282105	0.0209432	0.0166093	0.163966	-0.0217359	1	-0.096992	0.332068	0.304775	0.341979	0.202471	-0.424394	-0.445629	-0.343414	-0.149803	0.421343	0.372238	0.320526	0.381515	0.254934	-0.117833	-0.183504	-0.142557	-0.172682	-0.0287155	-0.0433291	-0.198735	-0.433585	-0.15796	-0.151134	0.229269	0.301188	-0.142383	-0.156757	0.0693705	-0.214726	-0.0789897	-0.111682	0.20264	0.197879	0.101545	0.306765	-0.0560778	-0.245779
Mtr.42299.1.S1_at	-0.131683	-0.0220488	-0.336833	-0.359103	-0.245289	-0.213725	0.148157	-0.165213	-0.0956237	-0.0284715	-0.096992	1	-0.197092	0.0510137	-0.197736	-0.029187	0.0786724	0.0509863	0.150935	0.314751	0.00650083	-0.0429943	-0.0531593	-0.0814735	-0.210785	0.224137	0.219963	0.326999	0.489988	0.175353	0.146406	0.497527	0.347847	0.157248	0.187637	-0.0169446	-0.121623	0.000835808	0.0188268	-0.165232	0.176297	0.0125525	0.0389768	-0.220715	-0.141281	0.233974	0.170928	0.0600381	0.233833
Mtr.43328.1.S1_at	0.329225	0.26627	-0.0578483	-0.0227373	-0.189913	-0.226063	-0.0513493	0.0104473	0.216752	-0.0457578	0.332068	-0.197092	1	-0.111925	0.384632	0.192338	-0.331202	-0.364089	-0.36271	-0.181752	0.229828	0.177911	0.121945	0.296112	0.0479691	-0.140799	-0.255248	-0.198346	-0.156988	-0.154368	-0.162093	-0.235165	-0.304108	-0.103585	-0.105571	-0.057569	0.062601	-0.16228	-0.161203	0.22709	-0.191423	-0.143545	-0.144525	0.155535	0.118575	-0.124715	0.115016	-0.168251	-0.267187
Mtr.9143.1.S1_at	-0.0775446	-0.0246571	0.0482649	-0.029004	-0.0393348	0.173296	-0.242391	-0.103328	-0.105759	-0.125092	0.304775	0.0510137	-0.111925	1	-0.0450706	0.32742	0.162721	0.16472	0.133128	0.148886	0.1966	0.243461	0.257699	0.143055	0.341692	0.145885	0.181407	-0.322324	-0.142514	-0.238128	-0.232766	-0.0265382	0.0414071	-0.231159	-0.21878	0.363292	0.369951	-0.0688196	-0.111522	-0.0160248	-0.299107	-0.12479	-0.110489	-0.0232166	-0.0379784	0.519878	0.0862481	-0.0826937	0.0882534
Mtr.22479.1.S1_at	0.0658072	0.037071	-0.124164	-0.147261	-0.258458	-0.14378	-0.0639773	-0.0461798	0.209546	-0.07628	0.341979	-0.197736	0.384632	-0.0450706	1	-0.0139274	-0.111111	-0.150374	-0.164701	-0.116456	0.140898	0.127766	0.178552	0.100873	-0.144107	-0.139955	-0.241566	-0.216293	-0.203142	-0.130796	-0.134305	-0.286871	-0.245095	-0.158817	-0.15159	0.00154657	-0.0482942	-0.145295	-0.158445	0.147771	-0.202642	-0.126736	-0.107173	0.590143	0.481323	-0.1566	-0.046753	-0.115858	-0.274801
Mtr.21313.1.S1_at	0.141715	0.0335724	0.149517	0.139233	0.245398	-0.0972907	-0.203691	-0.00243572	-0.152011	0.00171984	0.202471	-0.029187	0.192338	0.32742	-0.0139274	1	-0.057113	-0.000866208	0.141421	0.448339	0.000530817	-0.0259686	-0.0654088	0.123073	0.456481	0.423909	0.362462	-0.166245	-0.0310678	-0.116333	-0.0605733	0.296602	0.0872333	-0.0828973	-0.121502	0.106749	0.242095	-0.0956935	-0.0885654	-0.0309457	-0.199909	-0.060816	-0.100721	-0.121615	0.0134863	0.550991	0.22547	-0.0392796	0.171905
Mtr.38605.1.S1_at	-0.193891	-0.235291	0.116877	0.0341922	-0.0560655	0.10397	-0.134316	0.0560339	-0.0839471	0.0603655	-0.424394	0.0786724	-0.331202	0.162721	-0.111111	-0.057113	1	0.93287	0.685984	0.0909754	-0.238992	-0.173414	-0.140307	-0.297845	-0.139437	0.255603	0.143748	-0.149171	-0.0493052	-0.085736	-0.0713104	0.0025073	0.529092	-0.163696	-0.14169	0.0904316	-0.023803	0.106319	0.0664081	-0.211714	-0.111847	0.0525222	0.181308	-0.0955065	-0.127895	0.255312	-0.305661	0.0439234	0.125605
Mtr.5576.1.S1_s_at	-0.24942	-0.285398	0.143492	0.0842334	0.060628	0.0757951	-0.153408	0.0656372	-0.0859138	0.120203	-0.445629	0.0509863	-0.364089	0.16472	-0.150374	-0.000866208	0.93287	1	0.740999	0.211538	-0.318616	-0.273306	-0.243844	-0.333657	-0.090956	0.274986	0.256733	-0.113111	-0.00767267	-0.0380541	-0.0166977	0.11084	0.569435	-0.120596	-0.110021	0.0593858	-0.0370696	0.121968	0.0819706	-0.264784	-0.0923999	0.137798	0.233924	-0.153611	-0.126849	0.261852	-0.252273	0.0480913	0.213484
Mtr.9848.1.S1_at	-0.305902	-0.374857	0.213902	0.202378	0.276411	0.0816405	-0.142301	0.0356835	-0.0234173	0.146434	-0.343414	0.150935	-0.36271	0.133128	-0.164701	0.141421	0.685984	0.740999	1	0.421992	-0.426493	-0.413269	-0.356753	-0.407559	0.023117	0.478781	0.451493	0.00220286	0.125471	0.0485703	0.0903346	0.348689	0.350339	-0.0102344	-0.0279872	-0.00798893	-0.0590803	0.234227	0.226131	-0.298032	-0.0116733	0.17152	0.187281	-0.153159	-0.0443215	0.358993	-0.117652	0.111462	0.384952
Mtr.24842.1.S1_at	-0.174543	-0.230731	-0.0834333	-0.0469817	0.130961	-0.178625	-0.103743	-0.0901172	-0.156442	-0.0526371	-0.149803	0.314751	-0.181752	0.148886	-0.116456	0.448339	0.0909754	0.211538	0.421992	1	-0.311237	-0.339995	-0.313585	-0.219977	0.114632	0.624568	0.653251	0.175669	0.302612	0.283928	0.317634	0.685634	0.422316	0.0605561	0.034375	-0.142474	-0.208622	0.0843304	0.0640125	-0.156359	-0.0738601	-0.0118668	-0.044165	-0.14991	0.0231227	0.380895	0.127091	0.0470039	0.477465
Mtr.27377.1.S1_at	0.252178	0.657555	-0.134734	-0.177281	-0.316876	0.0637264	-0.137048	-0.0976991	0.222282	-0.124454	0.421343	0.00650083	0.229828	0.1966	0.140898	0.000530817	-0.238992	-0.318616	-0.426493	-0.311237	1	0.922127	0.780091	0.841699	0.218349	-0.210156	-0.319094	-0.340353	-0.363355	-0.201621	-0.204442	-0.402666	-0.274362	-0.349864	-0.326985	0.349578	0.177585	-0.271519	-0.292785	0.270003	-0.335309	-0.179869	-0.147487	0.058004	0.0244225	0.0516919	0.132459	-0.158188	-0.398302
Mtr.27377.1.S1_s_at	0.241651	0.480721	-0.107624	-0.16892	-0.304898	0.2081	-0.140358	-0.107857	0.167831	-0.148971	0.372238	-0.0429943	0.177911	0.243461	0.127766	-0.0259686	-0.173414	-0.273306	-0.413269	-0.339995	0.922127	1	0.893051	0.763282	0.222311	-0.251443	-0.344241	-0.369976	-0.412493	-0.20663	-0.215994	-0.478756	-0.287245	-0.404645	-0.375298	0.351812	0.250957	-0.291321	-0.323135	0.273146	-0.35942	-0.207527	-0.153298	0.0822358	0.00863362	0.0736298	-0.0681478	-0.176252	-0.416967
Mtr.41865.1.S1_at	0.17954	0.295254	-0.0810185	-0.132953	-0.273017	0.259049	-0.118303	-0.101267	0.172963	-0.133173	0.320526	-0.0531593	0.121945	0.257699	0.178552	-0.0654088	-0.140307	-0.243844	-0.356753	-0.313585	0.780091	0.893051	1	0.532977	0.185846	-0.246631	-0.304818	-0.316298	-0.35536	-0.178814	-0.194753	-0.462271	-0.297929	-0.347951	-0.317408	0.377513	0.222384	-0.237979	-0.269744	0.194399	-0.301354	-0.180207	-0.129712	0.11992	-0.00240258	0.0719335	-0.178372	-0.155565	-0.357595
Mtr.41928.1.S1_at	0.285024	0.638194	-0.103023	-0.110444	-0.195553	-0.0260054	-0.14315	-0.0925181	0.256473	-0.145995	0.381515	-0.0814735	0.296112	0.143055	0.100873	0.123073	-0.297845	-0.333657	-0.407559	-0.219977	0.841699	0.763282	0.532977	1	0.309806	-0.124306	-0.242213	-0.315252	-0.327232	-0.163807	-0.13775	-0.323285	-0.305894	-0.323497	-0.316402	0.219358	0.178455	-0.211256	-0.206916	0.402886	-0.348355	-0.18538	-0.193619	0.0542082	0.046588	0.0184037	0.160609	-0.126555	-0.32898
Mtr.49670.1.S1_at	0.185552	0.174345	0.328272	0.348227	0.438883	0.124441	-0.274738	-0.202194	-0.131631	-0.0634378	0.254934	-0.210785	0.0479691	0.341692	-0.144107	0.456481	-0.139437	-0.090956	0.023117	0.114632	0.218349	0.222311	0.185846	0.309806	1	0.307054	0.251244	-0.177062	-0.156868	-0.0618682	-0.00414547	0.0115282	-0.150587	-0.0774625	-0.108088	0.145706	0.218084	0.0524353	0.0652998	0.0613981	-0.189588	-0.00520699	-0.0768598	-0.193652	-0.0447259	0.437661	0.0995071	0.100232	0.0649328
Mtr.27247.1.S1_at	-0.123259	-0.156314	0.120396	0.123881	0.256895	-0.192241	-0.0939896	-0.0720543	-0.0442449	-0.0206987	-0.117833	0.224137	-0.140799	0.145885	-0.139955	0.423909	0.255603	0.274986	0.478781	0.624568	-0.210156	-0.251443	-0.246631	-0.124306	0.307054	1	0.73019	0.133544	0.296393	0.111335	0.162987	0.533895	0.314071	0.137218	0.0911434	-0.00846906	-0.11911	0.137309	0.153231	-0.137526	0.0519201	0.0265178	-0.0147021	-0.214443	-0.0476017	0.56321	0.204852	0.271279	0.491678
Mtr.43615.1.S1_at	-0.234565	-0.285013	0.153879	0.181425	0.313142	-0.0665698	-0.15354	-0.0998196	-0.103627	0.0136468	-0.183504	0.219963	-0.255248	0.181407	-0.241566	0.362462	0.143748	0.256733	0.451493	0.653251	-0.319094	-0.344241	-0.304818	-0.242213	0.251244	0.73019	1	0.137404	0.269531	0.106383	0.165983	0.582312	0.354447	0.13696	0.0963591	-0.028569	-0.151457	0.234825	0.247644	-0.252247	0.143681	0.194311	0.0931438	-0.235101	-0.0586221	0.513275	0.287364	0.305708	0.740176
Mtr.25887.1.S1_at	-0.244947	-0.249877	-0.0806561	-0.0563036	0.206875	-0.139051	0.613696	-0.13241	-0.0881462	-0.000592517	-0.142557	0.326999	-0.198346	-0.322324	-0.216293	-0.166245	-0.149171	-0.113111	0.00220286	0.175669	-0.340353	-0.369976	-0.316298	-0.315252	-0.177062	0.133544	0.137404	1	0.74607	0.686875	0.649174	0.535454	0.130992	0.645719	0.603497	-0.24133	-0.190952	0.314946	0.368249	-0.226855	0.622979	0.127165	0.0837506	-0.312453	-0.179138	-0.0732346	0.15074	0.310931	0.226104
Mtr.7448.1.S1_s_at	-0.253369	-0.24046	-0.101609	-0.0924758	0.11332	-0.325809	0.455489	-0.111122	-0.107701	0.0187476	-0.172682	0.489988	-0.156988	-0.142514	-0.203142	-0.0310678	-0.0493052	-0.00767267	0.125471	0.302612	-0.363355	-0.412493	-0.35536	-0.327232	-0.156868	0.296393	0.269531	0.74607	1	0.294866	0.260292	0.723487	0.288249	0.725784	0.702626	-0.199623	-0.175702	0.381345	0.44005	-0.219833	0.591044	0.0772536	0.0568878	-0.38585	-0.253941	0.0818642	0.310827	0.15812	0.376259
Mtr.25885.1.S1_s_at	-0.132683	-0.153227	-0.101064	-0.0587672	0.105714	0.00640735	0.353208	-0.0928335	0.000538539	-0.0183733	-0.0287155	0.175353	-0.154368	-0.238128	-0.130796	-0.116333	-0.085736	-0.0380541	0.0485703	0.283928	-0.201621	-0.20663	-0.178814	-0.163807	-0.0618682	0.111335	0.106383	0.686875	0.294866	1	0.966852	0.248879	0.0608277	0.158237	0.134422	-0.184178	-0.145708	0.168319	0.187473	-0.131914	0.205398	0.119872	0.0771242	-0.116199	-0.0113658	-0.087988	-0.0708299	0.318561	0.0655629
Mtr.35725.1.S1_at	-0.135646	-0.158779	-0.0903323	-0.0290958	0.164265	-0.022103	0.252006	-0.0853546	0.0266732	0.00196223	-0.0433291	0.146406	-0.162093	-0.232766	-0.134305	-0.0605733	-0.0713104	-0.0166977	0.0903346	0.317634	-0.204442	-0.215994	-0.194753	-0.13775	-0.00414547	0.162987	0.165983	0.649174	0.260292	0.966852	1	0.26946	0.0647154	0.118559	0.0814354	-0.185788	-0.149282	0.18914	0.226935	-0.134853	0.185469	0.149635	0.0872074	-0.109094	0.0124549	-0.0708477	-0.0679625	0.340306	0.0986634
Mtr.12342.1.S1_at	-0.267464	-0.262139	-0.135739	-0.108535	0.228007	-0.331547	0.276179	-0.0750231	-0.211507	0.0818126	-0.198735	0.497527	-0.235165	-0.0265382	-0.286871	0.296602	0.0025073	0.11084	0.348689	0.685634	-0.402666	-0.478756	-0.462271	-0.323285	0.0115282	0.533895	0.582312	0.535454	0.723487	0.248879	0.26946	1	0.543819	0.464551	0.433127	-0.218607	-0.172498	0.257517	0.301214	-0.292359	0.35257	0.137642	0.0986477	-0.388791	-0.16998	0.281046	0.39835	0.150906	0.572862
Mtr.32218.1.S1_s_at	-0.22289	-0.200638	-0.17884	-0.239337	-0.0754403	-0.128551	0.0219737	0.0412514	-0.350253	0.093465	-0.433585	0.347847	-0.304108	0.0414071	-0.245095	0.0872333	0.529092	0.569435	0.350339	0.422316	-0.274362	-0.287245	-0.297929	-0.305894	-0.150587	0.314071	0.354447	0.130992	0.288249	0.0608277	0.0647154	0.543819	1	0.0857941	0.113993	-0.126734	-0.133092	0.0762019	0.0440144	-0.249521	0.0372479	0.137732	0.249487	-0.252973	-0.148562	0.24417	0.0229087	0.10755	0.363336
Mtr.16587.1.S1_at	-0.231785	-0.219371	0.196595	0.222567	0.381417	-0.179832	0.332753	0.0103234	-0.105917	0.0310926	-0.15796	0.157248	-0.103585	-0.231159	-0.158817	-0.0828973	-0.163696	-0.120596	-0.0102344	0.0605561	-0.349864	-0.404645	-0.347951	-0.323497	-0.0774625	0.137218	0.13696	0.645719	0.725784	0.158237	0.118559	0.464551	0.0857941	1	0.969252	-0.194723	-0.130784	0.297341	0.353149	-0.197228	0.588785	0.0789507	0.0400747	-0.270199	-0.226149	-0.0127618	0.311638	0.0416678	0.288314
Mtr.4545.1.S1_s_at	-0.217812	-0.202262	0.158667	0.163009	0.314827	-0.145619	0.316342	0.0136486	-0.126823	0.0310095	-0.151134	0.187637	-0.105571	-0.21878	-0.15159	-0.121502	-0.14169	-0.110021	-0.0279872	0.034375	-0.326985	-0.375298	-0.317408	-0.316402	-0.108088	0.0911434	0.0963591	0.603497	0.702626	0.134422	0.0814354	0.433127	0.113993	0.969252	1	-0.177789	-0.111509	0.282689	0.321562	-0.184927	0.561488	0.064098	0.0455831	-0.267103	-0.232546	-0.0287106	0.291156	0.0339923	0.263563
Mtr.28002.1.S1_at	0.0861716	0.205952	0.0980227	0.0285562	-0.0935554	0.142412	-0.132598	-0.087195	0.110521	0.0016996	0.229269	-0.0169446	-0.057569	0.363292	0.00154657	0.106749	0.0904316	0.0593858	-0.00798893	-0.142474	0.349578	0.351812	0.377513	0.219358	0.145706	-0.00846906	-0.028569	-0.24133	-0.199623	-0.184178	-0.185788	-0.218607	-0.126734	-0.194723	-0.177789	1	0.249679	-0.15331	-0.173029	-0.0634212	-0.163725	0.123267	0.162504	0.0105799	-0.0330011	0.33271	0.00269632	-0.0983169	-0.165782
Mtr.48694.1.S1_at	0.203394	0.0792684	0.233706	0.148649	0.0575337	0.188257	-0.0807104	0.00459511	-0.0646493	0.185766	0.301188	-0.121623	0.062601	0.369951	-0.0482942	0.242095	-0.023803	-0.0370696	-0.0590803	-0.208622	0.177585	0.250957	0.222384	0.178455	0.218084	-0.11911	-0.151457	-0.190952	-0.175702	-0.145708	-0.149282	-0.172498	-0.133092	-0.130784	-0.111509	0.249679	1	-0.16219	-0.171595	0.0044245	-0.124016	-0.059142	-0.0491926	-0.027593	-0.0920012	0.247175	0.087575	-0.144793	-0.162842
Mtr.37926.1.S1_at	-0.163485	-0.190552	0.265656	0.307999	0.222699	0.0451166	0.113874	-0.0998769	-0.010738	-0.0298934	-0.142383	0.000835808	-0.16228	-0.0688196	-0.145295	-0.0956935	0.106319	0.121968	0.234227	0.0843304	-0.271519	-0.291321	-0.237979	-0.211256	0.0524353	0.137309	0.234825	0.314946	0.381345	0.168319	0.18914	0.257517	0.0762019	0.297341	0.282689	-0.15331	-0.16219	1	0.964893	-0.156162	0.274769	0.0574339	0.0181558	-0.177257	-0.129474	-0.0213224	0.127487	0.38265	0.463305
Mtr.8894.1.S1_at	-0.180226	-0.200513	0.24047	0.316979	0.26484	-0.0233313	0.135886	-0.104056	0.00799623	-0.0312424	-0.156757	0.0188268	-0.161203	-0.111522	-0.158445	-0.0885654	0.0664081	0.0819706	0.226131	0.0640125	-0.292785	-0.323135	-0.269744	-0.206916	0.0652998	0.153231	0.247644	0.368249	0.44005	0.187473	0.226935	0.301214	0.0440144	0.353149	0.321562	-0.173029	-0.171595	0.964893	1	-0.165766	0.323886	0.0659337	0.00291338	-0.186389	-0.130687	-0.0490277	0.155223	0.382246	0.465815
Mtr.44201.1.S1_at	0.230464	0.202249	-0.115534	-0.13235	-0.160052	-0.0729393	-0.0701908	0.00610233	0.240128	-0.0762826	0.0693705	-0.165232	0.22709	-0.0160248	0.147771	-0.0309457	-0.211714	-0.264784	-0.298032	-0.156359	0.270003	0.273146	0.194399	0.402886	0.0613981	-0.137526	-0.252247	-0.226855	-0.219833	-0.131914	-0.134853	-0.292359	-0.249521	-0.197228	-0.184927	-0.0634212	0.0044245	-0.156162	-0.165766	1	-0.216919	-0.131819	-0.113091	0.158535	0.0780589	-0.169845	-0.0803598	-0.118793	-0.270184
Mtr.51379.1.S1_at	-0.202496	-0.240246	0.0860728	0.108518	0.249363	-0.0772257	0.39284	-0.0874192	0.00294328	0.263647	-0.214726	0.176297	-0.191423	-0.299107	-0.202642	-0.199909	-0.111847	-0.0923999	-0.0116733	-0.0738601	-0.335309	-0.35942	-0.301354	-0.348355	-0.189588	0.0519201	0.143681	0.622979	0.591044	0.205398	0.185469	0.35257	0.0372479	0.588785	0.561488	-0.163725	-0.124016	0.274769	0.323886	-0.216919	1	0.245881	0.175169	-0.253706	-0.183514	-0.105364	0.183291	0.248182	0.265976
Mtr.22854.1.S1_at	-0.133261	-0.128587	0.0809064	0.0997051	0.197554	-0.0663696	-0.082559	0.0444844	0.144855	0.627006	-0.0789897	0.0125525	-0.143545	-0.12479	-0.126736	-0.060816	0.0525222	0.137798	0.17152	-0.0118668	-0.179869	-0.207527	-0.180207	-0.18538	-0.00520699	0.0265178	0.194311	0.127165	0.0772536	0.119872	0.149635	0.137642	0.137732	0.0789507	0.064098	0.123267	-0.059142	0.0574339	0.0659337	-0.131819	0.245881	1	0.920986	-0.0762039	0.0210303	-0.0100246	-0.0732049	0.203846	0.0874857
Mtr.33275.1.S1_s_at	-0.116246	-0.111703	0.0354977	0.0129999	0.094683	-0.0481437	-0.0760079	0.0708986	0.106335	0.660552	-0.111682	0.0389768	-0.144525	-0.110489	-0.107173	-0.100721	0.181308	0.233924	0.187281	-0.044165	-0.147487	-0.153298	-0.129712	-0.193619	-0.0768598	-0.0147021	0.0931438	0.0837506	0.0568878	0.0771242	0.0872074	0.0986477	0.249487	0.0400747	0.0455831	0.162504	-0.0491926	0.0181558	0.00291338	-0.113091	0.175169	0.920986	1	-0.0839397	-0.0107025	0.0153984	-0.153313	0.147295	0.0332515
Mtr.15712.1.S1_at	-0.0043201	0.00686303	-0.148425	-0.127629	-0.245251	-0.00301	-0.163499	0.0207205	0.148723	-0.085391	0.20264	-0.220715	0.155535	-0.0232166	0.590143	-0.121615	-0.0955065	-0.153611	-0.153159	-0.14991	0.058004	0.0822358	0.11992	0.0542082	-0.193652	-0.214443	-0.235101	-0.312453	-0.38585	-0.116199	-0.109094	-0.388791	-0.252973	-0.270199	-0.267103	0.0105799	-0.027593	-0.177257	-0.186389	0.158535	-0.253706	-0.0762039	-0.0839397	1	0.565554	-0.235377	-0.225595	-0.0930813	-0.270377
Mtr.15713.1.S1_at	-0.0361682	0.043381	-0.140569	-0.127743	-0.0955602	-0.0494425	-0.139156	-0.0103334	0.0484253	-0.0456741	0.197879	-0.141281	0.118575	-0.0379784	0.481323	0.0134863	-0.127895	-0.126849	-0.0443215	0.0231227	0.0244225	0.00863362	-0.00240258	0.046588	-0.0447259	-0.0476017	-0.0586221	-0.179138	-0.253941	-0.0113658	0.0124549	-0.16998	-0.148562	-0.226149	-0.232546	-0.0330011	-0.0920012	-0.129474	-0.130687	0.0780589	-0.183514	0.0210303	-0.0107025	0.565554	1	-0.118602	-0.132068	-0.0238371	-0.14677
Mtr.9990.1.S1_at	-0.0940677	-0.0909508	0.196785	0.118303	0.228719	0.0945108	-0.182647	-0.138299	-0.186576	-0.0506673	0.101545	0.233974	-0.124715	0.519878	-0.1566	0.550991	0.255312	0.261852	0.358993	0.380895	0.0516919	0.0736298	0.0719335	0.0184037	0.437661	0.56321	0.513275	-0.0732346	0.0818642	-0.087988	-0.0708477	0.281046	0.24417	-0.0127618	-0.0287106	0.33271	0.247175	-0.0213224	-0.0490277	-0.169845	-0.105364	-0.0100246	0.0153984	-0.235377	-0.118602	1	0.192034	0.0449057	0.254009
Mtr.12429.1.S1_at	0.0150115	0.270388	0.0986172	0.116589	0.0354141	-0.288364	0.133622	-0.042183	0.045204	-0.0534478	0.306765	0.170928	0.115016	0.0862481	-0.046753	0.22547	-0.305661	-0.252273	-0.117652	0.127091	0.132459	-0.0681478	-0.178372	0.160609	0.0995071	0.204852	0.287364	0.15074	0.310827	-0.0708299	-0.0679625	0.39835	0.0229087	0.311638	0.291156	0.00269632	0.087575	0.127487	0.155223	-0.0803598	0.183291	-0.0732049	-0.153313	-0.225595	-0.132068	0.192034	1	0.0337162	0.321628
Mtr.5024.1.S1_at	-0.0963164	-0.14042	0.0417268	0.0335505	0.161285	0.064517	0.0894894	-0.105724	-0.0257064	0.0212362	-0.0560778	0.0600381	-0.168251	-0.0826937	-0.115858	-0.0392796	0.0439234	0.0480913	0.111462	0.0470039	-0.158188	-0.176252	-0.155565	-0.126555	0.100232	0.271279	0.305708	0.310931	0.15812	0.318561	0.340306	0.150906	0.10755	0.0416678	0.0339923	-0.0983169	-0.144793	0.38265	0.382246	-0.118793	0.248182	0.203846	0.147295	-0.0930813	-0.0238371	0.0449057	0.0337162	1	0.367952
Mtr.43459.1.S1_at	-0.26256	-0.328659	0.192106	0.223619	0.28776	0.00311547	-0.0372909	0.0290816	-0.177802	-0.00163297	-0.245779	0.233833	-0.267187	0.0882534	-0.274801	0.171905	0.125605	0.213484	0.384952	0.477465	-0.398302	-0.416967	-0.357595	-0.32898	0.0649328	0.491678	0.740176	0.226104	0.376259	0.0655629	0.0986634	0.572862	0.363336	0.288314	0.263563	-0.165782	-0.162842	0.463305	0.465815	-0.270184	0.265976	0.0874857	0.0332515	-0.270377	-0.14677	0.254009	0.321628	0.367952	1
Mtr.13161.1.S1_at	-0.202295	-0.0772279	-0.296836	-0.334489	-0.197445	-0.278573	0.170851	0.0314169	-0.0336603	0.040387	-0.336061	0.543747	-0.221802	-0.017188	-0.139875	-0.197131	0.349823	0.36215	0.231666	0.0936457	-0.149263	-0.203588	-0.182553	-0.231309	-0.340299	0.125395	0.111983	0.262677	0.399106	0.0402143	0.00636411	0.310596	0.427934	0.148061	0.167767	-0.0229511	-0.19926	0.0132018	0.0185824	-0.207763	0.281926	0.0652307	0.118723	-0.197796	-0.134253	0.0949896	-0.00954592	0.0464254	0.0757956
Mtr.41038.1.S1_at	0.102084	0.313489	0.173336	0.11732	-0.0878021	0.22847	0.111528	-0.0234099	0.11738	-0.0563304	0.293471	-0.00846142	-0.00490009	0.167504	-0.02166	-0.183149	-0.144805	-0.18401	-0.33939	-0.388144	0.461992	0.458945	0.527389	0.257686	0.0670308	-0.234374	-0.108691	0.0462891	0.0228964	-0.0434321	-0.0939332	-0.300977	-0.232762	0.107887	0.150074	0.3617	0.231544	0.0481621	0.0247758	-0.0819806	0.089736	-0.0531702	-0.0399596	-0.164106	-0.190073	0.0542587	0.170067	-0.0121975	-0.0978569
Mtr.38819.1.S1_s_at	-0.137071	-0.169011	0.363566	0.285449	0.205783	0.236411	-0.381077	-0.0953165	0.100013	0.00559242	0.0842523	-0.129565	-0.0649755	0.529869	0.0845564	0.19736	0.331097	0.35943	0.442004	0.16674	-0.0409283	-0.0219049	0.0177291	-0.0730117	0.282196	0.263899	0.391511	-0.326102	-0.222074	-0.209463	-0.186434	-0.0485799	0.0054712	-0.139118	-0.127473	0.213605	0.0609173	0.10313	0.0359683	-0.00815177	-0.193606	0.111147	0.0875472	0.0226485	0.0573458	0.403873	0.0565638	0.0325602	0.236897
Mtr.3451.1.S1_s_at	-0.00185428	-0.0485143	-0.0942137	-0.0839032	-0.0120492	0.092297	-0.0513167	0.574689	-0.0079268	0.0410681	-0.140232	-0.106363	-0.0369849	-0.132379	-0.0666098	-0.0690493	0.0205248	0.0399627	0.19431	-0.00665142	-0.139565	-0.164287	-0.143288	-0.146812	-0.209583	-0.031086	-0.0254248	-0.0749485	-0.0372187	-0.0310337	-0.0263825	-0.00105553	0.107956	-0.0345365	-0.0368552	-0.102041	0.00691478	-0.0791538	-0.0713804	-0.0601312	-0.081053	-0.00395585	0.0110748	0.0239008	0.0734597	-0.132837	-0.113716	-0.0657398	0.0402195
Mtr.3879.1.S1_at	0.0143514	-0.0525993	-0.0791536	-0.0393036	0.0681795	-0.0858511	-0.0312856	0.826553	0.107403	0.125234	0.0282266	-0.0424317	-0.0129534	-0.0962934	-0.0838096	-0.0163135	-0.0314491	0.0131447	0.0955428	0.0706742	-0.163003	-0.195832	-0.171635	-0.164664	-0.217508	0.00239674	0.0310607	-0.0226931	0.0242896	-0.00601252	0.00875364	0.10008	0.0771179	0.0302839	0.0242488	-0.122434	-0.0074655	-0.0752739	-0.0726385	-0.0758449	-0.0296592	0.0511334	0.0474693	-0.0203122	-0.0272413	-0.146253	0.0311116	-0.0674067	0.150838
Mtr.35493.1.S1_at	-0.0191438	-0.030088	-0.0773228	-0.0988466	-0.0306474	-0.0388378	-0.0335449	-0.00732842	0.251414	-0.0183766	-0.0307289	-0.115188	0.135834	0.0217123	0.105646	-0.0645057	-0.0988419	-0.120429	-0.11488	-0.0728017	0.131183	0.134405	0.0707106	0.192173	-0.065942	-0.0609212	-0.117439	-0.0950338	-0.099571	-0.0426695	-0.0467377	-0.147101	-0.119923	-0.0865761	-0.0805527	-0.0652797	-0.0401369	-0.0692001	-0.0758214	0.67004	-0.101965	-0.0402125	-0.0258226	0.109503	0.00932075	-0.0982522	-0.0551145	-0.0454989	-0.113111
Mtr.12441.1.S1_at	-0.2246	-0.0213435	-0.274585	-0.260746	-0.0373822	-0.378104	0.248011	0.0503968	-0.0885699	0.100391	-0.113053	0.60199	-0.170428	-0.0308309	-0.270691	0.121203	-0.0187766	0.0563887	0.186737	0.396808	-0.150792	-0.291954	-0.334854	-0.146258	-0.158098	0.384692	0.44312	0.429171	0.627282	0.147862	0.151626	0.775768	0.471632	0.323981	0.316966	-0.0347423	-0.177396	0.142213	0.184482	-0.263224	0.336448	0.185431	0.166212	-0.34193	-0.178046	0.187426	0.511075	0.196613	0.49631
Mtr.43204.1.S1_at	-0.201567	0.0327571	-0.290448	-0.32539	-0.216788	-0.265037	0.0780572	0.0663482	-0.16895	0.0916822	-0.211612	0.627201	-0.207597	0.0565032	-0.235241	0.0437023	0.268238	0.293473	0.242799	0.314112	-0.0342586	-0.147081	-0.208681	-0.128646	-0.218058	0.300303	0.325436	0.169533	0.39041	0.0269802	0.01933	0.565471	0.680111	0.103163	0.133544	0.0979	-0.144894	0.0324217	0.0321832	-0.241964	0.124396	0.160088	0.237022	-0.27066	-0.156755	0.234335	0.323253	0.0911567	0.374648
Mtr.13973.1.S1_s_at	0.0474824	0.0596184	0.0827424	0.012706	-0.0033105	0.226574	-0.130777	-0.106126	-0.216301	-0.092491	0.417449	0.00591798	0.0108309	0.658183	-0.0839538	0.286951	-0.00560397	-0.0188941	-0.0522503	-0.107133	0.29273	0.36484	0.336251	0.254558	0.39592	0.00455307	-0.00312168	-0.232818	-0.154847	-0.162883	-0.160471	-0.12216	-0.0653189	-0.200143	-0.186859	0.343206	0.688353	-0.140205	-0.15613	-0.0705308	-0.229499	-0.110734	-0.0956468	-0.0733397	-0.0795405	0.476749	0.186175	-0.083286	-0.0421671
Mtr.17802.1.S1_at	0.0700201	0.0620062	0.0743553	0.0202069	-0.0122763	0.20939	-0.141923	-0.108628	-0.210492	-0.0985777	0.406513	0.0266412	0.0215308	0.62966	-0.0934031	0.291299	-0.00886925	-0.022932	-0.0413946	-0.0893303	0.283367	0.357528	0.327767	0.257808	0.392328	0.00241709	0.00118448	-0.24061	-0.163659	-0.154745	-0.148495	-0.113261	-0.0736931	-0.221344	-0.209988	0.317437	0.688778	-0.149847	-0.16123	-0.0690742	-0.237647	-0.121839	-0.11045	-0.0663487	-0.0775808	0.460267	0.192488	-0.0926812	-0.0315778
Mtr.10993.1.S1_at	-0.184441	-0.195773	0.374646	0.442236	0.535204	0.0111175	-0.127114	0.352232	0.102037	0.281462	-0.0752592	-0.234199	-0.131696	-0.0925941	-0.170063	0.0736915	-0.0126904	0.0968581	0.248842	0.135985	-0.294514	-0.329446	-0.290698	-0.226928	0.0637947	0.0867741	0.208418	0.023819	0.00147515	-0.0029045	0.022237	0.12928	-0.0229626	0.260327	0.234597	-0.141487	-0.00306689	0.134	0.166993	-0.163316	0.102052	0.182917	0.105549	-0.0622849	-0.00552531	-0.0651498	-0.0229956	0.00130545	0.16968
Mtr.44005.1.S1_at	-0.146596	-0.171497	-0.200379	-0.157013	0.0515425	-0.181332	-0.110931	-0.0550746	-0.0750228	-0.0576728	-0.16238	0.190053	-0.211031	0.223645	-0.104362	0.320733	0.158536	0.246496	0.43619	0.743698	-0.26461	-0.28246	-0.254091	-0.201195	0.0781715	0.3906	0.339221	0.023486	0.158327	0.17073	0.191047	0.479349	0.271141	-0.0303488	-0.0403382	-0.0983634	-0.150199	-0.0207805	-0.0313387	-0.141053	-0.217723	-0.0404517	-0.0514602	-0.0658975	0.0650174	0.237653	-0.0540193	-0.0890201	0.165625
Mtr.11882.1.S1_at	0.0879614	0.0348796	0.307526	0.274343	0.390465	0.250179	-0.163822	-0.0166679	-0.0872117	-0.00490165	0.399159	-0.250835	0.255346	0.429503	-0.022302	0.454163	-0.146945	-0.145671	-0.116835	-0.117373	0.203763	0.238687	0.204339	0.248439	0.550929	0.0417205	-0.0200441	-0.111461	-0.21572	-0.0545866	-0.0255827	-0.175232	-0.212122	-0.0369238	-0.0650749	0.240995	0.501378	-0.0883285	-0.0783218	0.0667121	-0.155845	-0.0456088	-0.0768298	-0.0714936	-0.00833426	0.416716	0.0160109	-0.0632428	-0.146018
Mtr.39090.1.S1_at	0.272725	0.620906	-0.20382	-0.235131	-0.382262	-0.00415899	-0.114411	-0.0662752	0.00111467	-0.100538	0.384799	0.0761932	0.301445	0.0859549	0.0765803	-0.0193508	-0.176014	-0.28086	-0.37878	-0.304218	0.732993	0.653798	0.512586	0.537314	0.165851	-0.217992	-0.363776	-0.313624	-0.311568	-0.202172	-0.215155	-0.318331	-0.172421	-0.324932	-0.298671	0.221083	0.102037	-0.260386	-0.285659	0.104953	-0.285249	-0.165211	-0.111128	0.0387234	0.0110744	-0.0028741	0.165627	-0.162164	-0.432223
Mtr.11697.1.S1_at	-0.115162	-0.169891	0.235482	0.249219	0.553856	0.262629	0.0072695	-0.109491	-0.0751548	-0.0141072	-0.104218	-0.133515	-0.175171	-0.195966	-0.112653	0.0221153	-0.0568965	-0.0334089	0.0605294	-0.035967	-0.14175	-0.143552	-0.139141	-0.0911394	0.331373	0.139475	0.119719	0.252502	-0.00250248	0.280232	0.315766	0.0526163	-0.0457441	0.146947	0.0946743	-0.116354	-0.166062	0.191225	0.211258	-0.0824988	0.21766	0.136084	0.0627706	-0.104518	0.00989032	0.0676006	-0.135297	0.340396	0.081843
Mtr.42097.1.S1_at	0.388525	0.804953	-0.15775	-0.166835	-0.405765	-0.110752	-0.104436	-0.0711977	0.133609	-0.113698	0.409786	0.00547432	0.279301	0.0835293	0.115048	-0.00573667	-0.275422	-0.353366	-0.474274	-0.303193	0.828534	0.692633	0.572397	0.695955	0.189274	-0.205672	-0.354149	-0.322357	-0.309553	-0.198164	-0.207956	-0.343637	-0.231441	-0.289139	-0.263917	0.302361	0.153797	-0.255626	-0.274022	0.167738	-0.322334	-0.189958	-0.158796	0.0207831	-0.00534369	-0.0442554	0.297626	-0.183497	-0.409409
Mtr.9503.1.S1_at	0.309457	0.697554	-0.121403	-0.145607	-0.396391	-0.0774979	-0.0990136	-0.0745086	0.125002	-0.100634	0.388561	0.0220182	0.211956	0.0732958	0.152467	-0.0334748	-0.245047	-0.324688	-0.444686	-0.293591	0.810834	0.701112	0.643351	0.585335	0.146435	-0.199095	-0.337121	-0.300116	-0.289943	-0.18728	-0.19734	-0.330702	-0.196064	-0.264341	-0.239488	0.325223	0.116824	-0.235192	-0.252779	0.113649	-0.301333	-0.173133	-0.142079	0.022974	-0.0160157	-0.0472691	0.257151	-0.168656	-0.386558
Mtr.41283.1.S1_at	0.429364	0.696685	-0.177188	-0.185979	-0.408009	-0.110849	-0.107212	-0.0478747	0.0335154	-0.104556	0.349502	-0.00863182	0.338203	-0.0429391	0.085095	-0.00402509	-0.275541	-0.362455	-0.477335	-0.304495	0.683024	0.584558	0.443413	0.571975	0.165504	-0.21941	-0.385371	-0.334285	-0.321164	-0.210772	-0.219857	-0.335334	-0.216551	-0.307679	-0.28245	0.148951	0.0930604	-0.267044	-0.287931	0.185653	-0.330132	-0.190423	-0.154311	0.0496734	0.00141121	-0.123416	0.215786	-0.186345	-0.440671
Mtr.47758.1.S1_at	0.719757	0.425385	0.147289	0.138026	-0.0642809	0.0329104	-0.140063	-0.0619062	0.0542233	0.00250604	0.325697	-0.201953	0.384914	0.140795	0.0497758	0.250889	-0.224707	-0.269871	-0.31042	-0.20792	0.351212	0.334034	0.267679	0.350928	0.34284	-0.0770282	-0.201836	-0.299286	-0.279038	-0.190852	-0.180692	-0.282462	-0.278778	-0.226283	-0.221772	0.205393	0.454518	-0.2007	-0.213355	0.156968	-0.171543	-0.141728	-0.139951	-0.0419848	-0.0727622	0.0932439	0.176131	-0.123963	-0.273742
Mtr.38381.1.S1_at	0.0446911	0.0420531	-0.287387	-0.303282	-0.303487	-0.137729	-0.123305	-0.108095	0.189867	-0.0354851	-0.170839	0.445419	-0.102583	0.148671	-0.13263	-0.103859	0.181994	0.151309	0.134594	0.0739279	0.0856717	0.0972219	0.0284528	0.121302	-0.208562	-0.0206432	-0.110477	-0.175247	-0.0757617	-0.0621909	-0.0655877	-0.0303919	0.00752148	-0.251194	-0.227434	0.079602	-0.0839473	-0.227971	-0.234085	0.128951	-0.167268	0.0242012	0.04163	0.100551	5.13119e-05	-0.0449234	-0.228786	-0.128409	-0.208027
Mtr.7025.1.S1_at	0.0362286	-0.12607	-0.112503	-0.147598	-0.206276	0.0117276	-0.133758	-0.103291	0.0356866	-0.075439	-0.269201	0.402136	-0.161782	0.12617	-0.137819	-0.0258813	0.309713	0.263325	0.277337	0.242123	-0.103001	-0.0194965	-0.0235598	-0.0506289	-0.171817	0.155613	0.0822981	-0.100322	0.000210677	-0.0248347	-0.013767	0.0867504	0.1442	-0.184187	-0.159633	0.0508308	-0.0467949	-0.134257	-0.147725	0.00403326	-0.126478	-0.0297013	-0.022479	0.0488814	-0.0592128	0.0785769	-0.242873	-0.093786	0.00738328
Mtr.50973.1.S1_at	-0.19458	-0.242998	0.0955178	0.09373	0.221126	-0.0182384	0.218024	-0.11709	-0.0361547	-0.00666783	-0.159288	0.104955	-0.252387	-0.0641878	-0.173759	-0.0835943	0.22978	0.228176	0.382459	0.138225	-0.317355	-0.339324	-0.290627	-0.291584	0.101491	0.422608	0.389636	0.374693	0.372961	0.24005	0.253977	0.3281	0.181581	0.227048	0.2159	-0.140521	-0.228826	0.556635	0.558683	-0.202946	0.315569	0.122282	0.0942853	-0.254347	-0.120334	0.135175	0.0916182	0.609742	0.513677
Mtr.38245.1.S1_at	-0.0262737	-0.117237	0.346557	0.354242	0.147425	0.135413	0.198928	0.00635354	0.323748	-0.00559895	-0.163629	0.0813539	-0.177247	-0.207777	-0.203712	-0.27052	0.219105	0.211251	0.216396	-0.171979	-0.151684	-0.133998	-0.0881872	-0.128775	-0.151583	0.0616231	0.0958946	0.295892	0.291269	0.129757	0.101027	-0.0416749	-0.171577	0.262917	0.260891	0.0692516	-0.0804381	0.306632	0.326229	-0.135132	0.372493	-0.0085281	-0.0338353	-0.24335	-0.283608	-0.0319981	0.0602721	0.160594	0.210633
Mtr.9397.1.S1_at	-0.16248	-0.199671	0.454758	0.524991	0.701832	0.175376	-0.0243541	-0.0523688	-0.0393646	0.0855863	-0.118937	-0.219394	-0.181062	-0.195986	-0.143654	0.0475316	-0.0528318	0.0197865	0.149159	-0.00355372	-0.220786	-0.241641	-0.218411	-0.14546	0.367424	0.115841	0.148603	0.277119	0.00449575	0.270825	0.335618	0.0781208	-0.097856	0.296056	0.233264	-0.110879	-0.116859	0.221187	0.276779	-0.166741	0.213082	0.182609	0.0859478	-0.151843	-0.0199388	0.0616717	-0.053735	0.195093	0.103404
Mtr.13664.1.S1_s_at	0.291673	0.728452	-0.151086	-0.173501	-0.325437	-0.0434509	-0.102197	-0.0446645	-0.0368078	-0.0997321	0.422009	-0.0348509	0.249562	0.0653203	0.0391973	0.0209323	-0.249797	-0.316331	-0.426886	-0.289413	0.723931	0.601461	0.411382	0.646742	0.217091	-0.194847	-0.334317	-0.306086	-0.29648	-0.194214	-0.201668	-0.292935	-0.17875	-0.27056	-0.248255	0.182677	0.168289	-0.23195	-0.249181	0.151457	-0.29957	-0.17818	-0.151617	0.035618	0.00601775	-0.0345874	0.310792	-0.168452	-0.386205
Mtr.24226.1.S1_s_at	0.310707	0.699527	-0.160203	-0.176218	-0.320678	-0.0501677	-0.0959838	-0.0340643	-0.0018567	-0.101056	0.4129	-0.0291664	0.272444	0.0562865	0.0374047	0.0307264	-0.256187	-0.324054	-0.428764	-0.290296	0.686012	0.567776	0.381415	0.665136	0.2181	-0.197561	-0.33901	-0.300687	-0.296288	-0.189541	-0.197318	-0.287382	-0.191804	-0.274332	-0.25198	0.151375	0.171902	-0.234374	-0.251505	0.182396	-0.295919	-0.180427	-0.152098	0.0495677	0.00402501	-0.0420157	0.312938	-0.166674	-0.38847
Mtr.42304.1.S1_at	0.292752	0.439807	-0.128984	-0.113363	-0.277113	-0.0156698	-0.0898211	-0.0737977	-0.076172	-0.101828	0.294884	-0.0918602	0.29993	-0.0766485	0.00452928	-0.048118	-0.231484	-0.308244	-0.382668	-0.275686	0.463355	0.45833	0.347378	0.480907	0.182656	-0.196878	-0.336819	-0.288129	-0.292749	-0.172761	-0.177899	-0.294619	-0.228043	-0.281512	-0.261557	0.0181781	0.183595	-0.226836	-0.242251	0.157617	-0.273664	-0.182391	-0.15031	0.062073	-0.00944159	-0.100827	0.162156	-0.154767	-0.351025
Mtr.27274.1.S1_at	-0.0519819	-0.043201	-0.211188	-0.307322	-0.223114	0.110732	-0.183291	-0.0408681	0.0630241	-0.0771013	-0.0131165	0.219177	-0.0575422	0.475525	0.12585	0.113411	0.321424	0.287827	0.203251	0.205229	0.0943683	0.157857	0.155673	0.0918159	-0.061884	0.139933	0.0443299	-0.251675	-0.1399	-0.114522	-0.116738	0.0032088	0.22677	-0.28445	-0.25091	0.148892	0.140072	-0.186677	-0.229723	0.145328	-0.28463	-0.0812087	-0.00562921	0.160633	0.139082	0.285247	-0.192432	-0.145469	-0.0360175
Mtr.35128.1.S1_at	-0.154887	-0.206318	-0.241695	-0.251486	0.0812312	-0.0895331	-0.0923482	0.122789	0.230362	0.0944969	0.162589	0.160164	0.067617	0.266972	0.214722	0.208038	-0.0272533	0.00942907	0.224674	0.346798	-0.130348	-0.126308	-0.127237	-0.0306952	-0.066451	0.240927	0.215031	-0.0402809	0.0146267	0.0215216	0.0487424	0.257206	0.0540611	-0.0818186	-0.0916493	-0.0943079	0.0448066	-0.124145	-0.124055	0.132264	-0.0731579	0.0593213	0.0204101	0.271323	0.262214	0.140582	-0.00828728	-0.024728	0.148051
Mtr.41358.1.S1_at	-0.0577521	0.0215983	-0.307275	-0.410827	-0.182139	0.0511552	-0.1634	0.129152	0.126452	0.0481057	0.182354	0.0663102	0.0458131	0.432448	0.233661	0.125169	0.168313	0.154732	0.0307947	0.0558611	0.189624	0.21062	0.172507	0.191285	-0.058092	0.0147622	-0.0540133	-0.283465	-0.223026	-0.1418	-0.137762	-0.0771402	0.203987	-0.30024	-0.259136	0.113093	0.186575	-0.267066	-0.310211	0.216094	-0.27732	-0.00121163	0.0582309	0.286383	0.25966	0.152822	-0.144311	-0.0941172	-0.12796
Mtr.45719.1.S1_at	-0.0892531	-0.101646	0.226653	0.244003	0.460098	-0.0298659	-0.0601726	-0.00135442	-0.0629015	0.0232729	-0.118062	-0.0750683	-0.0804817	-0.0429613	-0.0949919	0.159245	-0.0311669	-0.000855414	0.0856355	0.0778747	-0.159455	-0.183566	-0.170547	-0.120841	0.234696	0.161536	0.177194	0.16553	0.0829882	-0.00287317	0.00925466	0.119222	-0.000711128	0.364583	0.331291	-0.0376659	-0.0520761	0.016299	0.0226598	-0.0962304	0.137445	0.078912	0.048104	-0.113527	-0.00567149	0.17576	0.0327644	0.0166114	0.0984457
Mtr.8357.1.S1_s_at	-0.0929434	-0.104589	0.228508	0.240186	0.439406	-0.00457426	-0.0669171	-0.00693249	-0.0660513	0.0175839	-0.118775	-0.07828	-0.0898271	-0.0258599	-0.0958263	0.13412	-0.0249839	0.00640725	0.0814219	0.062211	-0.158588	-0.178529	-0.162596	-0.126576	0.224412	0.128649	0.165198	0.154844	0.0653101	-0.0110541	-0.00539103	0.0953171	0.000275486	0.354939	0.332559	-0.0333712	-0.0551986	0.0240685	0.0214395	-0.0979458	0.136024	0.0856305	0.0586809	-0.102621	-0.00362471	0.164174	0.0180324	0.0210937	0.094471
Mtr.18518.1.S1_at	-0.157124	-0.0620821	-0.0528959	-0.0282382	0.184523	0.0444181	0.07088	-0.0182527	-0.137131	0.0654731	-0.136877	0.163303	-0.237607	-0.161679	-0.245963	-0.106772	-0.0883373	-0.00172295	-0.0177742	0.150487	-0.163659	-0.211168	-0.214104	-0.18952	-0.0588692	0.0762297	0.362216	0.309439	0.143847	0.225274	0.234921	0.298165	0.217176	0.194807	0.18833	-0.123012	-0.238553	0.0603275	0.0670965	-0.248228	0.34144	0.278297	0.191969	-0.134321	-0.0518008	-0.0592025	0.150201	0.229358	0.324646
Mtr.50803.1.S1_at	-0.0843479	-0.0259079	-0.14025	-0.178883	-0.192099	0.28143	-0.03145	0.0466542	-0.222482	0.00170154	-0.104495	0.013394	-0.210983	-0.0300839	-0.108489	-0.31144	0.13838	0.119163	-0.133819	-0.150103	0.00650038	0.0427339	0.0576062	-0.12258	-0.239089	-0.25242	-0.0482729	-0.0423498	-0.206437	0.0380753	0.0167114	-0.134049	0.27635	-0.153207	-0.0910755	-0.0252372	-0.14535	-0.029988	-0.0809206	-0.108975	0.0588848	0.0872918	0.128487	0.0598218	-0.0454829	-0.244715	-0.128034	0.14536	0.0891419
Mtr.50445.1.S1_at	0.0140182	0.0443303	-0.105886	-0.115181	-0.149981	0.0197028	-0.169144	-0.0363863	0.0457574	-0.0615106	-0.0277164	-0.129731	-0.0137871	0.123922	0.121936	-0.0543257	0.0920744	0.0606609	0.0256477	-0.0582067	0.0357222	0.0517641	0.0473634	0.0208649	-0.0766319	-0.0854218	-0.135425	-0.259783	-0.27892	-0.107168	-0.0943095	-0.219108	-0.0894193	-0.238361	-0.235496	0.491291	-0.0295293	-0.147235	-0.161016	0.0186898	-0.164661	0.154794	0.151575	0.344886	0.276907	-0.0823962	-0.251927	-0.0824048	-0.215173
Mtr.25821.1.S1_at	-0.0533391	-0.04063	-0.136092	-0.159388	-0.178244	0.0562463	-0.0549325	-0.0417871	0.0703986	-0.0546196	-0.148224	-0.0501066	-0.101866	0.225474	0.0601591	-0.13267	0.218478	0.176551	0.130808	-0.0639242	-0.0517244	-0.0124559	0.00820139	-0.0813315	-0.203479	-0.09622	-0.184357	-0.166989	-0.156757	-0.0953075	-0.0983771	-0.161127	-0.0938735	-0.141802	-0.133356	0.07822	-0.0588484	-0.106732	-0.115939	-0.0372919	-0.0549238	0.0262365	0.019914	0.293147	0.159441	-0.16099	-0.315732	-0.0901208	-0.214657
Mtr.627.1.S1_s_at	-0.0514454	-0.0379577	-0.131301	-0.15071	-0.16547	0.0581733	-0.0520053	-0.0421272	0.0726243	-0.053104	-0.163773	-0.0353903	-0.113997	0.224724	0.0060766	-0.131024	0.209829	0.171606	0.130624	-0.0584688	-0.0501789	-0.0124348	0.00842326	-0.0797756	-0.194344	-0.0915446	-0.174405	-0.155851	-0.147885	-0.0836428	-0.0871199	-0.148908	-0.0940199	-0.135533	-0.127213	0.0975369	-0.0587286	-0.101276	-0.109277	-0.0382787	-0.0305128	0.0394329	0.0273628	0.242756	0.112231	-0.156377	-0.31096	-0.0843033	-0.202079
Mtr.627.1.S1_at	-0.0484633	-0.0448886	-0.127669	-0.141591	-0.171086	0.0303852	-0.0799208	-0.0264503	0.0581343	-0.0482992	-0.18084	-0.0250752	-0.0986177	0.193412	0.0431054	-0.122725	0.237343	0.207909	0.136605	-0.0370292	-0.0638882	-0.0278287	-0.0131643	-0.0860331	-0.192515	-0.079077	-0.164015	-0.174395	-0.169705	-0.0504475	-0.053041	-0.167317	-0.0334559	-0.160638	-0.152897	0.0234142	-0.0623907	-0.112391	-0.120906	-0.0271909	-0.0102038	0.0105203	0.0088688	0.261184	0.147693	-0.13523	-0.319952	-0.0841137	-0.206212
Mtr.27993.1.S1_s_at	-0.194286	-0.238917	0.200579	0.190575	0.382979	-0.039777	-0.162523	0.533466	0.0375566	0.41864	0.0199231	-0.147072	-0.0572397	0.118173	-0.110767	0.150884	0.123377	0.242068	0.296762	0.148014	-0.303647	-0.32972	-0.275452	-0.302804	0.00736568	0.129768	0.211061	-0.0735464	0.0906806	-0.0944154	-0.0879333	0.213272	0.214794	0.197681	0.209551	-0.0529436	0.182458	0.0880517	0.0719571	-0.199546	0.0259519	0.247062	0.248109	-0.0952986	-0.0250541	0.0875065	0.0456921	-0.00685245	0.254924
Mtr.14760.1.S1_at	-0.0845071	-0.0968208	0.10271	0.121202	0.266252	-0.0527117	-0.0906102	0.442805	0.149408	0.227233	0.0709402	-0.142128	-0.0456006	-0.033872	-0.0624714	0.00613725	0.0648163	0.121141	0.180565	0.0898368	-0.17588	-0.204763	-0.161702	-0.184363	-0.0820128	0.0553668	0.0324342	-0.0441958	0.000516448	-0.0494756	-0.0446284	0.0787683	0.025508	0.210543	0.236543	-0.0657416	0.0881073	-0.033585	-0.0408491	-0.0825078	-0.0497033	0.0548556	0.0445705	-0.0324195	-0.0274718	-0.103068	-0.0319112	-0.114776	0.0666426
Mtr.22988.1.S1_at	-0.138369	-0.0966401	-0.156111	-0.164444	-0.0906803	-0.217227	0.547065	-0.0622913	-0.0576825	0.0356356	-0.0781249	0.279189	-0.0295657	-0.256182	-0.0831994	-0.250312	-0.173229	-0.202674	-0.2026	-0.161585	-0.180181	-0.198659	-0.162246	-0.193115	-0.36822	-0.130446	-0.200042	0.616496	0.770223	0.122778	0.0486871	0.341165	0.0156997	0.662624	0.678188	-0.137668	-0.0495602	0.21884	0.277811	-0.0851056	0.611125	-0.0598494	-0.0437811	-0.224993	-0.264115	-0.206009	0.234042	-0.0181658	0.0119839
Mtr.32292.1.S1_at	-0.147705	-0.106197	-0.153491	-0.157642	-0.0665338	-0.226379	0.539041	-0.0647753	-0.0464782	0.0543191	-0.0989495	0.267333	-0.0389674	-0.272344	-0.0930807	-0.246545	-0.187187	-0.211988	-0.202713	-0.148627	-0.195149	-0.217018	-0.17863	-0.203222	-0.371446	-0.119232	-0.187231	0.646549	0.76905	0.130765	0.0650857	0.359588	0.00623605	0.670698	0.66645	-0.147765	-0.0517979	0.20908	0.27407	-0.0936413	0.634217	-0.044069	-0.0340025	-0.233643	-0.264791	-0.205926	0.241793	-0.0128493	0.0244337
Mtr.47654.1.S1_at	-0.139645	-0.104773	-0.118942	-0.133326	-0.0533909	-0.22816	0.530333	-0.0636075	-0.0367344	0.131729	-0.100447	0.288583	-0.0448344	-0.267757	-0.0937658	-0.228054	-0.155541	-0.190247	-0.173023	-0.152111	-0.184442	-0.204781	-0.167375	-0.209721	-0.342237	-0.102595	-0.17503	0.617853	0.745188	0.12478	0.0553312	0.366529	0.0248907	0.662027	0.684297	-0.128326	-0.0327364	0.204278	0.263446	-0.0958328	0.646673	0.00349712	0.0235462	-0.242662	-0.267978	-0.171753	0.238001	-0.00651536	0.0171482
Mtr.11605.1.S1_s_at	-0.0165707	-0.0345684	-0.0830388	-0.106268	-0.0729203	-0.0517784	-0.0392825	-0.0192029	0.454069	-0.0376291	-0.0176996	-0.0485092	0.107528	-0.0269663	0.094229	-0.0682422	-0.123253	-0.146032	-0.154823	-0.1001	0.226252	0.245259	0.150936	0.361298	-0.0999147	-0.0783285	-0.138826	-0.124812	-0.121625	-0.0706073	-0.0727692	-0.185849	-0.155498	-0.105838	-0.0988277	-0.0635276	-0.038539	-0.0825775	-0.0890998	0.5513	-0.119161	-0.0704181	-0.0597659	0.184017	0.0283186	-0.112202	-0.082197	-0.0617057	-0.150227
Mtr.22986.1.S1_at	-0.0148432	-0.0330284	-0.077673	-0.100622	-0.0646435	-0.0610038	-0.0254869	-0.0203117	0.456647	-0.0324255	-0.0143967	-0.0566427	0.11112	-0.0305374	0.0928237	-0.0679624	-0.116574	-0.139261	-0.1419	-0.0952941	0.19062	0.217104	0.119177	0.326617	-0.10272	-0.0750823	-0.135863	-0.108992	-0.104306	-0.0642663	-0.0680766	-0.17036	-0.148308	-0.0916228	-0.0851935	-0.0580726	-0.0364992	-0.0774035	-0.0830552	0.550046	-0.107186	-0.0682413	-0.0573581	0.168371	0.00669579	-0.108669	-0.0672353	-0.0617135	-0.142929
Mtr.19721.1.S1_at	0.12529	0.163347	-0.124438	-0.111743	-0.235943	-0.173704	-0.0655948	0.0904849	0.268231	0.082431	-0.0976186	0.288702	0.0726388	-0.102335	0.00254844	-0.118147	0.193888	0.187789	-0.0177132	-0.0433917	0.166394	0.0903887	0.0488139	0.140095	-0.219727	0.023254	0.075636	-0.0554972	-0.0346227	-0.0235049	-0.00561515	0.0246622	0.317208	-0.132333	-0.12201	0.0149173	-0.0213248	-0.0690261	-0.0586494	0.00276699	-0.00920519	0.116676	0.154558	-0.0911302	-0.0729552	0.0160396	0.231448	0.0501816	0.184127
Mtr.37837.1.S1_at	-0.0279418	-0.105858	-0.0162854	-0.106627	-0.122627	0.640863	0.00841881	-0.0761788	-0.148787	-0.14925	-0.102822	-0.0745772	-0.159265	0.100534	0.00706494	-0.210165	0.196667	0.126869	-0.0711064	-0.175813	0.123801	0.259565	0.333585	-0.0375716	-0.128589	-0.259629	-0.12056	-0.0540173	-0.277877	0.127942	0.0803244	-0.369263	0.0250297	-0.260606	-0.214263	0.120405	0.0483955	-0.0125729	-0.0740639	0.00574727	-0.0689451	-0.142593	-0.0679823	0.0960181	0.024769	0.0383584	-0.370192	0.0664581	-0.0852567
Mtr.37837.1.S1_s_at	-0.0499429	-0.155516	0.0513475	-0.0218597	0.00517671	0.626156	0.111204	-0.166048	-0.123288	-0.169817	0.0156453	-0.0209188	-0.15109	0.070305	0.0151597	-0.118313	0.0185365	-0.0171702	-0.0666687	-0.00551125	0.0489989	0.181781	0.260269	-0.0911017	-0.0487335	-0.13725	0.0237572	0.106852	-0.121336	0.218501	0.161239	-0.182581	-0.0865611	-0.126744	-0.0882823	0.0461676	-0.0372564	0.119807	0.0398374	-0.017661	0.0656628	-0.155414	-0.121503	0.0310813	-0.0011145	0.0834507	-0.232086	0.150484	0.059071
Mtr.37838.1.S1_at	-0.162707	-0.246794	-0.00701579	0.0480872	0.337054	-0.0889063	0.464958	-0.179693	-0.0211213	-0.10187	-0.0156634	0.146428	-0.0682059	-0.217023	-0.119827	0.124264	-0.256746	-0.21858	0.0114884	0.298162	-0.291051	-0.302397	-0.274268	-0.195647	0.0485797	0.285367	0.330606	0.702398	0.601832	0.41879	0.43235	0.552517	-0.026711	0.475457	0.407822	-0.226155	-0.173364	0.362069	0.4272	-0.123108	0.500801	-0.0447847	-0.130231	-0.243751	-0.11037	0.118898	0.267424	0.276834	0.323415
Mtr.48558.1.S1_at	0.0230487	-0.0512792	0.188096	0.248767	0.341779	-0.0907869	0.0525093	-0.0649854	0.0146124	0.0495467	0.0703389	-0.174863	0.0698965	-0.154882	0.0599259	0.141283	-0.0931048	-0.0938308	0.0191326	-0.0875376	-0.109167	-0.138428	-0.130763	-0.0234273	0.300693	0.0308191	-0.0708348	0.122262	0.0382832	0.0643288	0.120522	0.0376389	-0.17579	0.138229	0.101944	-0.114843	-0.0123233	0.17322	0.24895	-0.0363099	0.0349025	0.027261	-0.0299842	0.0231909	0.142098	-0.0827867	-0.0536599	0.0443828	-0.105849
Mtr.11394.1.S1_at	-0.0485683	-0.126704	-0.0283612	-0.0740747	-0.0274368	0.157531	0.528176	-0.0698821	0.108655	-0.0305189	-0.0255081	0.0230503	-0.100284	-0.171	0.015923	-0.214972	0.0532882	0.0319964	-0.00890612	-0.0854119	-0.0424477	0.0106511	0.0220848	-0.104744	-0.214072	-0.0711979	-0.113956	0.413017	0.0991367	0.366006	0.321974	-0.0331876	-0.030246	0.0704087	0.0728327	-0.00753401	-0.0535858	0.0253403	-0.00453529	0.0352119	0.213737	-0.0408902	-0.00806289	-0.0456404	-0.0302956	-0.059932	-0.0884781	0.193678	-0.0667309
Mtr.35648.1.S1_at	-0.0667421	-0.0820237	-0.119028	-0.125317	-0.0684386	-0.0932093	0.794379	-0.131051	0.077539	-0.0928025	0.0185965	0.157676	-0.0224199	-0.256686	-0.0239343	-0.239038	-0.16589	-0.194353	-0.156822	-0.10274	-0.0911098	-0.0815896	-0.0624122	-0.118404	-0.273685	-0.0697389	-0.149007	0.680589	0.468165	0.371389	0.289424	0.195677	-0.107256	0.381014	0.356993	-0.0857807	-0.0750812	0.0912937	0.106355	0.0171569	0.440487	-0.117355	-0.109639	-0.166091	-0.153291	-0.127819	0.148215	0.098269	-0.0542139
Mtr.3182.1.S1_at	-0.125498	-0.107541	-0.134738	-0.131359	-0.0330263	-0.228855	0.801762	-0.0937554	-0.0947106	-0.0700546	-0.0612628	0.176757	-0.0562016	-0.21847	-0.0925225	-0.1305	-0.156315	-0.164188	-0.124851	-3.73753e-06	-0.191462	-0.210185	-0.181965	-0.182578	-0.253298	0.0135945	-0.0693332	0.685808	0.596156	0.276284	0.204162	0.37426	0.0516356	0.52125	0.491557	-0.147221	-0.0928937	0.124972	0.155547	-0.0932861	0.440933	-0.103279	-0.0972405	-0.220905	-0.170373	-0.120271	0.217655	0.0641376	0.0442842
Mtr.253.1.S1_at	0.684805	0.317449	0.0683096	0.0721798	-0.13637	0.0843106	-0.101606	-0.0651843	0.11969	-0.0645974	0.167135	-0.186282	0.279647	-0.0458539	0.0809597	0.0548848	-0.164042	-0.216599	-0.287729	-0.257286	0.231363	0.241499	0.238876	0.200407	0.156244	-0.150618	-0.247452	-0.251695	-0.278892	-0.165081	-0.165636	-0.335283	-0.291194	-0.247562	-0.234036	0.182005	0.242329	-0.175177	-0.194511	0.0739348	-0.0513291	-0.133369	-0.124869	0.0315886	-0.0470332	-0.0384237	0.0499573	-0.111225	-0.294496
Mtr.255.1.S1_at	0.271983	0.174703	-0.0160978	-0.0627441	-0.0639033	0.188337	-0.117024	-0.00868218	-0.0920628	-0.0837118	0.398825	-0.157228	0.223445	0.451759	0.0247068	0.242382	-0.15695	-0.19802	-0.300982	-0.18322	0.286758	0.336749	0.325745	0.286518	0.341011	-0.118989	-0.160784	-0.25528	-0.263149	-0.148531	-0.149201	-0.321173	-0.227624	-0.242654	-0.228315	0.298782	0.335999	-0.188998	-0.2037	0.138248	-0.238956	-0.137215	-0.116404	0.0585386	-0.0132572	0.273488	-0.0797034	-0.130801	-0.297379
Mtr.25285.1.S1_at	0.34277	0.764005	-0.0575342	-0.0353329	-0.201744	-0.113026	-0.115822	-0.0922533	0.123737	-0.0621764	0.425754	-0.131684	0.302173	-0.0304713	0.125662	0.0278769	-0.348194	-0.389671	-0.485643	-0.303908	0.716835	0.552899	0.432355	0.653291	0.24955	-0.180999	-0.30758	-0.240146	-0.320752	-0.128417	-0.10771	-0.338299	-0.2999	-0.214281	-0.209776	0.2504	0.0945118	-0.208336	-0.207779	0.105059	-0.219293	-0.10731	-0.123753	0.0418446	0.0497529	-0.0667434	0.24861	-0.106336	-0.385631
Mtr.25287.1.S1_at	-0.139482	-0.122805	0.142552	0.113934	0.161669	-0.0339306	0.226773	-0.0149486	0.00637309	0.459516	-0.130647	0.0759141	-0.0935275	-0.185157	-0.108076	-0.0866611	0.00899888	-0.00660502	-0.0134942	-0.0897913	-0.172953	-0.189197	-0.161129	-0.219609	-0.0987328	-0.0312053	-0.0492803	0.343458	0.399718	0.0476912	0.0212235	0.199328	0.0996699	0.426658	0.440022	-0.0325313	-0.00884047	0.118862	0.138647	-0.112668	0.639511	0.239514	0.29185	-0.1888	-0.184568	-0.0324949	0.0850194	0.031986	0.0920552
Mtr.40873.1.S1_at	-0.173016	-0.150942	0.120778	0.123198	0.206723	-0.139407	0.364857	-0.0193362	0.0368066	0.453151	-0.111346	0.0963715	-0.0803348	-0.256673	-0.131493	-0.115448	-0.120859	-0.114073	-0.0602775	-0.0972199	-0.237812	-0.270877	-0.23116	-0.251618	-0.159497	-0.0386967	-0.0550871	0.523133	0.572726	0.115883	0.0869645	0.31468	0.0227035	0.577812	0.549391	-0.100025	0.00161046	0.178761	0.233359	-0.13459	0.744545	0.219123	0.210608	-0.226912	-0.219593	-0.115327	0.182723	0.0402807	0.110251
Mtr.49495.1.S1_at	-0.0189741	-0.107881	0.0980635	0.0797329	0.238723	0.0988916	-0.104167	-0.0626062	0.21737	-0.0527742	0.0345252	-0.269106	0.0819573	-0.0865874	0.190352	0.00271135	-0.0739466	-0.0636818	0.00669821	-0.0191758	-0.00831176	0.0343685	-0.0123554	0.107665	0.162095	-0.0139632	-0.0933121	0.079306	-0.201395	0.299377	0.327118	-0.193924	-0.251112	-0.0908132	-0.112571	-0.0908496	-0.0852047	0.0146774	0.0160898	0.316911	-0.132588	0.108199	0.0618274	0.278544	0.256732	-0.108757	-0.293789	0.100086	-0.239222
Mtr.50930.1.S1_at	0.287105	0.408505	-0.107526	-0.119141	-0.126894	-0.054781	-0.0204641	0.0807119	0.0317673	-0.0433152	0.0807796	-0.0214188	0.0853387	-0.0223435	0.0101	0.0902513	-0.139955	-0.163791	-0.20244	-0.10242	0.226445	0.202434	0.119999	0.272416	0.175355	-0.0870002	-0.152429	-0.0728569	-0.130205	0.00587118	-0.00372977	-0.128625	-0.0969023	-0.12131	-0.112797	-0.0227977	0.062935	-0.0978035	-0.106361	0.247593	-0.119847	-0.061311	-0.0474464	0.0524683	0.0094557	-0.0649497	0.0364222	-0.0237922	-0.182223
Mtr.41088.1.S1_at	-0.159516	-0.175597	0.142002	0.220621	0.292828	-0.21163	0.358613	-0.105797	-0.088393	-0.0207188	-0.16499	0.354053	-0.111861	-0.125219	-0.330594	0.0709018	-0.126663	-0.0687245	0.136684	0.254826	-0.319044	-0.372146	-0.312104	-0.261945	0.0233521	0.314534	0.417409	0.63778	0.784512	0.203923	0.202953	0.663542	0.0986534	0.693837	0.633028	-0.130449	-0.094512	0.415202	0.50163	-0.326562	0.576864	0.0348823	-0.0443607	-0.423343	-0.309489	0.169101	0.452411	0.149734	0.533865
Mtr.8657.1.S1_at	-0.0409409	-0.105862	0.0883122	0.0338282	-0.219004	0.415251	-0.119572	-0.082451	-0.220813	-0.118187	-0.271787	0.280445	-0.218577	0.123624	-0.172824	-0.24141	0.334168	0.264194	0.117866	-0.0574336	0.0343928	0.157697	0.237235	-0.154282	-0.171311	-0.155496	0.0710073	-0.0711686	-0.0965389	-0.0312841	-0.067785	-0.149441	0.168674	-0.121537	-0.0548171	0.108334	0.0189979	0.0710112	0.0163224	-0.171785	0.00504387	-0.0957707	-0.0078403	-0.0822978	-0.166965	0.117073	-0.201657	-0.00819177	0.228511
Mtr.14710.1.S1_at	-0.0813314	-0.177944	0.101888	0.138146	0.275815	-0.0306361	-0.186697	0.445054	0.175995	0.108392	0.144291	-0.358536	0.12531	-0.0394846	0.247746	0.122903	-0.0635266	-0.0113567	0.165637	0.0854928	-0.209819	-0.218328	-0.184109	-0.113326	0.0266083	-0.006652	-0.06575	-0.228999	-0.172266	-0.128029	-0.112655	-0.093805	-0.166495	-0.0152861	-0.0177562	-0.201116	-0.00408239	-0.0358448	-0.0377592	0.268948	-0.247491	-0.0427342	-0.0620633	0.242081	0.299341	-0.117787	-0.108811	-0.164772	-0.0437008
Mtr.14711.1.S1_at	-0.0941218	-0.168939	0.13038	0.120984	0.262016	0.0679476	-0.181811	0.510223	0.130157	0.141536	0.130618	-0.360108	0.0656197	-0.0241451	0.207772	0.102103	0.0119734	0.0565084	0.189035	0.0221893	-0.197137	-0.203759	-0.158677	-0.152279	-0.0253711	-0.0191396	-0.0838637	-0.245349	-0.181672	-0.169122	-0.16336	-0.110866	-0.10985	-0.00392307	0.00715376	-0.152958	0.0256782	-0.0579519	-0.0805634	0.181363	-0.231097	-0.0270119	-0.026083	0.185006	0.281479	-0.0997344	-0.123305	-0.160747	-0.0477156
Mtr.27107.1.S1_at	0.244314	0.36115	-0.0112309	-0.012375	-0.0850569	-0.03997	-0.0857183	0.028606	0.27798	0.00590169	0.247532	-0.137452	0.380187	-0.0782474	0.315356	0.067434	-0.215265	-0.241891	-0.301958	-0.203844	0.501549	0.438514	0.55952	0.341179	0.180437	-0.125398	-0.218986	-0.160954	-0.218764	-0.0641989	-0.0607705	-0.244953	-0.189973	-0.113845	-0.105574	0.215511	0.0126657	-0.137685	-0.149481	0.064182	-0.16111	-0.0484619	-0.0467847	0.0754266	0.0429694	-0.084679	-0.0348163	-0.0530334	-0.275436
Mtr.33785.1.S1_at	0.180021	0.12639	0.11629	0.16963	0.241973	0.177705	-0.0832754	-0.103538	-0.114511	-0.0862714	0.14462	-0.22058	0.398676	-0.166091	-0.0193394	0.140914	-0.212452	-0.253759	-0.221947	-0.168767	0.205502	0.242231	0.193958	0.253676	0.452543	-0.0163049	-0.123577	-0.0164328	-0.178721	0.0238323	0.0670037	-0.145819	-0.219977	-0.0507941	-0.086839	-0.108107	-0.0546733	0.0331294	0.0701487	0.021872	-0.0697815	-0.0315766	-0.0739971	-0.0719738	0.00778066	-0.0351257	-0.115684	0.0414388	-0.187225
Mtr.12820.1.S1_at	-0.00688539	0.0164072	-0.0355484	-0.0850265	-0.129137	0.13957	-0.259792	-0.0588837	0.0935031	-0.130299	-0.00496766	-0.042367	-0.0901454	0.48833	0.0220133	0.0957869	0.203125	0.179375	0.180809	0.0968227	0.0939182	0.133314	0.131502	0.0726696	0.0488536	0.04535	-0.0231151	-0.351928	-0.294217	-0.15895	-0.150241	-0.166966	-0.126015	-0.294512	-0.276958	0.228378	0.063732	-0.145561	-0.183855	0.0260853	-0.281118	-0.0478862	-0.069115	0.21628	0.135408	0.0760911	-0.212157	-0.101617	-0.130514
Mtr.31213.1.S1_s_at	-0.0423737	-0.0899535	-0.0171968	-0.0690137	-0.107504	0.144548	-0.227257	-0.0687673	0.0134676	-0.118168	-0.138909	-0.0533203	-0.126302	0.401774	-0.00753735	0.0469704	0.286574	0.259893	0.249718	0.124355	-0.0417043	0.019508	0.0340441	-0.0573689	-0.030787	0.0587652	0.00653665	-0.303081	-0.249703	-0.138843	-0.132562	-0.127458	-0.045742	-0.251626	-0.233871	0.151119	-0.000808008	-0.116154	-0.15468	-0.0234923	-0.216891	-0.0284046	-0.0373205	0.208659	0.094512	0.0376214	-0.281254	-0.0723893	-0.079946
Mtr.35687.1.S1_at	-0.000834126	0.0223352	-0.0677601	-0.0561489	-0.0523059	0.0314672	-0.267501	-0.0722557	0.174401	-0.155185	0.0458139	-0.0443036	-0.0302418	0.446668	0.0447182	0.172764	0.0809234	0.0747767	0.19281	0.211172	0.0592663	0.0653066	0.0488819	0.115999	0.104218	0.124551	0.0579487	-0.291855	-0.248088	-0.082453	-0.0416348	-0.0753455	-0.206761	-0.275745	-0.28495	0.154287	0.0293408	-0.11554	-0.117807	0.068361	-0.275441	-0.0600382	-0.129843	0.25038	0.168256	0.0703773	-0.116583	-0.0728297	-0.0759986
Mtr.13382.1.S1_at	-0.183693	-0.301916	0.175593	0.188607	0.20925	0.162964	-0.202875	0.0261441	0.352166	0.00544903	-0.0937391	-0.0371481	0.052197	0.210822	-0.00567965	0.0564043	0.125657	0.193126	0.24708	0.188964	-0.110057	-0.0553774	-0.051244	0.00758153	-0.0465525	0.0935523	0.187389	0.00125221	-0.126645	0.18657	0.200958	-0.0733867	-0.115497	-0.0457092	-0.0618527	0.0071132	0.000146235	0.0425258	0.0292144	0.0959552	-0.0773417	0.0919822	0.0373466	0.116558	0.0458487	0.0539939	-0.19915	0.0305211	0.146974
Mtr.42781.1.S1_at	-0.0157111	-0.0819033	0.0707046	-0.0375525	-0.160449	0.624787	-0.185049	-0.116994	0.0284094	-0.151312	0.0281594	-0.00971174	-0.0691801	0.387646	0.0165887	-0.0797624	0.231306	0.15967	0.112126	-0.106733	0.186105	0.306674	0.374835	0.0911905	-0.0657349	-0.14572	-0.128456	-0.19353	-0.327243	0.0423175	0.00249423	-0.390888	-0.15295	-0.294464	-0.231843	0.29965	0.193594	-0.0910471	-0.156021	0.0302959	-0.219954	-0.135976	-0.088546	0.126552	0.0213465	0.113537	-0.365692	-0.0395635	-0.0990052
Mtr.42126.1.S1_at	0.230215	0.103254	-0.074317	-0.0519361	-0.0218689	0.192647	-0.089233	-0.113188	-0.0627592	-0.114649	0.122878	-0.216944	0.163217	-0.0792069	-0.0426677	0.00226235	-0.116199	-0.18211	-0.198464	-0.11891	0.216423	0.328404	0.295583	0.230939	0.274157	-0.108677	-0.220745	-0.132025	-0.272655	0.0222526	0.0471354	-0.250929	-0.253823	-0.245599	-0.248338	0.00373347	-0.0392344	-0.121215	-0.121342	0.0539116	-0.203511	-0.0465868	-0.0593999	0.116775	0.0583951	-0.153261	-0.379738	-0.0335922	-0.350153
Mtr.27030.1.S1_at	0.415178	0.192753	-0.0332384	-0.0325205	-0.106065	0.101251	-0.147575	-0.0104551	-0.092796	-0.0707526	0.109144	-0.146834	0.121375	-0.0728532	-0.0153822	0.0123293	-0.141599	-0.187043	-0.226772	-0.108665	0.241751	0.324966	0.285928	0.234794	0.2925	-0.0878696	-0.170296	-0.243193	-0.275841	-0.0869707	-0.0806022	-0.25159	-0.160189	-0.258763	-0.24767	-0.0220532	0.0718544	-0.188025	-0.202633	0.28212	-0.254545	-0.0880777	-0.0755276	0.0428175	0.0161847	-0.0762256	-0.179245	-0.0905673	-0.254742
Mtr.47332.1.S1_at	-0.148236	-0.0316124	-0.191286	-0.171842	-0.0320468	-0.224846	0.245189	-0.00609436	-0.154734	-0.0195651	-0.103389	0.250463	-0.13807	-0.148984	-0.111863	0.0789202	-0.0900449	-0.0801045	0.0726249	0.198833	-0.127806	-0.213262	-0.212267	-0.116265	-0.0683385	0.155795	0.105737	0.278912	0.286081	0.128924	0.124892	0.383328	0.224587	0.204837	0.179349	-0.150242	-0.143598	0.0133865	0.0553461	-0.100828	0.142251	-0.00922203	-0.0239075	-0.0530681	0.0207426	0.00855684	0.19933	0.0528729	0.110648
Mtr.47333.1.S1_at	0.162177	0.300427	-0.122133	-0.144987	-0.28686	0.146841	-0.172993	-0.0315546	0.107424	-0.122465	0.264853	-0.12279	0.167529	0.177954	0.203675	-0.0420555	-0.150422	-0.204826	-0.269567	-0.224875	0.416009	0.366845	0.321018	0.391251	0.01746	-0.240173	-0.29498	-0.345846	-0.389302	-0.173686	-0.171719	-0.415099	-0.212801	-0.348174	-0.308906	0.164294	0.123646	-0.177112	-0.212191	0.346034	-0.323752	-0.174973	-0.154778	0.238573	0.152642	-0.0636188	-0.00981966	-0.13596	-0.342902
Mtr.5263.1.S1_at	-0.015564	-0.0572626	-0.0541391	-0.118086	-0.0440909	0.216593	0.00397119	-0.115769	-0.145076	-0.0710964	0.203852	0.249091	-0.0440146	0.227709	-0.109575	0.0734544	0.00310492	-0.0314147	-0.00912672	0.0934916	0.138	0.217585	0.216753	0.0132093	0.102613	0.0215319	0.0525335	0.255	0.0111784	0.457351	0.425866	0.00342438	0.0502636	-0.105785	-0.0968766	0.121107	0.256933	-0.106964	-0.126078	-0.104045	-0.0368777	0.047002	0.0867448	-0.0974962	-0.0170527	0.282965	-0.0463778	0.112029	-0.0512934
Mtr.11023.1.S1_at	0.227775	0.38333	0.149166	0.0598889	-0.0937566	0.188542	-0.212751	-0.102351	0.042851	-0.0717657	0.631835	-0.189947	0.251994	0.564363	0.23231	0.295286	-0.125959	-0.179634	-0.255897	-0.231788	0.601982	0.57618	0.549045	0.471416	0.404	-0.0828978	-0.188848	-0.39453	-0.378082	-0.249646	-0.243514	-0.391192	-0.293934	-0.293755	-0.27382	0.54559	0.500309	-0.226122	-0.257922	0.0421851	-0.34843	-0.171515	-0.153966	0.0948695	0.0634867	0.374618	0.16243	-0.181862	-0.352549
Mtr.39924.1.S1_at	0.304555	0.487448	0.173811	0.144379	-0.0303136	0.0822147	-0.256587	-0.105895	0.0874215	-0.0726842	0.649742	-0.249346	0.339681	0.472281	0.252502	0.348566	-0.181375	-0.209349	-0.232751	-0.181293	0.578462	0.501958	0.413822	0.550266	0.474866	-0.0372091	-0.142543	-0.411625	-0.405467	-0.234404	-0.208032	-0.369346	-0.367554	-0.292811	-0.291212	0.472417	0.455907	-0.207655	-0.220443	0.0470699	-0.359867	-0.158384	-0.177258	0.142945	0.140075	0.328308	0.227579	-0.181162	-0.334374
Mtr.20531.1.S1_at	0.175591	0.0764344	-0.015827	-0.0189389	-0.0670274	0.220205	-0.0706203	-0.0517812	-0.172731	-0.0775804	0.241369	-0.15787	0.112502	0.0325932	-0.0221519	-0.0206717	-0.130401	-0.195059	-0.235016	-0.18515	0.29236	0.435317	0.400883	0.260592	0.275288	-0.139847	-0.225517	-0.218803	-0.209844	-0.138951	-0.142467	-0.227846	-0.160591	-0.200321	-0.18536	-0.0400439	0.218197	-0.160099	-0.171339	0.0917943	-0.210788	-0.137073	-0.117635	0.0430031	-0.0355897	-0.0630787	-0.151249	-0.117452	-0.245411
Mtr.20533.1.S1_at	0.211456	0.14965	-0.0178595	-0.0208826	-0.0410345	0.226968	-0.0852784	-0.0368503	-0.149869	-0.0763672	0.263921	-0.159863	0.116961	0.0761265	-0.0177444	0.00392204	-0.131938	-0.189685	-0.231289	-0.179307	0.356375	0.478002	0.416219	0.34208	0.334758	-0.130757	-0.210004	-0.227267	-0.221454	-0.138653	-0.140113	-0.229822	-0.166221	-0.209472	-0.195008	-0.00626317	0.228348	-0.159063	-0.171912	0.116203	-0.220762	-0.134179	-0.116907	0.0318858	-0.0338037	-0.0364694	-0.13477	-0.116179	-0.24449
Mtr.38013.1.S1_at	-0.175893	-0.140433	0.0841773	0.13043	0.348954	-0.346714	0.171011	-0.0119448	0.202929	0.109112	0.180963	0.0351213	0.0429778	0.064718	0.0658022	0.36641	-0.222396	-0.107413	0.182554	0.482911	-0.233732	-0.331739	-0.345406	-0.0409137	0.167375	0.431613	0.397515	0.293543	0.387458	0.194195	0.228844	0.521654	-0.0724706	0.279651	0.217203	-0.163767	-0.0701633	0.253895	0.276043	0.0829546	0.173301	0.0553929	-0.0498471	-0.0729454	0.0856221	0.148821	0.32323	0.154983	0.345849
Mtr.10755.1.S1_at	0.240298	0.647646	-0.0975518	-0.136922	-0.340769	-0.0312108	-0.108109	-0.0750999	0.123574	-0.0994443	0.491069	0.0199944	0.185187	0.291406	0.130083	0.0460954	-0.222173	-0.277379	-0.407439	-0.268519	0.796933	0.670116	0.612279	0.582784	0.190433	-0.17221	-0.278274	-0.304012	-0.273788	-0.197494	-0.204294	-0.297412	-0.163408	-0.259937	-0.235344	0.431084	0.24168	-0.231394	-0.249553	0.0435859	-0.310952	-0.166684	-0.14151	0.00139173	-0.0259364	0.0823008	0.328563	-0.167983	-0.344251
Mtr.34737.1.S1_at	0.269635	0.692798	-0.110142	-0.148339	-0.339889	-0.0276567	-0.116192	-0.0653806	0.0780122	-0.105035	0.511646	0.00251542	0.200557	0.34898	0.0990949	0.0787133	-0.215091	-0.267117	-0.413648	-0.272615	0.798865	0.662538	0.557577	0.635234	0.219963	-0.171503	-0.275791	-0.320378	-0.282936	-0.20725	-0.213712	-0.309946	-0.164608	-0.28131	-0.255723	0.442156	0.290134	-0.246512	-0.26587	0.0566969	-0.326561	-0.171764	-0.141543	-0.0167294	-0.0262444	0.122482	0.333629	-0.178499	-0.351936
Mtr.37400.1.S1_at	-0.240438	-0.285422	0.208055	0.123575	0.301533	0.472339	-0.0152012	-0.078823	-0.365718	-0.0501672	0.186201	0.0314371	-0.240541	0.583265	-0.237296	0.320001	0.116047	0.17665	0.230307	0.222577	-0.0905228	0.00521229	0.0637952	-0.133444	0.289764	0.12066	0.282392	0.0495628	0.0320761	0.0976958	0.0782213	0.164403	0.110781	0.0244854	0.0503741	0.226825	0.430736	0.128134	0.081205	-0.272601	-0.028545	-0.050204	-0.0440463	-0.163595	-0.120528	0.493296	0.0679063	0.0589984	0.294984
Mtr.38322.1.S1_at	-0.311067	-0.375464	0.220882	0.245405	0.515883	0.10625	0.197017	-0.0960651	-0.329729	-0.00488542	0.0616752	0.0916339	-0.234252	0.352113	-0.31046	0.432116	-0.00269992	0.127173	0.335379	0.449989	-0.343887	-0.315626	-0.252805	-0.26682	0.325224	0.321208	0.469664	0.331592	0.37561	0.211704	0.22092	0.559384	0.160242	0.319129	0.275539	0.00949508	0.231139	0.283711	0.3067	-0.358552	0.203808	0.0145622	-0.0590409	-0.285296	-0.161861	0.449596	0.244345	0.122591	0.470979
Mtr.43316.1.S1_at	-0.14595	-0.0364922	-0.0657138	-0.0423835	0.124078	-0.331048	0.425839	-0.195945	-0.208495	-0.0314564	-0.0965421	0.415689	-0.0968153	-0.100132	-0.221734	0.211061	-0.183348	-0.126044	0.0303194	0.405135	-0.178934	-0.282809	-0.281337	-0.128888	-0.0146896	0.383316	0.363351	0.633481	0.765859	0.238233	0.223382	0.724603	0.227794	0.614208	0.57527	-0.136756	-0.109058	0.193445	0.243227	-0.231602	0.573399	-0.062565	-0.114511	-0.408022	-0.25096	0.200999	0.502782	0.0866864	0.407125
Mtr.652.1.S1_at	0.51475	0.751158	-0.166691	-0.167804	-0.387598	-0.141826	-0.135964	-0.0300248	0.129777	-0.128924	0.320645	-0.181361	0.386884	-0.0453385	0.201357	0.0412219	-0.329455	-0.404992	-0.519776	-0.288894	0.62081	0.546016	0.394609	0.655542	0.225045	-0.232207	-0.408319	-0.383569	-0.369381	-0.22236	-0.228063	-0.437016	-0.346648	-0.341422	-0.318653	0.0919911	0.0905508	-0.273236	-0.291437	0.48525	-0.372499	-0.214284	-0.189173	0.171489	0.110449	-0.174358	0.07977	-0.199294	-0.465092
Mtr.47943.1.S1_at	-0.0676352	-0.0913542	0.0142482	0.0503886	0.0768373	0.0961025	-0.190746	-0.132523	-0.0305263	-0.0796337	-0.058118	-0.0674767	-0.15864	0.461305	-0.150267	0.0851734	0.15755	0.170874	0.21149	0.116046	-0.083355	-0.0388079	-0.00781226	-0.0470834	0.216841	0.0513248	0.0927928	-0.191303	-0.147103	-0.0215168	0.00282725	-0.0590281	-0.109749	-0.154121	-0.159811	0.168691	0.0445779	-0.0197264	0.000666923	-0.0742017	-0.184053	0.0840154	0.0200852	0.101051	0.0382516	0.107617	-0.216669	-0.0298922	-0.0127126
Mtr.47943.1.S1_s_at	-0.0759576	-0.105755	-0.0133807	0.00673565	0.0199439	0.110649	-0.152912	-0.12439	-0.0298478	-0.0738175	-0.089473	-0.0697136	-0.165662	0.409497	-0.124711	0.012448	0.186985	0.187891	0.206882	0.0671126	-0.0855802	-0.0310512	0.00194899	-0.0697088	0.118694	-0.00435759	0.0299581	-0.185137	-0.154135	-0.0377934	-0.0216858	-0.0808406	-0.0936193	-0.16071	-0.160188	0.149695	0.0249751	-0.034731	-0.0241605	-0.0768985	-0.159156	0.0850351	0.0363918	0.128141	0.0361332	0.0391878	-0.249708	-0.040256	-0.0499415
Mtr.15416.1.S1_at	-0.109149	-0.130895	0.185961	0.214232	0.210847	0.126279	-0.0639623	-0.0612572	-0.130135	-0.00677066	-0.077744	-0.118669	-0.109947	-0.0433437	-0.107261	0.0683248	-0.0263323	0.00887736	0.0453883	0.0096132	-0.116948	-0.118283	-0.100946	-0.0750435	0.0644202	0.116078	0.395989	-0.0392612	-0.0428002	-0.0856828	-0.0602511	0.0812056	0.0424081	0.015871	0.0090943	-0.0629169	-0.118247	0.329885	0.336464	-0.110014	0.0923182	0.106035	0.0411829	-0.0578016	-0.00858256	0.0446732	0.159444	0.454789	0.511689
Mtr.14223.1.S1_at	0.438752	0.607279	-0.10136	-0.0864717	-0.303441	-0.175543	-0.103152	0.0423549	0.052919	-0.0605858	0.345774	-0.215495	0.685697	-0.108679	0.204596	0.0873254	-0.35667	-0.423944	-0.523225	-0.312063	0.478973	0.399799	0.298334	0.478795	0.161912	-0.25546	-0.434503	-0.31483	-0.286585	-0.232307	-0.242887	-0.384772	-0.349225	-0.205518	-0.18426	0.048592	0.112167	-0.231594	-0.244613	0.261498	-0.293224	-0.184527	-0.165086	0.0977419	0.0688098	-0.19693	0.112232	-0.240263	-0.4699
Mtr.17497.1.S1_at	-0.283912	-0.301467	0.0754693	0.0947367	0.372052	-0.127593	0.0994606	0.0939347	-0.150666	0.268663	-0.271565	0.224596	-0.232173	-0.0619385	-0.257728	0.174677	0.0306708	0.172025	0.432492	0.48406	-0.464139	-0.526357	-0.466664	-0.394969	0.0179723	0.384527	0.487033	0.323783	0.507269	0.124878	0.134569	0.706225	0.460188	0.468117	0.448799	-0.177384	-0.15475	0.224121	0.236771	-0.271247	0.261269	0.354517	0.313236	-0.279148	-0.0781098	0.153583	0.166575	0.144631	0.532913
Mtr.4083.1.S1_at	-0.268646	-0.288452	0.0564829	0.109748	0.406044	-0.260354	0.129498	0.082411	-0.0826154	0.243421	-0.204819	0.230724	-0.19199	-0.0612652	-0.24596	0.242209	-0.0241691	0.130768	0.356118	0.545969	-0.443941	-0.510583	-0.460002	-0.343394	0.0648002	0.441524	0.546295	0.399961	0.569517	0.17659	0.208901	0.772082	0.404941	0.505998	0.448881	-0.201411	-0.155914	0.231892	0.275138	-0.252685	0.283821	0.344223	0.274632	-0.301356	-0.0922886	0.167502	0.258854	0.154205	0.546686
Mtr.4083.1.S1_s_at	-0.290775	-0.314965	0.0951715	0.141406	0.438297	-0.191139	0.0706072	0.13096	-0.107609	0.275359	-0.250101	0.207146	-0.231167	-0.0678309	-0.268192	0.216238	0.0148445	0.175626	0.402902	0.535689	-0.476594	-0.54108	-0.484315	-0.390551	0.04376	0.417789	0.548469	0.343652	0.499549	0.155979	0.182392	0.730171	0.441491	0.473233	0.432219	-0.202575	-0.166398	0.224321	0.249286	-0.279713	0.267234	0.372233	0.306913	-0.27798	-0.0817328	0.158521	0.194151	0.149183	0.564082
Mtr.42111.1.S1_at	0.130334	0.103186	0.0973397	0.196776	0.184756	0.000168676	-0.295302	-0.0665521	0.183353	-0.000698677	0.283333	-0.104371	0.154889	0.229782	0.0415814	0.186817	-0.35502	-0.275635	-0.125773	0.0789216	0.166919	0.157302	0.12108	0.271761	0.369575	-0.0187942	0.12574	-0.265518	-0.265032	-0.0426284	-0.000676984	-0.136224	-0.407828	-0.197273	-0.216904	0.0611814	0.175897	-0.0588988	-0.0485757	0.177013	-0.232743	0.0909461	-0.0210462	0.138275	0.210469	0.0538874	0.125373	-0.0516344	5.16561e-05
Mtr.45066.1.S1_at	0.132205	0.106001	-0.00208327	-0.101672	-0.33598	0.532271	-0.237904	-0.0910067	-0.121693	-0.177537	0.12154	-0.163262	-0.0330822	0.355665	0.100358	-0.156874	0.0655074	-0.0206499	-0.214682	-0.30886	0.354333	0.511654	0.568505	0.21652	0.011121	-0.37658	-0.318231	-0.45874	-0.516936	-0.21181	-0.251734	-0.585534	-0.219652	-0.465711	-0.39085	0.303586	0.263553	-0.17823	-0.258337	0.153929	-0.367704	-0.193291	-0.123445	0.221439	0.055803	-0.0527475	-0.325145	-0.1521	-0.263262
Mtr.6059.1.S1_at	0.290425	0.596653	-0.0532257	-0.0986212	-0.350071	0.0039627	-0.113001	-0.0768224	0.213304	-0.115995	0.399294	-0.0656843	0.19363	0.235544	0.207634	0.0282353	-0.222273	-0.293296	-0.437609	-0.293413	0.767566	0.695311	0.721193	0.563683	0.159486	-0.203922	-0.317869	-0.328468	-0.31059	-0.207571	-0.215223	-0.40264	-0.245313	-0.283563	-0.258678	0.457929	0.199108	-0.238606	-0.256613	0.164842	-0.328178	-0.194364	-0.162997	0.0527855	-0.0198826	0.0319508	0.147768	-0.179967	-0.381474
Mtr.22769.1.S1_at	0.101487	0.15336	-0.0373356	-0.0552772	-0.0463222	0.161452	-0.0730439	-0.04592	0.276042	-0.0211383	0.316021	-0.0138109	0.0860969	0.348835	0.12444	0.025404	-0.028138	-0.0716289	-0.120365	-0.202734	0.396097	0.421006	0.534529	0.256695	0.170031	-0.132546	-0.160205	-0.157838	-0.195425	-0.0648421	-0.054246	-0.278809	-0.226045	-0.224163	-0.21172	0.397327	0.202218	-0.119819	-0.113181	0.0429162	-0.165594	-0.0345852	-0.0128964	0.056354	-0.00405909	0.218006	-0.0850065	-0.0954873	-0.273208
Mtr.21498.1.S1_at	-0.0964971	-0.127254	-0.0173995	0.0444806	0.0562894	-0.196107	-0.10834	0.158243	0.190796	0.150256	0.0967385	-0.00068373	0.0190551	0.00574883	0.145896	0.156553	0.0284664	0.0926923	0.227306	0.355158	-0.193026	-0.213226	-0.201716	-0.145195	-0.0469301	0.118443	0.0411023	-0.0688843	-0.00488227	0.209884	0.205598	0.108272	-0.0242706	-0.0714799	-0.0724541	-0.115708	0.0771064	-0.0596462	-0.0620367	-0.0291762	-0.161694	0.0164278	-0.0130305	0.0989058	0.128715	0.0338571	-0.0237983	-0.0927918	-0.0202915
Mtr.4966.1.S1_at	-0.128653	-0.126988	-0.0904275	-0.103343	-0.0786379	-0.197978	-0.112366	0.0820125	0.136817	0.113312	0.0412682	0.149875	0.00698543	0.116986	0.179502	0.137631	0.121673	0.154839	0.277491	0.350682	-0.167205	-0.18969	-0.189773	-0.13799	-0.140758	0.168176	0.116847	-0.0816625	0.0490643	0.0146596	0.0205382	0.215953	0.107429	-0.0755233	-0.0586789	-0.0985242	0.0930053	-0.0495309	-0.0683856	-0.0496275	-0.129725	-0.0470451	-0.0509893	0.0404098	0.0584107	0.0971415	0.102517	-0.0736287	0.0817848
Mtr.4966.1.S1_s_at	-0.115879	-0.15081	0.0525187	0.0459464	0.125935	-0.197581	-0.120129	0.255751	0.160421	0.292433	0.0506975	-0.035782	-0.00290716	0.0269455	0.104067	0.221602	0.145387	0.189162	0.324568	0.320633	-0.224359	-0.250806	-0.234697	-0.196492	-0.0515761	0.20694	0.114063	-0.0866368	0.0237113	0.0523667	0.0633336	0.192817	0.105944	-0.00190665	0.0039544	-0.0991358	0.149277	-0.0546764	-0.0671947	-0.051407	-0.120997	0.0729605	0.0648466	0.0136251	0.0569447	0.109662	0.00754488	-0.0729448	0.0246225
Mtr.28568.1.S1_at	0.0123052	-0.0317567	-0.0393435	0.00668693	0.0163501	-0.172431	0.225048	0.0733141	0.544814	0.0763299	-0.0267676	0.0261195	0.176663	-0.24613	0.113405	-0.219152	-0.208792	-0.212683	-0.13578	-0.152571	-0.00513174	-0.0347236	-0.0590118	0.0970717	-0.283908	-0.122531	-0.178832	0.223369	0.260327	0.0359798	-0.000665854	-0.0249369	-0.305408	0.2574	0.248857	-0.13451	-0.0609275	0.0669938	0.104344	0.359047	0.333205	-0.0434801	-0.0760234	0.0947565	-0.0349432	-0.234696	0.0905808	-0.0860301	-0.0992288
Mtr.8411.1.S1_at	0.0531231	-0.0204473	0.00257192	-0.00710626	-0.108309	0.143094	0.00452069	0.0505302	0.434843	-0.00829356	-0.187727	-0.130642	0.114539	-0.201952	0.141301	-0.256629	0.0159601	-0.0408202	0.0406473	-0.185998	0.0695605	0.0957344	0.0663195	0.143944	-0.298119	-0.158356	-0.229117	-0.100041	-0.107562	-0.0580442	-0.0769142	-0.292096	-0.231752	-0.082345	-0.0652785	-0.0786613	-0.0342807	-0.0411652	-0.0358832	0.448185	0.0288576	-0.129033	-0.113036	0.213536	0.0526763	-0.223528	-0.188943	-0.128503	-0.177091
Mtr.48296.1.S1_at	0.205901	0.314663	-0.0359932	-0.0801361	-0.112639	0.118856	0.0584079	-0.0508266	-0.0464235	-0.0940474	0.486241	-0.0895042	0.346807	0.512995	0.028889	0.274313	-0.172609	-0.21556	-0.30433	-0.212084	0.375125	0.374243	0.33096	0.349077	0.263611	-0.139504	-0.186747	-0.155917	-0.151968	-0.121735	-0.145272	-0.243361	-0.220264	-0.175486	-0.161916	0.342536	0.428376	-0.170405	-0.180633	0.0332791	-0.169144	-0.16284	-0.139559	-0.0274276	-0.0316113	0.271962	0.0918649	-0.143946	-0.277525
Mtr.10652.1.S1_at	-0.329246	-0.376841	0.14506	0.194293	0.464283	0.176395	0.0712073	-0.110719	-0.150036	-0.027246	-0.165836	0.0593645	-0.366477	0.126339	-0.289545	0.111964	0.0999201	0.220189	0.394124	0.442605	-0.414225	-0.399584	-0.326393	-0.359963	0.157074	0.258819	0.422308	0.405572	0.254929	0.497421	0.51267	0.375821	0.102366	0.219982	0.177735	-0.087479	-0.149172	0.320409	0.331706	-0.33474	0.194613	0.18374	0.0953382	-0.136902	-0.0468726	0.14751	-0.108318	0.314782	0.356805
Mtr.35741.1.S1_at	-0.126465	-0.0888154	-0.346083	-0.374508	-0.234711	-0.268318	0.569417	-0.133021	-0.136176	-0.124639	-0.0563426	0.574685	-0.0681805	-0.0901004	-0.0519693	-0.00604581	-0.0534052	-0.0881202	0.00113127	0.321463	-0.11644	-0.132982	-0.118869	-0.154232	-0.321621	0.174831	0.0608074	0.555231	0.735036	0.223167	0.142897	0.570921	0.260669	0.429383	0.440779	-0.116902	-0.150212	0.0850692	0.102973	-0.0368709	0.342492	-0.159056	-0.117123	-0.195135	-0.149514	0.0786055	0.224261	-0.0767213	0.107494
Mtr.27133.1.S1_at	0.150948	0.00543787	0.321316	0.330381	0.155132	0.0666604	-0.0982536	0.0415729	0.130933	0.337232	-0.0946445	-0.133539	-0.0184335	-0.0506801	-0.0805852	-0.0353403	0.074188	0.119424	0.156941	-0.086124	-0.033607	-0.0287811	-0.00416727	-0.0948047	0.0488314	-0.0442409	0.0193834	-0.113932	-0.0868848	-0.126942	-0.124979	-0.0563177	-0.0539743	0.0282428	0.028452	0.0706508	0.148435	0.0579051	0.0395664	-0.0343341	0.255848	0.162477	0.165626	-0.0338426	-0.0579851	0.0241735	-0.0133637	-0.0567586	-0.0125306
Mtr.10190.1.S1_at	0.0346401	0.0794385	-0.0238027	-0.12006	-0.192361	0.437955	-0.175211	-0.0381221	-0.010877	-0.098797	0.134252	-0.164953	-0.0875799	0.508691	0.114887	-0.0153887	0.178656	0.0968044	-0.0820875	-0.233052	0.366049	0.482219	0.564568	0.205633	0.0693049	-0.208561	-0.237542	-0.359073	-0.381441	-0.205041	-0.218622	-0.447633	-0.143702	-0.358083	-0.320846	0.412572	0.291073	-0.187408	-0.233854	0.0747622	-0.189152	-0.140669	-0.0778282	0.169753	0.0722697	0.182738	-0.293422	-0.150011	-0.27095
Mtr.38762.1.S1_at	0.289229	0.283912	-0.0174466	0.0198604	-0.0396555	0.0250191	-0.259159	0.0620776	0.306686	0.0422402	0.288537	-0.247958	0.193993	0.269461	0.257372	0.10599	-0.191443	-0.17669	-0.180664	-0.108428	0.364319	0.346298	0.34004	0.344636	0.196322	-0.116542	-0.139637	-0.383073	-0.363963	-0.224836	-0.195306	-0.303621	-0.338304	-0.299319	-0.30811	0.18059	0.276702	-0.180028	-0.196896	0.228951	-0.106432	-0.0537912	-0.0926411	0.237591	0.16141	0.0359262	0.0887024	-0.198832	-0.21742
Mtr.22076.1.S1_at	0.0469754	0.195139	-0.100875	-0.114063	-0.0613308	-0.10299	-0.0502999	-0.00204304	0.0195116	-0.0819999	0.0725654	0.0989878	-0.00269347	0.0550029	0.02866	0.0809109	-0.0436696	-0.0699225	-0.092796	-0.00412578	0.266708	0.177066	0.123484	0.216173	0.146643	0.0879612	0.0218341	0.00409042	-0.0330872	0.0103134	0.0381363	-0.0100263	0.0455879	-0.0955562	-0.104237	0.0852583	-0.0127349	-0.0593483	-0.0453303	0.0167131	-0.0896197	0.0235941	0.0186706	-0.0545554	0.0450433	0.119586	0.118247	0.0978919	-0.0480058
Mtr.9429.1.S1_at	-0.199928	-0.171799	0.244189	0.273251	0.342866	-0.118732	0.0928166	0.0499655	0.131681	0.596916	-0.200643	0.0265929	-0.157402	-0.204692	-0.199367	-0.025325	0.0499465	0.103197	0.192928	0.0179229	-0.277537	-0.33154	-0.307266	-0.248898	0.00799212	0.214794	0.252637	0.315849	0.359292	0.0509176	0.0803988	0.328725	0.126537	0.400435	0.38177	0.00650722	-0.0936814	0.300595	0.338251	-0.172722	0.640316	0.529078	0.467481	-0.218998	-0.133562	0.0201236	0.179868	0.223905	0.32105
Mtr.42251.1.S1_at	0.194536	-0.0721534	0.0092742	0.0187217	0.228614	0.171891	-0.122444	-0.204756	0.0525093	-0.157247	0.0124387	-0.0646999	0.137463	-0.150562	-0.00430023	0.172163	-0.264804	-0.268592	-0.179861	0.148757	0.138899	0.237782	0.178334	0.252697	0.363484	0.105451	0.0941819	0.0135012	-0.174386	0.174569	0.209612	-0.050506	-0.171141	-0.121175	-0.142172	-0.184497	-0.138842	-0.0645541	-0.0738199	0.232349	-0.092339	-0.0484254	-0.0989483	0.052751	0.0993118	-0.000873668	-0.272903	0.117676	-0.0816566
Mtr.34810.1.S1_at	0.0366816	-0.00120953	-0.0047041	-0.0782423	-0.22397	0.383644	-0.198329	-0.0652906	0.0502416	-0.177854	-0.102381	-0.170347	0.045258	0.287853	0.20111	-0.0340112	0.174776	0.10334	0.0305825	-0.159137	0.204323	0.301739	0.33984	0.175607	-0.0592921	-0.128176	-0.13054	-0.346614	-0.348939	-0.171019	-0.177154	-0.417969	-0.0609145	-0.303077	-0.282349	0.193167	0.114166	-0.171208	-0.200386	0.250027	-0.268591	-0.159922	-0.11185	0.268174	0.182484	0.0887234	-0.342469	-0.131954	-0.205196
Mtr.38526.1.S1_at	0.0712994	0.0858061	0.0876439	-0.0254612	-0.149087	0.380488	-0.142179	-0.152513	0.0707742	-0.177381	0.187821	-0.0141932	0.0362996	0.506021	0.186324	0.0860448	0.0809393	-0.0354345	-0.0958705	-0.143489	0.425637	0.523864	0.631154	0.266238	0.160057	-0.0398841	-0.126688	-0.288138	-0.257211	-0.185412	-0.221639	-0.363405	-0.232243	-0.209374	-0.16377	0.410439	0.200084	-0.119758	-0.177739	0.221948	-0.221527	-0.227802	-0.170658	0.110167	0.0566467	0.289334	-0.184993	-0.129731	-0.147277
Mtr.41404.1.S1_at	0.0389187	0.119425	0.0724336	0.139297	0.150377	-0.143674	-0.0180979	-0.208515	0.341519	-0.126987	0.347208	-0.00850697	0.315323	0.284067	0.245363	0.299556	-0.272887	-0.258865	-0.0977781	0.0892182	0.19252	0.136232	0.103628	0.311689	0.321122	0.18444	0.210513	0.086737	0.1188	0.038464	0.0704422	0.0727189	-0.348726	0.131889	0.0688931	0.119531	0.0701993	0.104886	0.166288	0.187516	0.0679036	-0.0336082	-0.139384	0.108374	0.116339	0.262538	0.339685	0.00446629	0.0744473
Mtr.24270.1.S1_s_at	0.0718178	0.128621	-0.0417424	-0.0636946	-0.124195	-0.071174	-0.0938859	-0.033848	0.216361	-0.0697562	0.266603	-0.30249	0.322209	-0.10205	0.550155	-0.0381682	-0.173577	-0.216454	-0.22324	-0.16907	0.147308	0.112083	0.0804441	0.212221	0.00594102	-0.113565	-0.230036	-0.210151	-0.26326	-0.105314	-0.100986	-0.345267	-0.322301	-0.170081	-0.169902	-0.0809697	-0.0890008	-0.0953137	-0.106837	0.580288	-0.17624	-0.117747	-0.117783	0.392768	0.386809	-0.178094	-0.0099896	-0.0550087	-0.268749
Mtr.28699.1.S1_s_at	0.0789552	0.179225	-0.0350247	-0.0702591	-0.124081	-0.0350972	-0.0934866	-0.0299812	0.172176	-0.0693185	0.266073	-0.284086	0.278985	-0.0892637	0.543207	-0.0269053	-0.143393	-0.184985	-0.205349	-0.166646	0.179505	0.143092	0.102446	0.225905	0.0388677	-0.0871246	-0.219979	-0.203786	-0.25483	-0.0899558	-0.0934595	-0.345491	-0.303661	-0.165605	-0.162993	-0.0440404	-0.0772272	-0.102726	-0.117746	0.497603	-0.17996	-0.119228	-0.113616	0.375543	0.410457	-0.141126	-0.0285291	-0.0468553	-0.27038
Mtr.12392.1.S1_at	0.182917	0.0156479	0.21689	0.258178	0.238625	0.0671221	-0.0830045	0.0798737	0.175846	0.53378	-0.0784276	-0.151295	0.0270544	-0.143918	-0.131939	0.00896948	-0.0354512	-0.0077524	0.0357544	-0.069181	-0.101473	-0.118264	-0.105054	-0.124191	0.0947727	-0.0472205	-0.0211007	-0.0132989	-0.0587311	-0.0256091	0.00197241	0.000980881	-0.0499686	-0.0110775	-0.019046	-0.0462893	0.170437	-0.00987124	-0.00435583	-0.0707663	0.366418	0.307304	0.273239	-0.064009	-0.0677093	-0.0604845	0.0186894	0.00299787	0.0180248
Mtr.38588.1.S1_at	0.0833371	0.514003	-0.0710836	-0.0790744	-0.107327	-0.107526	0.181087	-0.175906	0.100679	-0.0432325	0.13952	0.174246	-0.010828	-0.0415154	0.0663787	-0.011424	-0.125056	-0.126676	-0.122923	0.0273507	0.510815	0.368984	0.381753	0.364684	0.135182	0.0480914	-0.0105562	0.174367	0.0733244	0.151027	0.132626	0.0401874	-0.0577226	0.0509713	0.0473743	0.32067	-0.120138	-0.0111619	-0.021544	-0.0924488	0.023018	0.0334583	0.0288425	-0.142641	-0.0179839	0.0510795	0.125355	0.0372099	-0.0758728
[truncated: 119 more columns]

## Sheet: Differential Table C
Table S16 C: Difference between the pearson correlation coefficient of Table S16 B (Cleaned) - Table S16 A (Original)
	Mtr.45454.1.S1_at	Mtr.33494.1.S1_at	Mtr.1566.1.S1_at	Mtr.1885.1.S1_at	Mtr.11703.1.S1_at	Mtr.38780.1.S1_at	Mtr.50163.1.S1_at	Mtr.23988.1.S1_at	Mtr.39288.1.S1_at	Mtr.45444.1.S1_at	Mtr.19560.1.S1_at	Mtr.42299.1.S1_at	Mtr.43328.1.S1_at	Mtr.9143.1.S1_at	Mtr.22479.1.S1_at	Mtr.21313.1.S1_at	Mtr.38605.1.S1_at	Mtr.5576.1.S1_s_at	Mtr.9848.1.S1_at	Mtr.24842.1.S1_at	Mtr.27377.1.S1_at	Mtr.27377.1.S1_s_at	Mtr.41865.1.S1_at	Mtr.41928.1.S1_at	Mtr.49670.1.S1_at	Mtr.27247.1.S1_at	Mtr.43615.1.S1_at	Mtr.25887.1.S1_at	Mtr.7448.1.S1_s_at	Mtr.25885.1.S1_s_at	Mtr.35725.1.S1_at	Mtr.12342.1.S1_at	Mtr.32218.1.S1_s_at	Mtr.16587.1.S1_at	Mtr.4545.1.S1_s_at	Mtr.28002.1.S1_at	Mtr.48694.1.S1_at	Mtr.37926.1.S1_at	Mtr.8894.1.S1_at	Mtr.44201.1.S1_at	Mtr.51379.1.S1_at	Mtr.22854.1.S1_at	Mtr.33275.1.S1_s_at	Mtr.15712.1.S1_at	Mtr.15713.1.S1_at	Mtr.9990.1.S1_at	Mtr.12429.1.S1_at	Mtr.5024.1.S1_at	Mtr.43459.1.S1_at
Mtr.45454.1.S1_at	0	-0.0117116	-0.0262159	-0.0270933	-0.0646155	-0.0553564	-0.0151631	-0.00363734	-0.0291153	-0.0131215	-0.049902	-0.0604179	-0.0104355	-0.0803429	-0.0123843	-0.0351281	-0.0506903	-0.0596272	-0.116202	-0.0422237	0.00430846	0.0375595	0.0125088	0.00301461	-0.0217417	-0.036125	-0.0489634	-0.0439862	-0.0403612	-0.0299977	-0.0281904	-0.0712622	-0.0682526	-0.0401474	-0.0385297	-0.00413962	-0.0142674	-0.0333977	-0.0619076	-0.01139	-0.049464	-0.0269326	-0.0243728	-0.0940142	-0.0924532	-0.0443992	-0.085134	-0.0275448	-0.0650186
Mtr.33494.1.S1_at	-0.0117116	0	-0.0381441	-0.041573	-0.0848245	-0.100656	-0.0146339	-0.0057727	-0.0291731	-0.017071	-0.0042477	-0.0220383	-0.0172532	-0.0785537	-0.0139986	-0.0436833	-0.0557197	-0.0656449	-0.127324	-0.0470513	0.0453004	0.0894938	0.0297562	0.0338197	-0.0283735	-0.039468	-0.0535989	-0.0438384	-0.0426817	-0.0273534	-0.0278441	-0.0714247	-0.0630293	-0.0408119	-0.0395779	0.00477886	-0.0197884	-0.0313617	-0.0503566	-0.0124883	-0.0528503	-0.0292471	-0.029426	-0.0512968	-0.0175792	-0.0459256	-0.0221901	-0.0282614	-0.0715327
Mtr.1566.1.S1_at	-0.0262159	-0.0381441	0	0.0211339	0.0109945	0.11278	-0.0261659	-0.0379855	-0.0597308	0.0206248	-0.0989487	-0.0839365	-0.0294815	-0.0808529	-0.0228473	-0.0642998	-0.03498	-0.0231634	0.0037922	-0.0612343	-0.00311851	0.0171218	0.0223447	-0.0139454	-0.0471239	-0.043413	-0.0262639	-0.0406807	-0.0436736	-0.0469185	-0.0655912	-0.0863493	-0.0611405	-0.0313515	-0.0315556	0.00624819	-0.0168837	-0.0238627	-0.0039708	-0.0218534	-0.00443346	-0.00922705	-0.00550394	-0.0976338	-0.11125	-0.0169104	-0.0896562	-0.0333474	-0.0356248
Mtr.1885.1.S1_at	-0.0270933	-0.041573	0.0211339	0	0.0217623	0.139956	-0.0298133	-0.0333507	-0.0582076	0.00348608	-0.0859549	-0.0779341	-0.0178952	-0.090009	-0.0246796	-0.069189	-0.0384948	-0.022689	0.0337601	-0.0535065	0.00136388	0.0228205	0.0280184	-0.0169588	-0.059081	-0.0564791	-0.0423705	-0.0457367	-0.0309832	-0.0535983	-0.0644583	-0.0889019	-0.0446424	-0.0216255	-0.0198966	0.00562927	-0.0154947	-0.0383467	-0.064109	-0.0339812	-0.038903	-0.0359094	-0.0205118	-0.0960086	-0.16312	-0.0233922	-0.0892495	-0.0320825	-0.0249581
Mtr.11703.1.S1_at	-0.0646155	-0.0848245	0.0109945	0.0217623	0	0.0886823	-0.0249659	-0.0336045	-0.186582	0.0218146	-0.263447	-0.169602	-0.132915	-0.134076	-0.0410023	-0.0525282	-0.0596184	-0.0533074	0.0390877	-0.0253809	-0.152101	-0.201102	-0.151366	-0.144777	-0.0395519	-0.0192508	-0.0246773	-0.0704237	-0.0550062	-0.0313815	-0.04592	-0.0896107	-0.0998975	-0.0112301	-0.00711948	-0.0271143	-0.0143873	-0.0464132	-0.0179317	-0.0307786	-0.0214461	0.00214995	-0.00311913	-0.174288	-0.119903	-0.0181425	-0.207826	-0.013859	-0.0766501
Mtr.38780.1.S1_at	-0.0553564	-0.100656	0.11278	0.139956	0.0886823	0	-0.0648053	-0.00913672	-0.0620488	-0.023791	-0.0395912	-0.174361	-0.149415	0.125073	-0.0666316	-0.0372745	0.02719	0.0935242	-0.306503	-0.0839811	-0.00824005	0.0302737	0.0906323	-0.0224751	0.119623	-0.0808649	-0.0307519	-0.0590314	-0.268322	0.0307321	-0.0794916	-0.189122	-0.14388	-0.0694468	-0.0572556	0.0878327	0.100541	0.0221905	-0.0475395	-0.0306158	-0.0410994	-0.0275092	-0.0123976	-0.188568	-0.191879	0.0575702	-0.121052	0.0576288	0.0407738
Mtr.50163.1.S1_at	-0.0151631	-0.0146339	-0.0261659	-0.0298133	-0.0249659	-0.0648053	0	-0.00220513	-0.0256833	-0.00204629	-0.0284312	0.0770555	-0.0141336	-0.0692802	-0.00966186	-0.044029	-0.0227585	-0.0301602	-0.0419749	-0.0280942	-0.0136084	-0.0200072	-0.010291	-0.0176008	-0.071125	-0.0202613	-0.0190647	0.0135248	0.0157039	-0.00764382	-0.00259002	-0.00197591	-0.013483	-0.00806457	-0.00826981	-0.0131657	-0.0125147	-0.00859392	0.0174436	-0.00898382	0.0490956	-0.00863545	-0.00754092	-0.0638455	-0.0841079	-0.025841	-0.00936967	-0.0148807	-0.023541
Mtr.23988.1.S1_at	-0.00363734	-0.0057727	-0.0379855	-0.0333507	-0.0336045	-0.00913672	-0.00220513	0	-0.0473418	-0.0264697	-0.0655174	-0.0578408	-0.0188952	-0.0416292	-0.00103386	-0.0377749	-0.0235897	-0.0227962	-0.00822079	-0.0157758	0.00342291	-0.00425612	0.000338438	0.00889379	-0.0320515	-0.0150524	-0.0135691	-0.00881165	-0.0185454	-0.00292026	-0.00177627	-0.0326817	-0.0195421	-0.018763	-0.0215678	-0.00850603	-0.00773512	-0.00384943	-0.0144883	0.00403128	-0.00279493	-0.0548642	-0.0487402	-0.0122825	-0.0302786	-0.0128821	-0.0610681	-0.00211628	-0.0411941
Mtr.39288.1.S1_at	-0.0291153	-0.0291731	-0.0597308	-0.0582076	-0.186582	-0.0620488	-0.0256833	-0.0473418	0	-0.0397409	-0.226605	-0.188814	-0.070471	-0.204258	0.0151537	-0.139154	-0.119744	-0.163386	-0.0649928	-0.0861548	-0.0399954	-0.0458203	-0.0409267	-0.0411319	-0.17722	-0.0852224	-0.127873	-0.114181	-0.0938009	-0.0422364	-0.0352683	-0.204357	-0.199377	-0.0947834	-0.0880095	-0.0410167	-0.0457811	-0.0560639	-0.0279344	0.0207541	-0.111563	-0.0819076	-0.0787592	0.0299212	-0.0196355	-0.1301	-0.273042	-0.0434506	-0.192746
Mtr.45444.1.S1_at	-0.0131215	-0.017071	0.0206248	0.00348608	0.0218146	-0.023791	-0.00204629	-0.0264697	-0.0397409	0	-0.0668151	-0.00718964	-0.0110776	-0.0552056	-0.00642875	-0.0265884	-0.0492914	-0.050992	-0.0084977	-0.00796287	0.00408324	-0.00513896	-9.35244e-05	0.00118487	-0.0222527	-0.025497	-0.0112431	0.0160329	0.00200699	0.00302962	0.00534846	-0.0229483	-0.0264271	0.00579889	0.00481757	-0.0471703	0.021733	-0.000124502	-0.0261066	-0.00880456	0.0160399	-0.0759936	-0.0737675	-0.0576113	-0.0678987	-0.0462996	-0.0486191	0.0138814	-0.0121415
Mtr.19560.1.S1_at	-0.049902	-0.0042477	-0.0989487	-0.0859549	-0.263447	-0.0395912	-0.0284312	-0.0655174	-0.226605	-0.0668151	0	-0.223586	-0.0880882	-0.158035	0.0667766	-0.082011	-0.278971	-0.3141	-0.27265	-0.151217	-0.0227232	-0.0396069	-0.0488151	-0.0178576	-0.113816	-0.140592	-0.200698	-0.20254	-0.185114	-0.0723639	-0.0671842	-0.285403	-0.364676	-0.172637	-0.161168	0.00755782	0.0287619	-0.120307	-0.0698476	-0.00902544	-0.198497	-0.111248	-0.138013	0.0261484	0.159402	-0.111939	-0.267888	-0.086445	-0.310614
Mtr.42299.1.S1_at	-0.0604179	-0.0220383	-0.0839365	-0.0779341	-0.169602	-0.174361	0.0770555	-0.0578408	-0.188814	-0.00718964	-0.223586	0	-0.16732	-0.0576842	-0.0661783	0.0413171	0.00204619	-0.0630816	0.098234	0.185867	-0.223378	-0.360803	-0.323006	-0.19741	-0.0661201	0.10228	-0.000149735	0.0647882	0.122031	0.112799	0.112484	0.150404	0.0255224	0.0696437	0.0819164	-0.0817074	-0.0370073	0.0530829	0.0934335	-0.0526162	-0.00165797	0.0347196	0.033575	-0.153446	-0.0952816	0.0553428	-0.0365812	0.0486156	0.0426968
Mtr.43328.1.S1_at	-0.0104355	-0.0172532	-0.0294815	-0.0178952	-0.132915	-0.149415	-0.0141336	-0.0188952	-0.070471	-0.0110776	-0.0880882	-0.16732	0	-0.117505	0.00809918	-0.0214627	-0.064635	-0.0912722	-0.101552	-0.04631	-0.0685747	-0.0853484	-0.0845043	-0.0483778	-0.0637595	-0.0457619	-0.0821779	-0.0865688	-0.0582763	-0.0267871	-0.0220472	-0.100302	-0.110612	-0.0533554	-0.0483937	-0.0329076	-0.0180264	-0.0283286	-0.0156597	0.00190895	-0.0859908	-0.0342409	-0.0359295	0.0210867	0.0804717	-0.0693775	-0.12936	-0.033517	-0.125716
Mtr.9143.1.S1_at	-0.0803429	-0.0785537	-0.0808529	-0.090009	-0.134076	0.125073	-0.0692802	-0.0416292	-0.204258	-0.0552056	-0.158035	-0.0576842	-0.117505	0	-0.0437738	-0.0600354	-0.0874007	-0.114278	-0.0327895	-0.0729413	-0.0260745	0.0266329	0.0152755	-0.0377065	-0.0946825	-0.0567348	-0.0676041	-0.147319	-0.0949022	-0.0947488	-0.0862458	-0.150297	-0.12384	-0.126008	-0.121624	-0.0113934	-0.00335132	-0.0609551	-0.0353631	-0.038064	-0.147773	-0.0721978	-0.0679493	-0.101637	-0.0293067	-0.0242427	-0.269661	-0.0784093	-0.122331
Mtr.22479.1.S1_at	-0.0123843	-0.0139986	-0.0228473	-0.0246796	-0.0410023	-0.0666316	-0.00966186	-0.00103386	0.0151537	-0.00642875	0.0667766	-0.0661783	0.00809918	-0.0437738	0	-0.0254033	-0.02228	-0.0301055	-0.0471172	-0.0285038	0.0108093	0.0344911	0.0309653	0.00446599	-0.0465047	-0.0211883	-0.0252835	-0.0209456	-0.0195617	-0.0166788	-0.0145655	-0.043626	-0.0385724	-0.0225537	-0.0231404	-0.00405669	-0.0136096	-0.0166216	-0.0245647	-0.00789526	-0.0227563	-0.0145581	-0.0171882	0.183089	0.292675	-0.0269502	-0.0574603	-0.017833	-0.0401035
Mtr.21313.1.S1_at	-0.0351281	-0.0436833	-0.0642998	-0.069189	-0.0525282	-0.0372745	-0.044029	-0.0377749	-0.139154	-0.0265884	-0.082011	0.0413171	-0.0214627	-0.0600354	-0.0254033	0	-0.0635265	-0.066297	-0.0212751	-0.0332085	0.00963959	0.0393908	0.0239626	-0.00921144	-0.0445084	-0.0131503	0.00254656	-0.080038	-0.0592043	-0.0781506	-0.0832547	-0.0666332	-0.0520997	-0.0791464	-0.0732466	0.0128091	-0.0172676	-0.0938246	-0.0819308	-0.0254579	-0.0451208	-0.0653536	-0.050378	-0.10964	-0.0167764	0.0289888	-0.109201	-0.0571055	-0.0698823
Mtr.38605.1.S1_at	-0.0506903	-0.0557197	-0.03498	-0.0384948	-0.0596184	0.02719	-0.0227585	-0.0235897	-0.119744	-0.0492914	-0.278971	0.00204619	-0.064635	-0.0874007	-0.02228	-0.0635265	0	0.0191868	0.0421286	-0.0216193	-0.0421949	-0.0276403	-0.0192349	-0.0519582	-0.102424	-0.00156304	-0.0393011	-0.0429883	-0.0554487	-0.0318153	-0.0413989	-0.077183	0.000628203	-0.042447	-0.0412208	-0.0957523	-0.0229225	-0.0107749	-0.00163752	-0.0327757	-0.0754968	-0.0689218	-0.0708564	-0.108993	-0.117534	-0.0493876	-0.230824	-0.0167906	-0.0270526
Mtr.5576.1.S1_s_at	-0.0596272	-0.0656449	-0.0231634	-0.022689	-0.0533074	0.0935242	-0.0301602	-0.0227962	-0.163386	-0.050992	-0.3141	-0.0630816	-0.0912722	-0.114278	-0.0301055	-0.066297	0.0191868	0	0.131569	-0.0145436	-0.0769489	-0.0827258	-0.067499	-0.0812238	-0.112114	0.00994484	-0.0144314	-0.057853	-0.0392403	-0.0320845	-0.0242641	-0.0736154	0.00579347	-0.0540747	-0.0530008	-0.124275	-0.0269488	-0.00831107	0.0359279	-0.0396934	-0.0777413	-0.0612854	-0.0440654	-0.0911005	-0.0604396	-0.0536225	-0.26789	-0.0228901	-0.0387711
Mtr.9848.1.S1_at	-0.116202	-0.127324	0.0037922	0.0337601	0.0390877	-0.306503	-0.0419749	-0.00822079	-0.0649928	-0.0084977	-0.27265	0.098234	-0.101552	-0.0327895	-0.0471172	-0.0212751	0.0421286	0.131569	0	0.0831046	-0.109504	-0.128136	-0.0852737	-0.110693	-0.0429711	0.110991	0.0966502	-0.00340641	-0.057492	-0.00705556	-0.0509178	0.0347919	-0.00528616	-0.01055	-0.0190615	-0.0799535	-0.0325162	0.0117616	0.0184357	-0.0794614	-0.0144527	-0.0245933	-0.0610398	-0.246479	-0.184099	0.0453276	-0.105002	0.0169025	0.108744
Mtr.24842.1.S1_at	-0.0422237	-0.0470513	-0.0612343	-0.0535065	-0.0253809	-0.0839811	-0.0280942	-0.0157758	-0.0861548	-0.00796287	-0.151217	0.185867	-0.04631	-0.0729413	-0.0285038	-0.0332085	-0.0216193	-0.0145436	0.0831046	0	-0.031208	-0.0441339	-0.0258603	-0.032555	-0.0675908	0.0071649	0.0329409	-0.0222273	-0.00303826	-0.0269266	-0.0145817	0.00530568	-0.00124408	-0.0479873	-0.048743	-0.0231733	-0.0409955	-0.0314322	0.00069229	-0.0277577	-0.00491249	-0.00833187	-0.0095859	-0.0784986	0.0180433	-0.00175572	-0.088453	-0.0403095	-0.0109856
Mtr.27377.1.S1_at	0.00430846	0.0453004	-0.00311851	0.00136388	-0.152101	-0.00824005	-0.0136084	0.00342291	-0.0399954	0.00408324	-0.0227232	-0.223378	-0.0685747	-0.0260745	0.0108093	0.00963959	-0.0421949	-0.0769489	-0.109504	-0.031208	0	0.0127315	-0.0362239	0.00826986	0.0134709	-0.0384381	-0.107705	-0.11843	-0.0999338	-0.0134657	-0.00887958	-0.112839	-0.120764	-0.0608476	-0.0544441	0.0285949	0.0128942	-0.0219566	-0.0301302	0.0247612	-0.144664	0.00375055	-0.00315375	-0.0170855	0.0192623	-0.0446495	-0.0822839	-0.0201799	-0.134043
Mtr.27377.1.S1_s_at	0.0375595	0.0894938	0.0171218	0.0228205	-0.201102	0.0302737	-0.0200072	-0.00425612	-0.0458203	-0.00513896	-0.0396069	-0.360803	-0.0853484	0.0266329	0.0344911	0.0393908	-0.0276403	-0.0827258	-0.128136	-0.0441339	0.0127315	0	-0.0218055	0.0304015	0.0612924	-0.0567637	-0.156563	-0.179718	-0.163529	-0.0144709	-0.0134768	-0.166997	-0.169285	-0.101065	-0.0896789	0.0602717	0.0627217	-0.0298519	-0.0350593	0.0670784	-0.221782	-0.00287228	-0.0014651	-0.00310653	0.0046785	-0.0361125	-0.148936	-0.02499	-0.187879
Mtr.41865.1.S1_at	0.0125088	0.0297562	0.0223447	0.0280184	-0.151366	0.0906323	-0.010291	0.000338438	-0.0409267	-9.35244e-05	-0.0488151	-0.323006	-0.0845043	0.0152755	0.0309653	0.0239626	-0.0192349	-0.067499	-0.0852737	-0.0258603	-0.0362239	-0.0218055	0	-0.0317418	0.0416253	-0.0418983	-0.119215	-0.13313	-0.115572	-0.00324837	0.00133735	-0.130087	-0.142381	-0.0656911	-0.0571851	0.0426115	0.0383964	-0.0084216	-0.0135446	0.034274	-0.168984	0.00492447	0.00573718	0.0208236	0.00616003	-0.0376253	-0.173829	-0.0145378	-0.139092
Mtr.41928.1.S1_at	0.00301461	0.0338197	-0.0139454	-0.0169588	-0.144777	-0.0224751	-0.0176008	0.00889379	-0.0411319	0.00118487	-0.0178576	-0.19741	-0.0483778	-0.0377065	0.00446599	-0.00921144	-0.0519582	-0.0812238	-0.110693	-0.032555	0.00826986	0.0304015	-0.0317418	0	-0.00437366	-0.0476315	-0.0948952	-0.116406	-0.0886282	-0.0319806	-0.0366186	-0.112494	-0.0962016	-0.0616605	-0.0489832	0.0239821	0.0092738	-0.053531	-0.0637163	0.0308119	-0.127052	-0.0142076	-0.00771027	-0.023224	0.0238428	-0.0353537	-0.0781975	-0.0275486	-0.121823
Mtr.49670.1.S1_at	-0.0217417	-0.0283735	-0.0471239	-0.059081	-0.0395519	0.119623	-0.071125	-0.0320515	-0.17722	-0.0222527	-0.113816	-0.0661201	-0.0637595	-0.0946825	-0.0465047	-0.0445084	-0.102424	-0.112114	-0.0429711	-0.0675908	0.0134709	0.0612924	0.0416253	-0.00437366	0	-0.053947	-0.0479235	-0.134368	-0.0891218	-0.0907889	-0.0950017	-0.130894	-0.091093	-0.0930062	-0.0835119	-0.01018	-0.0149004	-0.106731	-0.0858725	-0.0155093	-0.136642	-0.0405688	-0.0252067	-0.123999	-0.0427482	-0.0114149	-0.216268	-0.0530544	-0.107465
Mtr.27247.1.S1_at	-0.036125	-0.039468	-0.043413	-0.0564791	-0.0192508	-0.0808649	-0.0202613	-0.0150524	-0.0852224	-0.025497	-0.140592	0.10228	-0.0457619	-0.0567348	-0.0211883	-0.0131503	-0.00156304	0.00994484	0.110991	0.0071649	-0.0384381	-0.0567637	-0.0418983	-0.0476315	-0.053947	0	-0.00117048	-0.030797	-0.00383733	-0.0316869	-0.029215	-0.00271904	0.00585916	-0.0265937	-0.0237449	-0.00651366	-0.0383207	-0.0368143	-0.0381926	-0.021211	-0.0274654	-0.0400116	-0.0305761	-0.107602	-0.0752021	0.00245779	-0.0492091	-0.0150185	0.00113648
Mtr.43615.1.S1_at	-0.0489634	-0.0535989	-0.0262639	-0.0423705	-0.0246773	-0.0307519	-0.0190647	-0.0135691	-0.127873	-0.0112431	-0.200698	-0.000149735	-0.0821779	-0.0676041	-0.0252835	0.00254656	-0.0393011	-0.0144314	0.0966502	0.0329409	-0.107705	-0.156563	-0.119215	-0.0948952	-0.0479235	-0.00117048	0	-0.0428652	-0.0215067	-0.014982	-0.010856	-0.000767016	-0.0052217	-0.0188417	-0.0155216	-0.043249	-0.0357708	-0.00572551	-0.00827928	-0.0323989	-0.0628203	0.00248796	-0.00766032	-0.138116	-0.104183	-0.0143595	-0.059848	-0.00138124	0.0203095
Mtr.25887.1.S1_at	-0.0439862	-0.0438384	-0.0406807	-0.0457367	-0.0704237	-0.0590314	0.0135248	-0.00881165	-0.114181	0.0160329	-0.20254	0.0647882	-0.0865688	-0.147319	-0.0209456	-0.080038	-0.0429883	-0.057853	-0.00340641	-0.0222273	-0.11843	-0.179718	-0.13313	-0.116406	-0.134368	-0.030797	-0.0428652	0	0.0172204	0.00655601	0.0128486	-0.0218152	-0.0391401	-0.00159232	0.00529816	-0.0497048	-0.0264762	-0.0220414	0.039416	-0.0210114	0.0470432	0.0308328	0.0386279	-0.1329	-0.104729	-0.0532432	-0.108962	-0.0137987	-0.0610555
Mtr.7448.1.S1_s_at	-0.0403612	-0.0426817	-0.0436736	-0.0309832	-0.0550062	-0.268322	0.0157039	-0.0185454	-0.0938009	0.00200699	-0.185114	0.122031	-0.0582763	-0.0949022	-0.0195617	-0.0592043	-0.0554487	-0.0392403	-0.057492	-0.00303826	-0.0999338	-0.163529	-0.115572	-0.0886282	-0.0891218	-0.00383733	-0.0215067	0.0172204	0	-0.00205108	-0.0199967	0.0144754	-0.0372002	0.0253176	0.0250148	-0.043139	-0.0256861	-0.000657597	0.0525431	-0.0205108	0.0747397	0.009616	-0.00402052	-0.207357	-0.180106	-0.0243733	-0.018286	-0.00911486	-0.0126252
Mtr.25885.1.S1_s_at	-0.0299977	-0.0273534	-0.0469185	-0.0535983	-0.0313815	0.0307321	-0.00764382	-0.00292026	-0.0422364	0.00302962	-0.0723639	0.112799	-0.0267871	-0.0947488	-0.0166788	-0.0781506	-0.0318153	-0.0320845	-0.00705556	-0.0269266	-0.0134657	-0.0144709	-0.00324837	-0.0319806	-0.0907889	-0.0316869	-0.014982	0.00655601	-0.00205108	0	0.0153703	-0.0324203	-0.015101	-0.0277334	-0.022311	-0.0167753	-0.0226438	-0.0434875	-0.0141315	-0.0156245	0.0280869	0.0123351	0.0216416	-0.0540051	-0.00678985	-0.02769	-0.105321	-0.0199694	-0.0353651
Mtr.35725.1.S1_at	-0.0281904	-0.0278441	-0.0655912	-0.0644583	-0.04592	-0.0794916	-0.00259002	-0.00177627	-0.0352683	0.00534846	-0.0671842	0.112484	-0.0220472	-0.0862458	-0.0145655	-0.0832547	-0.0413989	-0.0242641	-0.0509178	-0.0145817	-0.00887958	-0.0134768	0.00133735	-0.0366186	-0.0950017	-0.029215	-0.010856	0.0128486	-0.0199967	0.0153703	0	-0.0366296	-0.0128655	-0.0230114	-0.0144513	-0.0109509	-0.0221906	-0.0650284	-0.0421775	-0.0145493	0.0314651	0.0133028	0.0242717	-0.072755	-0.00687077	-0.0175732	-0.09144	-0.0100954	-0.0243364
Mtr.12342.1.S1_at	-0.0712622	-0.0714247	-0.0863493	-0.0889019	-0.0896107	-0.189122	-0.00197591	-0.0326817	-0.204357	-0.0229483	-0.285403	0.150404	-0.100302	-0.150297	-0.043626	-0.0666332	-0.077183	-0.0736154	0.0347919	0.00530568	-0.112839	-0.166997	-0.130087	-0.112494	-0.130894	-0.00271904	-0.000767016	-0.0218152	0.0144754	-0.0324203	-0.0366296	0	-0.025847	-0.0231356	-0.0188664	-0.0526921	-0.0487302	-0.0391462	0.0182985	-0.0445626	0.027912	-0.0247788	-0.0332876	-0.19109	-0.136494	-0.0240323	-0.0886601	-0.0343487	-0.0309587
Mtr.32218.1.S1_s_at	-0.0682526	-0.0630293	-0.0611405	-0.0446424	-0.0998975	-0.14388	-0.013483	-0.0195421	-0.199377	-0.0264271	-0.364676	0.0255224	-0.110612	-0.12384	-0.0385724	-0.0520997	0.000628203	0.00579347	-0.00528616	-0.00124408	-0.120764	-0.169285	-0.142381	-0.0962016	-0.091093	0.00585916	-0.0052217	-0.0391401	-0.0372002	-0.015101	-0.0128655	-0.025847	0	-0.0399069	-0.0406881	-0.0599021	-0.0414111	0.000230733	0.0500107	-0.0363666	-0.0144251	-0.00592055	-0.00739924	-0.168877	-0.10321	-0.0351088	-0.163924	-0.0186243	-0.0342608
Mtr.16587.1.S1_at	-0.0401474	-0.0408119	-0.0313515	-0.0216255	-0.0112301	-0.0694468	-0.00806457	-0.018763	-0.0947834	0.00579889	-0.172637	0.0696437	-0.0533554	-0.126008	-0.0225537	-0.0791464	-0.042447	-0.0540747	-0.01055	-0.0479873	-0.0608476	-0.101065	-0.0656911	-0.0616605	-0.0930062	-0.0265937	-0.0188417	-0.00159232	0.0253176	-0.0277334	-0.0230114	-0.0231356	-0.0399069	0	0.000903977	-0.0241422	-0.0297551	-0.00808684	0.0597051	-0.0222916	0.0727461	0.00201222	0.00738079	-0.113744	-0.13097	-0.0354505	-0.0420494	-0.0328465	-0.0408406
Mtr.4545.1.S1_s_at	-0.0385297	-0.0395779	-0.0315556	-0.0198966	-0.00711948	-0.0572556	-0.00826981	-0.0215678	-0.0880095	0.00481757	-0.161168	0.0819164	-0.0483937	-0.121624	-0.0231404	-0.0732466	-0.0412208	-0.0530008	-0.0190615	-0.048743	-0.0544441	-0.0896789	-0.0571851	-0.0489832	-0.0835119	-0.0237449	-0.0155216	0.00529816	0.0250148	-0.022311	-0.0144513	-0.0188664	-0.0406881	0.000903977	0	-0.0245123	-0.02979	0.00282921	0.0661203	-0.02283	0.0761314	0.00641943	0.00632142	-0.113664	-0.140763	-0.0372778	-0.0377455	-0.0305567	-0.0345199
Mtr.28002.1.S1_at	-0.00413962	0.00477886	0.00624819	0.00562927	-0.0271143	0.0878327	-0.0131657	-0.00850603	-0.0410167	-0.0471703	0.00755782	-0.0817074	-0.0329076	-0.0113934	-0.00405669	0.0128091	-0.0957523	-0.124275	-0.0799535	-0.0231733	0.0285949	0.0602717	0.0426115	0.0239821	-0.01018	-0.00651366	-0.043249	-0.0497048	-0.043139	-0.0167753	-0.0109509	-0.0526921	-0.0599021	-0.0241422	-0.0245123	0	0.0148816	-0.00873741	-0.00696594	-0.00865907	-0.121689	-0.0259848	-0.0225731	-0.0187007	-0.014467	-0.0482609	-0.093081	-0.014737	-0.0533163
Mtr.48694.1.S1_at	-0.0142674	-0.0197884	-0.0168837	-0.0154947	-0.0143873	0.100541	-0.0125147	-0.00773512	-0.0457811	0.021733	0.0287619	-0.0370073	-0.0180264	-0.00335132	-0.0136096	-0.0172676	-0.0229225	-0.0269488	-0.0325162	-0.0409955	0.0128942	0.0627217	0.0383964	0.0092738	-0.0149004	-0.0383207	-0.0357708	-0.0264762	-0.0256861	-0.0226438	-0.0221906	-0.0487302	-0.0414111	-0.0297551	-0.02979	0.0148816	0	-0.0247351	-0.0398619	-0.0121877	-0.0222676	-0.0246166	-0.02196	-0.0395106	-0.0767274	-0.0136918	-0.0445293	-0.0238209	-0.0438889
Mtr.37926.1.S1_at	-0.0333977	-0.0313617	-0.0238627	-0.0383467	-0.0464132	0.0221905	-0.00859392	-0.00384943	-0.0560639	-0.000124502	-0.120307	0.0530829	-0.0283286	-0.0609551	-0.0166216	-0.0938246	-0.0107749	-0.00831107	0.0117616	-0.0314322	-0.0219566	-0.0298519	-0.0084216	-0.053531	-0.106731	-0.0368143	-0.00572551	-0.0220414	-0.000657597	-0.0434875	-0.0650284	-0.0391462	0.000230733	-0.00808684	0.00282921	-0.00873741	-0.0247351	0	0.0686781	-0.0188649	0.042258	-0.00907878	0.0124756	-0.082696	-0.101182	-0.0172196	-0.0478766	-0.00543721	0.0124163
Mtr.8894.1.S1_at	-0.0619076	-0.0503566	-0.0039708	-0.064109	-0.0179317	-0.0475395	0.0174436	-0.0144883	-0.0279344	-0.0261066	-0.0698476	0.0934335	-0.0156597	-0.0353631	-0.0245647	-0.0819308	-0.00163752	0.0359279	0.0184357	0.00069229	-0.0301302	-0.0350593	-0.0135446	-0.0637163	-0.0858725	-0.0381926	-0.00827928	0.039416	0.0525431	-0.0141315	-0.0421775	0.0182985	0.0500107	0.0597051	0.0661203	-0.00696594	-0.0398619	0.0686781	0	-0.0448935	0.0376404	-0.0320847	-0.00377815	-0.227199	-0.301819	-0.0204045	0.0269809	0.0497604	0.0963529
Mtr.44201.1.S1_at	-0.01139	-0.0124883	-0.0218534	-0.0339812	-0.0307786	-0.0306158	-0.00898382	0.00403128	0.0207541	-0.00880456	-0.00902544	-0.0526162	0.00190895	-0.038064	-0.00789526	-0.0254579	-0.0327757	-0.0396934	-0.0794614	-0.0277577	0.0247612	0.0670784	0.034274	0.0308119	-0.0155093	-0.021211	-0.0323989	-0.0210114	-0.0205108	-0.0156245	-0.0145493	-0.0445626	-0.0363666	-0.0222916	-0.02283	-0.00865907	-0.0121877	-0.0188649	-0.0448935	0	-0.0375164	-0.0177978	-0.0185725	0.0201498	-0.0103282	-0.0292876	-0.0653297	-0.0171005	-0.037376
Mtr.51379.1.S1_at	-0.049464	-0.0528503	-0.00443346	-0.038903	-0.0214461	-0.0410994	0.0490956	-0.00279493	-0.111563	0.0160399	-0.198497	-0.00165797	-0.0859908	-0.147773	-0.0227563	-0.0451208	-0.0754968	-0.0777413	-0.0144527	-0.00491249	-0.144664	-0.221782	-0.168984	-0.127052	-0.136642	-0.0274654	-0.0628203	0.0470432	0.0747397	0.0280869	0.0314651	0.027912	-0.0144251	0.0727461	0.0761314	-0.121689	-0.0222676	0.042258	0.0376404	-0.0375164	0	-0.00337674	0.0127858	-0.150928	-0.244693	-0.0937123	-0.0658289	0.0287031	-0.00464997
Mtr.22854.1.S1_at	-0.0269326	-0.0292471	-0.00922705	-0.0359094	0.00214995	-0.0275092	-0.00863545	-0.0548642	-0.0819076	-0.0759936	-0.111248	0.0347196	-0.0342409	-0.0721978	-0.0145581	-0.0653536	-0.0689218	-0.0612854	-0.0245933	-0.00833187	0.00375055	-0.00287228	0.00492447	-0.0142076	-0.0405688	-0.0400116	0.00248796	0.0308328	0.009616	0.0123351	0.0133028	-0.0247788	-0.00592055	0.00201222	0.00641943	-0.0259848	-0.0246166	-0.00907878	-0.0320847	-0.0177978	-0.00337674	0	0.0227117	-0.035889	-0.033566	-0.0552231	-0.0818579	0.0376852	-0.00780685
Mtr.33275.1.S1_s_at	-0.0243728	-0.029426	-0.00550394	-0.0205118	-0.00311913	-0.0123976	-0.00754092	-0.0487402	-0.0787592	-0.0737675	-0.138013	0.033575	-0.0359295	-0.0679493	-0.0171882	-0.050378	-0.0708564	-0.0440654	-0.0610398	-0.0095859	-0.00315375	-0.0014651	0.00573718	-0.00771027	-0.0252067	-0.0305761	-0.00766032	0.0386279	-0.00402052	0.0216416	0.0242717	-0.0332876	-0.00739924	0.00738079	0.00632142	-0.0225731	-0.02196	0.0124756	-0.00377815	-0.0185725	0.0127858	0.0227117	0	-0.0537662	-0.0430089	-0.0495888	-0.0937046	0.0397115	-0.00305487
Mtr.15712.1.S1_at	-0.0940142	-0.0512968	-0.0976338	-0.0960086	-0.174288	-0.188568	-0.0638455	-0.0122825	0.0299212	-0.0576113	0.0261484	-0.153446	0.0210867	-0.101637	0.183089	-0.10964	-0.108993	-0.0911005	-0.246479	-0.0784986	-0.0170855	-0.00310653	0.0208236	-0.023224	-0.123999	-0.107602	-0.138116	-0.1329	-0.207357	-0.0540051	-0.072755	-0.19109	-0.168877	-0.113744	-0.113664	-0.0187007	-0.0395106	-0.082696	-0.227199	0.0201498	-0.150928	-0.035889	-0.0537662	0	0.111724	-0.14392	-0.207156	-0.0501031	-0.134061
Mtr.15713.1.S1_at	-0.0924532	-0.0175792	-0.11125	-0.16312	-0.119903	-0.191879	-0.0841079	-0.0302786	-0.0196355	-0.0678987	0.159402	-0.0952816	0.0804717	-0.0293067	0.292675	-0.0167764	-0.117534	-0.0604396	-0.184099	0.0180433	0.0192623	0.0046785	0.00616003	0.0238428	-0.0427482	-0.0752021	-0.104183	-0.104729	-0.180106	-0.00678985	-0.00687077	-0.136494	-0.10321	-0.13097	-0.140763	-0.014467	-0.0767274	-0.101182	-0.301819	-0.0103282	-0.244693	-0.033566	-0.0430089	0.111724	0	-0.122412	-0.0985904	-0.0154253	-0.072135
Mtr.9990.1.S1_at	-0.0443992	-0.0459256	-0.0169104	-0.0233922	-0.0181425	0.0575702	-0.025841	-0.0128821	-0.1301	-0.0462996	-0.111939	0.0553428	-0.0693775	-0.0242427	-0.0269502	0.0289888	-0.0493876	-0.0536225	0.0453276	-0.00175572	-0.0446495	-0.0361125	-0.0376253	-0.0353537	-0.0114149	0.00245779	-0.0143595	-0.0532432	-0.0243733	-0.02769	-0.0175732	-0.0240323	-0.0351088	-0.0354505	-0.0372778	-0.0482609	-0.0136918	-0.0172196	-0.0204045	-0.0292876	-0.0937123	-0.0552231	-0.0495888	-0.14392	-0.122412	0	-0.0910761	-0.0249551	-0.0293152
Mtr.12429.1.S1_at	-0.085134	-0.0221901	-0.0896562	-0.0892495	-0.207826	-0.121052	-0.00936967	-0.0610681	-0.273042	-0.0486191	-0.267888	-0.0365812	-0.12936	-0.269661	-0.0574603	-0.109201	-0.230824	-0.26789	-0.105002	-0.088453	-0.0822839	-0.148936	-0.173829	-0.0781975	-0.216268	-0.0492091	-0.059848	-0.108962	-0.018286	-0.105321	-0.09144	-0.0886601	-0.163924	-0.0420494	-0.0377455	-0.093081	-0.0445293	-0.0478766	0.0269809	-0.0653297	-0.0658289	-0.0818579	-0.0937046	-0.207156	-0.0985904	-0.0910761	0	-0.0789551	-0.121883
Mtr.5024.1.S1_at	-0.0275448	-0.0282614	-0.0333474	-0.0320825	-0.013859	0.0576288	-0.0148807	-0.00211628	-0.0434506	0.0138814	-0.086445	0.0486156	-0.033517	-0.0784093	-0.017833	-0.0571055	-0.0167906	-0.0228901	0.0169025	-0.0403095	-0.0201799	-0.02499	-0.0145378	-0.0275486	-0.0530544	-0.0150185	-0.00138124	-0.0137987	-0.00911486	-0.0199694	-0.0100954	-0.0343487	-0.0186243	-0.0328465	-0.0305567	-0.014737	-0.0238209	-0.00543721	0.0497604	-0.0171005	0.0287031	0.0376852	0.0397115	-0.0501031	-0.0154253	-0.0249551	-0.0789551	0	-0.0106521
Mtr.43459.1.S1_at	-0.0650186	-0.0715327	-0.0356248	-0.0249581	-0.0766501	0.0407738	-0.023541	-0.0411941	-0.192746	-0.0121415	-0.310614	0.0426968	-0.125716	-0.122331	-0.0401035	-0.0698823	-0.0270526	-0.0387711	0.108744	-0.0109856	-0.134043	-0.187879	-0.139092	-0.121823	-0.107465	0.00113648	0.0203095	-0.0610555	-0.0126252	-0.0353651	-0.0243364	-0.0309587	-0.0342608	-0.0408406	-0.0345199	-0.0533163	-0.0438889	0.0124163	0.0963529	-0.037376	-0.00464997	-0.00780685	-0.00305487	-0.134061	-0.072135	-0.0293152	-0.121883	-0.0106521	0
Mtr.13161.1.S1_at	-0.0594433	-0.0367103	-0.0734219	-0.083769	-0.0453874	-0.145069	0.0367317	0.0198352	-0.113865	-0.0214851	-0.233269	0.00576584	-0.0624158	-0.132432	-0.0326155	-0.0509675	-0.0722036	-0.0915162	-0.0366066	0.0226317	-0.0979321	-0.143363	-0.135447	-0.0943079	-0.137433	0.018561	-0.0466415	0.0450604	0.0534528	0.0159331	0.0198264	0.0279434	0.0270522	0.0323548	0.0302555	-0.179639	-0.0513965	0.0241921	0.050752	-0.0457382	-0.0206313	-0.0197723	-0.02731	-0.123691	-0.0949702	-0.0713629	-0.124984	0.00718291	-6.23017e-05
Mtr.41038.1.S1_at	-0.0292605	-0.012312	-0.0127325	0.0121919	-0.119916	0.0667857	-0.00370464	-0.0414235	-0.110919	7.45549e-05	-0.128285	-0.178043	-0.0994131	-0.106019	-0.0195113	-0.074796	-0.0801807	-0.116734	-0.150698	-0.0883631	-0.0375811	-0.0198222	-0.0166511	-0.035764	-0.0513605	-0.0556959	-0.0776672	-0.0666351	-0.0690081	-0.0168481	-0.0152484	-0.136382	-0.156287	-0.0411042	-0.0392396	0.000402226	-0.00611318	0.00465147	0.0514118	-0.0214945	-0.0327872	0.00232809	-0.00289837	-0.111651	-0.0977765	-0.0650767	-0.147706	-0.0276396	-0.12293
Mtr.38819.1.S1_s_at	-0.0806602	-0.0840092	0.0117417	0.027771	-0.0619214	0.162074	-0.0783205	-0.0556508	-0.158061	-0.0161535	-0.241312	-0.260703	-0.120086	-0.0774034	-0.0114037	-0.0466954	-0.0606485	-0.0955005	0.0798562	-0.0306471	-0.120219	-0.134895	-0.111764	-0.108424	-0.0613059	-0.00172073	-0.0198305	-0.152013	-0.117454	-0.0693048	-0.0539008	-0.137178	-0.140401	-0.0912217	-0.0876135	-0.0886951	-0.0291096	0.003804	0.0625313	-0.0203243	-0.136611	0.00207748	-0.0122072	-0.0530986	0.0642386	-0.0437372	-0.265994	-0.0376114	-0.0829739
Mtr.3451.1.S1_s_at	-0.0141634	-0.0142164	-0.0208235	-0.0182948	-0.0372137	0.0276733	-0.00168168	6.24191e-05	-0.0472434	-0.00795807	-0.1145	-0.0795056	-0.0327977	-0.057377	-0.00404765	-0.0326569	-0.0105112	-0.0129065	0.0336604	-0.00886361	-0.0367654	-0.0666269	-0.0462566	-0.0256091	-0.0397533	-0.00601191	-0.0122758	-0.0171539	-0.0167236	0.000425106	0.00248546	-0.0235755	-0.0233753	-0.0209758	-0.0214433	-0.0125367	-0.00980773	0.00294695	0.00362678	-0.00477057	-0.014632	-0.0172501	-0.0165681	-0.035768	0.0242077	-0.0171997	-0.0829759	-0.00323347	-0.0308685
Mtr.3879.1.S1_at	-0.00655177	-0.0126824	-0.0225544	-0.0189241	-0.0398669	-0.0575943	0.0031753	0.00392144	-0.0505375	-0.0167222	-0.0892211	-0.069561	-0.0412479	-0.0449049	-0.00258984	-0.0322489	-0.0151978	-0.0163864	0.0174467	0.00681403	-0.0486938	-0.0890341	-0.0648394	-0.0337818	-0.0313881	0.00501803	-0.000426468	-0.0124434	-0.0112524	0.0101717	0.0154809	-0.0140985	-0.0305288	-0.0190859	-0.020916	-0.012471	-0.00829636	0.00797318	0.00832848	-0.00273479	-0.00753614	-0.0323338	-0.033281	-0.024099	-0.0246112	-0.0148139	-0.0474517	0.00358115	-0.0241845
Mtr.35493.1.S1_at	-0.00681762	-0.00737397	-0.0115806	-0.0138294	-0.0115065	-0.0152504	-0.00384519	-0.00596836	0.022178	-0.0135655	-0.0305247	-0.0396776	0.000255226	-0.0148785	-0.00357977	-0.0179926	-0.0164288	-0.0229759	-0.0341438	-0.0138331	0.0128765	0.0342075	0.0144268	0.015138	-0.0190224	-0.00842437	-0.0101195	-0.00808957	-0.00909913	-0.00639431	-0.00507887	-0.0239882	-0.0217926	-0.0113462	-0.0116914	-0.00738417	-0.00657605	-0.00682981	-0.0104089	0.00284581	-0.0104165	-0.0152023	-0.0168349	0.0280661	0.00467183	-0.0131773	-0.0370913	-0.0070815	-0.0191339
Mtr.12441.1.S1_at	-0.0582466	-0.0445879	-0.0788196	-0.0869903	-0.0870771	-0.177415	-0.000814145	-0.0293391	-0.164728	-0.0541439	-0.216294	0.161679	-0.0774112	-0.142572	-0.0383631	-0.0665063	-0.0804499	-0.100028	0.00779424	-0.018724	-0.0591455	-0.099932	-0.0954221	-0.060229	-0.115368	-0.0108116	-0.0125036	-0.00899671	0.0195252	-0.0212081	-0.00937456	-0.00528596	-0.0291294	-0.0263899	-0.0267061	-0.0562944	-0.0480502	-0.0127635	0.0302208	-0.0380405	0.0240645	-0.044493	-0.0419063	-0.158278	-0.12889	-0.047383	-0.0314793	-0.020657	-0.0275638
Mtr.43204.1.S1_at	-0.0506174	-0.0364976	-0.0664167	-0.0652384	-0.0906555	-0.105431	-0.0104881	-0.0201396	-0.162612	-0.0492134	-0.237166	0.142872	-0.0779976	-0.126162	-0.036367	-0.0595126	-0.042548	-0.074132	0.027661	-0.0202109	-0.0509191	-0.0786982	-0.0864943	-0.050785	-0.103393	0.00109074	-0.010248	-0.0266261	-0.00323865	-0.0201828	-0.00495962	-0.0163707	-0.00815788	-0.0395242	-0.0400076	-0.0588129	-0.0422851	-0.000485631	0.0478035	-0.0338591	-0.00332221	-0.0316227	-0.019871	-0.12348	-0.0766823	-0.0427311	-0.0748539	-0.0232531	-0.032308
Mtr.13973.1.S1_s_at	-0.0180899	-0.0208163	-0.0140871	-0.0101788	-0.018264	0.137097	-0.0147438	-0.00201359	-0.0843455	-0.0117574	0.0552494	-0.0725891	-0.0252455	0.0251572	-0.0152248	-0.00397343	-0.0418693	-0.0593579	-0.0402159	-0.0359925	0.00152911	0.0562675	0.0247368	-0.00205731	0.017519	-0.0237084	-0.0347827	-0.0422769	-0.040384	-0.0230804	-0.0191886	-0.0554924	-0.0538955	-0.0332403	-0.0342728	-0.00334671	0.00304662	-0.0221491	-0.0211268	-0.0131705	-0.0420011	-0.0172933	-0.0194048	-0.0444588	-0.0436944	-0.00508604	-0.0397705	-0.0239916	-0.0423864
Mtr.17802.1.S1_at	-0.018673	-0.0223034	-0.0160145	-0.0107814	-0.0261361	0.137382	-0.0164245	-0.00105611	-0.0952219	-0.0118943	0.0416927	-0.0797233	-0.0311047	0.0141736	-0.0164299	-0.00629928	-0.0446313	-0.0659555	-0.0295793	-0.0367334	-0.00578944	0.0459896	0.0170908	-0.0106041	0.0104822	-0.0265568	-0.040649	-0.0502683	-0.0416672	-0.0255221	-0.0208385	-0.06281	-0.0584414	-0.0384497	-0.037949	-0.00801695	0.00488648	-0.0232437	-0.01624	-0.0137429	-0.050382	-0.0192465	-0.021238	-0.0388903	-0.0377268	-0.00798084	-0.0530359	-0.0266948	-0.0494861
Mtr.10993.1.S1_at	-0.035289	-0.0366861	-0.0350549	-0.0210886	0.00530682	-0.0571709	-0.0208732	-0.00403705	-0.0534521	0.0350216	-0.119309	-0.0354187	-0.0316351	-0.079978	-0.0193434	-0.0834112	-0.0480484	-0.0218657	-0.0264789	-0.0376547	-0.0146201	-0.0301348	-0.00661122	-0.0312602	-0.0679443	-0.0287652	-0.00419321	-0.0304571	-0.0486368	-0.0411196	-0.0671518	-0.0599366	-0.043897	-0.0239251	-0.0195677	-0.0064867	-0.0191323	-0.0511636	-0.0328943	-0.0199832	0.0215324	-0.00807683	-0.00794551	-0.0662314	-0.0205205	-0.0169257	-0.102259	-0.0277651	-0.0362849
Mtr.44005.1.S1_at	-0.0307596	-0.0336908	-0.0582661	-0.0600827	-0.0419416	-0.0607366	-0.0212193	-0.0254061	-0.075889	-0.028235	-0.141125	0.121761	-0.0398617	-0.0419719	-0.0200532	-0.038496	-0.0123628	-0.0108046	0.100325	-0.00889096	-0.0183268	-0.026516	-0.0118269	-0.0249091	-0.0588153	-0.00894316	0.00555808	-0.0273959	-0.00856901	-0.0286584	-0.0209482	-0.0160023	-0.0115447	-0.0443937	-0.0423326	-0.0112537	-0.0290798	-0.0391659	-0.0240911	-0.020259	-0.0253708	-0.0343647	-0.031773	-0.0355193	0.0362079	-0.00726668	-0.119895	-0.0364587	-0.0381635
Mtr.11882.1.S1_at	-0.025117	-0.0283428	0.00803244	-0.0158551	-0.0335363	0.0741052	-0.0275258	-0.0201913	-0.112602	0.0172726	-0.00328851	-0.146359	-0.0387154	0.0262651	-0.0102066	0.00427067	-0.0361675	-0.041648	-0.107938	-0.047166	-0.0314007	-0.0290386	-0.0227824	-0.0447671	0.0243395	-0.0368604	-0.0657427	-0.0886965	-0.0763174	-0.0380924	-0.0498108	-0.0984436	-0.0805272	-0.0455373	-0.0345411	0.037975	0.0403658	-0.0618724	-0.0727051	-0.0112635	-0.0964365	-0.0129485	-4.91455e-05	-0.104956	-0.122905	0.026339	-0.136696	-0.0305053	-0.104146
Mtr.39090.1.S1_at	0.0580939	0.144504	0.000987584	0.00597914	-0.233009	-0.0818808	-0.0123248	0.00283645	-0.0814226	0.00412196	-0.0208123	-0.224718	-0.0534974	0.00466055	0.0307936	0.0524421	-0.0100431	-0.0577453	-0.0931449	-0.0291659	-0.00653285	-0.0906788	-0.11502	-0.0016532	0.0610556	-0.0443239	-0.161324	-0.17407	-0.130428	-0.0108157	-0.0102421	-0.106067	-0.117838	-0.0806746	-0.0638499	0.0305218	0.038825	-0.0243539	-0.0308722	0.0379114	-0.211347	0.00341685	0.00863947	-0.00837536	0.0200037	-0.0430748	-0.0173628	-0.0169856	-0.203057
Mtr.11697.1.S1_at	-0.0274065	-0.0302267	-0.0297885	-0.0383537	0.0261109	0.181203	-0.0187663	0.00285982	-0.059358	0.00612329	-0.0998298	-0.0123476	-0.0297408	-0.0947565	-0.0173896	-0.0778848	-0.0299873	-0.0345457	-0.00515436	-0.048803	-0.0068672	0.00160996	0.00513375	-0.0322651	-0.0515797	-0.0306846	-0.0148513	-0.0284358	-0.0274342	-0.036276	-0.0405423	-0.0598615	-0.0197021	-0.0297508	-0.0226824	-0.0091383	-0.0238182	-0.0616149	-0.0314878	-0.0150924	0.0209013	0.015438	0.0283654	-0.0477218	0.0103824	-0.0105614	-0.137169	-0.0174976	-0.0390149
Mtr.42097.1.S1_at	0.00160886	0.0144222	-0.00875513	-0.00230431	-0.0999379	-0.0664915	-0.00776371	0.00509574	-0.0271766	0.00165242	0.0272636	-0.0999024	-0.0373166	-0.0366398	-0.00339168	-0.00507291	-0.0290465	-0.0555434	-0.10524	-0.0266396	0.0128756	0.0472072	0.00139745	0.00556375	0.00417842	-0.0251037	-0.0619245	-0.0615162	-0.0481156	-0.00918464	-0.00476324	-0.0642852	-0.0676074	-0.0337155	-0.0311601	0.0173782	-0.00325656	-0.0108011	-0.0183333	0.000260622	-0.0761079	-0.00414197	-0.00837267	-0.0105407	0.00906881	-0.0336989	-0.000808706	-0.0162538	-0.0838613
Mtr.9503.1.S1_at	0.00122918	0.0162128	-0.00107176	0.00441264	-0.0994641	-0.0575635	-0.00530073	0.0034403	-0.0284926	0.00302358	0.0235741	-0.114499	-0.0420683	-0.0304426	0.00138412	-4.33644e-05	-0.0245498	-0.050589	-0.0982386	-0.0197684	0.00600773	0.0368208	0.000859667	-0.00268283	0.00736153	-0.0215826	-0.0642582	-0.0636514	-0.050937	-0.00509454	-0.00166264	-0.0610872	-0.0653127	-0.0299253	-0.0266895	0.0184047	-0.000813669	-0.00707356	-0.0157506	0.00148448	-0.0799575	-0.0013486	-0.00525199	-0.00978724	-0.00124115	-0.0322677	-0.00502228	-0.0117743	-0.0822693
Mtr.41283.1.S1_at	0.124686	0.203275	0.00643076	0.0182499	-0.275581	-0.172504	-0.0129466	0.00606971	-0.0664145	-0.00150103	-0.0308335	-0.270499	-0.0334483	-0.0261692	0.0409164	0.0696169	-0.0378338	-0.0868689	-0.133329	-0.0358683	-0.0152422	-0.139044	-0.15342	0.0264596	0.0699614	-0.0488214	-0.177421	-0.197545	-0.146169	-0.0179833	-0.0164052	-0.120743	-0.133868	-0.0921866	-0.075596	0.027456	0.0469918	-0.0341078	-0.0416664	0.070496	-0.253062	-0.0111785	-0.0131526	0.00641736	0.0194596	-0.0811734	0.0234917	-0.0271323	-0.220966
Mtr.47758.1.S1_at	0.00970678	-0.00931579	-0.0187913	-0.0156283	-0.0707782	0.0225562	-0.0170977	0.0022262	-0.0524232	0.000653198	-0.0168503	-0.095477	-0.0285708	-0.0528375	-0.0120661	-0.0101563	-0.039409	-0.0572872	-0.073563	-0.0441137	-0.0160422	0.00963622	-0.0116167	-0.013523	-0.0222632	-0.0383663	-0.0572855	-0.0660677	-0.0420754	-0.0272265	-0.0226236	-0.0728848	-0.0671213	-0.0464008	-0.0435786	-0.000382468	-0.0028428	-0.0296657	-0.0450215	-0.00636462	-0.0839111	-0.023043	-0.0240694	-0.054124	-0.0547048	-0.0415842	-0.0645661	-0.0286389	-0.0822674
Mtr.38381.1.S1_at	-0.0129006	-0.0243705	-0.06276	-0.0559426	-0.139496	-0.0512974	-0.0291319	-0.0226764	-0.0806503	-0.0346606	-0.243359	-0.168687	-0.0807368	-0.0939688	-0.0339712	-0.0479145	-0.0293693	-0.08882	0.0263963	0.00395376	-0.091339	-0.116715	-0.133244	-0.0570921	-0.0916469	-0.0255374	-0.100262	-0.0975661	-0.0847699	-0.0152706	-0.00267749	-0.10197	-0.117376	-0.084861	-0.0821658	-0.0697267	-0.0306954	-0.0434362	-0.0194148	0.0214391	-0.095279	-0.00926499	-0.0119871	0.022482	0.0173361	-0.0771072	-0.259417	-0.0392667	-0.119834
Mtr.7025.1.S1_at	-0.00939735	-0.070187	-0.0222957	-0.0282509	-0.115093	0.019154	-0.0444569	-0.0287133	-0.089356	-0.026873	-0.262948	-0.259397	-0.0998521	-0.0398785	-0.0484793	-0.00189061	0.081876	0.0230018	0.134013	0.11809	-0.172316	-0.196241	-0.180881	-0.136246	-0.0746962	0.0356806	-0.043231	-0.0836618	-0.0649803	0.000147983	0.0158448	-0.0356585	-0.0479065	-0.0817382	-0.075292	-0.0331883	-0.0195907	-0.0339709	-0.0391015	0.00415197	-0.100342	-0.00433521	-0.00189148	-0.00932669	-0.0823938	-0.00929291	-0.2309	-0.0322062	-0.0204855
Mtr.50973.1.S1_at	-0.0488268	-0.0461734	-0.0336656	-0.0431115	-0.0338629	-0.10144	-0.00084943	-0.0153533	-0.0707204	-0.00517287	-0.171984	0.106388	-0.0561918	-0.0742746	-0.0253244	-0.0891249	0.00223547	0.00794824	0.0249731	-0.0357795	-0.0342138	-0.0466417	-0.0259956	-0.0576553	-0.0701629	0.0086373	0.0277521	0.000858053	0.00457527	-0.0269172	-0.0345938	-0.0263118	-0.00832536	-0.0194502	-0.0137288	-0.0137845	-0.0384095	-0.0230682	0.0255846	-0.0270437	0.0502323	-0.0156514	0.0201649	-0.109553	-0.0839956	-0.00377727	-0.0687332	0.017879	0.0186582
Mtr.38245.1.S1_at	-0.0434488	-0.0547935	-0.00990949	0.00431252	-0.0856891	0.0786025	-0.00204443	-0.0373651	-0.0962864	-0.0294903	-0.279657	-0.0705382	-0.103678	-0.19937	-0.0335802	-0.120409	-0.0605304	-0.0917409	0.00044947	-0.0724436	-0.0902543	-0.105468	-0.0821386	-0.0890129	-0.144704	-0.0439457	-0.0623148	-0.0399325	-0.020393	-0.0237784	-0.0189367	-0.11363	-0.117722	-0.034994	-0.0296402	-0.0711172	-0.0364145	0.00111342	0.0721458	-0.0255837	-0.00807998	-0.0578365	-0.0472284	-0.127598	-0.169374	-0.0918645	-0.206363	-0.0227023	-0.0831621
Mtr.9397.1.S1_at	-0.0374028	-0.0393426	-0.00958408	-0.0175926	0.0352224	0.150381	-0.023778	-0.00641252	-0.0781832	0.0279609	-0.116576	-0.0402377	-0.0351193	-0.104209	-0.0218789	-0.0927953	-0.0418949	-0.0411284	0.0090589	-0.0497517	-0.0157843	-0.0123602	-0.00039275	-0.0529535	-0.066539	-0.0364559	-0.0121087	-0.0339553	-0.0360718	-0.0424961	-0.0601954	-0.078681	-0.0260389	-0.0143219	-0.00496888	-0.00718336	-0.0244485	-0.0974897	-0.0684765	-0.0256801	0.032808	0.0246293	0.0350831	-0.0620156	-0.0144089	-0.00275384	-0.134466	-0.0242484	-0.0428362
Mtr.13664.1.S1_s_at	0.136015	0.336903	0.00994019	0.0146158	-0.308022	-0.157212	-0.019859	0.00145495	-0.100548	-0.0103825	0.0412588	-0.330254	-0.0409457	0.04934	0.0425515	0.10571	-0.0441651	-0.0910513	-0.144357	-0.0534968	0.0755352	-0.109283	-0.151947	0.130317	0.137452	-0.0610226	-0.218164	-0.24783	-0.189768	-0.0296227	-0.0308381	-0.137347	-0.14306	-0.11361	-0.0910605	0.0650381	0.10668	-0.0473233	-0.0551576	0.0926157	-0.310138	-0.0241336	-0.0265046	0.00182493	0.0203474	-0.0550575	0.116576	-0.0354221	-0.263063
Mtr.24226.1.S1_s_at	0.128082	0.286725	0.0109216	0.018838	-0.2906	-0.145486	-0.0136097	0.00942512	-0.0864609	-0.00635757	0.0231038	-0.311823	-0.0429596	0.0400351	0.0380513	0.103996	-0.0380105	-0.083513	-0.129204	-0.0434935	0.0333804	-0.135285	-0.165114	0.100896	0.122932	-0.0564012	-0.205063	-0.224803	-0.171254	-0.020658	-0.0208801	-0.124911	-0.13801	-0.102114	-0.081465	0.046619	0.0974962	-0.0399738	-0.047294	0.0958625	-0.286742	-0.0189044	-0.020458	0.00577917	0.022375	-0.0546895	0.096814	-0.028811	-0.245024
Mtr.42304.1.S1_at	0.124445	0.187931	0.00741373	0.0270007	-0.253235	-0.110238	-0.0176764	-0.0140433	-0.107796	-0.0143477	-0.0119058	-0.280915	-0.0048839	-0.0398647	0.0203766	0.0485631	-0.0446886	-0.0940346	-0.127593	-0.0578806	-0.0196946	-0.118746	-0.131428	0.0474746	0.116482	-0.0620929	-0.199622	-0.219684	-0.162225	-0.0281807	-0.0287724	-0.131022	-0.148678	-0.105941	-0.0827284	-0.0177565	0.0988497	-0.0516624	-0.0609082	0.0838083	-0.264828	-0.0308013	-0.0274567	0.0169793	0.00645767	-0.0687584	0.0446972	-0.0344208	-0.232819
Mtr.27274.1.S1_at	-0.0564075	-0.0493703	-0.062237	-0.0702553	-0.14912	0.0120957	-0.0381407	-0.0284884	-0.0981984	-0.0510872	-0.187577	-0.059044	-0.0680589	0.00541953	0.00700586	-0.0186664	-0.0321553	-0.0226012	-0.0605424	0.0128414	-0.0457644	-0.0249319	-0.0248032	-0.0370142	-0.057322	-0.00589425	-0.0610976	-0.0893554	-0.094223	-0.033043	-0.0288176	-0.092441	-0.0662603	-0.0828642	-0.0784048	-0.0226101	0.000436249	-0.0436306	-0.0611873	0.0106115	-0.104007	-0.0493927	-0.0905139	-0.0728819	0.00783488	-0.00106062	-0.20372	-0.043117	-0.0768913
Mtr.35128.1.S1_at	-0.0959617	-0.115219	-0.119421	-0.119009	-0.160012	-0.00824613	-0.0417261	-0.0135998	-0.1979	-0.0285955	-0.288605	-0.221465	-0.120967	-0.138308	0.0265366	-0.0446279	-0.135245	-0.168076	0.0216868	0.0247677	-0.191205	-0.232062	-0.204794	-0.148987	-0.158197	-0.0188294	-0.0800831	-0.131029	-0.0994243	-0.0359988	-0.0162056	-0.113779	-0.167068	-0.104467	-0.0997504	-0.116185	-0.0312462	-0.0701601	-0.0260033	0.0129161	-0.115999	-0.0537084	-0.0868538	0.0667107	0.19342	-0.0804814	-0.339461	-0.0509191	-0.134699
Mtr.41358.1.S1_at	-0.0619542	-0.0521951	-0.122287	-0.120667	-0.223128	-0.036276	-0.049025	-0.0101001	-0.195577	-0.0455722	-0.243149	-0.294515	-0.119724	-0.0497977	0.0374639	-0.0293148	-0.0628604	-0.102899	-0.0836748	-0.025723	-0.107432	-0.135006	-0.130904	-0.0726296	-0.102766	-0.0508856	-0.123881	-0.172376	-0.159029	-0.0470245	-0.0526432	-0.173987	-0.140511	-0.134523	-0.123016	-0.0572051	0.00887382	-0.0747797	-0.049706	0.038511	-0.168139	-0.0616585	-0.0532853	0.0571894	0.173358	-0.0721307	-0.337358	-0.0493271	-0.182905
Mtr.45719.1.S1_at	-0.0201534	-0.0206379	-0.0177285	-0.00871861	0.0360543	-0.000128288	-0.012484	-0.00983555	-0.040901	0.00403468	-0.0884943	-0.0058793	-0.0215645	-0.0553531	-0.0131828	-0.0270452	-0.0190634	-0.020613	0.0122925	-0.028892	-0.0132253	-0.021916	-0.0124582	-0.0145357	-0.0125407	-0.0162327	-0.00440359	-0.00924259	-0.00647135	-0.0209723	-0.0177961	-0.0240003	-0.0223173	-0.0132378	-0.0146794	-0.00522759	-0.0186017	-0.017396	-0.0060067	-0.0123162	0.0200157	0.00849341	0.00877707	-0.0586839	-0.00906363	-0.00874076	-0.0546675	-0.0203269	-0.0227898
Mtr.8357.1.S1_s_at	-0.0215316	-0.022147	-0.0172822	-0.00134106	0.0328603	-0.0143843	-0.0125509	-0.00886385	-0.0335215	0.0076396	-0.0820931	-0.00537683	-0.0204919	-0.0592046	-0.0138251	-0.0280276	-0.0188638	-0.0178194	0.00185899	-0.0291095	-0.013989	-0.0219526	-0.0116453	-0.0119016	-0.00898226	-0.0114969	0.000598808	-0.00540227	-0.00835108	-0.0186339	-0.0181629	-0.0216526	-0.0247005	-0.0105728	-0.0127281	-0.00588971	-0.0189087	-0.0100457	0.00802406	-0.0130313	0.0242567	0.017764	0.0153896	-0.0647342	-0.00549455	-0.00739156	-0.0528406	-0.0193622	-0.0185166
Mtr.18518.1.S1_at	-0.119596	-0.101662	-0.103192	-0.0804737	-0.160881	0.0859096	-0.0188297	-0.0432716	-0.339131	-0.00484318	-0.50119	-0.149353	-0.250693	-0.339614	-0.102561	-0.181355	-0.137066	-0.173472	-0.0380594	-0.0586883	-0.236357	-0.30397	-0.266681	-0.226636	-0.237109	-0.0671993	-0.0230902	-0.0740005	-0.0683304	-0.00530271	0.0167712	-0.114994	-0.121349	-0.0647799	-0.0558672	-0.130588	-0.120395	-0.0483458	0.0468578	-0.0959581	0.00372971	0.0678916	0.0426553	-0.122373	0.0152501	-0.158662	-0.353957	-0.0119238	-0.121499
Mtr.50803.1.S1_at	-0.08456	-0.081378	-0.101673	-0.0855157	-0.208933	0.147825	-0.0376608	-0.0208561	-0.260543	-0.0288033	-0.389754	-0.130461	-0.182286	-0.227711	-0.0586196	-0.207673	-0.0620988	-0.102312	-0.167109	-0.127481	-0.117629	-0.120093	-0.100074	-0.130234	-0.226223	-0.118792	-0.0918548	-0.116332	-0.191164	-0.0384549	-0.0276458	-0.179318	-0.0975987	-0.124595	-0.114034	-0.0917482	-0.0820196	-0.0627489	-0.0311906	-0.0537409	-0.047813	0.0113376	0.0105686	-0.0895377	-0.0437384	-0.178795	-0.37557	-0.0252217	-0.131315
Mtr.50445.1.S1_at	-0.0918897	-0.0432685	-0.0693917	-0.0915553	-0.120745	-0.0873847	-0.0422574	-0.0217764	-0.0588452	-0.0488509	-0.135972	-0.102523	-0.0460293	-0.066054	0.00402738	-0.0868911	-0.0466205	-0.0333321	-0.108116	-0.0474658	-0.0317101	-0.0172961	-0.0172859	-0.0412293	-0.0915894	-0.0708356	-0.0931709	-0.0902392	-0.112491	-0.05307	-0.0552283	-0.122562	-0.106502	-0.0783362	-0.0778611	0.0909659	-0.0389902	-0.0686727	-0.186306	-0.026925	-0.104315	0.0140258	0.0185698	-0.193775	-0.0604983	-0.0847192	-0.219208	-0.0422267	-0.0965132
Mtr.25821.1.S1_at	-0.0129974	-0.0127914	-0.0173714	-0.0214881	-0.0287597	0.0242103	-0.00604863	-0.00473658	0.00368509	-0.00526647	-0.0658431	-0.0102298	-0.0137016	0.00897064	-0.00633384	-0.0304412	0.0134868	0.0140608	0.0216075	-0.016879	-0.00646688	0.00207839	0.0046504	-0.00872698	-0.0445308	-0.0139357	-0.0187907	-0.0130779	-0.0242085	-0.0107717	-0.0102851	-0.0238458	-0.0204955	-0.014357	-0.0149912	0.00479424	-0.0102297	-0.0131499	-0.0260072	-0.00888871	-0.0047002	0.00883962	0.00686588	0.0673226	0.0731022	-0.0222921	-0.114446	-0.0111789	-0.0264936
Mtr.627.1.S1_s_at	-0.0140315	-0.0132192	-0.0195982	-0.0230648	-0.0312818	0.0357055	-0.00736125	-0.00283565	-0.00635867	-0.00603166	-0.0826693	-0.00964086	-0.018083	-0.00010086	-0.00764958	-0.0306877	0.00914835	0.00648271	0.0259593	-0.0205679	-0.00952246	-0.00101675	0.00132009	-0.0119074	-0.0487885	-0.0161368	-0.0199699	-0.0177853	-0.015422	-0.012727	-0.0113635	-0.0303908	-0.0250798	-0.0183848	-0.0183712	0.00377385	-0.0109035	-0.0132392	-0.0189568	-0.00841915	-0.00577257	0.00854468	0.00760719	0.0642675	0.0586391	-0.0245046	-0.121543	-0.0136997	-0.0321349
Mtr.627.1.S1_at	-0.02918	-0.0252712	-0.0312655	-0.0444172	-0.0557249	-0.0327082	-0.0097679	-0.00749153	-0.0203139	-0.013776	-0.119873	-0.0121637	-0.02489	-0.0205223	-0.00874599	-0.0445672	-0.00480383	0.00539028	-0.026501	-0.0262657	-0.0179024	-0.0117672	-0.00584615	-0.0180787	-0.0596529	-0.0257603	-0.0391961	-0.0256176	-0.0420139	-0.0153154	-0.0169688	-0.0474491	-0.0410167	-0.0242124	-0.0262338	-0.00833848	-0.0178214	-0.02684	-0.0654678	-0.0144498	-0.0202269	-0.00560319	-0.0102648	0.0217341	0.0197626	-0.0374456	-0.147815	-0.0174363	-0.0404856
Mtr.27993.1.S1_s_at	-0.0605316	-0.0725241	-0.0504613	-0.042487	-0.0201933	0.0402233	-0.0397658	-0.0268126	-0.153186	0.0118307	-0.181765	-0.0271624	-0.062656	-0.111632	-0.035135	-0.0892522	-0.0578031	-0.0657291	0.0519289	-0.0554773	-0.038408	-0.0410002	-0.0215253	-0.0442763	-0.0889798	-0.0225502	0.00706123	-0.0464301	-0.014338	-0.0520261	-0.0423039	-0.0727147	-0.0535303	-0.0473358	-0.0476199	-0.0356669	-0.0171799	-0.0154276	0.0338526	-0.0427489	0.00738045	-0.0392456	-0.0367915	-0.0593361	-0.00469054	-0.033089	-0.180406	-0.0395189	-0.0632982
Mtr.14760.1.S1_at	-0.016006	-0.0187217	-0.0317522	-0.0182419	-0.0111004	-0.0300689	-0.00872814	-0.0538157	-0.0450972	0.019146	-0.0529593	-0.0297734	-0.0253253	-0.0499051	-0.00892273	-0.0437923	-0.0249187	-0.0231726	0.0245224	-0.0187433	-0.00472403	-0.0171767	-0.00187693	-0.00411044	-0.0245792	-0.00175764	0.00365326	-0.00505618	-0.00737334	-0.00995285	-0.00877297	-0.028349	-0.0349235	-0.0155322	-0.0167822	-0.00575854	-0.00823438	-0.00390167	0.00965064	-0.00943486	0.0106363	-0.0243727	-0.0264859	-0.0281304	-0.0209916	-0.0147538	-0.077099	-0.014041	-0.0399897
Mtr.22988.1.S1_at	-0.0157032	-0.0149127	-0.0208075	-0.0230377	-0.0287497	-0.106313	-0.00131221	-0.00520325	-0.0373435	-0.00587034	-0.0716565	0.103615	-0.0212969	-0.0735582	-0.00862601	-0.0413736	-0.0273675	-0.0400257	-0.0531721	-0.0252914	-0.032598	-0.0557513	-0.0375585	-0.027133	-0.0755116	-0.019033	-0.0261242	0.0125685	0.0303962	-0.00686738	-0.00308498	0.0027492	-0.0225065	0.00563876	0.00551162	-0.021402	-0.0113693	0.0105027	0.0557555	-0.00791757	0.0636932	-0.0180061	-0.0189043	-0.0849934	-0.158379	-0.0305811	0.0128605	-0.0128771	-0.0264307
Mtr.32292.1.S1_at	-0.0187891	-0.0162765	-0.025382	-0.0381321	-0.0321682	-0.111929	0.00121353	-0.00547822	-0.0395289	-0.0124515	-0.0712129	0.101678	-0.0192038	-0.0737592	-0.00777788	-0.0409982	-0.0299567	-0.0376511	-0.052087	-0.021853	-0.0325653	-0.056539	-0.0370953	-0.0291985	-0.078096	-0.0241822	-0.0349003	0.016524	0.0345373	-0.00585548	-0.00353949	0.00392092	-0.0165467	0.0105165	0.0101155	-0.0200888	-0.0120293	0.00750612	0.0269247	-0.0092626	0.0549105	-0.0265572	-0.0244232	-0.105422	-0.197384	-0.0332601	0.0170664	-0.0115656	-0.022444
Mtr.47654.1.S1_at	-0.0169788	-0.0167327	-0.0231623	-0.0261758	-0.0311806	-0.109933	-0.00138372	-0.00621702	-0.0424351	-0.000200283	-0.08376	0.0995795	-0.0213163	-0.0795744	-0.00891915	-0.0483143	-0.0305977	-0.0451312	-0.0527313	-0.0273566	-0.0310155	-0.0530962	-0.0340531	-0.0303579	-0.0813643	-0.0202537	-0.0260623	0.0111586	0.0246092	-0.010179	-0.0081429	-0.00287453	-0.0260043	0.00294014	0.00372399	-0.019584	-0.0113088	0.00216243	0.0460415	-0.0081408	0.0671771	-0.0197047	-0.0157127	-0.0931614	-0.162511	-0.0300143	0.00540728	-0.0148949	-0.0288379
Mtr.11605.1.S1_s_at	-0.0108788	-0.0103825	-0.0149526	-0.017701	-0.0173854	-0.0270834	-0.00545618	-0.00179862	0.0529593	-0.00496273	-0.0319488	-0.0145876	-0.00393326	-0.0290767	-0.00535159	-0.0205618	-0.0213056	-0.0255972	-0.0473135	-0.017584	0.017316	0.053254	0.0221776	0.0244572	-0.0312572	-0.0140354	-0.0170971	-0.013066	-0.01247	-0.00957279	-0.00854179	-0.0283714	-0.0261499	-0.0137665	-0.0139044	-0.00950443	-0.00878479	-0.00976097	-0.0158013	-0.0002286	-0.0159934	-0.0105968	-0.0124511	0.0455462	0.0104946	-0.0193105	-0.0513683	-0.0101798	-0.0241412
Mtr.22986.1.S1_at	-0.00802971	-0.00852333	-0.0128526	-0.0147971	-0.0143488	-0.0270664	-0.00492112	-0.00202662	0.0553486	-0.00267453	-0.0262195	-0.0169213	-0.00251755	-0.0252708	-0.00478557	-0.0183109	-0.0168143	-0.0229746	-0.0374599	-0.0162584	0.0153162	0.0483836	0.0184467	0.0225458	-0.0281398	-0.0109301	-0.0135321	-0.0112692	-0.00959717	-0.00832017	-0.00703468	-0.0247754	-0.0223016	-0.0125083	-0.0126855	-0.00763076	-0.00735237	-0.00834988	-0.0118086	0.000576409	-0.012132	-0.00832077	-0.00901261	0.0483974	0.00354035	-0.0157918	-0.0436269	-0.00924826	-0.0222066
Mtr.19721.1.S1_at	-0.0182392	-0.015667	-0.0591893	-0.0668604	-0.229661	-0.127688	-0.0217963	-0.00349744	-0.174137	-0.0715638	-0.351045	-0.153669	-0.104703	-0.211667	-0.00804089	-0.0957215	-0.0638347	-0.115226	-0.0804547	-0.0410745	-0.0985934	-0.157877	-0.152396	-0.0902974	-0.190954	-0.0592868	-0.10655	-0.119478	-0.0976355	-0.0283545	-0.021041	-0.14246	-0.0615961	-0.0856573	-0.0747097	-0.117892	-0.0309975	-0.0542321	-0.0317374	-0.00997889	-0.165185	-0.0855017	-0.0499768	-0.0801497	-0.0810489	-0.119321	-0.194762	-0.0156736	-0.0954008
Mtr.37837.1.S1_at	-0.0292382	-0.0472722	0.0184158	0.0175663	-0.0899606	0.311028	0.0045605	0.00337833	-0.103342	-0.0134361	-0.252223	-0.192645	-0.127095	-0.0357797	-0.00311592	-0.030455	-0.0306452	0.00793215	-0.145395	-0.0296241	-0.1171	-0.115941	-0.0690726	-0.102279	-0.0620721	-0.0703162	-0.104776	-0.0678276	-0.145663	0.0456842	0.0456201	-0.141471	-0.0929446	-0.0667203	-0.0565928	-0.020429	0.00774923	0.0210523	0.0231972	0.000477933	-0.108401	0.0041821	-0.074539	-0.00688459	0.0330686	-0.0477673	-0.239772	0.0179786	-0.0734107
Mtr.37837.1.S1_s_at	-0.0533978	-0.0781161	0.000160505	0.00318549	-0.115906	0.283762	0.00893236	-0.0234215	-0.156112	-0.0177884	-0.274713	-0.168183	-0.161276	-0.126185	-0.0141265	-0.0565684	-0.0342924	-0.0669261	-0.10754	-0.043051	-0.150462	-0.152952	-0.10634	-0.139484	-0.106452	-0.0579625	-0.0641355	-0.0716116	-0.121906	0.0400982	0.0474872	-0.119932	-0.142827	-0.0749152	-0.0705771	-0.0662757	-0.0323603	0.00989541	0.0205616	-0.0161766	-0.0830835	-0.00141666	-0.00371328	-0.0432237	0.0217077	-0.0705951	-0.303822	0.00602654	-0.0972396
Mtr.37838.1.S1_at	-0.102359	-0.104417	-0.0791196	-0.10715	-0.0894804	-0.100098	0.0511431	-0.0292221	-0.154567	-0.0128882	-0.248959	0.0457154	-0.11472	-0.219208	-0.0420732	-0.0798788	-0.124716	-0.112636	-0.0620751	-0.0101816	-0.159163	-0.194071	-0.153208	-0.160008	-0.161622	-0.0193125	-0.0424077	0.0230709	0.0363572	0.0151881	0.00801023	-0.0100945	-0.0818568	0.0165283	0.0166469	-0.080763	-0.0637532	-0.0286335	-0.0425465	-0.0597529	0.0116611	-0.0154739	-0.0204696	-0.29824	-0.217845	-0.055306	-0.144898	-0.00603137	-0.0557239
Mtr.48558.1.S1_at	-0.0506661	-0.0607638	-0.0440615	-0.084259	-0.0675251	-0.131781	-0.00317371	-0.0270653	-0.11997	-0.00717061	-0.119593	-0.119342	-0.0221206	-0.174426	0.0100938	-0.0888921	-0.111392	-0.094179	-0.102922	-0.0723	-0.0646542	-0.0792923	-0.0582476	-0.0941635	-0.0949935	-0.0857976	-0.119036	-0.0706535	-0.0799439	-0.0603637	-0.104082	-0.133932	-0.10922	-0.013974	-0.00312472	-0.0350211	-0.0245972	-0.0930606	-0.141932	-0.0381304	-0.0713442	-0.0402003	-0.0288864	-0.200093	-0.0550065	-0.0692779	-0.209654	-0.0314726	-0.120479
Mtr.11394.1.S1_at	-0.051347	-0.053358	-0.0461686	-0.0360298	-0.0717231	0.0976101	0.0191929	-0.0291228	-0.0929463	-0.00475165	-0.165498	-0.101642	-0.0673775	-0.176876	-0.0211121	-0.0956267	-0.0806405	-0.109766	-0.06918	-0.0606042	-0.0643637	-0.0523794	-0.0494047	-0.070606	-0.121221	-0.0475737	-0.0716829	-0.00485188	-0.0369063	0.00222623	0.0203699	-0.091871	-0.105578	-0.0403174	-0.0425389	-0.0594586	-0.0349949	-0.0135434	0.0242301	-0.0163595	0.00420663	-0.00779283	-0.0135547	-0.0849622	-0.0236978	-0.0761334	-0.206801	-0.0196004	-0.0903285
Mtr.35648.1.S1_at	-0.0435371	-0.0484618	-0.0625104	-0.0568987	-0.0796319	-0.00858151	0.021006	-0.0196961	-0.094539	-0.0101835	-0.150853	-0.00138855	-0.0604161	-0.18903	-0.026463	-0.104634	-0.0863541	-0.123023	-0.0701611	-0.0727899	-0.0598921	-0.0570642	-0.0497964	-0.0673348	-0.151972	-0.0539319	-0.0725886	0.00387931	0.0054054	-0.0127135	-0.000424125	-0.0672968	-0.0923207	-0.027017	-0.0282144	-0.0563427	-0.0381743	-0.0211953	0.0345628	-0.0201903	0.039449	-0.0218635	-0.0201806	-0.0875877	-0.078442	-0.079107	-0.14304	-0.0376399	-0.0948973
Mtr.3182.1.S1_at	-0.0211887	-0.0206992	-0.0324805	-0.0369475	-0.0215922	-0.105984	-0.00156012	-0.00401838	-0.0365899	-0.00541725	-0.0623114	0.0955643	-0.0179109	-0.0783653	-0.0134952	-0.0446369	-0.0281895	-0.033931	-0.0354745	-0.030757	-0.019356	-0.0315499	-0.0175743	-0.0212543	-0.0777464	-0.0224813	-0.0212655	0.0172245	0.0243278	-0.0120324	-0.00563146	0.00156955	-0.0138932	-0.00479031	-0.00652059	-0.015494	-0.0181522	-0.00813648	0.0158924	-0.0135163	0.0533651	-0.0133558	-0.0130468	-0.0902458	-0.11316	-0.0292233	0.000651642	-0.0195271	-0.0214603
Mtr.253.1.S1_at	0.00893646	-0.00863645	-0.0101964	-0.00229511	-0.0556367	0.0411862	-0.0101764	0.00354901	-0.0209526	-0.00338553	-0.0352218	-0.0914594	-0.0259944	-0.0607261	-0.00773109	-0.0146828	-0.0256159	-0.0416193	-0.0675254	-0.032858	-0.0222864	-0.00472581	-0.0122237	-0.0177794	-0.0234249	-0.0243474	-0.0419789	-0.0470684	-0.0326005	-0.0151508	-0.0115159	-0.0559843	-0.0565474	-0.0329494	-0.030528	-0.00464137	-0.00590785	-0.0144951	-0.0182553	-0.00641719	-0.0520212	-0.0112775	-0.0133036	-0.00863084	-0.0218557	-0.0362314	-0.0646951	-0.0180305	-0.0644128
Mtr.255.1.S1_at	-0.0242699	-0.0210361	-0.0292209	-0.0400287	-0.0507774	0.0763177	-0.0166356	-0.00375673	-0.0547052	-0.0189169	0.0513416	-0.0672385	-0.00532064	0.0131669	-0.013428	-0.0120846	-0.0717878	-0.054656	-0.156908	-0.0419529	0.0204158	0.0776177	0.0538975	0.013334	0.013602	-0.0400648	-0.0576536	-0.0405309	-0.052339	-0.0274401	-0.0290003	-0.0840642	-0.0719053	-0.0401027	-0.0399418	0.0269599	-0.0033913	-0.0360466	-0.09234	-0.0140526	-0.0610262	-0.0305751	-0.0559541	-0.130047	-0.142296	-0.0097893	-0.0970148	-0.0285398	-0.062105
Mtr.25285.1.S1_at	-0.00958004	0.00225789	-0.0482502	-0.0474832	-0.0707815	-0.027312	-0.0236709	-0.00489876	-0.0238029	0.00181944	0.0557284	-0.0154273	-0.00179783	-0.0797866	-0.014552	-0.0634474	-0.0650461	-0.0825383	-0.149671	-0.06903	0.0834794	0.153023	0.0904242	0.0508896	-0.0426002	-0.0480456	-0.0449607	-0.0527692	-0.0441586	-0.0458413	-0.0481253	-0.0902024	-0.0648486	-0.0521791	-0.0486188	0.0232784	-0.0201541	-0.0630127	-0.0631115	-0.0126431	-0.0262257	-0.0136571	-0.0130322	-0.0023508	0.035474	-0.0362527	-0.0311692	-0.0405932	-0.0840555
Mtr.25287.1.S1_at	-0.0226347	-0.020748	-0.0235888	-0.0328121	0.00559614	5.06888e-05	-0.00151746	-0.0063321	-0.0428429	0.0285019	-0.0842244	0.0651782	-0.0154105	-0.0806528	-0.0119596	-0.0386678	-0.0399909	-0.0477911	-0.0328748	-0.0290912	-0.00735515	-0.0150067	-0.00411276	-0.0150582	-0.0731244	-0.0369495	-0.0341403	0.0139896	0.0229261	-0.0124009	-0.0102722	-0.00744275	-0.00854528	0.00563262	0.00517971	-0.040683	-0.0189755	-0.00546447	-0.00384181	-0.0119592	0.0351583	-0.0130979	0.00938568	-0.103534	-0.143162	-0.0427189	-0.0379543	-0.0145135	-0.0118206
Mtr.40873.1.S1_at	-0.0757583	-0.0526033	0.00177937	-0.0926344	0.0491158	-0.0642772	0.0874563	-0.00887163	0.00209064	0.0797289	0.0174506	0.125835	0.00896545	-0.078339	-0.02824	-0.0272504	-0.0520585	-0.00966852	-0.00988574	-0.0090948	-0.029849	-0.0393672	-0.0244445	-0.0474746	-0.0735306	-0.0605474	-0.0894532	0.154526	0.177636	0.0301299	0.0177427	0.0919103	0.063494	0.158941	0.150642	-0.0262266	-0.0124246	0.0319298	-0.136402	-0.0691628	0.105622	-0.0109621	0.0173498	-0.297475	-0.553585	-0.062954	0.0937159	0.0133608	0.0636283
Mtr.49495.1.S1_at	-0.0364892	-0.043863	-0.0483678	-0.0621861	-0.0806615	0.0670545	-0.0288363	-0.00486947	-0.0494356	0.0036812	-0.134654	-0.101228	-0.0490821	-0.105569	-0.00151417	-0.0929832	-0.0361292	-0.0451406	-0.0242133	-0.0548309	-0.0432819	-0.0277835	-0.0290903	-0.0577041	-0.111698	-0.0569296	-0.0581136	-0.0723463	-0.0709974	-0.0311944	-0.0375139	-0.121371	-0.0753496	-0.0676778	-0.0569132	-0.0100225	-0.0283884	-0.0866853	-0.0781086	0.00747169	-0.0577894	0.0184583	0.0330297	0.0648166	0.129419	-0.0559185	-0.248939	-0.0361126	-0.113093
Mtr.50930.1.S1_at	-0.0114277	-0.00885486	-0.0260096	-0.0302467	-0.0552155	-0.0399337	-0.0088268	0.00879875	-0.034951	-0.0114326	-0.0490441	-0.020911	-0.0254332	-0.0538645	-0.00901565	-0.0227303	-0.033702	-0.0396553	-0.0759018	-0.0272826	-0.00197814	0.0169407	-0.00345302	-0.00698241	-0.0171937	-0.0285159	-0.0361027	-0.0284159	-0.0265996	-0.0142514	-0.0125153	-0.0460583	-0.0413623	-0.026356	-0.0249011	-0.0129332	-0.0126749	-0.0212712	-0.0322989	-0.00518595	-0.0338161	-0.0174691	-0.0162366	-0.0231541	-0.0285136	-0.0339471	-0.0587215	-0.0165493	-0.0496678
Mtr.41088.1.S1_at	-0.0874669	-0.0818951	-0.0369816	-0.0620963	-0.0830314	-0.153828	0.0343834	-0.0468702	-0.202271	-0.0233445	-0.292061	-0.0128727	-0.110016	-0.178967	-0.0612136	-0.069073	-0.0929788	-0.0930468	-0.00352042	0.00037661	-0.172501	-0.23478	-0.188305	-0.164088	-0.124854	-0.0314182	-0.0555363	0.0136528	0.0525851	-0.0095274	-0.0120843	-1.38856e-06	-0.0722355	0.0555399	0.0529005	-0.0603841	-0.0494844	0.00276468	-0.0042854	-0.0757303	0.0271218	-0.0314527	-0.0250713	-0.311476	-0.372859	-0.0541115	-0.0727583	-0.0142417	-0.0105772
Mtr.8657.1.S1_at	-0.0337475	-0.0477212	0.0325504	0.0451983	-0.103326	0.191243	-0.0204177	-0.00390399	-0.175981	-0.00880313	-0.292734	-0.241201	-0.126188	-0.0880387	-0.0345394	-0.0394843	0.0149957	-0.0356005	0.00875521	-0.00757196	-0.15995	-0.178842	-0.144694	-0.144186	-0.0709397	-0.0415929	-0.0658169	-0.0785486	-0.0899456	0.00898213	0.0175539	-0.0970781	-0.0758602	-0.0365329	-0.0281329	-0.0700142	-0.00752426	0.0417104	0.0649745	-0.032005	-0.085902	0.00792575	0.0263838	-0.0725304	-0.0991273	-0.0489904	-0.235807	-0.00438671	-0.0197519
Mtr.14710.1.S1_at	-0.0379704	-0.0511505	-0.072961	-0.0612646	-0.0573491	-0.0314909	-0.0348423	-0.0684939	-0.084309	-0.016348	-0.0952979	-0.0974319	-0.0199058	-0.101946	0.0139229	-0.0863919	-0.0726369	-0.0702941	-0.0128513	-0.0465947	-0.00919496	-0.00162374	0.00986385	-0.00831847	-0.0713405	-0.0425514	-0.031799	-0.061577	-0.0591021	-0.0541137	-0.0672522	-0.107367	-0.0941169	-0.0634397	-0.0619079	-0.025134	-0.0301657	-0.0543297	-0.0382817	0.0185977	-0.0295168	-0.0731404	-0.0731881	0.0608022	0.184352	-0.0382717	-0.178007	-0.0476641	-0.095048
Mtr.14711.1.S1_at	-0.0509736	-0.0451713	-0.044059	-0.0310133	-0.0256496	0.0286561	-0.0318206	-0.0615804	-0.0671191	0.00386793	-0.0673232	-0.104372	-0.0143153	-0.063624	0.0194151	-0.0653068	-0.059116	-0.0459938	-0.00809082	-0.0353254	-0.00748084	-0.00198812	0.0117634	-0.0029529	-0.033953	-0.0239349	-0.0156433	-0.0465503	-0.0475931	-0.0512723	-0.0510663	-0.0869451	-0.0891956	-0.0464883	-0.04739	-0.0173639	-0.0167792	-0.0288196	-0.0168638	0.0189153	-0.0156259	-0.0540548	-0.0729855	0.0270515	0.160473	-0.0227587	-0.135411	-0.0378247	-0.0748449
Mtr.27107.1.S1_at	-0.0183019	-0.00667657	-0.0219781	-0.0165137	-0.0634275	-0.0534978	-0.00990079	-0.019071	0.00443753	0.0014795	0.000468733	-0.0508719	-0.00880312	-0.0563413	-0.00123012	-0.0263179	-0.0331491	-0.0452042	-0.10157	-0.0336225	0.0293803	0.0713904	0.0670669	0.00908544	-0.00724957	-0.0231289	-0.0294591	-0.0314913	-0.0266677	-0.0157321	-0.0133535	-0.0563059	-0.0517418	-0.0303533	-0.029904	0.0202526	-0.0146795	-0.0219511	-0.0399633	-0.00642251	-0.0272058	-0.00850692	-0.0119474	-0.0580824	-0.0175776	-0.0292495	-0.0739847	-0.0163827	-0.0607017
Mtr.33785.1.S1_at	0.00502652	-0.00206645	-0.0164709	-0.025864	-0.0947241	0.104212	-0.0195419	0.0101296	-0.110623	0.00750045	-0.0878487	-0.136615	-0.0101115	-0.0849619	-0.00228365	-0.0388336	-0.0331523	-0.0555844	-0.0642372	-0.041274	-0.0475875	-0.0451886	-0.046161	-0.0630735	-0.0350917	-0.0439489	-0.0628993	-0.103567	-0.0770228	-0.0431981	-0.0626933	-0.105796	-0.0594487	-0.0472523	-0.0317741	-0.00834196	-0.0066398	-0.0924069	-0.0782967	0.00280473	-0.0729033	0.00691446	0.0193146	-0.0370976	0.0155112	-0.0290972	-0.162849	-0.0227366	-0.109666
Mtr.12820.1.S1_at	-0.0562423	-0.0589698	-0.0619451	-0.0541663	-0.160496	0.112583	-0.0598554	-0.028808	-0.157315	-0.019846	-0.287934	-0.221384	-0.13572	-0.079632	-0.0254414	-0.0784274	-0.025151	-0.0735793	0.0479231	-0.0575751	-0.112713	-0.11293	-0.103602	-0.102178	-0.127128	-0.0509757	-0.096628	-0.165703	-0.128264	-0.0664777	-0.0555225	-0.170135	-0.157679	-0.125251	-0.117621	-0.0126111	-0.0325643	-0.0589264	-0.016825	-0.0197807	-0.125889	-0.00107214	-0.00429275	0.042535	0.126082	-0.0770623	-0.365624	-0.0662267	-0.171445
Mtr.31213.1.S1_s_at	-0.0563904	-0.0681708	-0.0461127	-0.0354341	-0.139075	0.0982909	-0.0509115	-0.021899	-0.158802	-0.0115026	-0.33345	-0.238931	-0.133407	-0.0889759	-0.0269256	-0.0695163	-0.0172962	-0.0502404	0.0415589	-0.0452038	-0.144074	-0.155704	-0.135069	-0.121813	-0.125368	-0.041265	-0.0890904	-0.146882	-0.126703	-0.0541583	-0.0415288	-0.151943	-0.145811	-0.107042	-0.102825	-0.0277379	-0.0368531	-0.0475382	-0.00917884	-0.0231303	-0.105379	0.0140635	-0.00653219	0.038313	0.100966	-0.0785217	-0.361135	-0.0549826	-0.146733
Mtr.35687.1.S1_at	-0.063295	-0.0673332	-0.088157	-0.0848182	-0.167541	0.0580499	-0.0798194	-0.0373747	-0.134845	-0.0337718	-0.269448	-0.158505	-0.120877	-0.0730288	-0.0243796	-0.106507	-0.0508449	-0.0867885	0.0229009	-0.0461267	-0.0873099	-0.0809969	-0.0778207	-0.0921107	-0.153649	-0.0571385	-0.0890738	-0.178825	-0.178452	-0.0840638	-0.071828	-0.168373	-0.168491	-0.144428	-0.136569	-0.00637462	-0.0424965	-0.113829	-0.0929087	-0.0183813	-0.131663	-0.0221912	-0.0239971	-0.0008024	0.0783444	-0.0757773	-0.363586	-0.0787298	-0.173656
Mtr.13382.1.S1_at	-0.0923949	-0.117563	-0.0638434	-0.053537	-0.102667	0.160336	-0.0663204	-0.0391942	-0.125949	-0.0403428	-0.338602	-0.100994	-0.099608	-0.172072	-0.0359483	-0.136994	-0.0750268	-0.100564	0.0353296	-0.0711035	-0.093954	-0.0707773	-0.0628046	-0.0802895	-0.196659	-0.0684365	-0.0602583	-0.107201	-0.100024	-0.0400169	-0.0231912	-0.184253	-0.158846	-0.110141	-0.104505	-0.0585323	-0.0532575	-0.0628888	-0.00399252	-0.0151454	-0.0787815	-0.037609	-0.0359132	-0.00136724	0.054725	-0.0951081	-0.40071	-0.0649768	-0.134597
Mtr.42781.1.S1_at	-0.0326423	-0.0570829	0.00554226	0.0243442	-0.126576	-0.0962105	-0.0767762	-0.0525959	0.0512209	-0.0502123	0.00204567	-0.0549695	-0.0382618	0.156362	0.00725798	-0.0469307	0.0789806	0.0959689	-0.285635	-0.0569163	0.0559298	0.0929478	0.152273	0.0390733	-0.0149448	-0.0513508	-0.0597871	-0.0739333	-0.227771	0.0406125	-0.0407975	-0.182966	-0.147002	-0.11654	-0.0959604	0.132664	0.0765159	-0.0200656	-0.0475802	0.0145166	-0.0936895	-0.0285282	-0.0358832	-0.152859	-0.166099	0.0461392	-0.176027	-0.00821235	-0.0204899
Mtr.42126.1.S1_at	0.0272307	0.00302628	0.00123794	0.00449914	-0.161487	0.0692862	-0.0133122	0.00176355	-0.110141	0.00410309	-0.152085	-0.262706	-0.0904735	-0.0615035	-0.00121216	0.00226936	0.00692639	-0.02736	-0.0185675	-0.00637067	-0.136157	-0.168125	-0.139835	-0.113887	0.00107516	-0.0362992	-0.10466	-0.133089	-0.106024	0.00351397	0.00258994	-0.107237	-0.105166	-0.0750024	-0.0593833	-0.00813411	0.000769376	-0.0451679	-0.0388321	0.015938	-0.164057	0.0262188	0.0311674	0.0318357	0.0550816	-0.0772045	-0.273239	-0.00831266	-0.165739
Mtr.27030.1.S1_at	-0.00532839	-0.0141636	-0.0247516	-0.0430301	-0.110786	-0.0192118	-0.0247137	-0.0190151	-0.0897284	-0.0228784	-0.0787675	-0.124731	-0.0346875	-0.0841142	-0.0131217	-0.0386258	-0.0757225	-0.0642043	-0.164247	-0.0323957	-0.0145765	0.0267119	0.00795775	-0.0156181	0.0320734	-0.0412105	-0.0926159	-0.0754596	-0.0966686	-0.023035	-0.0223591	-0.102939	-0.0911276	-0.062663	-0.0609877	-0.0239045	-0.0111968	-0.0525398	-0.157193	0.010164	-0.122877	-0.0272724	-0.0446753	-0.241163	-0.252639	-0.0651363	-0.16511	-0.0263126	-0.0895406
Mtr.47332.1.S1_at	-0.17752	-0.101911	-0.165877	-0.215973	-0.174266	-0.287098	0.07425	-0.0415484	-0.224063	-0.0503777	-0.303442	0.102654	-0.145014	-0.247491	-0.0753062	-0.108021	-0.168582	-0.136821	-0.162424	0.0144553	-0.123883	-0.170261	-0.153913	-0.130594	-0.176679	-0.017021	-0.0865838	0.0356682	0.00512182	-0.00505188	-0.0214204	0.024371	-0.0486977	0.0221404	0.0145668	-0.119882	-0.107742	-0.0831402	-0.141198	-0.111901	-0.047674	-0.0558743	-0.0739665	-0.326891	-0.373233	-0.10396	-0.142619	-0.0292109	-0.0542895
Mtr.47333.1.S1_at	-0.0213486	0.129758	-0.0935018	-0.131608	-0.199094	-0.0103828	-0.10299	-0.0317618	0.0700033	-0.0900965	0.147071	-0.0711909	0.0851675	0.0866078	0.102935	-0.110104	-0.124602	-0.129993	-0.306215	-0.13899	0.241791	0.240844	0.199848	0.224116	-0.0182617	-0.179295	-0.20827	-0.203034	-0.299219	-0.135833	-0.11434	-0.264658	-0.195688	-0.203982	-0.184325	0.0871338	0.0460324	-0.13326	-0.252632	0.168697	-0.223708	-0.125088	-0.115155	-0.137671	-0.165207	-0.0837391	-0.0568401	-0.0899833	-0.204475
Mtr.5263.1.S1_at	-0.0145668	-0.0260985	0.035384	0.0324742	-0.11376	0.0696726	0.0133967	-0.0119223	-0.13223	0.0141884	-0.092713	-0.169537	-0.131625	0.0508925	-0.0136796	0.0716249	0.0448567	0.0196139	0.0718422	0.0668601	-0.185885	-0.261267	-0.21066	-0.143692	0.0257287	0.0123843	-0.0488559	-0.0200856	-0.0563139	0.139696	0.14956	-0.0213277	-0.05203	-0.0299241	-0.0227804	0.0101396	0.0688247	0.0151312	0.0168783	-0.0137408	-0.125646	0.0725045	0.0798891	-0.0738293	-0.0119828	0.0260762	-0.126798	0.0440897	-0.0822951
Mtr.11023.1.S1_at	-0.0235969	-0.0153161	-0.0311503	-0.0236454	-0.0652267	0.0855587	-0.0279228	-0.0140939	-0.0661875	-0.00550367	0.0649056	-0.100986	-0.0280206	-0.00938035	-0.00951626	-0.0245551	-0.0854247	-0.0883904	-0.155097	-0.0658715	0.0380357	0.104032	0.0686667	0.0218314	-0.0174233	-0.0451396	-0.0677598	-0.0764745	-0.073776	-0.0452499	-0.0454217	-0.112317	-0.10712	-0.0620818	-0.0601471	0.0233522	-0.000878576	-0.0404803	-0.0359675	-0.0155402	-0.0927101	-0.0260784	-0.0554487	-0.020822	0.0181416	-0.0238404	-0.0917018	-0.0435536	-0.0997955
Mtr.39924.1.S1_at	-0.0173683	-0.00896436	-0.0538573	-0.0734343	-0.0980323	0.0582877	-0.0389155	-0.0176147	-0.0941843	-0.0242106	0.0602082	-0.118771	-0.0238925	-0.051068	-0.00495935	-0.0380196	-0.0944042	-0.110678	-0.109798	-0.0763536	0.0496553	0.107587	0.0608815	0.0239273	-0.0536911	-0.0760226	-0.103378	-0.106426	-0.0854798	-0.0641371	-0.0704581	-0.13846	-0.105481	-0.0795095	-0.0726162	0.013327	-0.00377711	-0.0755178	-0.101359	-0.0214971	-0.147729	-0.063958	-0.0536975	0.0120584	0.0589712	-0.0432755	-0.125927	-0.057431	-0.126475
Mtr.20531.1.S1_at	-0.0105253	-0.0144575	-0.0191998	-0.0147875	-0.019584	0.118997	-0.0103869	-0.0018194	-0.0442441	-0.00686481	0.0302894	-0.0523785	-0.00905774	-0.0365393	-0.0109788	-0.0282053	-0.0259214	-0.0372329	-0.0711884	-0.0329971	0.0235137	0.0980589	0.0619798	0.0157795	0.00839741	-0.0222967	-0.0247665	-0.0232148	-0.0209306	-0.0178767	-0.0166546	-0.0416285	-0.0357357	-0.0255774	-0.0257426	-0.0087984	-0.0100564	-0.0187463	-0.0254144	-0.00848976	-0.0241067	-0.0169262	-0.0186598	-0.001998	-0.0263533	-0.0231368	-0.089999	-0.0190395	-0.0404229
Mtr.20533.1.S1_at	-0.0270467	-0.0078815	-0.0173016	-0.014889	-0.0146856	0.128394	-0.0110318	-0.00207327	-0.0316773	-0.00893068	0.062653	-0.0471617	0.00042954	-0.0127915	-0.0105911	-0.0308648	-0.020471	-0.0330977	-0.0716045	-0.0311591	0.0420091	0.122844	0.0777507	0.0311481	0.0329615	-0.0287073	-0.0264073	-0.0234525	-0.021882	-0.0261798	-0.0181266	-0.0400906	-0.0409203	-0.0262112	-0.0263336	-0.00150389	-0.0039157	-0.021584	-0.0521906	-0.00435678	-0.0260287	-0.0172387	-0.0201758	-0.0786575	-0.0698136	-0.0195666	-0.0690445	-0.0201104	-0.0371099
Mtr.38013.1.S1_at	-0.124821	-0.122122	-0.107495	-0.101597	-0.0854641	-0.113671	-0.00838763	-0.0644113	-0.184333	-0.0174289	-0.264385	0.000681736	-0.105774	-0.247474	-0.0295926	-0.102839	-0.178437	-0.198216	0.0243257	-0.0150817	-0.112949	-0.130387	-0.124711	-0.0933865	-0.191441	-0.00030338	0.00520332	-0.0512072	0.0201009	-0.0561568	-0.0399091	-0.0658787	-0.164533	-0.0636078	-0.0675328	-0.0937003	-0.0876286	-0.0464642	0.0353198	-0.0211755	0.00803788	-0.0695698	-0.0827271	-0.104936	0.0523372	-0.0702544	-0.243234	-0.0565583	-0.0983313
Mtr.10755.1.S1_at	-0.0105722	-0.00374029	-0.0284421	-0.027207	-0.0595173	0.000729911	-0.0142691	-0.0055701	-0.00868968	-0.00813877	0.0924524	0.0152297	-0.0105551	-0.013061	-0.0122597	-0.0292296	-0.0363281	-0.0532187	-0.105311	-0.04577	0.0722283	0.149506	0.0941787	0.0423112	-0.0105639	-0.0284792	-0.0326518	-0.0331829	-0.0274948	-0.0238364	-0.0201914	-0.0562202	-0.0431915	-0.036027	-0.0362871	0.0334391	-0.0126366	-0.0239412	-0.0319508	-0.0116891	-0.0362668	-0.0188083	-0.0208745	-0.0125152	-0.00823851	-0.0184785	0.0204523	-0.0259463	-0.058595
Mtr.34737.1.S1_at	-0.0109262	-0.00299158	-0.0314115	-0.0290293	-0.0597607	-0.00143829	-0.0153534	-0.00469333	-0.0153033	-0.00768556	0.0975101	0.012151	-0.0099172	-0.0066699	-0.0135572	-0.0289262	-0.0370497	-0.0526599	-0.109818	-0.0484734	0.074236	0.150406	0.0882644	0.0485041	-0.00783258	-0.0298751	-0.0329968	-0.0345606	-0.0295184	-0.0255591	-0.0225186	-0.0588355	-0.0457663	-0.0385072	-0.0388704	0.0355425	-0.0124991	-0.0255282	-0.0339467	-0.0122376	-0.0371905	-0.0184371	-0.0195258	-0.02144	-0.00945265	-0.0167164	0.0198168	-0.0277494	-0.0604864
Mtr.37400.1.S1_at	-0.0629322	-0.0669249	-0.0395186	-0.0315147	-0.04755	0.274145	-0.0256456	-0.0452263	-0.178469	0.00673319	-0.140057	0.00426258	-0.101313	-0.03406	-0.0413786	-0.0400994	-0.0422004	-0.0493235	0.0323428	-0.0477404	-0.0649808	-0.0429796	-0.0287545	-0.0639007	-0.0621122	-0.0307114	-0.0124979	-0.0625332	-0.0427377	-0.0329982	-0.0238983	-0.0698555	-0.068704	-0.0626212	-0.0597479	1.00778e-05	-0.00160266	-0.0260748	0.0179365	-0.0405859	-0.02824	5.64465e-05	-0.00329675	-0.0982892	-0.0562493	-0.00490372	-0.175476	-0.0409705	-0.0638161
Mtr.38322.1.S1_at	-0.094919	-0.103016	-0.0615548	-0.0616617	-0.0324298	0.0938055	-0.0123076	-0.0390119	-0.225777	0.0039903	-0.200495	0.0888855	-0.108809	-0.0902348	-0.0647591	-0.0722458	-0.0795555	-0.0678553	0.0490952	-0.031527	-0.0848526	-0.0785939	-0.0497966	-0.108802	-0.116283	-0.0344524	0.00354913	-0.0460188	-0.00622796	-0.0564022	-0.0618503	-0.0413954	-0.0454382	-0.0456045	-0.0371133	-0.0173732	-0.0133021	-0.0612875	0.000895042	-0.0680276	0.0089871	-0.0342271	-0.0233588	-0.153344	-0.0981752	0.0052115	-0.163809	-0.0536576	-0.0476442
Mtr.43316.1.S1_at	-0.0615531	-0.0525889	-0.072211	-0.0812227	-0.0658776	-0.15007	0.00163358	-0.017241	-0.148215	-0.00376561	-0.200547	0.186605	-0.0794156	-0.161311	-0.0421303	-0.0588362	-0.0751794	-0.0846403	-0.00244926	-0.0321039	-0.0692042	-0.100384	-0.0824563	-0.069913	-0.136845	-0.0242229	-0.0329106	-0.0062101	0.0418732	-0.027793	-0.0178716	0.0020215	-0.0320028	-0.00714605	-0.00662	-0.0593088	-0.0470929	-0.0227728	0.0167312	-0.0467827	0.026083	-0.0182745	-0.019276	-0.205356	-0.207066	-0.0499762	-0.0431394	-0.0440611	-0.0450806
Mtr.652.1.S1_at	-0.00506428	-0.0027546	-0.0428357	-0.0412284	-0.0808161	-0.0554788	-0.0202545	0.00360305	-0.0188339	-0.0131906	0.0186937	-0.0556703	-0.00402955	-0.0814074	-0.0138923	-0.0458891	-0.0548083	-0.0776441	-0.142831	-0.0609229	0.056629	0.127869	0.0651445	0.0463325	-0.0249528	-0.0425634	-0.0500531	-0.0500581	-0.0424449	-0.0358138	-0.0324667	-0.0852744	-0.0694583	-0.0510575	-0.0501274	0.000819167	-0.0207766	-0.0404826	-0.0503985	-0.00389929	-0.0489193	-0.029177	-0.0301649	0.0401306	0.0717259	-0.0451661	-0.0715857	-0.0365933	-0.0844909
Mtr.47943.1.S1_at	-0.0561418	-0.0359169	-0.0335796	-0.0382591	-0.0425268	0.0804145	-0.0290101	0.000111398	-0.0703912	-0.00265426	-0.121221	-0.0531657	-0.0550667	0.00620176	-0.0229221	-0.0532074	-0.0224343	-0.027224	0.0162984	-0.0187522	-0.0430136	-0.0365369	-0.0244515	-0.0510826	-0.0649738	-0.0402816	-0.0331331	-0.0747623	-0.0429689	-0.0436081	-0.0373798	-0.0671074	-0.0712163	-0.0466626	-0.0399684	-0.0143861	-0.0132905	-0.0476518	-0.0323943	-0.0159508	-0.0899412	0.0177201	0.022658	-0.0111377	-0.00125545	-0.0415308	-0.192791	-0.0322139	-0.056026
Mtr.47943.1.S1_s_at	-0.0310194	-0.0305682	-0.0323492	-0.0361644	-0.0610147	0.0801925	-0.019084	0.00379802	-0.0789352	-0.0017337	-0.14361	-0.0754086	-0.05947	-0.0279123	-0.0159179	-0.048074	-0.0230028	-0.0364326	0.0313097	-0.0270797	-0.0511049	-0.0511229	-0.0349907	-0.0587817	-0.0856732	-0.0354154	-0.0457445	-0.0688947	-0.0452163	-0.0316928	-0.0317477	-0.0692312	-0.050932	-0.0424957	-0.0360817	-0.0278751	-0.014312	-0.0429477	-0.0280868	-0.0130127	-0.0850085	0.0168927	0.0215378	0.0155624	0.0274651	-0.0467447	-0.209437	-0.0291735	-0.0669954
Mtr.15416.1.S1_at	-0.0199186	-0.0211236	-0.0239733	-0.0264027	-0.014494	0.0937978	-0.0143063	-0.00543899	-0.0620623	0.00224274	-0.0757684	-0.0160185	-0.020669	-0.0533258	-0.0118876	-0.0473363	-0.0204949	-0.0194939	-0.0020348	-0.0338077	-0.00343707	0.00145136	0.00687374	-0.0215956	-0.059738	-0.0297244	0.00288126	-0.0326243	-0.0215506	-0.0371262	-0.044185	-0.0385452	-0.00751778	-0.0288129	-0.0225762	-0.00122811	-0.017241	-0.0178091	0.0185009	-0.0115939	0.00506446	0.00230146	0.0119011	-0.0282504	-0.00823226	-0.0143638	-0.0277334	-0.010412	0.00585211
Mtr.14223.1.S1_at	-0.00879841	-0.00545073	-0.0564623	-0.0484155	-0.134809	-0.0807583	-0.0256581	-0.0190277	-0.0877406	-0.0146316	-0.0562446	-0.0952961	-0.00869966	-0.128184	-0.0122219	-0.0641218	-0.0713153	-0.104148	-0.148898	-0.0820622	0.011061	0.0472935	0.0096631	0.0138282	-0.0616784	-0.0590313	-0.077029	-0.0834917	-0.0605941	-0.0487433	-0.0452123	-0.123756	-0.110234	-0.0732581	-0.0697392	-0.0049398	-0.0244818	-0.0496844	-0.0393195	-0.00645326	-0.067368	-0.0406938	-0.0423325	0.0063186	0.0465073	-0.0698488	-0.130219	-0.0516837	-0.139342
Mtr.17497.1.S1_at	-0.113828	-0.105251	-0.00948684	0.0190946	0.0969963	-0.442952	0.0227259	-0.0147527	-0.0978673	0.0382366	-0.269526	0.194271	-0.0889563	-0.0402214	-0.0765491	0.00799868	-0.0780002	0.0393696	-0.0962357	0.108782	-0.120332	-0.163745	-0.120139	-0.0917159	0.00491926	0.105046	0.147902	0.108602	0.097786	0.01853	-0.00519117	0.152238	0.0668673	0.11467	0.104035	-0.0359871	-0.061106	0.0220844	0.0423278	-0.0794066	0.137844	0.0446865	-0.00921453	-0.201836	-0.14382	0.0470853	0.0600833	0.0326792	0.159839
Mtr.4083.1.S1_at	-0.075075	-0.0778977	-0.0552014	-0.109646	-0.000798041	-0.145621	0.0114512	-0.0580158	-0.145992	-0.0460066	-0.169997	0.179804	-0.0527584	-0.0725427	-0.0439506	-0.0264779	-0.0423851	0.000379669	0.0957556	0.0606432	-0.0592649	-0.0892822	-0.0604332	-0.0587095	-0.0556673	0.00904048	0.0361453	0.0543935	0.0918625	-0.00322446	-0.00523385	0.0720627	0.0622858	0.0490762	0.0422665	-0.0210556	-0.0553078	-0.0119903	-0.0740378	-0.0644717	0.0138246	-0.0494861	-0.0348932	-0.147445	-0.296533	-0.0029751	-0.00316614	0.00474283	0.0660945
Mtr.4083.1.S1_s_at	-0.0602336	-0.0682487	-0.048785	-0.0491396	-0.00871765	-0.0711982	-0.0109723	-0.0593683	-0.159675	-0.0326549	-0.246345	0.141073	-0.0698133	-0.113064	-0.0415897	-0.0764227	-0.0505011	-0.0408519	0.0667674	-0.00110207	-0.0562066	-0.0893159	-0.056612	-0.057656	-0.0733037	0.00497869	0.0461954	0.00987049	0.0169627	-0.0257635	-0.0188424	0.00695479	-0.00575688	-0.00855697	-0.0117466	-0.0289086	-0.0506752	-0.0220781	0.016033	-0.0419089	0.0608449	-0.0271582	-0.0303059	-0.134144	-0.07015	-0.0104431	-0.0877619	-0.0184417	0.00083052
Mtr.42111.1.S1_at	-0.0488687	-0.0662503	-0.0897037	-0.0562507	-0.154086	0.094259	-0.136273	-0.0685805	-0.238945	-0.0591672	-0.285545	-0.247682	-0.108428	-0.229674	-0.0323987	-0.123226	-0.269715	-0.311136	-0.115493	-0.10536	-0.0691557	-0.0548058	-0.0665655	-0.0428495	-0.116724	-0.125303	-0.106397	-0.24946	-0.199866	-0.105424	-0.0810008	-0.287275	-0.334955	-0.199672	-0.19402	-0.0763089	-0.0172337	-0.116719	-0.0541568	0.0119368	-0.20637	-0.0427161	-0.0700685	-0.0282765	0.157858	-0.137318	-0.402425	-0.108547	-0.228996
Mtr.45066.1.S1_at	-0.0275596	-0.0355062	-0.0247586	-0.0126474	-0.149657	0.276374	-0.0432025	-0.0252776	-0.164793	-0.0341817	-0.190512	-0.319099	-0.108959	-0.0855836	-0.00895056	-0.0615172	-0.0636865	-0.115614	-0.0970041	-0.0837035	-0.0719553	-0.0286133	-0.0272842	-0.0511022	-0.0716403	-0.0863953	-0.129078	-0.143712	-0.142706	-0.0363931	-0.0236476	-0.192343	-0.164792	-0.11284	-0.105727	-0.0400343	0.00324073	-0.0104467	0.009777	0.00145178	-0.166283	-0.02881	-0.0265507	0.0395634	0.0546803	-0.107878	-0.335776	-0.0471705	-0.15002
Mtr.6059.1.S1_at	-0.012763	-0.00576609	-0.0235331	-0.0212694	-0.0628183	-0.00303786	-0.0136442	-0.00069336	0.00614589	-0.00868099	0.0553549	-0.0268221	-0.014933	-0.0234161	-0.0104064	-0.0285331	-0.0387074	-0.0540161	-0.125147	-0.0446016	0.0629664	0.144912	0.102636	0.0346671	-0.0146686	-0.0313755	-0.0393105	-0.0371195	-0.0335483	-0.0230104	-0.020464	-0.0649362	-0.0550138	-0.0350074	-0.0349532	0.0326783	-0.0136879	-0.0254061	-0.0386369	-0.00924539	-0.0443535	-0.0216775	-0.0226868	-0.00771331	-0.0130113	-0.0245909	-0.028768	-0.0252926	-0.0621758
Mtr.22769.1.S1_at	0.0424192	0.0561076	0.0310576	0.0288615	-0.0704317	0.0999429	-0.0113751	-0.000214346	0.0296427	0.00647865	0.0912552	-0.509626	0.0021459	0.114872	0.0628898	0.0489155	-0.0344532	-0.090663	-0.0661195	-0.0288695	0.0380638	0.00570153	0.0699824	-0.0130026	0.104468	-0.0459251	-0.123492	-0.103703	-0.138346	-0.00115545	-0.00427789	-0.170037	-0.176454	-0.086438	-0.0784084	0.137957	0.0946935	-0.0365425	-0.0351185	0.0317558	-0.122674	-0.00123125	0.00918002	0.0157084	-0.0144927	0.0772078	-0.112935	-0.0160031	-0.123699
Mtr.21498.1.S1_at	-0.021397	-0.024983	-0.03902	-0.0370062	-0.0409874	-0.083069	-0.0131612	-0.0521384	-0.0409857	-0.0169428	-0.050875	0.0374681	-0.0196161	-0.0544947	-0.00388775	-0.0499113	-0.026078	-0.0298859	0.0320248	-0.0138747	-0.00211957	-0.00819997	-0.000164632	-0.00791954	-0.0456605	-0.010337	-0.00516874	-0.0178956	-0.0116767	-0.0105818	-0.00449439	-0.0397761	-0.0388592	-0.0412265	-0.0389004	-0.0114977	-0.0146606	-0.0240937	-0.0146164	-0.00966319	-0.0184295	-0.0578371	-0.0514063	0.0182993	0.0710905	-0.00902075	-0.0893523	-0.0214034	-0.0510063
Mtr.4966.1.S1_at	-0.0442009	-0.0396197	-0.0349615	-0.0358657	-0.088077	-0.0927505	-0.0155924	-0.0361334	-0.0817664	-0.0069243	-0.129371	-0.0157706	-0.0532816	-0.0727836	-0.00296189	-0.0440073	-0.0207927	-0.0356539	0.0542939	-0.00687741	-0.0634989	-0.0907997	-0.0761014	-0.0583813	-0.0724708	-0.0119844	-0.0295877	-0.0453244	-0.0288781	-0.0178029	-0.00839395	-0.0461341	-0.0583451	-0.046885	-0.0437934	-0.0339581	-0.0168228	-0.0139091	-0.00868703	-0.0144029	-0.0490231	-0.048448	-0.0422721	-0.0652669	-0.000142253	-0.031959	-0.105855	-0.025017	-0.0627611
Mtr.4966.1.S1_s_at	-0.0698476	-0.0926175	0.0292282	0.0380003	0.103175	-0.149222	-0.0653282	0.102079	0.118715	0.1581	0.0113471	0.0232663	0.0215714	0.0389169	0.0590296	0.119395	-0.0114767	0.120945	-0.00515363	0.193168	-0.101282	-0.112766	-0.109679	-0.0779912	0.0117572	0.112561	0.0784402	-0.0270912	0.0148877	0.0378726	0.0277181	0.106061	-0.0312009	0.00745793	0.00740053	-0.0345637	0.0796297	-0.0165924	-0.0142464	-0.0253558	-0.032152	0.0213884	-0.0427587	-0.0692592	-0.0639578	0.0383541	0.0677248	-0.0327177	0.0393424
Mtr.28568.1.S1_at	-0.0317686	-0.0458597	-0.0455455	-0.0370826	-0.107038	-0.0721045	0.0220715	-0.0100923	-0.0520293	-0.0100101	-0.238238	-0.276622	-0.0526839	-0.232619	0.00596311	-0.103005	-0.151037	-0.202389	-0.109347	-0.0574537	-0.119906	-0.15961	-0.150777	-0.0896733	-0.184119	-0.0721397	-0.138426	-0.0455828	-0.0282866	-0.0157161	-0.0150072	-0.121297	-0.178827	-0.0056116	-0.00307212	-0.133934	-0.0323012	-0.012627	0.0371499	0.045468	-0.0459164	-0.0474686	-0.0512785	-0.00340482	-0.0127992	-0.132294	-0.213855	-0.0388024	-0.131612
Mtr.8411.1.S1_at	-0.0218703	-0.0366047	-0.0357563	-0.00590134	-0.112785	-0.150023	0.000217338	0.00542739	0.00294678	-0.00891801	-0.226894	-0.331367	-0.0357602	-0.171201	0.020128	-0.0867499	-0.0927005	-0.115863	-0.156218	-0.0468386	-0.090521	-0.120544	-0.107372	-0.0644264	-0.125641	-0.0540206	-0.12881	-0.0681669	-0.121755	-0.00800718	-0.0472951	-0.141573	-0.16342	-0.0312413	-0.0287381	-0.10281	-0.01876	-0.0097172	-0.00479223	0.0696056	-0.086795	-0.0413666	-0.0348719	-0.0400148	-0.0187715	-0.103399	-0.220037	-0.0275039	-0.0955336
Mtr.48296.1.S1_at	-0.0156904	-0.0139005	-0.0249199	-0.0249728	-0.0346446	0.059698	-0.0108879	-0.00179175	-0.0361407	-0.00945464	0.0869392	-0.0285683	-0.00336007	0.0201955	-0.0128848	-0.0109011	-0.0340332	-0.0441011	-0.0910331	-0.0404088	0.025115	0.0776179	0.0457119	0.0185172	-0.00216662	-0.0275055	-0.0297065	-0.0269612	-0.0231876	-0.0210823	-0.0192152	-0.0522759	-0.0487405	-0.0308293	-0.0310945	0.0232803	-0.00878605	-0.0223553	-0.0316784	-0.0129498	-0.0270764	-0.0217127	-0.0228627	-0.0381673	-0.0382412	-0.00768882	-0.043052	-0.0239834	-0.0527427
Mtr.10652.1.S1_at	-0.0823753	-0.0863283	-0.0661436	-0.0591146	-0.0174906	0.0454598	-0.0219308	-0.0273632	-0.137195	-8.24811e-05	-0.216901	0.0806299	-0.0986637	-0.105551	-0.0502559	-0.106097	-0.0526282	-0.0320105	0.00664194	-0.028427	-0.0774764	-0.0961785	-0.0518057	-0.0990937	-0.118149	-0.0326773	-0.00201706	-0.0190413	-0.0256665	-0.0133968	-0.0226169	-0.0484453	-0.042942	-0.0429212	-0.0364682	-0.0375612	-0.0483566	-0.0350773	0.010716	-0.0538686	0.00347511	0.0168383	0.0206314	-0.14082	-0.0925577	-0.0371605	-0.223987	-0.022636	-0.0373288
Mtr.35741.1.S1_at	-0.0328626	-0.0275676	-0.0224977	-0.0204222	-0.123364	-0.204726	0.0537802	-0.00421739	-0.10256	0.00321656	-0.181875	0.0659273	-0.107417	-0.0719489	-0.00593557	0.0183365	0.00525022	-0.0173329	0.0417361	0.0495595	-0.181174	-0.271265	-0.224677	-0.138261	-0.0838058	0.0189354	-0.0436814	0.00302188	0.0565313	0.0390761	0.0451349	0.0564361	-0.0221969	0.034025	0.0378737	-0.0467604	-0.0170923	0.0404116	0.0765728	-0.00356475	-0.00853471	0.0107795	0.00945821	-0.102924	-0.0860146	-0.0332994	-0.029517	-0.00649306	-0.0507678
Mtr.27133.1.S1_at	-0.00774344	-0.0160166	-0.00499913	0.00428873	0.00708411	0.0513878	-0.0106043	-0.00812656	-0.0198467	0.0249311	-0.0758978	-0.0273861	-0.0124398	-0.0552869	-0.0122825	-0.0352659	-0.0230301	-0.0210717	0.0203628	-0.030986	0.00630303	0.018448	0.0177792	-0.000958087	-0.0316898	-0.0149349	-0.00902819	-0.0116614	-0.0190868	-0.0170218	-0.0129236	-0.0315639	-0.0330817	-0.0152433	-0.0180086	-0.0181357	-0.00870869	0.00170833	0.0098388	-0.0116138	-0.00641561	-9.06105e-05	0.000186281	-0.044323	-0.057508	-0.0191741	-0.0689631	-0.0154322	-0.0229858
Mtr.10190.1.S1_at	-0.0291855	-0.0109993	0.00197848	-0.0463024	-0.0995105	0.235946	-0.0325241	-0.0113529	-0.0813863	-0.0366119	0.008196	-0.304598	-0.0497917	0.107986	0.0266758	0.0191408	0.0027546	-0.00656304	-0.0538338	-0.0357502	0.0146188	0.0579231	0.0722536	0.00350122	0.0204934	-0.0635263	-0.131623	-0.110619	-0.139696	-0.0267216	-0.0264216	-0.151309	-0.0791655	-0.077253	-0.0756159	0.0608953	0.061424	-0.0236301	-0.155879	-0.012888	-0.214732	-0.0371378	-0.0176815	-0.0772595	-0.353637	0.000781839	-0.189469	-0.0260163	-0.0873695
Mtr.38762.1.S1_at	-0.0101097	-0.020163	-0.0704001	-0.0717885	-0.146752	0.0697491	-0.0545042	-0.0111077	-0.131903	-0.0200949	-0.149802	-0.303351	-0.0693098	-0.128324	0.00851325	-0.0780014	-0.124842	-0.167174	-0.0905809	-0.0798563	-0.0291856	-0.00753026	-0.0168521	-0.0370815	-0.111616	-0.0929484	-0.133175	-0.158558	-0.129885	-0.0751101	-0.0668813	-0.198886	-0.179762	-0.117197	-0.111903	-0.0387798	-0.005298	-0.0789651	-0.0709786	0.00539675	-0.140489	-0.0580973	-0.0547453	0.0531575	0.0665926	-0.0918579	-0.251514	-0.0733343	-0.174638
Mtr.22076.1.S1_at	-0.0970743	0.0179967	-0.133225	-0.162034	-0.200942	-0.342077	-0.0428532	-0.0339655	-0.127172	-0.0762826	-0.188021	-0.0279624	-0.100766	-0.128132	-0.0097284	-0.0668131	-0.133305	-0.113919	-0.295684	-0.0573289	0.0364929	-0.0263366	-0.0343354	0.00549644	-0.029946	-0.0191968	-0.107324	-0.0771173	-0.113794	-0.0284081	-0.0431856	-0.134627	-0.108264	-0.100875	-0.101016	0.00477411	-0.050995	-0.0853107	-0.210465	-0.0387395	-0.15207	-0.0123485	-0.0304122	-0.577318	-0.366733	-0.0348209	-0.142998	0.00913368	-0.130849
Mtr.9429.1.S1_at	-0.0474556	-0.0444014	-0.00358411	-0.0464957	0.025693	-0.0178439	0.00890317	-0.00502722	-0.0817329	-0.00572995	-0.137077	0.0396777	-0.0279862	-0.126748	-0.027343	-0.0628135	-0.0946367	-0.0906176	-0.0135743	-0.0142687	-0.0235025	-0.04307	-0.0302875	-0.0461663	-0.0973845	-0.0246802	-0.0266204	0.0336936	0.0505123	-0.0176438	-0.0228295	0.00747257	0.0158171	0.0447574	0.0508134	-0.0911777	-0.0293161	0.00978888	-0.0138285	-0.0359834	0.00603451	-0.0576625	-0.0302337	-0.13382	-0.209243	-0.0723656	-0.036647	0.0169937	0.030422
Mtr.42251.1.S1_at	-0.00246706	-0.0592188	-0.0198861	-0.000597226	-0.0733291	0.0253232	-0.0408945	-0.0309613	-0.0812328	-0.0131109	-0.236353	-0.162898	-0.084752	-0.14047	-0.00902583	0.00652121	-0.0837108	-0.0769714	-0.10156	0.0240363	-0.139511	-0.16334	-0.15575	-0.0679024	0.0107702	-0.0215682	-0.0390219	-0.109753	-0.107623	0.0185412	0.0190999	-0.0895911	-0.160426	-0.0717412	-0.0645855	-0.0697149	-0.0500003	-0.0447692	-0.0198543	0.0486006	-0.133578	0.0272861	0.016929	-0.0539688	0.0282964	-0.0876437	-0.275816	0.00361273	-0.120437
Mtr.34810.1.S1_at	-0.00981441	-0.0206582	-0.0199081	0.000514134	-0.160671	-0.253902	-0.11222	-0.0231218	0.0839032	-0.0890317	-0.16636	-0.191625	0.0261241	0.178491	0.125737	-0.00462619	-0.0212248	0.0861272	-0.408964	-0.07831	0.0974429	0.157165	0.185851	0.111035	0.00480363	-0.0747654	-0.0970629	-0.194903	-0.318323	-0.0843371	-0.164	-0.289159	-0.168464	-0.156719	-0.153862	0.124035	0.0637664	-0.119751	-0.159552	0.15678	-0.146544	-0.087558	-0.128787	0.0213677	0.0601913	0.0329636	-0.170949	-0.0644533	-0.078908
Mtr.38526.1.S1_at	-0.0293431	-0.0175151	0.0166315	0.0136907	-0.14666	0.0508408	-0.0478705	-0.0504021	-0.0476617	-0.0373751	-0.0616968	-0.245635	-0.0607091	0.0351974	0.0425306	0.00570682	-0.0225003	-0.0754418	-0.127342	-0.0563798	0.0294778	0.0766063	0.107395	0.0150712	0.000389945	-0.0279105	-0.0909223	-0.138538	-0.129197	-0.0558	-0.0649364	-0.179898	-0.174124	-0.0874222	-0.076409	0.0816	0.0326068	-0.0293585	-0.0205154	0.0557309	-0.126284	-0.0577669	-0.0359399	-0.0660003	0.0195172	0.0235997	-0.225838	-0.053524	-0.103746
Mtr.41404.1.S1_at	-0.0645326	-0.0464756	-0.0713516	-0.0765513	-0.176783	-0.0712878	-0.0408242	-0.0866849	-0.152545	-0.0824491	-0.229108	-0.278052	-0.0480158	-0.162688	0.0494391	-0.0377436	-0.224623	-0.269854	-0.131693	-0.063032	-0.0919853	-0.12605	-0.119478	-0.0760413	-0.119187	-0.0754107	-0.115278	-0.137786	-0.0899163	-0.0648259	-0.0555091	-0.190538	-0.297216	-0.065012	-0.0709298	-0.0405236	-0.0358028	-0.076616	-0.0412047	0.0309116	-0.131004	-0.0865818	-0.0895869	-0.0161697	0.0588933	-0.0577814	-0.253825	-0.0728459	-0.179978
Mtr.24270.1.S1_s_at	-0.0187429	-0.0187748	-0.0377481	-0.0399782	-0.0461969	-0.0125036	-0.0181202	0.00159586	-0.000246069	-0.00204816	0.019848	-0.0949898	0.000714785	-0.0771946	-0.00451286	-0.0552694	-0.036198	-0.0511921	-0.0667225	-0.050532	0.0162483	0.0450278	0.0273925	0.00950392	-0.0618456	-0.0347093	-0.033257	-0.0398188	-0.0333837	-0.0348355	-0.0351939	-0.0758135	-0.0559189	-0.0401333	-0.0384108	-0.010087	-0.0221161	-0.0389966	-0.035236	-0.000254595	-0.0181126	-0.0134041	-0.0138471	0.120425	0.245327	-0.0365481	-0.0848114	-0.0306625	-0.0609005
Mtr.28699.1.S1_s_at	-0.0218738	-0.0182654	-0.0346778	-0.0371644	-0.0442242	-0.000621284	-0.0170371	0.00213886	-0.00403936	-0.00301648	0.0211778	-0.0921488	-0.00278534	-0.0742026	-0.00524754	-0.0486208	-0.0338194	-0.0464297	-0.0647019	-0.0475856	0.016342	0.0467837	0.0265783	0.010117	-0.0502158	-0.0314362	-0.0338278	-0.0355431	-0.0313188	-0.0303953	-0.0290521	-0.0716223	-0.0558213	-0.0371205	-0.0367137	-0.00861206	-0.0222148	-0.0313141	-0.0364412	-0.00377251	-0.0216455	-0.0128683	-0.0149721	0.0931407	0.240681	-0.0363735	-0.0860258	-0.0283476	-0.0568072
Mtr.12392.1.S1_at	0.00085519	-0.0173601	-0.0081904	-0.0641164	-0.0056752	0.0647154	-0.00924493	-0.00350516	-0.0414508	0.0277717	-0.0663396	-0.0679376	-0.000414676	-0.0811985	-0.0135742	-0.0389041	-0.0582228	-0.0383118	-0.0123681	-0.0150802	-0.00737151	-0.00836066	-0.00335507	-0.0314909	-0.0418737	-0.054595	-0.0711139	-0.0190273	-0.0202757	-0.0167454	-0.0214076	-0.0417711	-0.00512644	-0.010659	-0.00388752	-0.0337299	0.00989455	-0.0332214	-0.141395	-0.0208433	-0.0411586	-0.0470609	-0.0149839	-0.137176	-0.161215	-0.0495623	-0.0713968	-0.00648281	-0.0269481
Mtr.38588.1.S1_at	-0.00469414	0.0841494	-0.0252979	-0.0196032	-0.0628364	-0.104425	0.030779	-0.028476	-0.0269751	-0.0261677	-0.0617967	-0.0223192	-0.0429243	-0.103631	0.00671159	-0.0264218	-0.0953597	-0.111634	-0.0978725	-0.00934148	0.0982477	0.0850183	0.0731114	0.0615006	-0.0138261	-0.00557416	-0.0357504	0.00237662	-0.00888623	0.022501	0.0280168	-0.0290649	-0.057813	-0.00292831	-0.0031559	-0.0132964	-0.0366758	-0.0139588	0.0049608	-0.0239432	-0.0504277	-0.000847428	0.00200986	-0.0943264	-0.0038065	-0.041936	-0.0398741	-0.00497476	-0.0584656
	-5.3728	-4.27337	-5.56873	-5.89602	-12.524	-2.38821	-2.82086	-2.90203	-13.8894	-2.19846	-19.4361	-10.6918	-8.87365	-12.0903	-1.49582	-7.22361	-8.40383	-9.80346	-8.03648	-4.82908	-6.25839	-7.04639	-6.30092	-6.24113	-9.62093	-5.26179	-8.26697	-9.13248	-8.33879	-3.69763	-3.83846	-11.9747	-11.9758	-7.07328	-6.48071	-3.22839	-2.31142	-4.84635	-4.0838	-1.69448	-8.74469	-3.32122	-3.39945	-10.889	-6.88952	-6.5299	-20.2806	-3.85697	-11.3261
	-0.0321725	-0.0255891	-0.0333457	-0.0353055	-0.0749941	-0.0143006	-0.0168914	-0.0173774	-0.0831701	-0.0131644	-0.116384	-0.0640228	-0.0531356	-0.072397	-0.00895703	-0.0432551	-0.0503224	-0.0587033	-0.0481226	-0.0289167	-0.0374754	-0.042194	-0.03773	-0.037372	-0.0576103	-0.0315077	-0.0495028	-0.0546855	-0.0499328	-0.0221415	-0.0229848	-0.0717045	-0.0717116	-0.042355	-0.0388066	-0.0193317	-0.0138408	-0.02902	-0.0244539	-0.0101466	-0.0523634	-0.0198875	-0.020356	-0.0652034	-0.0412546	-0.0391012	-0.12144	-0.0230956	-0.0678212
[truncated: 120 more columns]
