# Supplementary material for: Cleaning the Medicago Microarray Database to Improve Gene Function Analysis
Source: Plants (Basel). 2021 Jun 18;10(6):1240. doi: 10.3390/plants10061240 (PMC8234645; doi:10.3390/plants10061240)
Supplement: Supplementary file 1 [file plants-10-01240-s001.zip › Table S17_Marzorati-bHLH-Spearman.xlsx]

## Sheet: A) bHLH Spearman Original
Table S17 A: Spearman correlation coefficient for bHLH genes using the original dataset
	Mtr.45454.1.S1_at	Mtr.33494.1.S1_at	Mtr.1566.1.S1_at	Mtr.1885.1.S1_at	Mtr.11703.1.S1_at	Mtr.38780.1.S1_at	Mtr.50163.1.S1_at	Mtr.23988.1.S1_at	Mtr.39288.1.S1_at	Mtr.45444.1.S1_at	Mtr.19560.1.S1_at	Mtr.42299.1.S1_at	Mtr.43328.1.S1_at	Mtr.9143.1.S1_at	Mtr.22479.1.S1_at	Mtr.21313.1.S1_at	Mtr.38605.1.S1_at	Mtr.5576.1.S1_s_at	Mtr.9848.1.S1_at	Mtr.24842.1.S1_at	Mtr.27377.1.S1_at	Mtr.27377.1.S1_s_at	Mtr.41865.1.S1_at	Mtr.41928.1.S1_at	Mtr.49670.1.S1_at	Mtr.27247.1.S1_at	Mtr.43615.1.S1_at	Mtr.25887.1.S1_at	Mtr.7448.1.S1_s_at	Mtr.25885.1.S1_s_at	Mtr.35725.1.S1_at	Mtr.12342.1.S1_at	Mtr.32218.1.S1_s_at	Mtr.16587.1.S1_at	Mtr.4545.1.S1_s_at	Mtr.28002.1.S1_at	Mtr.48694.1.S1_at	Mtr.37926.1.S1_at	Mtr.8894.1.S1_at	Mtr.44201.1.S1_at	Mtr.51379.1.S1_at	Mtr.22854.1.S1_at	Mtr.33275.1.S1_s_at	Mtr.15712.1.S1_at	Mtr.15713.1.S1_at	Mtr.9990.1.S1_at	Mtr.12429.1.S1_at	Mtr.5024.1.S1_at	Mtr.43459.1.S1_at
Mtr.45454.1.S1_at	1	0.508056	0.219544	0.18446	-0.01878	0.100799	-0.135651	0.294625	0.113389	0.0407805	0.303285	-0.0235908	0.42252	0.139197	0.483791	0.333552	-0.0879248	-0.150474	-0.136895	-0.0753162	0.500547	0.446628	0.380757	0.510812	0.384398	0.058981	0.0166179	-0.162468	-0.187783	-0.155402	-0.190011	-0.161313	-0.0764149	-0.209424	-0.200861	0.272525	0.394868	-0.237476	-0.207829	0.570607	-0.189975	-0.0447156	-0.0454317	0.258631	0.231053	0.209329	0.0661749	-0.0802031	-0.121787
Mtr.33494.1.S1_at	0.508056	1	0.0352929	0.0286585	-0.0674514	0.0597535	-0.21569	0.294546	0.231661	-0.0309583	0.342881	0.0938536	0.451081	0.0745953	0.478328	0.209449	-0.152279	-0.231201	-0.203204	-0.215031	0.536639	0.46169	0.378915	0.506786	0.240747	-0.0780485	-0.128723	-0.173084	-0.169937	-0.182522	-0.230853	-0.165252	-0.136007	-0.231318	-0.236182	0.294776	0.484049	-0.347318	-0.308799	0.560219	-0.190117	-0.0614202	-0.0549781	0.22691	0.231548	0.100962	0.0620357	-0.232377	-0.269196
Mtr.1566.1.S1_at	0.219544	0.0352929	1	0.923708	0.613062	0.421469	0.0994737	0.291141	0.148983	0.41822	0.147813	-0.240856	0.122827	0.19	0.0550718	0.506367	0.266158	0.268643	0.294696	0.331724	0.119736	0.062439	0.0815219	0.191111	0.546838	0.42965	0.435596	0.110592	0.0722747	0.151726	0.160451	0.0798177	-0.0135214	0.280242	0.290678	0.384879	0.298021	0.307838	0.309538	0.0274533	0.214228	0.399519	0.356092	0.0138478	0.0814371	0.44085	0.241234	0.24677	0.345404
Mtr.1885.1.S1_at	0.18446	0.0286585	0.923708	1	0.634698	0.311153	0.149647	0.225621	0.215453	0.41552	0.154496	-0.198898	0.158732	0.115109	-0.00690546	0.458752	0.179165	0.215775	0.262258	0.376713	0.0431793	-0.0413416	-0.00917161	0.17359	0.528748	0.402292	0.439618	0.203684	0.130225	0.226863	0.240373	0.138981	-0.0902943	0.350868	0.341472	0.271305	0.275403	0.39209	0.422582	0.0250898	0.314834	0.412725	0.309817	-0.00438325	0.0730593	0.340228	0.290603	0.27955	0.389173
Mtr.11703.1.S1_at	-0.01878	-0.0674514	0.613062	0.634698	1	0.407858	0.422299	0.320377	0.216904	0.44175	0.140111	0.0361692	0.0744729	0.069937	-0.162668	0.389525	0.197452	0.289278	0.363067	0.460303	0.00907529	-0.099426	-0.100065	0.166143	0.465616	0.545678	0.523488	0.518439	0.416453	0.377826	0.42102	0.42439	0.177497	0.563378	0.539416	0.190245	0.134295	0.507752	0.500495	-0.12886	0.498779	0.471396	0.390201	-0.0771866	0.119696	0.375825	0.250886	0.408824	0.47711
Mtr.38780.1.S1_at	0.100799	0.0597535	0.421469	0.311153	0.407858	1	0.010603	0.209621	-0.0256297	0.174471	0.0954102	-0.0151063	-0.0443946	0.238922	0.0583681	0.0269486	0.291903	0.221313	0.175506	0.100288	0.398063	0.489134	0.587304	0.204134	0.18112	0.10882	0.204491	0.0176139	-0.081282	-0.0248879	-0.0322327	-0.157352	0.0884117	0.000203096	0.0536614	0.398261	0.140452	0.065115	0.0491841	0.0695764	0.140868	0.130191	0.196563	0.2993	0.116543	0.297487	-0.122464	0.119762	0.168149
Mtr.50163.1.S1_at	-0.135651	-0.21569	0.0994737	0.149647	0.422299	0.010603	1	-0.141939	0.00445541	0.247839	-0.0397405	0.381835	-0.1444	-0.0238666	-0.22748	0.115204	0.176013	0.20361	0.321798	0.496326	-0.154698	-0.215452	-0.217399	-0.0864004	0.180314	0.467487	0.466198	0.796537	0.712813	0.711344	0.745487	0.669715	0.420273	0.652849	0.623693	-0.0955504	-0.197379	0.72443	0.708605	-0.191429	0.626444	0.301116	0.266196	-0.215886	0.0417676	0.233174	0.34525	0.753988	0.547468
Mtr.23988.1.S1_at	0.294625	0.294546	0.291141	0.225621	0.320377	0.209621	-0.141939	1	0.30227	0.301273	0.21694	-0.132921	0.291641	0.0571001	0.270909	0.284356	0.107497	0.123986	0.117863	0.0715397	0.190927	0.154719	0.103056	0.187131	0.157127	0.19572	0.117854	-0.0794024	-0.0692949	-0.0671428	-0.0615169	-0.0556977	0.0747304	0.0604638	0.0712233	0.224156	0.333467	-0.130073	-0.126749	0.262879	-0.0111247	0.238072	0.258838	0.192938	0.221155	0.19829	-0.0705553	-0.154081	-0.00875588
Mtr.39288.1.S1_at	0.113389	0.231661	0.148983	0.215453	0.216904	-0.0256297	0.00445541	0.30227	1	0.225401	0.294265	0.0999057	0.344329	0.0503197	0.13332	0.0500821	0.0594744	0.12464	0.12581	0.0701565	0.204608	0.106151	0.080364	0.234242	0.0106409	0.0984917	0.0597945	0.143779	0.106158	0.206268	0.173157	0.0473224	-0.137995	0.180813	0.136393	0.174328	0.0951454	0.0908517	0.0962857	0.217573	0.230596	0.287612	0.212074	0.130947	0.176982	-0.0487055	0.146692	-0.000459878	0.0773297
Mtr.45444.1.S1_at	0.0407805	-0.0309583	0.41822	0.41552	0.44175	0.174471	0.247839	0.301273	0.225401	1	-0.0307477	0.11835	-0.119423	0.0481034	-0.0219602	0.1643	0.374141	0.431904	0.424951	0.360317	-0.0690727	-0.0995073	-0.0952752	-0.0848213	0.171232	0.414693	0.457291	0.311249	0.297493	0.314731	0.370641	0.320914	0.353539	0.340708	0.329983	0.237009	0.0326045	0.361339	0.370262	-0.0262828	0.450419	0.774873	0.755393	0.028227	0.202223	0.300145	0.0653295	0.362764	0.348614
Mtr.19560.1.S1_at	0.303285	0.342881	0.147813	0.154496	0.140111	0.0954102	-0.0397405	0.21694	0.294265	-0.0307477	1	0.0883824	0.548566	0.120558	0.35664	0.279928	-0.15989	-0.158081	-0.172153	-0.0422307	0.389785	0.319913	0.271609	0.39131	0.264284	-0.00622353	-0.0561744	0.0153113	-0.0504596	0.0421517	-0.0384552	-0.0258922	-0.0413741	0.00272856	0.0202098	0.207071	0.362145	-0.125098	-0.139902	0.275463	-0.0632484	-0.114802	-0.12276	0.190947	0.108513	0.113462	0.21714	-0.0711535	-0.0488061
Mtr.42299.1.S1_at	-0.0235908	0.0938536	-0.240856	-0.198898	0.0361692	-0.0151063	0.381835	-0.132921	0.0999057	0.11835	0.0883824	1	0.048897	0.258086	-0.109938	0.0118217	0.174657	0.254384	0.189443	0.243289	0.132517	0.125792	0.115029	0.11991	0.0340983	0.291991	0.355304	0.567603	0.61238	0.385465	0.369189	0.587172	0.557783	0.326326	0.330159	0.249127	-0.0692631	0.240487	0.215933	0.0190852	0.374337	0.143903	0.138968	-0.138924	0.0125292	0.313421	0.355524	0.399678	0.42884
Mtr.43328.1.S1_at	0.42252	0.451081	0.122827	0.158732	0.0744729	-0.0443946	-0.1444	0.291641	0.344329	-0.119423	0.548566	0.048897	1	0.0389234	0.37187	0.264915	-0.364767	-0.320172	-0.319948	-0.164181	0.437242	0.327937	0.2768	0.511757	0.242293	-0.0730667	-0.102423	-0.0774802	-0.0705315	-0.162817	-0.229319	-0.0527513	-0.174892	0.106219	0.0983703	0.103006	0.463353	-0.20795	-0.203771	0.413698	-0.0532057	-0.194136	-0.236407	0.145834	0.0963822	0.00427474	0.386814	-0.184763	-0.000508955
Mtr.9143.1.S1_at	0.139197	0.0745953	0.19	0.115109	0.069937	0.238922	-0.0238666	0.0571001	0.0503197	0.0481034	0.120558	0.258086	0.0389234	1	0.214862	0.362618	0.454249	0.482052	0.389561	0.342256	0.301345	0.311082	0.329176	0.290673	0.446329	0.387691	0.396025	-0.0409844	0.11654	0.0553409	-0.0254224	0.174414	0.278526	-0.0282536	-0.00538717	0.493052	0.0925908	0.0706264	0.0408672	0.10523	-0.0878348	0.142397	0.152193	0.110149	0.0943298	0.505043	0.267189	0.107606	0.328903
Mtr.22479.1.S1_at	0.483791	0.478328	0.0550718	-0.00690546	-0.162668	0.0583681	-0.22748	0.270909	0.13332	-0.0219602	0.35664	-0.109938	0.37187	0.214862	1	0.280131	-0.0888277	-0.164093	-0.176008	-0.0930333	0.466403	0.44951	0.382155	0.409634	0.253016	-0.0754529	-0.118866	-0.389836	-0.335916	-0.325168	-0.355499	-0.306424	-0.159562	-0.350415	-0.342077	0.235112	0.315707	-0.375512	-0.350317	0.516412	-0.328778	-0.112858	-0.0680305	0.343168	0.238339	0.139872	-0.044478	-0.193384	-0.28042
Mtr.21313.1.S1_at	0.333552	0.209449	0.506367	0.458752	0.389525	0.0269486	0.115204	0.284356	0.0500821	0.1643	0.279928	0.0118217	0.264915	0.362618	0.280131	1	0.150693	0.187011	0.25374	0.433762	0.228231	0.110312	0.0250731	0.418338	0.624659	0.497292	0.413415	0.0372516	0.109278	0.126502	0.101741	0.283848	0.124135	0.12571	0.105619	0.336836	0.308468	0.0876862	0.0759833	0.208096	-0.0661548	0.188647	0.124505	0.0022041	0.196378	0.492957	0.373142	0.100572	0.273116
Mtr.38605.1.S1_at	-0.0879248	-0.152279	0.266158	0.179165	0.197452	0.291903	0.176013	0.107497	0.0594744	0.374141	-0.15989	0.174657	-0.364767	0.454249	-0.0888277	0.150693	1	0.894376	0.834492	0.371855	-0.122581	-0.0251922	0.00216861	-0.178588	0.125958	0.485715	0.429133	0.162858	0.320883	0.30842	0.337985	0.305659	0.505361	0.128064	0.145479	0.376564	-0.0744574	0.34258	0.31086	-0.157059	0.159552	0.424582	0.478781	-0.0101301	0.0806276	0.445648	0.0168252	0.269138	0.39113
Mtr.5576.1.S1_s_at	-0.150474	-0.231201	0.268643	0.215775	0.289278	0.221313	0.20361	0.123986	0.12464	0.431904	-0.158081	0.254384	-0.320172	0.482052	-0.164093	0.187011	0.894376	1	0.854171	0.492153	-0.139665	-0.056523	-0.0472454	-0.146415	0.161915	0.538252	0.511889	0.249656	0.39084	0.359939	0.383229	0.404039	0.551488	0.229654	0.236939	0.389037	-0.113656	0.416698	0.356002	-0.215225	0.208257	0.515385	0.542308	-0.065069	0.0618917	0.448995	0.0939946	0.30713	0.482906
Mtr.9848.1.S1_at	-0.136895	-0.203204	0.294696	0.262258	0.363067	0.175506	0.321798	0.117863	0.12581	0.424951	-0.172153	0.189443	-0.319948	0.389561	-0.176008	0.25374	0.834492	0.854171	1	0.562659	-0.22188	-0.210841	-0.178769	-0.184372	0.171847	0.574278	0.530601	0.297255	0.466869	0.469253	0.525014	0.476481	0.488126	0.298868	0.280525	0.258847	-0.0903659	0.498078	0.466339	-0.176462	0.212053	0.518351	0.507862	-0.0545891	0.140765	0.427545	0.112297	0.339426	0.463814
Mtr.24842.1.S1_at	-0.0753162	-0.215031	0.331724	0.376713	0.460303	0.100288	0.496326	0.0715397	0.0701565	0.360317	-0.0422307	0.243289	-0.164181	0.342256	-0.0930333	0.433762	0.371855	0.492153	0.562659	1	-0.145288	-0.174291	-0.132261	-0.00334028	0.338032	0.638664	0.68045	0.464074	0.499377	0.570496	0.592694	0.581068	0.43632	0.46011	0.443583	0.0607178	-0.238826	0.552187	0.527042	-0.123548	0.302276	0.511138	0.431319	-0.0178755	0.2354	0.349623	0.213893	0.553636	0.60237
Mtr.27377.1.S1_at	0.500547	0.536639	0.119736	0.0431793	0.00907529	0.398063	-0.154698	0.190927	0.204608	-0.0690727	0.389785	0.132517	0.437242	0.301345	0.466403	0.228231	-0.122581	-0.139665	-0.22188	-0.145288	1	0.905704	0.808256	0.828394	0.390854	-0.00178817	0.0243932	-0.187493	-0.279193	-0.24033	-0.312804	-0.258665	-0.144241	-0.324823	-0.301289	0.44224	0.320134	-0.34734	-0.343751	0.529555	-0.167539	-0.111024	-0.0860559	0.302903	0.17225	0.273277	0.086783	-0.0724822	-0.133755
Mtr.27377.1.S1_s_at	0.446628	0.46169	0.062439	-0.0413416	-0.099426	0.489134	-0.215452	0.154719	0.106151	-0.0995073	0.319913	0.125792	0.327937	0.311082	0.44951	0.110312	-0.0251922	-0.056523	-0.210841	-0.174291	0.905704	1	0.891996	0.720217	0.27329	-0.0718744	-0.0280857	-0.25255	-0.336473	-0.302806	-0.360876	-0.347378	-0.0834802	-0.38859	-0.351236	0.459905	0.260633	-0.396529	-0.416688	0.476484	-0.208693	-0.15324	-0.0876457	0.362554	0.118098	0.247623	-0.0300062	-0.114029	-0.165872
Mtr.41865.1.S1_at	0.380757	0.378915	0.0815219	-0.00917161	-0.100065	0.587304	-0.217399	0.103056	0.080364	-0.0952752	0.271609	0.115029	0.2768	0.329176	0.382155	0.0250731	0.00216861	-0.0472454	-0.178769	-0.132261	0.808256	0.891996	1	0.598979	0.210679	-0.0810052	0.00523749	-0.225802	-0.332673	-0.26218	-0.335376	-0.369296	-0.111715	-0.353451	-0.311965	0.423316	0.2116	-0.33135	-0.346958	0.418616	-0.157297	-0.139652	-0.0867845	0.423963	0.157861	0.201158	-0.0725698	-0.10307	-0.0961903
Mtr.41928.1.S1_at	0.510812	0.506786	0.191111	0.17359	0.166143	0.204134	-0.0864004	0.187131	0.234242	-0.0848213	0.39131	0.11991	0.511757	0.290673	0.409634	0.418338	-0.178588	-0.146415	-0.184372	-0.00334028	0.828394	0.720217	0.598979	1	0.554993	0.169048	0.143326	-0.0835661	-0.154041	-0.130814	-0.186524	-0.11263	-0.176228	-0.19352	-0.20729	0.356153	0.319116	-0.224893	-0.212242	0.553807	-0.170502	-0.0847201	-0.137377	0.217237	0.188452	0.294453	0.217565	-0.0331518	-0.0346222
Mtr.49670.1.S1_at	0.384398	0.240747	0.546838	0.528748	0.465616	0.18112	0.180314	0.157127	0.0106409	0.171232	0.264284	0.0340983	0.242293	0.446329	0.253016	0.624659	0.125958	0.161915	0.171847	0.338032	0.390854	0.27329	0.210679	0.554993	1	0.493442	0.431855	0.169567	0.134071	0.148807	0.0959318	0.188765	0.0207787	0.105694	0.101118	0.431007	0.333473	0.151644	0.142399	0.246426	0.0650562	0.194939	0.127984	-0.0260116	0.131578	0.58208	0.305803	0.249102	0.226669
Mtr.27247.1.S1_at	0.058981	-0.0780485	0.42965	0.402292	0.545678	0.10882	0.467487	0.19572	0.0984917	0.414693	-0.00622353	0.291991	-0.0730667	0.387691	-0.0754529	0.497292	0.485715	0.538252	0.574278	0.638664	-0.00178817	-0.0718744	-0.0810052	0.169048	0.493442	1	0.858289	0.503382	0.579776	0.506217	0.529315	0.57659	0.480797	0.491553	0.470839	0.353723	-0.0515611	0.513763	0.486586	-0.105347	0.368647	0.521339	0.482491	-0.118574	0.157652	0.678311	0.383999	0.521955	0.65448
Mtr.43615.1.S1_at	0.0166179	-0.128723	0.435596	0.439618	0.523488	0.204491	0.466198	0.117854	0.0597945	0.457291	-0.0561744	0.355304	-0.102423	0.396025	-0.118866	0.413415	0.429133	0.511889	0.530601	0.68045	0.0243932	-0.0280857	0.00523749	0.143326	0.431855	0.858289	1	0.509464	0.591494	0.458249	0.502845	0.586455	0.500609	0.455828	0.44725	0.373381	-0.133511	0.54896	0.540618	-0.12863	0.474891	0.544543	0.501569	-0.10057	0.131943	0.680108	0.413785	0.586556	0.764157
Mtr.25887.1.S1_at	-0.162468	-0.173084	0.110592	0.203684	0.518439	0.0176139	0.796537	-0.0794024	0.143779	0.311249	0.0153113	0.567603	-0.0774802	-0.0409844	-0.389836	0.0372516	0.162858	0.249656	0.297255	0.464074	-0.187493	-0.25255	-0.225802	-0.0835661	0.169567	0.503382	0.509464	1	0.867942	0.773619	0.80162	0.749305	0.474457	0.776627	0.737253	-0.0209406	-0.134814	0.703798	0.684631	-0.239814	0.746604	0.355441	0.292538	-0.269976	-0.00319505	0.258078	0.374581	0.705329	0.59542
Mtr.7448.1.S1_s_at	-0.187783	-0.169937	0.0722747	0.130225	0.416453	-0.081282	0.712813	-0.0692949	0.106158	0.297493	-0.0504596	0.61238	-0.0705315	0.11654	-0.335916	0.109278	0.320883	0.39084	0.466869	0.499377	-0.279193	-0.336473	-0.332673	-0.154041	0.134071	0.579776	0.591494	0.867942	1	0.708213	0.751392	0.842036	0.619474	0.749215	0.725364	0.0470082	-0.121152	0.700401	0.674137	-0.24393	0.652442	0.362278	0.330653	-0.331992	-0.0199998	0.358186	0.449852	0.621984	0.660677
Mtr.25885.1.S1_s_at	-0.155402	-0.182522	0.151726	0.226863	0.377826	-0.0248879	0.711344	-0.0671428	0.206268	0.314731	0.0421517	0.385465	-0.162817	0.0553409	-0.325168	0.126502	0.30842	0.359939	0.469253	0.570496	-0.24033	-0.302806	-0.26218	-0.130814	0.148807	0.506217	0.458249	0.773619	0.708213	1	0.93835	0.644058	0.414204	0.612781	0.575108	-0.0803543	-0.161665	0.697991	0.690046	-0.173491	0.504109	0.421853	0.350205	-0.160577	0.105331	0.175994	0.254548	0.629834	0.499133
Mtr.35725.1.S1_at	-0.190011	-0.230853	0.160451	0.240373	0.42102	-0.0322327	0.745487	-0.0615169	0.173157	0.370641	-0.0384552	0.369189	-0.229319	-0.0254224	-0.355499	0.101741	0.337985	0.383229	0.525014	0.592694	-0.312804	-0.360876	-0.335376	-0.186524	0.0959318	0.529315	0.502845	0.80162	0.751392	0.93835	1	0.684114	0.461701	0.63845	0.589649	-0.13647	-0.197526	0.725504	0.714555	-0.200201	0.549458	0.465805	0.392922	-0.169354	0.0830375	0.170202	0.230504	0.662318	0.53907
Mtr.12342.1.S1_at	-0.161313	-0.165252	0.0798177	0.138981	0.42439	-0.157352	0.669715	-0.0556977	0.0473224	0.320914	-0.0258922	0.587172	-0.0527513	0.174414	-0.306424	0.283848	0.305659	0.404039	0.476481	0.581068	-0.258665	-0.347378	-0.369296	-0.11263	0.188765	0.57659	0.586455	0.749305	0.842036	0.644058	0.684114	1	0.736357	0.700739	0.682019	0.0254523	-0.110266	0.65434	0.629154	-0.225682	0.547749	0.417	0.368972	-0.313096	0.0406009	0.316997	0.532123	0.612671	0.6761
Mtr.32218.1.S1_s_at	-0.0764149	-0.136007	-0.0135214	-0.0902943	0.177497	0.0884117	0.420273	0.0747304	-0.137995	0.353539	-0.0413741	0.557783	-0.174892	0.278526	-0.159562	0.124135	0.505361	0.551488	0.488126	0.43632	-0.144241	-0.0834802	-0.111715	-0.176228	0.0207787	0.480797	0.500609	0.474457	0.619474	0.414204	0.461701	0.736357	1	0.416855	0.455804	0.188731	-0.13821	0.407415	0.341993	-0.190323	0.309951	0.373664	0.469402	-0.127898	0.0494537	0.399044	0.289229	0.479835	0.557653
Mtr.16587.1.S1_at	-0.209424	-0.231318	0.280242	0.350868	0.563378	0.000203096	0.652849	0.0604638	0.180813	0.340708	0.00272856	0.326326	0.106219	-0.0282536	-0.350415	0.12571	0.128064	0.229654	0.298868	0.46011	-0.324823	-0.38859	-0.353451	-0.19352	0.105694	0.491553	0.455828	0.776627	0.749215	0.612781	0.63845	0.700739	0.416855	1	0.964564	-0.0336343	-0.0843676	0.696604	0.680088	-0.292072	0.675668	0.419945	0.362513	-0.213532	0.0350671	0.20667	0.482585	0.55955	0.608248
Mtr.4545.1.S1_s_at	-0.200861	-0.236182	0.290678	0.341472	0.539416	0.0536614	0.623693	0.0712233	0.136393	0.329983	0.0202098	0.330159	0.0983703	-0.00538717	-0.342077	0.105619	0.145479	0.236939	0.280525	0.443583	-0.301289	-0.351236	-0.311965	-0.20729	0.101118	0.470839	0.44725	0.737253	0.725364	0.575108	0.589649	0.682019	0.455804	0.964564	1	0.00858225	-0.0598266	0.670221	0.646782	-0.303304	0.652321	0.390354	0.36182	-0.209416	0.00650756	0.233198	0.479887	0.547459	0.60103
Mtr.28002.1.S1_at	0.272525	0.294776	0.384879	0.271305	0.190245	0.398261	-0.0955504	0.224156	0.174328	0.237009	0.207071	0.249127	0.103006	0.493052	0.235112	0.336836	0.376564	0.389037	0.258847	0.0607178	0.44224	0.459905	0.423316	0.356153	0.431007	0.353723	0.373381	-0.0209406	0.0470082	-0.0803543	-0.13647	0.0254523	0.188731	-0.0336343	0.00858225	1	0.309048	-0.0877776	-0.110877	0.149527	0.0619496	0.23481	0.284632	0.0126691	0.0338083	0.660857	0.224304	0.00508886	0.161386
Mtr.48694.1.S1_at	0.394868	0.484049	0.298021	0.275403	0.134295	0.140452	-0.197379	0.333467	0.0951454	0.0326045	0.362145	-0.0692631	0.463353	0.0925908	0.315707	0.308468	-0.0744574	-0.113656	-0.0903659	-0.238826	0.320134	0.260633	0.2116	0.319116	0.333473	-0.0515611	-0.133511	-0.134814	-0.121152	-0.161665	-0.197526	-0.110266	-0.13821	-0.0843676	-0.0598266	0.309048	1	-0.247274	-0.229848	0.345696	-0.136708	-0.0831599	-0.0969344	0.102472	0.0535268	0.147289	0.13405	-0.270291	-0.188633
Mtr.37926.1.S1_at	-0.237476	-0.347318	0.307838	0.39209	0.507752	0.065115	0.72443	-0.130073	0.0908517	0.361339	-0.125098	0.240487	-0.20795	0.0706264	-0.375512	0.0876862	0.34258	0.416698	0.498078	0.552187	-0.34734	-0.396529	-0.33135	-0.224893	0.151644	0.513763	0.54896	0.703798	0.700401	0.697991	0.725504	0.65434	0.407415	0.696604	0.670221	-0.0877776	-0.247274	1	0.959627	-0.319476	0.595555	0.461775	0.39847	-0.200272	0.0244566	0.202541	0.34076	0.72837	0.688748
Mtr.8894.1.S1_at	-0.207829	-0.308799	0.309538	0.422582	0.500495	0.0491841	0.708605	-0.126749	0.0962857	0.370262	-0.139902	0.215933	-0.203771	0.0408672	-0.350317	0.0759833	0.31086	0.356002	0.466339	0.527042	-0.343751	-0.416688	-0.346958	-0.212242	0.142399	0.486586	0.540618	0.684631	0.674137	0.690046	0.714555	0.629154	0.341993	0.680088	0.646782	-0.110877	-0.229848	0.959627	1	-0.281704	0.610192	0.472857	0.390058	-0.174187	0.063867	0.173951	0.328279	0.706492	0.657087
Mtr.44201.1.S1_at	0.570607	0.560219	0.0274533	0.0250898	-0.12886	0.0695764	-0.191429	0.262879	0.217573	-0.0262828	0.275463	0.0190852	0.413698	0.10523	0.516412	0.208096	-0.157059	-0.215225	-0.176462	-0.123548	0.529555	0.476484	0.418616	0.553807	0.246426	-0.105347	-0.12863	-0.239814	-0.24393	-0.173491	-0.200201	-0.225682	-0.190323	-0.292072	-0.303304	0.149527	0.345696	-0.319476	-0.281704	1	-0.261517	-0.087658	-0.105374	0.327557	0.277831	0.0292451	-0.0303631	-0.183036	-0.25517
Mtr.51379.1.S1_at	-0.189975	-0.190117	0.214228	0.314834	0.498779	0.140868	0.626444	-0.0111247	0.230596	0.450419	-0.0632484	0.374337	-0.0532057	-0.0878348	-0.328778	-0.0661548	0.159552	0.208257	0.212053	0.302276	-0.167539	-0.208693	-0.157297	-0.170502	0.0650562	0.368647	0.474891	0.746604	0.652442	0.504109	0.549458	0.547749	0.309951	0.675668	0.652321	0.0619496	-0.136708	0.595555	0.610192	-0.261517	1	0.432081	0.39681	-0.166459	0.00579166	0.212261	0.331343	0.601478	0.564395
Mtr.22854.1.S1_at	-0.0447156	-0.0614202	0.399519	0.412725	0.471396	0.130191	0.301116	0.238072	0.287612	0.774873	-0.114802	0.143903	-0.194136	0.142397	-0.112858	0.188647	0.424582	0.515385	0.518351	0.511138	-0.111024	-0.15324	-0.139652	-0.0847201	0.194939	0.521339	0.544543	0.355441	0.362278	0.421853	0.465805	0.417	0.373664	0.419945	0.390354	0.23481	-0.0831599	0.461775	0.472857	-0.087658	0.432081	1	0.913343	0.0209392	0.248514	0.293244	0.073395	0.39899	0.388163
Mtr.33275.1.S1_s_at	-0.0454317	-0.0549781	0.356092	0.309817	0.390201	0.196563	0.266196	0.258838	0.212074	0.755393	-0.12276	0.138968	-0.236407	0.152193	-0.0680305	0.124505	0.478781	0.542308	0.507862	0.431319	-0.0860559	-0.0876457	-0.0867845	-0.137377	0.127984	0.482491	0.501569	0.292538	0.330653	0.350205	0.392922	0.368972	0.469402	0.362513	0.36182	0.284632	-0.0969344	0.39847	0.390058	-0.105374	0.39681	0.913343	1	0.0297613	0.230532	0.329118	0.0313513	0.376489	0.346851
Mtr.15712.1.S1_at	0.258631	0.22691	0.0138478	-0.00438325	-0.0771866	0.2993	-0.215886	0.192938	0.130947	0.028227	0.190947	-0.138924	0.145834	0.110149	0.343168	0.0022041	-0.0101301	-0.065069	-0.0545891	-0.0178755	0.302903	0.362554	0.423963	0.217237	-0.0260116	-0.118574	-0.10057	-0.269976	-0.331992	-0.160577	-0.169354	-0.313096	-0.127898	-0.213532	-0.209416	0.0126691	0.102472	-0.200272	-0.174187	0.327557	-0.166459	0.0209392	0.0297613	1	0.333196	-0.125087	-0.171904	-0.135956	-0.159055
Mtr.15713.1.S1_at	0.231053	0.231548	0.0814371	0.0730593	0.119696	0.116543	0.0417676	0.221155	0.176982	0.202223	0.108513	0.0125292	0.0963822	0.0943298	0.238339	0.196378	0.0806276	0.0618917	0.140765	0.2354	0.17225	0.118098	0.157861	0.188452	0.131578	0.157652	0.131943	-0.00319505	-0.0199998	0.105331	0.0830375	0.0406009	0.0494537	0.0350671	0.00650756	0.0338083	0.0535268	0.0244566	0.063867	0.277831	0.00579166	0.248514	0.230532	0.333196	1	0.0590699	-0.0371972	0.0726331	0.00400612
Mtr.9990.1.S1_at	0.209329	0.100962	0.44085	0.340228	0.375825	0.297487	0.233174	0.19829	-0.0487055	0.300145	0.113462	0.313421	0.00427474	0.505043	0.139872	0.492957	0.445648	0.448995	0.427545	0.349623	0.273277	0.247623	0.201158	0.294453	0.58208	0.678311	0.680108	0.258078	0.358186	0.175994	0.170202	0.316997	0.399044	0.20667	0.233198	0.660857	0.147289	0.202541	0.173951	0.0292451	0.212261	0.293244	0.329118	-0.125087	0.0590699	1	0.352501	0.330605	0.429667
Mtr.12429.1.S1_at	0.0661749	0.0620357	0.241234	0.290603	0.250886	-0.122464	0.34525	-0.0705553	0.146692	0.0653295	0.21714	0.355524	0.386814	0.267189	-0.044478	0.373142	0.0168252	0.0939946	0.112297	0.213893	0.086783	-0.0300062	-0.0725698	0.217565	0.305803	0.383999	0.413785	0.374581	0.449852	0.254548	0.230504	0.532123	0.289229	0.482585	0.479887	0.224304	0.13405	0.34076	0.328279	-0.0303631	0.331343	0.073395	0.0313513	-0.171904	-0.0371972	0.352501	1	0.341057	0.545356
Mtr.5024.1.S1_at	-0.0802031	-0.232377	0.24677	0.27955	0.408824	0.119762	0.753988	-0.154081	-0.000459878	0.362764	-0.0711535	0.399678	-0.184763	0.107606	-0.193384	0.100572	0.269138	0.30713	0.339426	0.553636	-0.0724822	-0.114029	-0.10307	-0.0331518	0.249102	0.521955	0.586556	0.705329	0.621984	0.629834	0.662318	0.612671	0.479835	0.55955	0.547459	0.00508886	-0.270291	0.72837	0.706492	-0.183036	0.601478	0.39899	0.376489	-0.135956	0.0726331	0.330605	0.341057	1	0.679291
Mtr.43459.1.S1_at	-0.121787	-0.269196	0.345404	0.389173	0.47711	0.168149	0.547468	-0.00875588	0.0773297	0.348614	-0.0488061	0.42884	-0.000508955	0.328903	-0.28042	0.273116	0.39113	0.482906	0.463814	0.60237	-0.133755	-0.165872	-0.0961903	-0.0346222	0.226669	0.65448	0.764157	0.59542	0.660677	0.499133	0.53907	0.6761	0.557653	0.608248	0.60103	0.161386	-0.188633	0.688748	0.657087	-0.25517	0.564395	0.388163	0.346851	-0.159055	0.00400612	0.429667	0.545356	0.679291	1
Mtr.13161.1.S1_at	-0.18361	-0.0779892	-0.166863	-0.151168	0.00360521	-0.128402	0.350042	-0.0128768	0.198768	0.301949	-0.117362	0.581029	-0.184545	0.211974	-0.167947	-0.0952188	0.389374	0.481988	0.382701	0.248355	-0.157888	-0.130794	-0.143743	-0.195632	-0.122085	0.312503	0.334678	0.447931	0.551078	0.383415	0.380832	0.493548	0.516871	0.362228	0.372639	0.208885	-0.116937	0.343456	0.314091	-0.158835	0.416793	0.351024	0.371903	-0.14074	0.0238525	0.220133	0.249355	0.325942	0.33072
Mtr.41038.1.S1_at	0.131493	0.2257	0.30305	0.261885	0.151064	0.454593	0.0175187	0.107177	0.214374	0.045073	0.371509	0.236419	0.339667	0.135156	0.0851034	-0.0771634	-0.0040839	0.0130315	-0.152875	-0.197258	0.384302	0.416599	0.444785	0.24713	0.134931	-0.0195828	0.0703286	0.167166	0.0975693	0.0275773	-0.0430667	-0.0698883	0.035952	0.165961	0.223973	0.461152	0.320569	0.0448185	0.0183911	0.0818718	0.224958	-0.00586531	0.0324114	0.0395663	-0.0892734	0.194119	0.254517	0.0999756	0.15479
Mtr.38819.1.S1_s_at	0.0554981	-0.0799004	0.392269	0.297046	0.318641	0.427474	0.0636209	0.162238	0.218417	0.225631	0.0926021	0.128685	0.0264766	0.64154	0.0860642	0.295885	0.518537	0.56594	0.48087	0.376257	0.223555	0.253059	0.310781	0.174498	0.347509	0.488536	0.505258	0.088357	0.183043	0.0985935	0.0469988	0.152798	0.241406	0.205302	0.231739	0.560272	0.0131291	0.196726	0.158116	-0.0739568	0.147956	0.339286	0.365587	0.106523	0.10955	0.549578	0.271398	0.161348	0.380927
Mtr.3451.1.S1_s_at	0.119205	0.130189	-0.0903206	-0.0958977	0.123115	0.0612767	0.14556	0.338163	0.145931	0.242219	0.118853	0.287401	0.0624122	0.0891859	0.0928842	-0.00568751	0.234568	0.264958	0.274095	0.247659	-0.0398873	-0.0323473	-0.0291703	-0.0394039	-0.0471442	0.280843	0.283239	0.281675	0.356409	0.316095	0.354288	0.287962	0.461124	0.190466	0.189509	0.0388455	0.0336359	0.111711	0.100416	0.152429	0.133264	0.210893	0.259978	0.125723	0.203841	0.139585	-0.0010461	0.148133	0.228503
Mtr.3879.1.S1_at	0.104082	0.114558	-0.127037	-0.0776561	0.139564	-0.0961771	0.28716	0.246475	0.128575	0.206142	0.147543	0.420447	0.173454	-0.0492396	0.00844452	0.0191577	0.138562	0.174748	0.211887	0.228505	-0.114635	-0.157358	-0.16565	-0.0814697	-0.0671487	0.275901	0.260476	0.422922	0.499125	0.386774	0.425154	0.468894	0.504295	0.365753	0.359324	-0.0325004	0.064251	0.205823	0.197937	0.0994452	0.267021	0.162786	0.18738	-0.0391581	0.155678	0.0833209	0.159783	0.239493	0.28907
Mtr.35493.1.S1_at	0.279764	0.175126	0.299467	0.25249	0.230189	0.170986	0.015707	0.419711	0.372648	0.268394	0.252108	-0.123469	0.237769	-0.0122585	0.254522	0.215724	0.0978813	0.0906162	0.141387	0.165338	0.157346	0.125138	0.117961	0.174668	0.124184	0.155431	0.0940824	-0.00929916	-0.0326474	0.14044	0.143732	-0.0811639	0.00785512	0.0694148	0.0690262	0.100482	0.159986	0.0285105	0.0200099	0.267823	0.00758049	0.230229	0.231389	0.247346	0.267944	0.104242	-0.0611484	0.0281643	0.0295594
Mtr.12441.1.S1_at	-0.122838	-0.0299986	-0.0518412	0.00535983	0.189652	-0.185169	0.500055	-0.0659749	0.128151	0.322481	-0.0105634	0.686019	0.0568762	0.212357	-0.24728	0.173436	0.251242	0.363696	0.349893	0.374528	-0.127942	-0.203012	-0.231702	-0.0630117	0.0557525	0.45223	0.502548	0.594752	0.708516	0.508981	0.519776	0.810891	0.658846	0.540238	0.537639	0.158518	-0.0713029	0.479369	0.469341	-0.152777	0.469883	0.391695	0.356709	-0.264423	0.0261141	0.289057	0.583511	0.501735	0.634101
Mtr.43204.1.S1_at	-0.108225	-0.0348957	-0.0899791	-0.0992249	0.0443245	-0.0843461	0.356578	-0.0268673	0.0197169	0.323413	-0.0630104	0.678571	-0.0263319	0.310848	-0.179884	0.10567	0.395469	0.501202	0.385348	0.309508	-0.0814643	-0.061202	-0.0979013	-0.109107	0.00177334	0.402337	0.444622	0.442349	0.593159	0.380142	0.386905	0.683481	0.777703	0.39277	0.417191	0.272273	-0.0809659	0.343245	0.303151	-0.158152	0.342456	0.363697	0.406719	-0.196984	-0.0116438	0.334502	0.453	0.414106	0.573521
Mtr.13973.1.S1_s_at	0.387241	0.342743	0.284732	0.24104	0.102878	0.161791	-0.0326807	0.059364	-0.073898	0.127346	0.176918	0.36003	0.268261	0.559627	0.31005	0.456207	0.244329	0.268226	0.200741	0.189032	0.424567	0.37423	0.331774	0.477723	0.637304	0.408474	0.445446	0.0444431	0.184347	-0.0153704	-0.0596012	0.188513	0.237307	-0.0403656	-0.00283513	0.582946	0.363198	-0.0488172	-0.0552206	0.285217	-0.0462893	0.0937461	0.089762	-0.0186518	0.0838282	0.644028	0.352484	0.138623	0.268044
Mtr.17802.1.S1_at	0.381341	0.344222	0.245731	0.238135	0.0909329	0.126221	-0.0435579	0.041477	-0.028838	0.118259	0.202215	0.393974	0.294109	0.534697	0.289962	0.43547	0.205889	0.248722	0.176934	0.208846	0.426472	0.371687	0.330966	0.490581	0.615607	0.397268	0.447897	0.068977	0.179798	0.0122532	-0.0324497	0.196672	0.202117	-0.0543243	-0.0356391	0.518212	0.335155	-0.0635415	-0.0639596	0.295453	-0.0308739	0.0860257	0.0547711	0.0202183	0.0927835	0.58378	0.355855	0.141419	0.282956
Mtr.10993.1.S1_at	-0.111396	-0.130207	0.503743	0.540845	0.713447	0.205854	0.405129	0.318431	0.213544	0.498414	-0.0106078	-0.0223399	-0.114807	0.131279	-0.198326	0.379339	0.32553	0.429286	0.544225	0.654455	-0.192435	-0.284817	-0.261434	-0.088451	0.274285	0.547753	0.534146	0.40802	0.412595	0.462901	0.501226	0.476856	0.279538	0.546403	0.521013	0.0512798	-0.0349376	0.612783	0.606518	-0.19295	0.393768	0.648012	0.57367	-0.015996	0.223555	0.204409	0.162758	0.375205	0.470156
Mtr.44005.1.S1_at	-0.0116333	-0.0793371	0.26042	0.291722	0.424369	0.0958151	0.265316	0.194515	0.143406	0.281426	0.026711	0.168804	-0.188618	0.396133	-0.0359151	0.452103	0.47167	0.559516	0.635245	0.757464	-0.143991	-0.194889	-0.159654	-0.00998412	0.334925	0.524371	0.489718	0.276584	0.333247	0.457127	0.447985	0.458485	0.339544	0.288496	0.26919	0.139111	-0.094162	0.41673	0.394093	-0.0244091	0.0801607	0.455843	0.379211	0.0272037	0.301132	0.289332	0.0742195	0.291517	0.38476
Mtr.11882.1.S1_at	0.373596	0.281712	0.545737	0.496887	0.553099	0.32184	0.140949	0.379108	0.105272	0.173591	0.402478	-0.0720071	0.394541	0.180933	0.232741	0.580132	-0.00253469	0.00256435	0.0334333	0.196495	0.431205	0.340744	0.264974	0.529923	0.64579	0.386904	0.300962	0.171979	0.0597618	0.068739	0.052343	0.0543858	-0.0316311	0.178131	0.16044	0.299422	0.376387	0.0416816	0.0317376	0.250693	0.103623	0.136039	0.119339	0.067773	0.152395	0.445003	0.190928	0.137171	0.133026
Mtr.39090.1.S1_at	0.554159	0.555829	0.0182315	-0.0433252	-0.0969317	0.278934	-0.186921	0.141054	0.0945096	-0.028139	0.369109	0.251974	0.246687	0.365711	0.497844	0.214819	0.0719939	0.0232601	-0.0813643	-0.0965408	0.666833	0.66656	0.608285	0.544757	0.392359	0.0385421	0.0208742	-0.135824	-0.185862	-0.197086	-0.284042	-0.171793	0.0128473	-0.355636	-0.329468	0.524502	0.292908	-0.330333	-0.347612	0.473623	-0.168504	-0.102223	-0.0570438	0.277866	0.185362	0.341731	0.00891145	-0.0772744	-0.169468
Mtr.11697.1.S1_at	0.0330235	-0.160923	0.458215	0.444005	0.574255	0.240565	0.533208	0.174289	0.139728	0.528391	-0.0556421	0.00420389	-0.193071	0.0989714	0.0494622	0.249598	0.261153	0.301314	0.369294	0.514871	0.0423798	-0.0161643	-0.0308586	0.0903787	0.383716	0.494418	0.489602	0.386451	0.278017	0.371842	0.425339	0.280325	0.178661	0.3729	0.340202	0.100982	-0.14125	0.499066	0.499715	-0.0378485	0.415903	0.574285	0.519875	0.0411079	0.23482	0.292539	0.0814536	0.585373	0.384206
Mtr.42097.1.S1_at	0.559453	0.574256	-0.0436741	-0.0667239	-0.184266	0.159576	-0.241487	0.166344	0.100896	-0.197479	0.407135	0.289039	0.522834	0.360151	0.534547	0.2162	-0.136794	-0.177522	-0.219239	-0.0705215	0.6638	0.6481	0.604431	0.617279	0.34982	0.0112497	-0.00169127	-0.162619	-0.149055	-0.186771	-0.275671	-0.167769	-0.0397088	-0.24034	-0.212108	0.36917	0.37417	-0.41248	-0.410784	0.56496	-0.261298	-0.247146	-0.22848	0.30517	0.182225	0.26585	0.152385	-0.155533	-0.131646
Mtr.9503.1.S1_at	0.584263	0.601763	-0.0399218	-0.0860054	-0.245516	0.19358	-0.293291	0.194871	0.0655666	-0.167003	0.384156	0.192519	0.457126	0.291498	0.538002	0.161801	-0.0558448	-0.152099	-0.192982	-0.157737	0.639012	0.655001	0.625901	0.566141	0.265436	-0.0431432	-0.0578554	-0.242143	-0.218599	-0.213974	-0.282531	-0.250525	-0.0274994	-0.335538	-0.304658	0.339862	0.388944	-0.45499	-0.441351	0.604638	-0.296062	-0.231556	-0.186035	0.346231	0.206878	0.223793	0.0101828	-0.220897	-0.204231
Mtr.41283.1.S1_at	0.558606	0.593236	-0.0561603	-0.0950833	-0.137149	0.135029	-0.277488	0.333737	0.130629	-0.0324131	0.428618	0.232432	0.497352	0.212595	0.523007	0.196651	-0.0564862	-0.0878688	-0.148268	-0.117821	0.575666	0.553902	0.486123	0.514281	0.243976	-0.0139338	-0.028821	-0.163386	-0.134524	-0.193283	-0.241728	-0.124594	0.0911463	-0.273799	-0.245664	0.338519	0.409544	-0.412789	-0.419282	0.561923	-0.262511	-0.171637	-0.1278	0.258888	0.219492	0.206522	0.0127062	-0.190927	-0.153301
Mtr.47758.1.S1_at	0.552073	0.461922	0.471364	0.447279	0.247487	0.187331	-0.0843323	0.246446	0.154973	0.0542196	0.473172	0.00245613	0.557979	0.238459	0.405251	0.548283	-0.116494	-0.121308	-0.138897	0.0369334	0.548571	0.443571	0.371875	0.629275	0.646489	0.228723	0.192633	-0.0402445	-0.0825436	-0.0947891	-0.148524	-0.0469563	-0.120687	-0.0416571	-0.0305322	0.455694	0.495081	-0.184987	-0.175466	0.443378	0.0111354	-0.0626274	-0.0825598	0.107729	0.0830378	0.43285	0.328195	-0.0269853	0.0459902
Mtr.38381.1.S1_at	0.179708	0.297391	-0.208348	-0.179229	-0.10478	0.00705674	-0.0613756	0.0616857	0.243903	0.0808763	0.0235994	0.600427	0.110635	0.314862	0.168469	0.0609846	0.209125	0.287446	0.196277	0.174347	0.283532	0.290739	0.257597	0.266037	0.0495254	0.109578	0.132551	0.067948	0.159897	0.0327796	-0.00228227	0.225726	0.294308	-0.0954875	-0.0865316	0.309984	0.0525083	-0.0998471	-0.124508	0.287606	-0.00155859	0.140563	0.125291	0.0899223	0.120567	0.170578	0.0988517	0.0436894	0.099445
Mtr.7025.1.S1_at	0.10607	0.105279	0.0298428	0.0490143	0.0505754	0.185997	0.0320799	0.00405686	0.126845	0.0841923	-0.118254	0.419167	-0.0117073	0.279008	0.00800369	0.056699	0.39763	0.38978	0.342029	0.281735	0.164814	0.22101	0.25713	0.19311	0.059334	0.24886	0.266833	0.156345	0.236097	0.132386	0.142127	0.235417	0.295414	0.00686157	0.0222993	0.203182	-0.063916	0.0784638	0.0655767	0.142626	0.110773	0.153631	0.149991	0.0935941	0.0722316	0.204581	0.0690951	0.178406	0.256584
Mtr.50973.1.S1_at	-0.159397	-0.300399	0.250083	0.283288	0.450255	0.0851443	0.772113	-0.0809293	0.0678021	0.40301	-0.103456	0.360834	-0.252124	0.101649	-0.244651	0.0978019	0.430654	0.442287	0.506289	0.539597	-0.277141	-0.303652	-0.268427	-0.210531	0.171951	0.537366	0.565227	0.712859	0.706254	0.692938	0.722306	0.667876	0.529358	0.630523	0.615299	0.0442024	-0.244526	0.818056	0.790794	-0.267571	0.616978	0.449421	0.428143	-0.248761	0.0328761	0.3218	0.294361	0.808252	0.700088
Mtr.38245.1.S1_at	-0.120492	-0.0637193	0.292435	0.3836	0.362573	0.233057	0.36042	0.0407343	0.47891	0.274905	0.0130722	0.337963	0.1174	-0.0543371	-0.25995	-0.131192	0.180141	0.246561	0.205329	0.0993159	-0.0263099	-0.0407606	0.011893	-0.0247264	-0.0192251	0.197476	0.255997	0.50751	0.43028	0.393406	0.400721	0.247609	0.0879128	0.486693	0.465725	0.155478	0.0149693	0.478268	0.464769	-0.123685	0.597349	0.285623	0.223622	-0.0976377	-0.0888249	0.0826581	0.250146	0.385968	0.460493
Mtr.9397.1.S1_at	-0.113896	-0.196618	0.557971	0.609436	0.717558	0.209526	0.540849	0.18214	0.236824	0.546517	-0.0236283	0.0216637	-0.15012	0.0583663	-0.154529	0.281727	0.238465	0.339468	0.383383	0.563611	-0.0911472	-0.18604	-0.164626	-0.00655157	0.391662	0.502767	0.485663	0.522324	0.378119	0.535058	0.533868	0.386354	0.124364	0.560128	0.524229	0.0938579	-0.0507335	0.619288	0.622102	-0.182961	0.540544	0.642096	0.541125	-0.0796678	0.159141	0.250201	0.170292	0.524837	0.42762
Mtr.13664.1.S1_s_at	0.605998	0.64471	0.0698567	0.0236672	-0.0286469	0.177093	-0.215732	0.314386	0.112204	-0.0259698	0.436499	0.0875699	0.490535	0.0974753	0.545932	0.245449	-0.151953	-0.215627	-0.226596	-0.22222	0.656966	0.611066	0.509266	0.618648	0.335428	-0.0155986	-0.0579134	-0.160858	-0.184419	-0.22367	-0.251057	-0.212607	-0.0756714	-0.283825	-0.281739	0.277915	0.439137	-0.379399	-0.362745	0.576806	-0.187513	-0.156671	-0.135263	0.290813	0.253242	0.241104	0.0396376	-0.177227	-0.227299
Mtr.24226.1.S1_s_at	0.604667	0.639316	0.0864467	0.0656724	0.0342036	0.134488	-0.144918	0.239764	0.170394	-0.0483621	0.483947	0.211464	0.561961	0.179276	0.512533	0.358125	-0.19117	-0.231061	-0.228419	-0.0886812	0.722793	0.617112	0.517278	0.735731	0.446954	0.0845592	0.0549015	-0.0562961	-0.0857941	-0.135094	-0.19469	-0.0965168	-0.0888593	-0.192023	-0.197691	0.32244	0.389264	-0.324726	-0.298102	0.608171	-0.133547	-0.125203	-0.142479	0.248235	0.248771	0.295083	0.169395	-0.0827153	-0.120459
Mtr.42304.1.S1_at	0.588207	0.611147	0.0690609	0.0788656	-0.00690857	0.146599	-0.183092	0.203685	0.169863	-0.0727897	0.430177	0.156255	0.530517	0.134861	0.482001	0.271426	-0.209349	-0.261766	-0.254987	-0.119904	0.709097	0.619042	0.550879	0.707487	0.378294	0.01118	0.00621845	-0.0908364	-0.160461	-0.17399	-0.214091	-0.156855	-0.160156	-0.233968	-0.243313	0.234099	0.367548	-0.331389	-0.295364	0.592688	-0.134509	-0.170371	-0.200664	0.307824	0.238414	0.194489	0.130907	-0.0907818	-0.13476
Mtr.27274.1.S1_at	0.162336	0.163423	-0.0773096	-0.214288	-0.0781199	0.351483	-0.144116	0.226046	0.0780184	-0.0425493	0.112292	0.252347	0.0683455	0.491712	0.230591	0.145803	0.409794	0.384383	0.282489	0.122559	0.344199	0.431428	0.471559	0.262239	0.0698202	0.179801	0.139165	-0.123468	-0.00601795	-0.00529154	-0.055876	-0.0105395	0.288654	-0.159362	-0.120619	0.355998	0.0411609	-0.155185	-0.200375	0.242963	-0.185454	-0.00538075	0.0947976	0.271005	0.218091	0.309644	-0.0762421	-0.0769594	0.0716145
Mtr.35128.1.S1_at	0.00951407	0.064796	-0.0466471	-0.0671036	0.28574	0.112349	0.112896	0.292983	0.35182	0.145969	0.230413	0.338072	0.244731	0.340293	-0.00468921	0.283601	0.242546	0.32314	0.327037	0.38807	0.176154	0.113018	0.138828	0.227143	0.0949451	0.377821	0.333259	0.229714	0.277384	0.265286	0.238008	0.380367	0.332616	0.22589	0.20837	0.0873089	-0.0278044	0.0915842	0.0623589	0.0759239	0.16788	0.234084	0.219645	0.199124	0.276978	0.18441	0.182882	0.118637	0.328771
Mtr.41358.1.S1_at	0.13694	0.187283	-0.119408	-0.253321	0.0414334	0.222891	-0.123567	0.335452	0.214057	0.0629945	0.296782	0.269482	0.241225	0.39906	0.200568	0.18354	0.245921	0.276066	0.145728	0.103957	0.339991	0.385096	0.381901	0.286691	0.0538358	0.163266	0.109935	-0.0498597	0.00797548	-0.0177876	-0.0520175	0.0919131	0.360853	-0.045234	-0.0222172	0.262211	0.0789764	-0.195192	-0.246965	0.197187	-0.0810108	0.0870439	0.159689	0.295815	0.254757	0.203354	0.0478215	-0.0810889	0.0760466
Mtr.45719.1.S1_at	-0.0466551	-0.110088	0.535945	0.557133	0.68849	0.163102	0.437743	0.252934	0.179307	0.460045	-0.0403702	0.112426	-0.0883059	0.248423	-0.216416	0.438625	0.326673	0.443596	0.507123	0.696819	-0.153524	-0.24559	-0.235641	0.00279123	0.423143	0.657741	0.613312	0.529338	0.490822	0.546104	0.555587	0.541172	0.304872	0.623573	0.596827	0.157262	0.0160477	0.59052	0.58368	-0.171027	0.399428	0.640935	0.554906	-0.0754209	0.211957	0.363249	0.272445	0.473286	0.543618
Mtr.8357.1.S1_s_at	-0.0516136	-0.146862	0.558337	0.562764	0.662603	0.244617	0.37545	0.258913	0.133574	0.462621	-0.046937	0.0679978	-0.131192	0.311039	-0.201797	0.424728	0.357105	0.47929	0.511769	0.709348	-0.140183	-0.194703	-0.171587	-0.0300771	0.413386	0.627732	0.613376	0.454795	0.417026	0.48698	0.492065	0.473602	0.309445	0.562664	0.548566	0.189907	-0.0124899	0.549683	0.533117	-0.182521	0.365813	0.632353	0.563941	-0.0071377	0.200715	0.360425	0.241428	0.447542	0.541384
Mtr.18518.1.S1_at	-0.00794188	-0.00481015	0.10722	0.117913	0.333072	0.18889	0.442162	0.0754066	0.174644	0.360779	0.0658112	0.428217	0.0348701	0.0625521	-0.170623	0.0558704	0.109032	0.242394	0.13678	0.370332	0.128712	0.107794	0.115233	0.0849706	0.0840118	0.339514	0.430628	0.521834	0.402992	0.366249	0.364012	0.484177	0.462421	0.466886	0.47262	0.195104	-0.146434	0.348182	0.311532	-0.0647941	0.498014	0.454448	0.439067	0.0397218	0.143669	0.155383	0.328657	0.467612	0.455999
Mtr.50803.1.S1_at	0.0374291	0.0122594	0.0545004	0.003344	0.00818984	0.392385	0.107834	0.0392111	0.010954	0.239948	0.138116	0.208836	-0.042454	0.155	0.0546181	-0.114325	0.190299	0.210879	0.0125222	0.135523	0.218463	0.35054	0.3887	0.035415	-0.0601204	0.00449406	0.104829	0.0933837	-0.00693801	0.0686396	0.048467	0.0593303	0.355021	0.0552708	0.108526	0.206966	-0.0938312	0.0795005	0.0398102	0.0218494	0.190155	0.240922	0.315112	0.317244	0.107783	0.000377533	0.0425784	0.249217	0.205874
Mtr.50445.1.S1_at	0.320948	0.345629	0.0357938	0.00587465	-0.0528487	0.166142	-0.135781	0.231339	0.0762503	0.0850739	0.122789	-0.0266118	0.142548	0.167481	0.33681	0.168105	0.0835219	0.0323668	0.0332768	0.0461517	0.361152	0.38829	0.350888	0.310077	0.162066	0.0494868	0.0190391	-0.210394	-0.195544	-0.125181	-0.149719	-0.156557	-0.0181869	-0.17374	-0.182653	0.16411	0.21362	-0.181888	-0.153251	0.357763	-0.156951	0.131035	0.146039	0.356198	0.376445	0.1027	-0.0838605	-0.103888	-0.175166
Mtr.25821.1.S1_at	0.263295	0.266668	-0.0214697	-0.074618	-0.0509629	0.111243	-0.116521	0.255301	0.160023	0.118769	0.143709	-0.0110221	0.0870583	0.248485	0.381492	0.117302	0.175132	0.154764	0.162104	0.0642661	0.226389	0.277813	0.242807	0.21955	0.0592264	0.0755042	0.0156244	-0.19116	-0.125349	-0.055948	-0.0597909	-0.126837	0.0595539	-0.140442	-0.14186	0.163234	0.126149	-0.135793	-0.121692	0.304719	-0.196477	0.155329	0.183881	0.345738	0.334225	0.0851604	-0.165258	-0.156061	-0.175454
Mtr.627.1.S1_s_at	0.216576	0.237195	-0.0118141	0.0196935	0.0449263	0.058201	0.00721558	0.168664	0.270331	0.105356	0.193666	0.0521233	0.16435	0.173144	0.272745	0.1904	0.02586	0.0194876	0.102989	0.223051	0.26216	0.205012	0.242752	0.247005	0.131793	0.115263	0.0720449	-0.0178333	-0.044892	0.09378	0.0656091	0.0129887	-0.0258559	0.0220985	0.0037555	0.0206255	0.0793993	-0.030522	-0.00183307	0.282005	-0.0460811	0.19324	0.145678	0.359958	0.400602	0.00043573	-0.0362919	0.000939093	-0.020748
Mtr.627.1.S1_at	0.171817	0.194556	0.0273949	0.00769687	0.0376308	0.0789512	-0.0300379	0.267279	0.148282	0.177076	0.0212865	-0.0499159	0.00225811	0.218197	0.310308	0.170027	0.236108	0.194691	0.252859	0.220142	0.105258	0.124131	0.0935315	0.103254	0.0786664	0.18594	0.106379	-0.0996284	-0.0327564	0.022917	0.0481254	-0.0205321	0.104759	-0.0372389	-0.063231	0.0651238	0.0254706	-0.0271054	-0.00185322	0.243531	-0.0847396	0.277093	0.295269	0.310638	0.343281	0.110251	-0.160311	-0.0340165	-0.0663193
Mtr.27993.1.S1_s_at	-0.0952641	-0.161201	0.410269	0.365073	0.429732	0.0911113	0.17816	0.290648	0.0805661	0.409048	0.113932	0.106774	0.0370356	0.409822	-0.0473611	0.437483	0.45774	0.578954	0.510495	0.545335	-0.218376	-0.238117	-0.212382	-0.146107	0.26858	0.516705	0.473782	0.231542	0.377075	0.325004	0.306768	0.486187	0.49467	0.422244	0.447463	0.216314	0.0860261	0.409778	0.367677	-0.205909	0.201776	0.482036	0.484416	-0.0688167	0.119306	0.364963	0.311859	0.253541	0.523408
Mtr.14760.1.S1_at	0.0804053	-0.00143167	0.259158	0.265605	0.257971	0.0737953	0.0452488	0.285471	0.212711	0.255109	0.11515	0.0800104	0.0144846	0.348515	0.142844	0.361398	0.348941	0.436299	0.437128	0.510439	-0.140438	-0.154648	-0.0972109	-0.0749664	0.190681	0.332691	0.320042	0.0420016	0.166486	0.21412	0.196164	0.281822	0.294499	0.219863	0.241742	0.231077	0.0725231	0.241199	0.215096	0.0354405	-0.0195095	0.346415	0.303488	0.126397	0.242068	0.153258	0.0864445	0.05914	0.30881
Mtr.22988.1.S1_at	-0.201982	-0.153794	0.0443858	0.140949	0.411251	-0.0276232	0.627265	0.0624008	0.180928	0.416486	-0.0792956	0.472126	-0.0616544	-0.110771	-0.366667	-0.0016474	0.247934	0.285961	0.34879	0.340733	-0.279394	-0.318213	-0.309952	-0.241323	-0.00892535	0.382373	0.363466	0.792815	0.763649	0.618906	0.675759	0.679413	0.482728	0.713481	0.688945	-0.0400287	-0.0710882	0.56327	0.555341	-0.213621	0.770603	0.374664	0.343801	-0.224185	-0.0205243	0.16889	0.269738	0.504948	0.502587
Mtr.32292.1.S1_at	-0.203395	-0.128705	0.0648046	0.182395	0.46478	-0.0204074	0.652109	0.0429085	0.215447	0.423089	-0.0887893	0.483613	-0.0508921	-0.0992356	-0.379232	0.0196021	0.210013	0.255004	0.335604	0.374683	-0.243033	-0.320071	-0.311678	-0.183825	0.0189545	0.409975	0.415765	0.81605	0.774824	0.641717	0.694987	0.712114	0.439662	0.734983	0.701376	-0.0366644	-0.07417	0.592001	0.611262	-0.202004	0.807313	0.409873	0.352541	-0.234548	0.0128685	0.172701	0.321645	0.529637	0.528039
Mtr.47654.1.S1_at	-0.122377	-0.0831767	0.0798282	0.124251	0.43785	-0.0382437	0.633386	0.0719811	0.21542	0.385162	-0.0166342	0.491577	0.00985494	-0.0912562	-0.312657	0.081482	0.232732	0.257061	0.343653	0.306278	-0.20623	-0.277751	-0.293364	-0.16367	0.0718529	0.411726	0.358382	0.789246	0.789147	0.60708	0.649604	0.69114	0.476215	0.722073	0.701243	0.013564	-0.0286668	0.535643	0.513163	-0.168256	0.731385	0.360407	0.340542	-0.267509	0.0063412	0.225602	0.328262	0.500714	0.464856
Mtr.11605.1.S1_s_at	0.297107	0.220526	0.264771	0.239376	0.123076	0.364168	-0.1332	0.374309	0.402353	0.202253	0.276868	-0.189722	0.24498	0.0348095	0.313097	-0.0215572	0.00126338	-0.0437649	-0.0170592	-0.0262512	0.31007	0.306342	0.354965	0.211837	0.0131147	-0.0543683	-0.0395647	-0.136377	-0.22933	-0.0376369	-0.0559372	-0.320226	-0.189392	-0.0752437	-0.0689604	0.126946	0.212108	-0.100198	-0.078436	0.336912	-0.0108734	0.0864648	0.0805533	0.435509	0.241545	-0.0400141	-0.146644	-0.0833734	-0.0926968
Mtr.22986.1.S1_at	0.113864	0.160477	0.0747247	0.102077	0.186841	0.161275	0.0744001	0.315621	0.449594	0.0434012	0.340668	0.0390295	0.296375	-0.0937883	0.123551	-0.0408769	-0.0371012	-0.045463	-0.0068758	-0.0984711	0.13942	0.0748172	0.113551	0.0680408	-0.104923	-0.107983	-0.146781	0.132245	0.0715127	0.141164	0.0967276	-0.0376211	-0.100783	0.158253	0.161451	0.0559134	0.275808	0.0544656	0.0732496	0.177646	0.169796	-0.0327333	-0.0459932	0.143601	0.101399	-0.105341	0.0243546	-0.052932	-0.0298977
Mtr.19721.1.S1_at	0.148144	0.165122	0.0613079	0.0826372	0.0357456	0.0464194	0.083441	0.140589	0.410625	0.334895	0.139463	0.425251	0.286643	0.0827218	0.0908373	0.0127986	0.151206	0.200711	0.107513	0.030248	0.248299	0.251342	0.230629	0.250367	-0.0165612	0.199888	0.271247	0.198743	0.223684	0.134435	0.173811	0.208143	0.297418	0.158104	0.147642	0.235342	0.0377956	0.070929	0.0460761	0.226103	0.259158	0.255221	0.240267	0.0579718	0.0682932	0.205513	0.310563	0.206005	0.348995
Mtr.37837.1.S1_at	0.0893871	0.0646548	0.067302	-0.0324913	-0.0132152	0.682343	0.0236268	0.0592619	-0.0347024	-0.0450716	0.0816236	0.118797	0.00900353	0.215028	0.164279	-0.129747	0.1762	0.139727	-0.016576	0.00522851	0.473966	0.635533	0.746948	0.223602	0.000523204	-0.0404777	0.0903888	-0.0264834	-0.115205	-0.0783894	-0.101573	-0.240139	0.0990823	-0.137402	-0.0932368	0.269318	-0.0156371	-0.0373808	-0.0892008	0.135717	0.0721078	-0.073815	0.0410277	0.354574	0.0599137	0.181647	-0.113937	0.0895326	0.0810569
Mtr.37837.1.S1_s_at	0.0194094	-0.00877689	0.130659	0.0802572	0.120393	0.643452	0.190556	-0.0347347	0.0342654	-0.0477167	0.153373	0.216268	0.0598935	0.260662	0.0830132	-0.0248343	0.115258	0.134567	0.0175714	0.186232	0.452069	0.561334	0.666452	0.231326	0.088288	0.0482532	0.189981	0.146821	0.0236785	0.0651243	0.0178677	-0.0710374	0.101272	0.0449174	0.0965798	0.286776	-0.072986	0.124738	0.0577055	0.0318129	0.215821	-0.0548466	0.0151662	0.234138	0.021728	0.243666	0.0570353	0.237174	0.228063
Mtr.37838.1.S1_at	-0.0566786	-0.0815219	0.162331	0.262414	0.523965	0.0263495	0.743515	-0.0521484	0.140533	0.109206	0.0838438	0.276577	0.0625778	-0.0367783	-0.172262	0.219339	-0.00713873	0.0357987	0.159495	0.439954	0.0236942	-0.0924558	-0.112972	0.133841	0.267277	0.432004	0.459193	0.715045	0.601043	0.553593	0.584699	0.563195	0.199336	0.582291	0.540435	-0.0768015	-0.11978	0.597643	0.605104	-0.102471	0.600841	0.164722	0.108472	-0.156183	0.0566113	0.265309	0.433739	0.604594	0.475025
Mtr.48558.1.S1_at	0.267836	0.190534	0.299243	0.351007	0.366301	0.0186909	0.256031	0.192073	0.167076	0.14587	0.23992	-0.0306654	0.177	-0.0341789	0.14008	0.273972	0.0244844	-0.00653783	0.059313	0.133972	0.088898	-0.0158928	-0.0704193	0.167712	0.373661	0.163293	0.0590019	0.234906	0.138158	0.215542	0.190634	0.162734	-0.0585051	0.246288	0.204561	0.0113496	0.197921	0.223557	0.265679	0.145641	0.220415	0.17858	0.144007	0.0424281	0.204324	0.0474051	0.075768	0.184818	0.0185155
Mtr.11394.1.S1_at	-0.0593477	-0.0648026	0.0855388	0.0516056	0.109987	0.249903	0.332421	0.0288197	0.264572	0.122074	0.111962	0.20054	-0.0502218	0.07342	0.0387191	-0.076274	0.245215	0.252054	0.173085	0.13586	0.124692	0.189041	0.206654	0.00187064	-0.0211596	0.0848514	0.0976906	0.322769	0.221329	0.312904	0.286776	0.104435	0.156873	0.186111	0.200653	0.18973	-0.0274707	0.144243	0.101209	-0.0489631	0.310168	0.0709013	0.123902	0.0638322	-0.0366569	0.153182	0.117445	0.281064	0.159743
Mtr.35648.1.S1_at	-0.00624324	0.0185534	0.086803	0.135425	0.179159	0.0598674	0.471336	-0.052362	0.342379	0.0177634	0.173613	0.296212	0.115446	0.0189063	0.016369	0.04421	0.0230785	0.0614405	0.0713877	0.18846	0.158834	0.131994	0.126768	0.149484	0.145138	0.114324	0.129769	0.471755	0.335529	0.381465	0.346276	0.238456	0.0150683	0.322122	0.313185	0.138369	0.03696	0.216907	0.197631	0.0477794	0.389891	0.00338569	-0.0299903	-0.0529281	-0.0504423	0.161143	0.309872	0.343011	0.199446
Mtr.3182.1.S1_at	-0.0141554	-0.100084	0.155064	0.242756	0.417754	-0.0807212	0.804281	-0.0846952	-0.0873377	0.165281	-0.0465453	0.308106	-0.0605951	-0.0046636	-0.155041	0.232334	0.0593973	0.0934462	0.227032	0.490042	-0.162275	-0.243731	-0.277169	-0.0145143	0.283523	0.444293	0.43329	0.723078	0.653199	0.601854	0.63958	0.675982	0.372265	0.61967	0.595475	-0.111506	-0.0573951	0.628983	0.639414	-0.101539	0.506811	0.226088	0.177245	-0.220069	0.028889	0.243263	0.399072	0.637148	0.471069
Mtr.253.1.S1_at	0.511858	0.464865	0.381256	0.339045	0.130097	0.327185	-0.179098	0.229898	0.196206	0.14686	0.408539	-0.0667801	0.365928	0.0452743	0.490296	0.26624	-0.0937496	-0.130965	-0.192774	-0.1572	0.574151	0.540838	0.491251	0.49955	0.414056	-0.01366	0.0103956	-0.133251	-0.258111	-0.21314	-0.249154	-0.2858	-0.214462	-0.236154	-0.219512	0.416396	0.419858	-0.275843	-0.276012	0.418822	0.0403565	-0.0527885	-0.0319822	0.232812	0.128386	0.262333	0.0692794	-0.0597098	-0.12592
Mtr.255.1.S1_at	0.46918	0.482725	0.203074	0.172841	-0.00275447	0.224499	-0.244154	0.287483	0.08073	0.0149661	0.323285	-0.12578	0.345646	0.0622475	0.469081	0.234025	-0.114305	-0.187935	-0.203484	-0.161286	0.440109	0.442062	0.386524	0.457796	0.305998	-0.0268164	-0.052624	-0.24951	-0.3043	-0.228933	-0.239024	-0.295681	-0.188124	-0.249518	-0.239718	0.244268	0.441967	-0.327232	-0.304559	0.496249	-0.206133	-0.0648551	-0.05478	0.350921	0.265305	0.135296	-0.0365038	-0.189377	-0.247389
Mtr.25285.1.S1_at	0.459289	0.444598	0.488407	0.487415	0.281061	0.138016	-0.0291727	0.257478	0.184871	0.184563	0.446518	-0.122843	0.488801	0.0543863	0.455495	0.455412	-0.243577	-0.218688	-0.243359	0.0397633	0.535915	0.411943	0.319057	0.589274	0.60486	0.0773568	0.0203907	-0.0428023	-0.213398	-0.066291	-0.128664	-0.127064	-0.255896	-0.0170676	-0.0164754	0.288559	0.471573	-0.147222	-0.140559	0.405772	-0.0417172	0.125565	0.0515793	0.167981	0.202971	0.182451	0.186602	0.0447314	-0.0998072
Mtr.25287.1.S1_at	-0.191455	-0.180442	0.251471	0.293901	0.42652	-0.0102425	0.585748	0.120697	0.0549078	0.508877	-0.119761	0.259818	-0.0832983	-0.0926821	-0.287683	0.0930915	0.233657	0.275488	0.305229	0.313619	-0.312382	-0.347413	-0.343056	-0.285572	0.0951058	0.369113	0.338221	0.650709	0.630942	0.536229	0.591112	0.603431	0.448323	0.702129	0.704839	-0.00451671	0.0241884	0.544871	0.540442	-0.235787	0.682119	0.47911	0.468401	-0.222688	-0.0228008	0.218166	0.317209	0.479244	0.43438
Mtr.40873.1.S1_at	-0.206776	-0.17844	0.269159	0.372583	0.511914	-0.0332274	0.633828	0.059898	0.124686	0.507077	-0.0872329	0.269093	-0.0573083	-0.105902	-0.343937	0.135445	0.160133	0.212574	0.31053	0.400692	-0.324291	-0.410553	-0.367687	-0.246463	0.130475	0.398847	0.399066	0.723063	0.676865	0.628476	0.669172	0.660107	0.349298	0.754062	0.730388	-0.0616217	0.00292897	0.618066	0.64482	-0.231996	0.749929	0.51037	0.436117	-0.220701	0.0361708	0.173025	0.355534	0.519599	0.488015
Mtr.49495.1.S1_at	0.226512	0.138724	0.400668	0.361192	0.488302	0.273177	0.203977	0.330222	0.276336	0.163646	0.171615	-0.166981	0.148733	0.129173	0.163887	0.379253	0.1259	0.152862	0.217114	0.393597	0.324136	0.247635	0.225779	0.380482	0.443007	0.322283	0.219059	0.14057	0.00540947	0.208512	0.181296	0.0520241	-0.0961553	0.173137	0.147812	0.0448975	0.046086	0.172291	0.162768	0.177311	0.128609	0.28981	0.259615	0.201768	0.316539	0.173646	-0.0316022	0.234514	0.0727181
Mtr.50930.1.S1_at	0.420878	0.44062	0.0464495	0.0217305	0.021563	0.0785362	0.0477499	0.181911	0.128872	0.0671729	0.322202	0.196715	0.300145	0.102356	0.424799	0.205351	-0.0658131	-0.111023	-0.0966821	0.00816179	0.430219	0.335767	0.287879	0.408085	0.297902	0.0699583	0.0330179	0.0389462	-0.0227812	0.021121	-0.0133403	-0.00497173	0.00612678	-0.0670149	-0.0681648	0.205882	0.239502	-0.127692	-0.107906	0.456763	-0.0419947	0.0185987	0.0110849	0.157223	0.266346	0.175285	0.113093	0.0980788	-0.0695034
Mtr.41088.1.S1_at	-0.100279	-0.0796958	0.230057	0.35915	0.467379	-0.0164764	0.59079	-0.0392316	0.15583	0.214078	-0.0584433	0.452665	0.131656	0.0805039	-0.313327	0.171877	0.155641	0.222641	0.305778	0.371856	-0.116231	-0.230556	-0.202052	0.0361586	0.214859	0.522658	0.589966	0.732687	0.781783	0.521371	0.559476	0.702597	0.348222	0.718908	0.685483	0.0648732	-0.0334323	0.65026	0.677531	-0.176325	0.658192	0.274838	0.190437	-0.282721	-0.00847896	0.351668	0.594155	0.536197	0.677296
Mtr.8657.1.S1_at	0.0617741	0.0283092	0.181069	0.139725	-0.00014407	0.644247	0.0229854	-0.0518915	-0.0850738	0.0924248	-0.0421515	0.316963	-0.0526708	0.277975	-0.0147078	-0.14374	0.32269	0.31602	0.135163	0.0816649	0.33136	0.505707	0.632158	0.102408	0.0262589	0.0804271	0.266518	0.117378	0.0812642	-0.00730488	-0.0136407	-0.035165	0.261145	-0.00059477	0.0585005	0.39604	0.00490845	0.0996364	0.0574944	0.0160985	0.210877	0.0490704	0.126841	0.190652	-0.0372003	0.29742	0.039622	0.193624	0.316134
Mtr.14710.1.S1_at	0.112776	-0.0113821	0.429369	0.435075	0.46793	0.116343	0.0363221	0.409745	0.220348	0.186797	0.206377	-0.207629	0.182373	0.274514	0.195025	0.525133	0.256362	0.317267	0.424866	0.535465	-0.0872374	-0.156929	-0.130699	0.0701536	0.33842	0.322617	0.234627	0.000623889	0.0766274	0.180811	0.169854	0.197061	0.062379	0.221773	0.202221	-0.0167241	0.125711	0.242948	0.23253	0.103958	-0.0631664	0.229015	0.165338	0.125607	0.287223	0.136186	0.0611619	0.0529575	0.235681
Mtr.14711.1.S1_at	0.137993	-0.0251957	0.427978	0.375197	0.411053	0.216461	-0.00680066	0.441695	0.142944	0.195902	0.186529	-0.247289	0.110923	0.305751	0.239325	0.49764	0.326024	0.371105	0.44164	0.471475	-0.0623482	-0.0961783	-0.0749085	0.0180908	0.293748	0.295169	0.19977	-0.0869892	0.0119243	0.105456	0.0897756	0.133941	0.123521	0.153976	0.161106	0.079571	0.140652	0.170323	0.15256	0.0782449	-0.110617	0.213082	0.204068	0.145677	0.26385	0.17548	0.0010242	0.0104167	0.184778
Mtr.27107.1.S1_at	0.490816	0.410628	0.457639	0.39073	0.360323	0.292966	-0.0710634	0.460313	0.211366	0.23059	0.48874	-0.185147	0.485423	-0.0529412	0.419882	0.377479	-0.191605	-0.16703	-0.183796	-0.045052	0.457091	0.380786	0.291489	0.454834	0.436842	0.0592433	-0.00511011	-0.0760881	-0.212761	-0.113721	-0.146231	-0.155308	-0.119653	0.0316712	0.0479576	0.287508	0.435436	-0.146207	-0.148949	0.354741	-0.0389872	0.164618	0.170896	0.201338	0.253842	0.160565	0.0183689	-0.0476728	-0.129569
Mtr.33785.1.S1_at	0.423807	0.312033	0.405541	0.409458	0.422841	0.263068	0.255855	0.156507	0.0766266	0.211783	0.272255	0.0643004	0.267228	0.116525	0.280584	0.370072	-0.076978	-0.0531753	-0.0531645	0.216546	0.552786	0.459069	0.364952	0.586102	0.643783	0.291663	0.292307	0.214765	0.0358285	0.056159	0.0318885	0.0868643	-0.0259322	0.109658	0.0977578	0.241455	0.167341	0.116799	0.112397	0.308544	0.166188	0.195485	0.15454	0.0915573	0.206259	0.349419	0.188709	0.327085	0.146531
Mtr.12820.1.S1_at	0.275795	0.243401	0.119666	0.0450978	0.0778594	0.308001	-0.151643	0.133561	0.200768	-0.149761	0.225692	0.282048	0.231684	0.635454	0.283052	0.355658	0.209916	0.26052	0.157821	0.238175	0.480027	0.48626	0.487833	0.492882	0.341439	0.275273	0.25005	-0.0786548	-0.00513955	-0.0858607	-0.158819	0.0269113	0.115789	-0.0642403	-0.0480382	0.460126	0.110852	-0.132508	-0.168264	0.248479	-0.158596	-0.0800148	-0.0703017	0.20241	0.187678	0.392131	0.247832	-0.0448024	0.170088
Mtr.31213.1.S1_s_at	0.19131	0.0884056	0.151661	0.0766967	0.127811	0.392103	-0.0385971	0.101715	0.0488238	-0.0872931	0.0870171	0.251792	0.097959	0.551703	0.186527	0.287576	0.338805	0.366192	0.286336	0.358	0.35708	0.398667	0.422353	0.334164	0.247977	0.328253	0.345978	-0.00815459	0.0887518	-0.0430408	-0.0742605	0.106228	0.249796	-0.00480359	0.0263116	0.381421	-0.0122011	-0.00966107	-0.045672	0.108099	-0.0311748	-0.0193765	0.0231667	0.177704	0.145707	0.402646	0.172929	0.0857672	0.277082
Mtr.35687.1.S1_at	0.238817	0.255724	0.110667	0.1205	0.167628	0.0611925	-0.0129104	0.1128	0.305264	-0.105296	0.198458	0.233144	0.219921	0.531332	0.219889	0.458466	0.162793	0.213505	0.239838	0.370701	0.381848	0.297483	0.262347	0.544231	0.381552	0.395066	0.313534	0.0361585	0.0993456	0.109312	0.059102	0.143646	0.0234748	-0.0013027	-0.0358099	0.233624	0.0525115	0.0262934	0.01818	0.253074	-0.115093	0.0225996	-0.0464254	0.220506	0.247888	0.293048	0.316726	0.0497247	0.202428
Mtr.13382.1.S1_at	-0.073452	-0.122025	0.33888	0.346135	0.384101	0.299115	0.119542	0.201937	0.381604	0.200031	-0.000235316	0.113186	0.0564388	0.36246	-0.136789	0.235141	0.3331	0.448882	0.411773	0.476644	0.116899	0.104375	0.176293	0.179471	0.167421	0.37699	0.372043	0.239373	0.199946	0.342978	0.308583	0.170788	0.0928154	0.275048	0.234245	0.116687	-0.0680468	0.29513	0.258511	-0.0225128	0.187941	0.349615	0.277769	0.182483	0.189246	0.188532	0.113336	0.2093	0.399899
Mtr.42781.1.S1_at	0.131315	0.107858	0.165063	0.0386699	0.00960201	0.733221	-0.0994197	0.0798715	0.055311	-0.0353059	0.10518	0.116282	0.0119203	0.398979	0.14106	0.0158958	0.321441	0.25187	0.16681	0.0991179	0.47119	0.6028	0.712528	0.2641	0.0851336	0.045024	0.115088	-0.0869991	-0.113462	-0.0343414	-0.0793165	-0.242576	0.0751106	-0.160233	-0.11286	0.399465	0.053791	-0.106006	-0.148188	0.16226	-0.0625719	-0.0391112	0.0572737	0.349747	0.124438	0.25551	-0.138722	-0.0151502	0.0668699
Mtr.42126.1.S1_at	0.438222	0.416166	0.248292	0.266949	0.266131	0.285341	0.134703	0.109152	0.203722	0.052582	0.17233	0.103639	0.208796	0.0930626	0.219583	0.263851	-0.0255073	-0.0127018	-0.0247958	0.195511	0.581963	0.527013	0.482675	0.585628	0.480614	0.202545	0.215338	0.15094	-0.019407	0.0441504	0.0103221	-0.00132746	-0.103854	-0.0408941	-0.0571348	0.253012	0.131638	-0.00570022	-0.0115155	0.381851	0.109191	0.133147	0.103788	0.182453	0.22115	0.217316	0.0225411	0.176589	0.0186088
Mtr.27030.1.S1_at	0.512309	0.518512	0.107649	0.0889463	0.0428369	0.210196	-0.0859578	0.299505	0.115594	0.0775468	0.232844	0.0740519	0.307825	0.0369865	0.401641	0.198621	-0.0266113	-0.08232	-0.0419828	-0.0277934	0.442437	0.405762	0.371198	0.431704	0.253955	0.0853349	0.0820306	-0.0796916	-0.102542	-0.0817126	-0.0824578	-0.102769	0.0158677	-0.154393	-0.134142	0.247254	0.343596	-0.21667	-0.188739	0.540225	-0.133266	0.0344091	0.0602884	0.259756	0.250251	0.194518	-0.00633071	-0.0747003	-0.117009
Mtr.47332.1.S1_at	0.0394419	0.0991391	-0.034276	-0.0155859	0.140844	-0.145949	0.442278	0.0905623	0.0189708	0.13552	0.0623599	0.271323	-0.00429609	0.0358696	0.0271424	0.204727	0.0819055	0.0837726	0.221158	0.24081	-0.107403	-0.156874	-0.197394	-0.0164843	0.109688	0.278298	0.223118	0.377278	0.431433	0.353223	0.387337	0.456512	0.361741	0.339161	0.316741	-0.0426129	0.0435394	0.306757	0.317771	0.0340934	0.202724	0.154546	0.147299	0.0266538	0.188111	0.136537	0.294107	0.276303	0.237349
Mtr.47333.1.S1_at	0.377969	0.319213	0.0755983	0.0175202	-0.140035	0.237202	-0.173068	0.146057	0.102395	-0.0404203	0.253391	-0.0751436	0.213161	0.239731	0.43685	0.123154	-0.0108831	-0.096922	-0.0997714	-0.0702144	0.430131	0.439531	0.463319	0.33222	0.164563	-0.0950463	-0.109103	-0.249394	-0.284625	-0.142108	-0.1803	-0.292441	-0.120479	-0.273843	-0.271827	0.168271	0.268005	-0.211985	-0.194784	0.390748	-0.211639	-0.0866848	-0.0665957	0.416354	0.258414	0.063972	-0.0426063	-0.0912984	-0.19561
Mtr.5263.1.S1_at	0.32729	0.309268	0.184125	0.163291	0.238079	0.276265	0.28011	0.104806	0.00874282	0.155028	0.270445	0.492173	0.226336	0.266423	0.148585	0.293851	0.14104	0.132496	0.105011	0.264229	0.458918	0.412483	0.383918	0.453287	0.467574	0.418379	0.480833	0.397782	0.353794	0.290563	0.263426	0.294612	0.31393	0.133737	0.145529	0.414616	0.195781	0.0417984	0.0402052	0.253648	0.240714	0.109018	0.120439	-0.0228085	0.09633	0.555843	0.256407	0.344164	0.288721
Mtr.11023.1.S1_at	0.477837	0.422091	0.44106	0.328832	0.124049	0.352529	-0.223227	0.225509	0.156713	-0.0329622	0.448404	-0.128703	0.412101	0.370576	0.443154	0.459077	0.103906	0.0432135	0.00494722	-0.02967	0.603995	0.590569	0.521482	0.572592	0.556786	0.117082	0.0356288	-0.245864	-0.249214	-0.221269	-0.304776	-0.226372	-0.148854	-0.167204	-0.127626	0.593497	0.457335	-0.297676	-0.31326	0.362238	-0.202463	-0.0597105	-0.0175555	0.203681	0.112175	0.414566	0.147572	-0.196718	-0.17003
Mtr.39924.1.S1_at	0.472314	0.425201	0.505735	0.494526	0.234822	0.175177	-0.16036	0.203311	0.204068	0.0242871	0.439765	-0.158478	0.456375	0.327817	0.39359	0.548934	0.0295877	0.0072356	0.00925655	0.0528655	0.535772	0.45026	0.368193	0.639709	0.664688	0.204983	0.134799	-0.170679	-0.208968	-0.129726	-0.200885	-0.15086	-0.267636	-0.0968907	-0.0952765	0.477649	0.476319	-0.17665	-0.161396	0.378157	-0.131733	0.0232692	-0.0296975	0.172757	0.160773	0.38226	0.245625	-0.147514	-0.115296
Mtr.20531.1.S1_at	0.497108	0.541717	0.0499809	0.00786675	-0.137224	0.0861571	-0.178457	0.14062	0.00686926	-0.16487	0.324196	0.0308623	0.432764	0.144629	0.428906	0.236411	-0.0884576	-0.1685	-0.163828	-0.20861	0.452472	0.437273	0.369449	0.438055	0.25547	-0.100055	-0.159121	-0.211395	-0.167576	-0.188528	-0.225056	-0.150208	-0.0552935	-0.273936	-0.250317	0.200483	0.471901	-0.33623	-0.311275	0.488555	-0.271224	-0.199337	-0.172632	0.237672	0.153219	0.110788	0.077749	-0.18715	-0.20874
Mtr.20533.1.S1_at	0.572225	0.499388	0.35372	0.328413	0.110425	0.207552	-0.18914	0.234371	0.0292428	-0.00989586	0.376014	-0.121755	0.411892	0.225344	0.473159	0.454086	-0.105375	-0.116508	-0.109965	0.0246913	0.507492	0.431043	0.391395	0.567293	0.520446	0.0825637	0.0613847	-0.195945	-0.222373	-0.142276	-0.198365	-0.176572	-0.163014	-0.219095	-0.206875	0.323892	0.46399	-0.231293	-0.205914	0.496085	-0.261509	-0.0604858	-0.0787666	0.288132	0.236168	0.234457	0.122259	-0.0989593	-0.108799
Mtr.38013.1.S1_at	-0.0280559	-0.102165	0.229873	0.293048	0.40312	-0.255614	0.421582	0.103217	0.296435	0.147705	0.195224	0.194495	0.199971	0.240647	-0.0547376	0.50246	0.136149	0.268372	0.351918	0.563016	-0.145674	-0.272043	-0.312442	0.09889	0.308542	0.475532	0.383572	0.415667	0.467957	0.523482	0.497406	0.57268	0.211924	0.497472	0.452754	-0.0350592	0.0105349	0.487589	0.465237	-0.0578425	0.268522	0.246712	0.155454	-0.150031	0.12334	0.204427	0.443154	0.354442	0.453148
Mtr.10755.1.S1_at	0.527798	0.506391	0.0960793	0.0320032	-0.123816	0.112885	-0.272622	0.253471	0.0383328	0.0106502	0.426331	0.273478	0.421262	0.380944	0.515091	0.325632	0.0782745	0.0712623	-0.0775682	-0.0499857	0.46144	0.467854	0.407792	0.409419	0.339794	0.0946405	0.0886603	-0.174454	-0.0838735	-0.181602	-0.246943	-0.0357574	0.193244	-0.232927	-0.183259	0.479654	0.445199	-0.347959	-0.374171	0.429693	-0.267795	-0.112077	-0.0505567	0.151624	0.112124	0.343673	0.146384	-0.13428	-0.00873896
Mtr.34737.1.S1_at	0.53483	0.540618	0.0591068	0.000698689	-0.144426	0.0798431	-0.291304	0.275606	0.0107049	0.00741265	0.373031	0.24068	0.407241	0.353943	0.524084	0.316763	0.0554669	0.0398238	-0.0667698	-0.0663028	0.427422	0.433376	0.355588	0.39731	0.316871	0.0778625	0.0626829	-0.203745	-0.0819765	-0.190953	-0.236106	-0.0473886	0.197235	-0.2633	-0.219479	0.43049	0.473306	-0.368416	-0.381383	0.467737	-0.319646	-0.0996513	-0.0428504	0.172495	0.122021	0.319421	0.133595	-0.186068	-0.0558103
Mtr.37400.1.S1_at	-0.100516	-0.178205	0.372842	0.326468	0.490301	0.529842	0.374527	-0.00899991	-0.162679	0.167867	0.0900819	0.277884	-0.103959	0.445792	-0.194985	0.317339	0.447205	0.507917	0.437618	0.526264	0.0741853	0.101826	0.173545	0.0332967	0.363198	0.448893	0.507422	0.395968	0.378445	0.361042	0.327488	0.395813	0.423442	0.360698	0.40238	0.318016	-0.0342363	0.469588	0.409805	-0.212522	0.29315	0.231461	0.264869	-0.0283847	0.0584638	0.456893	0.278814	0.429343	0.541211
Mtr.38322.1.S1_at	-0.137028	-0.171322	0.396376	0.444013	0.605209	0.157534	0.553839	-0.0496125	-0.0917339	0.194652	0.0948392	0.266931	-0.0196578	0.345279	-0.257653	0.489389	0.304517	0.40821	0.455507	0.594619	-0.0951655	-0.174325	-0.14988	0.0623089	0.478285	0.550572	0.552884	0.56206	0.556972	0.530945	0.519441	0.629118	0.344254	0.540667	0.515776	0.136231	0.0207982	0.622129	0.590057	-0.231004	0.401417	0.287749	0.217831	-0.173395	0.0314451	0.418946	0.472095	0.495049	0.586261
Mtr.43316.1.S1_at	0.00145071	-0.0297353	0.131426	0.226205	0.299222	-0.140394	0.635595	-0.181034	-0.00576892	0.146518	0.00316724	0.53565	0.125998	0.152585	-0.224159	0.251936	0.053518	0.122002	0.164326	0.405187	-0.0542906	-0.137613	-0.175189	0.0888078	0.297115	0.464071	0.497682	0.689467	0.692789	0.527048	0.530864	0.699381	0.3936	0.63017	0.620744	0.144746	0.00225274	0.498806	0.501029	-0.091943	0.606084	0.186302	0.127799	-0.283498	-0.040217	0.354725	0.6466	0.563477	0.563602
Mtr.652.1.S1_at	0.512092	0.560088	0.0480483	0.0257027	-0.105694	0.0323646	-0.306646	0.206885	0.218996	-0.173647	0.411221	0.0372206	0.490066	0.272701	0.603249	0.326647	-0.135862	-0.141724	-0.206157	-0.0352385	0.623659	0.572658	0.484214	0.646712	0.426559	-0.0763899	-0.160685	-0.30361	-0.325897	-0.239188	-0.328585	-0.246907	-0.215299	-0.34113	-0.337302	0.244242	0.377729	-0.397474	-0.392802	0.594013	-0.396214	-0.154785	-0.191155	0.308018	0.249239	0.0969107	0.0195955	-0.176338	-0.267871
Mtr.47943.1.S1_at	0.128337	0.082518	0.357833	0.379933	0.401467	0.279581	0.158917	0.0607157	0.0310489	0.208611	0.0290444	0.170771	-0.021427	0.550301	0.079492	0.42999	0.322223	0.378511	0.3711	0.467764	0.235716	0.185707	0.217785	0.341569	0.633142	0.540819	0.538184	0.192303	0.22138	0.194363	0.153693	0.243537	0.132067	0.132568	0.109825	0.341469	0.065363	0.272049	0.276993	0.0574451	0.146136	0.390507	0.303712	0.108266	0.210953	0.48027	0.213547	0.250544	0.346086
Mtr.47943.1.S1_s_at	0.105263	0.0692821	0.34684	0.370389	0.392273	0.33833	0.143501	0.0181213	0.0281658	0.220443	0.0516332	0.193838	-0.0362857	0.562501	0.0816718	0.364762	0.328932	0.394859	0.354835	0.447468	0.274457	0.247736	0.284878	0.344196	0.606438	0.479273	0.521831	0.180986	0.195552	0.14784	0.114576	0.216959	0.129675	0.095399	0.0782037	0.364884	0.0492125	0.247316	0.247939	0.0472087	0.168813	0.380766	0.313493	0.134002	0.17688	0.456267	0.19395	0.2527	0.348287
Mtr.15416.1.S1_at	-0.0931436	-0.211697	0.550275	0.571566	0.598711	0.123642	0.463347	0.146626	0.0980017	0.496899	-0.00302005	0.0759068	-0.100825	0.217998	-0.156172	0.421879	0.344395	0.422669	0.481227	0.565913	-0.174268	-0.254108	-0.231447	-0.0422314	0.34035	0.642256	0.675016	0.413355	0.467754	0.424854	0.466182	0.531856	0.358206	0.539379	0.520221	0.167221	-0.0652332	0.68816	0.689859	-0.228994	0.438102	0.551199	0.479631	-0.111333	0.123763	0.403031	0.380509	0.549935	0.694288
Mtr.14223.1.S1_at	0.389348	0.508754	0.145064	0.167491	0.0238924	0.0227422	-0.280367	0.293265	0.299674	-0.137716	0.495971	-0.0294057	0.741813	0.0693912	0.368849	0.19862	-0.255969	-0.248226	-0.317815	-0.166516	0.37636	0.319327	0.26451	0.393442	0.231188	-0.201174	-0.295248	-0.147895	-0.166907	-0.184039	-0.278806	-0.136859	-0.217193	0.0224236	0.0410469	0.101515	0.491189	-0.258459	-0.269051	0.396732	-0.134635	-0.191974	-0.202711	0.173693	0.110389	-0.0931689	0.215155	-0.253098	-0.180819
Mtr.17497.1.S1_at	-0.19493	-0.212846	0.212198	0.241853	0.475883	-0.00594388	0.570853	0.0883	0.0237432	0.436811	-0.106545	0.38049	-0.101524	0.147422	-0.33131	0.24458	0.391201	0.483503	0.584555	0.618084	-0.377837	-0.427245	-0.408881	-0.266135	0.112328	0.570296	0.569095	0.610531	0.743151	0.623172	0.669966	0.826398	0.699078	0.715107	0.710637	0.0372662	-0.0855753	0.671888	0.652637	-0.265102	0.471233	0.573147	0.542728	-0.221875	0.0913366	0.275445	0.368655	0.50696	0.649412
Mtr.4083.1.S1_at	-0.185119	-0.196686	0.208499	0.293779	0.5178	-0.105037	0.597258	0.0809851	0.109167	0.420448	-0.103766	0.379313	-0.0546255	0.0969889	-0.352735	0.266043	0.310781	0.414069	0.518988	0.614172	-0.373387	-0.474479	-0.435396	-0.199831	0.136168	0.587142	0.598714	0.663132	0.745704	0.66448	0.697068	0.841201	0.568118	0.735441	0.710137	-0.0234178	-0.0995983	0.702176	0.710298	-0.23079	0.528308	0.583049	0.501467	-0.268367	0.12915	0.249539	0.409184	0.528494	0.653224
Mtr.4083.1.S1_s_at	-0.192546	-0.214213	0.242081	0.293232	0.518051	-0.0485946	0.571618	0.139222	0.0787617	0.473758	-0.110864	0.369891	-0.0761926	0.130353	-0.349608	0.276407	0.364563	0.487386	0.563101	0.641268	-0.371064	-0.443679	-0.419308	-0.225608	0.137899	0.609356	0.606982	0.637209	0.740981	0.641292	0.683815	0.824865	0.652308	0.726913	0.711663	0.0183762	-0.0892235	0.690016	0.672149	-0.256685	0.495754	0.618142	0.561319	-0.220083	0.107832	0.276044	0.381716	0.521211	0.673682
Mtr.42111.1.S1_at	0.213002	0.294832	0.284443	0.315836	0.275674	0.168068	-0.10258	0.24312	0.285717	0.193402	0.163245	0.0932587	0.355155	0.305679	0.249541	0.332983	-0.0283286	0.107317	0.0580118	0.263613	0.417608	0.321888	0.307855	0.469105	0.400617	0.167769	0.220152	-0.0208831	-0.0234619	-0.0431284	-0.0795787	0.0633011	-0.0605384	0.0355047	0.00962832	0.184132	0.216454	-0.0126041	-0.00852977	0.275594	-0.00526627	0.263937	0.184832	0.225926	0.28342	0.157044	0.229012	0.0442333	0.138431
Mtr.45066.1.S1_at	0.233303	0.239146	0.100039	0.00132695	-0.137282	0.641002	-0.315224	0.0800659	0.00743686	-0.0753118	0.184824	0.0947882	0.182623	0.38954	0.313188	-0.0392516	0.169209	0.135076	-0.0790026	-0.0825462	0.563833	0.71399	0.820129	0.33965	0.101636	-0.185208	-0.0608714	-0.294876	-0.337852	-0.288911	-0.365516	-0.354099	-0.008518	-0.327572	-0.259104	0.431671	0.174936	-0.293764	-0.328356	0.284051	-0.178979	-0.115884	-0.0376261	0.430047	0.112674	0.122836	-0.115611	-0.137723	-0.0575483
Mtr.6059.1.S1_at	0.483245	0.447283	0.00352803	-0.0674887	-0.28063	0.322697	-0.348376	0.13489	0.0318999	-0.134038	0.333971	0.00192477	0.333049	0.245963	0.635577	0.0106202	-0.0850863	-0.171275	-0.258025	-0.278972	0.611401	0.687455	0.684772	0.469899	0.165253	-0.224255	-0.167983	-0.3917	-0.414625	-0.384242	-0.42566	-0.474322	-0.171506	-0.460136	-0.424348	0.332266	0.358123	-0.466692	-0.451188	0.540329	-0.341666	-0.267023	-0.211065	0.437546	0.145373	0.122664	-0.0913169	-0.221283	-0.288654
Mtr.22769.1.S1_at	0.367586	0.458754	0.194193	0.156703	0.152513	0.338399	-0.174353	0.332899	0.494257	0.0894731	0.36847	0.000131203	0.279472	0.0782407	0.403654	0.12069	0.0288167	0.00189192	-0.0294892	-0.161996	0.584807	0.549783	0.521406	0.517729	0.231656	-0.0236522	-0.0470975	-0.108131	-0.222515	-0.125099	-0.160382	-0.289808	-0.239501	-0.211605	-0.217744	0.393316	0.307835	-0.234771	-0.227586	0.451322	-0.0443831	0.081605	0.0608099	0.303779	0.226677	0.150924	-0.0924014	-0.147095	-0.238857
Mtr.21498.1.S1_at	0.112063	-0.0106662	0.320805	0.342001	0.306723	-0.0503768	0.138204	0.29727	0.257574	0.303886	0.141888	-0.0311724	0.00917286	0.256489	0.137165	0.504389	0.459272	0.490906	0.613413	0.551889	-0.12805	-0.178949	-0.200975	-0.0102668	0.226397	0.391781	0.297607	0.0892103	0.165968	0.327	0.344535	0.284881	0.202422	0.166236	0.13303	0.13222	0.0446863	0.235253	0.231093	0.0556809	-0.00115739	0.319193	0.277259	0.0290997	0.229685	0.242973	0.0832052	0.163481	0.254397
Mtr.4966.1.S1_at	0.0332677	-0.0369716	-0.0508234	-0.00431805	0.0798629	-0.062049	0.122666	0.0898201	0.281895	0.117917	0.149541	0.359769	0.0810237	0.295166	0.056673	0.192706	0.350908	0.404206	0.441932	0.372861	-0.0262399	-0.0537364	-0.0265681	0.00993933	-0.0445407	0.286454	0.257945	0.181442	0.277072	0.250645	0.256734	0.361662	0.339687	0.190054	0.188159	0.113687	-0.0696542	0.190037	0.164614	0.0315108	0.0758826	0.124242	0.12181	0.0890906	0.173852	0.161141	0.211791	0.187232	0.336773
Mtr.4966.1.S1_s_at	0.0885448	-0.0271236	0.316416	0.286355	0.305288	-0.0160797	0.154229	0.35094	0.205004	0.332895	0.111709	-0.0186656	-0.0771499	0.260186	0.136105	0.460822	0.546503	0.542466	0.64914	0.508081	-0.146058	-0.185617	-0.22234	-0.0712609	0.205664	0.465207	0.327982	0.113047	0.217051	0.337371	0.367988	0.301184	0.31213	0.180016	0.159671	0.151458	0.0403276	0.234695	0.221945	0.00237655	0.0124553	0.345965	0.356416	0.00902297	0.209823	0.32414	0.0550924	0.18369	0.247932
Mtr.28568.1.S1_at	-0.122521	0.00293346	0.0409945	0.151631	0.267431	0.0226366	0.184877	0.154264	0.635231	0.131868	0.0754402	0.198792	0.313269	-0.0861373	-0.13896	-0.0769468	0.017611	0.104066	0.130046	0.0701288	0.0334144	-0.0320632	0.0122599	0.0585903	-0.086875	0.067612	0.0565024	0.347325	0.30948	0.246999	0.240241	0.179051	-0.0891536	0.426613	0.385057	-0.00906789	0.00341933	0.277822	0.265843	0.0118518	0.481424	0.125704	0.0388209	0.0653576	0.059081	-0.0987392	0.274577	0.109457	0.229925
Mtr.8411.1.S1_at	-0.0240224	0.0437036	0.0291154	0.0625209	0.060527	0.311415	-0.00522817	0.144001	0.403522	0.0701339	-0.0351381	0.0349942	0.190332	-0.0560925	-0.00735125	-0.213263	0.168775	0.130934	0.14732	-0.0304716	0.141291	0.213461	0.30402	0.0781258	-0.214374	-0.103724	-0.0589019	0.049828	0.0290676	0.0455222	0.0701027	-0.117996	-0.0764868	0.106423	0.100214	0.0268434	0.000363401	0.0812863	0.0771144	0.136539	0.232919	0.00166312	0.00800961	0.271647	0.0648551	-0.154518	-0.00189832	-0.0259921	0.0753643
Mtr.48296.1.S1_at	0.435864	0.564398	0.0411144	0.041467	-0.0889503	0.0399029	-0.0675913	0.168982	0.0857865	-0.186277	0.461767	0.0771627	0.571928	0.0672166	0.459732	0.166999	-0.283074	-0.370548	-0.342562	-0.309152	0.466201	0.413171	0.327498	0.441021	0.267815	-0.176827	-0.214592	-0.0875228	-0.0845181	-0.164689	-0.22199	-0.149027	-0.169372	-0.11485	-0.119942	0.193991	0.507009	-0.307249	-0.270703	0.452839	-0.0827264	-0.271327	-0.258697	0.108278	0.0537488	0.111083	0.213295	-0.147284	-0.253007
Mtr.10652.1.S1_at	-0.139938	-0.177635	0.324425	0.383997	0.565067	0.218849	0.606278	-0.0331434	0.0515345	0.299368	-0.0523134	0.250044	-0.237286	0.268888	-0.268015	0.297219	0.358118	0.468317	0.527445	0.722588	-0.105594	-0.141841	-0.115664	-0.00280772	0.341214	0.543641	0.570276	0.585356	0.525686	0.646326	0.648753	0.536998	0.313451	0.498649	0.464686	0.0656914	-0.180016	0.68778	0.670835	-0.199987	0.423124	0.508635	0.425297	-0.0299766	0.163195	0.279091	0.210248	0.573561	0.517983
Mtr.35741.1.S1_at	0.0937083	0.192928	-0.402199	-0.402186	-0.142272	-0.00172395	0.30604	-0.110077	0.0431602	-0.211394	0.164141	0.626327	0.21265	0.220104	0.0806043	-0.0429308	0.00966743	-0.0234025	-0.00601356	0.127256	0.245868	0.244859	0.235272	0.185882	-0.0208131	0.0630427	0.0477667	0.359738	0.403012	0.254606	0.197837	0.350954	0.332308	0.218083	0.232381	0.0594865	-0.0384559	0.0419835	0.0220248	0.173728	0.176986	-0.174197	-0.128561	0.0499118	0.0890439	0.141985	0.222006	0.186478	0.104846
Mtr.27133.1.S1_at	0.30471	0.19894	0.651845	0.628021	0.345833	0.355508	-0.123423	0.397582	0.249291	0.417597	0.164678	-0.270781	0.202481	0.165988	0.219592	0.366117	0.203613	0.211462	0.20374	0.0837987	0.212145	0.184164	0.200683	0.149979	0.362233	0.178284	0.203262	-0.155126	-0.133507	-0.07196	-0.0899251	-0.0948447	-0.0660836	0.0221763	0.0565015	0.414744	0.382149	0.0831553	0.0919171	0.180841	0.119728	0.325124	0.309379	0.157498	0.138357	0.294673	0.0986958	-0.0226581	0.133098
Mtr.10190.1.S1_at	0.193841	0.244325	0.149226	0.0486414	-0.0018205	0.64423	-0.229956	0.217624	0.0478932	0.0143997	0.096184	-0.015065	0.0498815	0.349565	0.259385	0.021096	0.301695	0.207912	0.0728676	-0.0860223	0.51046	0.613133	0.708671	0.314683	0.107139	-0.00824158	0.0510551	-0.243872	-0.245068	-0.190976	-0.218417	-0.312327	0.0105643	-0.271757	-0.221209	0.433802	0.175918	-0.221324	-0.218933	0.250589	-0.071428	-0.0151758	0.0721722	0.369386	0.139073	0.246504	-0.142625	-0.162366	-0.0273623
Mtr.38762.1.S1_at	0.249747	0.35301	0.210937	0.21526	0.184904	0.196014	-0.23883	0.275595	0.385525	0.0797451	0.296155	0.0236082	0.425833	0.360228	0.274274	0.303625	-0.00674963	0.0840016	0.0241527	0.0567475	0.527382	0.464324	0.461182	0.534756	0.346406	0.111372	0.110316	-0.159186	-0.164188	-0.145956	-0.189011	-0.0822676	-0.150926	-0.09699	-0.097249	0.306369	0.305703	-0.195123	-0.204053	0.342745	-0.0259075	0.114308	0.0529217	0.287176	0.205724	0.151701	0.234183	-0.193142	0.0308806
Mtr.22076.1.S1_at	0.248153	0.309007	0.0659014	0.0329092	0.12758	0.0600649	0.160786	0.156542	0.120948	0.130688	0.168808	0.205463	0.152021	0.135284	0.22301	0.167992	0.0797807	0.0358086	0.0564182	0.0754739	0.283397	0.230613	0.168986	0.291031	0.206001	0.208218	0.183265	0.164617	0.176925	0.091572	0.120972	0.123157	0.154678	0.0891183	0.0737501	0.177322	0.174007	0.027439	0.0509276	0.242922	0.076361	0.124451	0.137221	0.113279	0.198844	0.247602	0.164427	0.164624	0.0917275
Mtr.9429.1.S1_at	-0.187266	-0.173888	0.313456	0.383267	0.487064	-0.0165281	0.519083	0.103697	0.27198	0.591565	-0.162942	0.229136	-0.0759747	0.0204524	-0.332413	0.139318	0.292019	0.389544	0.397382	0.365692	-0.235037	-0.307371	-0.306947	-0.160573	0.13358	0.453232	0.488568	0.567917	0.583523	0.470836	0.511809	0.618145	0.373033	0.665284	0.64442	0.105496	-0.0816559	0.631302	0.640042	-0.21223	0.715195	0.633518	0.567745	-0.200202	0.0511122	0.240735	0.385412	0.48163	0.546971
Mtr.42251.1.S1_at	0.315432	0.211589	0.251804	0.230573	0.399194	0.292337	0.311236	0.195494	0.0785969	0.0673314	0.128159	0.15018	0.202319	0.107687	0.213005	0.358541	-0.0664067	-0.0512427	-0.0010249	0.404269	0.429779	0.38621	0.345289	0.489666	0.493577	0.342459	0.341248	0.28686	0.148232	0.164972	0.16218	0.171647	0.0853929	0.172445	0.150379	0.102501	0.0266971	0.104405	0.0783949	0.263191	0.193439	0.145934	0.125579	0.135955	0.261084	0.284737	0.0287356	0.340227	0.170115
Mtr.34810.1.S1_at	0.185655	0.16991	0.101225	-0.016035	-0.0495696	0.5434	-0.184821	0.164255	0.0788041	-0.100936	0.0554196	0.00583306	0.15993	0.375725	0.256552	0.0394713	0.200009	0.141587	0.0680251	-0.0262898	0.509022	0.633905	0.662546	0.378066	0.0944879	0.027738	0.0678653	-0.221886	-0.188005	-0.209407	-0.221421	-0.28872	-0.000438018	-0.197954	-0.181695	0.283307	0.0757709	-0.19095	-0.215128	0.259621	-0.115377	-0.0604372	0.0120793	0.429888	0.128473	0.226046	-0.0671612	-0.115693	-0.0260064
Mtr.38526.1.S1_at	0.222465	0.195061	0.159547	0.0442453	0.0122484	0.588263	-0.12103	0.0844144	0.0923779	-0.153069	0.146522	0.142715	0.231143	0.469159	0.221522	0.120408	0.252755	0.157443	0.0549274	-0.0163949	0.548156	0.641172	0.718052	0.382494	0.245722	0.0643143	0.0666066	-0.108827	-0.0975757	-0.126369	-0.212393	-0.202647	-0.0248883	-0.091825	-0.0521973	0.473951	0.141055	-0.159075	-0.192134	0.212324	-0.0388121	-0.149898	-0.0930866	0.246607	0.0651465	0.342076	0.0294882	-0.0616018	0.0548864
Mtr.41404.1.S1_at	0.123336	0.211812	0.131117	0.186466	0.281891	0.00522628	0.203154	0.103708	0.406039	-0.027773	0.252927	0.225198	0.428584	0.279173	0.113872	0.327903	-0.035578	0.0255606	0.0678955	0.169689	0.379387	0.266553	0.21872	0.54162	0.399428	0.346838	0.300976	0.273413	0.255127	0.177253	0.131472	0.199696	-0.0787085	0.274573	0.215317	0.167103	0.0674071	0.166133	0.174697	0.182624	0.223112	0.088855	-0.0122349	0.0711426	0.135436	0.303302	0.440111	0.15422	0.21289
Mtr.24270.1.S1_s_at	0.386943	0.227607	0.453297	0.420724	0.256036	0.101834	0.0770219	0.30992	0.338753	0.24627	0.244968	-0.263171	0.365912	-0.0239663	0.42409	0.367819	-0.105298	-0.0633324	-0.0570797	0.146919	0.418007	0.311078	0.236904	0.441438	0.401632	0.11353	0.0717447	-0.067947	-0.205036	-0.0132653	-0.0561892	-0.134133	-0.225047	0.0584089	0.0581786	0.141227	0.169828	0.0310121	0.0335986	0.344219	0.0121991	0.187908	0.143243	0.192453	0.268011	0.106988	0.125921	0.145492	-0.018193
Mtr.28699.1.S1_s_at	0.3789	0.229318	0.469682	0.423069	0.253008	0.180938	0.0395027	0.340762	0.284678	0.264639	0.215533	-0.31007	0.327789	-0.0350563	0.424557	0.308483	-0.0915395	-0.0741776	-0.0765416	0.0854706	0.413277	0.326725	0.262643	0.421673	0.392727	0.084553	0.0346064	-0.107815	-0.246928	-0.055261	-0.0966103	-0.204133	-0.237861	0.0327322	0.034357	0.167095	0.202714	0.00249142	0.0210101	0.345468	-0.00504159	0.190833	0.165507	0.210694	0.266786	0.116912	0.057375	0.111968	-0.0727347
Mtr.12392.1.S1_at	0.125536	0.146122	0.467944	0.525269	0.539573	0.271636	0.199423	0.322251	0.295522	0.576368	0.0660068	0.0756239	0.0942833	-0.017166	-0.030515	0.266771	0.209391	0.238598	0.242673	0.240347	0.113172	0.0306005	0.0362132	0.124528	0.316768	0.294089	0.351502	0.342715	0.25803	0.260804	0.300048	0.266834	0.118718	0.273326	0.264433	0.213217	0.21653	0.216334	0.234514	0.10695	0.539947	0.474969	0.415883	-0.000386695	0.130802	0.260016	0.137701	0.228035	0.290619
Mtr.38588.1.S1_at	0.0830643	0.0939855	0.0549009	0.0773696	0.211931	0.1052	0.511384	-0.112825	0.0901474	0.224505	0.118794	0.560373	-0.00550692	0.17551	-0.06061	0.0959	0.169388	0.22582	0.199193	0.305311	0.18595	0.170639	0.129439	0.189606	0.304113	0.343598	0.370927	0.553844	0.470392	0.422245	0.386008	0.412288	0.326129	0.388187	0.390674	0.384921	-0.00084322	0.3369	0.301618	0.0316402	0.372373	0.272813	0.248475	-0.131429	0.0557348	0.384944	0.240599	0.429188	0.262488
[truncated: 119 more columns]

## Sheet: B) bHLH Spearman Cleaned
Table S17 B: Spearman correlation coefficient for bHLH genes using the cleaned dataset
	Mtr.45454.1.S1_at	Mtr.33494.1.S1_at	Mtr.1566.1.S1_at	Mtr.1885.1.S1_at	Mtr.11703.1.S1_at	Mtr.38780.1.S1_at	Mtr.50163.1.S1_at	Mtr.23988.1.S1_at	Mtr.39288.1.S1_at	Mtr.45444.1.S1_at	Mtr.19560.1.S1_at	Mtr.42299.1.S1_at	Mtr.43328.1.S1_at	Mtr.9143.1.S1_at	Mtr.22479.1.S1_at	Mtr.21313.1.S1_at	Mtr.38605.1.S1_at	Mtr.5576.1.S1_s_at	Mtr.9848.1.S1_at	Mtr.24842.1.S1_at	Mtr.27377.1.S1_at	Mtr.27377.1.S1_s_at	Mtr.41865.1.S1_at	Mtr.41928.1.S1_at	Mtr.49670.1.S1_at	Mtr.27247.1.S1_at	Mtr.43615.1.S1_at	Mtr.25887.1.S1_at	Mtr.7448.1.S1_s_at	Mtr.25885.1.S1_s_at	Mtr.35725.1.S1_at	Mtr.12342.1.S1_at	Mtr.32218.1.S1_s_at	Mtr.16587.1.S1_at	Mtr.4545.1.S1_s_at	Mtr.28002.1.S1_at	Mtr.48694.1.S1_at	Mtr.37926.1.S1_at	Mtr.8894.1.S1_at	Mtr.44201.1.S1_at	Mtr.51379.1.S1_at	Mtr.22854.1.S1_at	Mtr.33275.1.S1_s_at	Mtr.15712.1.S1_at	Mtr.15713.1.S1_at	Mtr.9990.1.S1_at	Mtr.12429.1.S1_at	Mtr.5024.1.S1_at	Mtr.43459.1.S1_at
Mtr.45454.1.S1_at	1	0.446013	0.156235	0.107187	-0.183513	-0.0502198	-0.335378	0.211229	0.0231101	-0.0755132	0.244745	-0.178107	0.375881	0.0695816	0.427657	0.284789	-0.212317	-0.275914	-0.281901	-0.20954	0.448082	0.392105	0.302743	0.468871	0.364498	-0.0663319	-0.122815	-0.357394	-0.378924	-0.325047	-0.367702	-0.32604	-0.233985	-0.401403	-0.382937	0.225772	0.341862	-0.403451	-0.397564	0.515152	-0.407034	-0.177255	-0.176192	0.143085	0.11241	0.119886	-0.0513569	-0.245104	-0.286526
Mtr.33494.1.S1_at	0.446013	1	-0.0726992	-0.0866098	-0.255024	-0.111978	-0.405309	0.197631	0.13692	-0.172379	0.268899	-0.050868	0.399576	-0.0244744	0.412414	0.146762	-0.314121	-0.380766	-0.372336	-0.368022	0.49512	0.418362	0.302929	0.460345	0.188432	-0.230285	-0.314703	-0.371763	-0.380707	-0.344759	-0.408233	-0.335185	-0.314486	-0.425514	-0.422462	0.2238	0.441149	-0.528736	-0.509919	0.485017	-0.427357	-0.201273	-0.188769	0.113784	0.110996	-0.0302428	-0.0424689	-0.409048	-0.470774
Mtr.1566.1.S1_at	0.156235	-0.0726992	1	0.926633	0.615903	0.450271	-0.0518206	0.246116	0.0314512	0.352503	0.0701135	-0.38601	0.0440823	0.0619851	-0.0644568	0.395138	0.150203	0.161867	0.174618	0.169048	0.0600377	0.00854685	0.0456881	0.140637	0.461825	0.367727	0.41094	0.0199904	-0.0192563	-0.0395503	-0.0100313	-0.0800049	-0.122323	0.182149	0.200439	0.392577	0.210388	0.210532	0.211934	-0.112109	0.181248	0.300677	0.26179	-0.103998	-0.0734033	0.424227	0.129518	0.123303	0.278942
Mtr.1885.1.S1_at	0.107187	-0.0866098	0.926633	1	0.631812	0.33638	-0.0126021	0.166585	0.1004	0.344318	0.0804185	-0.346549	0.0838797	-0.0289998	-0.135676	0.344264	0.0491573	0.102332	0.158432	0.229732	-0.029105	-0.107958	-0.0655973	0.110412	0.431878	0.329952	0.403918	0.100847	0.0406979	0.0404482	0.0766369	-0.0189584	-0.199188	0.245352	0.245336	0.26095	0.188855	0.279448	0.301502	-0.122565	0.250961	0.30717	0.202221	-0.105691	-0.0885921	0.299913	0.176168	0.144915	0.318515
Mtr.11703.1.S1_at	-0.183513	-0.255024	0.615903	0.631812	1	0.349503	0.352211	0.224099	0.0294353	0.420384	-0.053467	-0.156288	-0.147348	-0.0357183	-0.323289	0.320828	0.127352	0.233808	0.328398	0.418813	-0.187862	-0.311758	-0.289955	-0.00997702	0.412427	0.502664	0.492661	0.436535	0.343492	0.307079	0.355436	0.335058	0.0854946	0.492242	0.478948	0.100769	0.028307	0.456233	0.457266	-0.321392	0.448666	0.45229	0.35845	-0.22432	-0.0161861	0.32639	0.127433	0.347895	0.395606
Mtr.38780.1.S1_at	-0.0502198	-0.111978	0.450271	0.33638	0.349503	1	-0.123243	0.0939032	-0.185432	0.112286	-0.0978487	-0.227545	-0.259765	0.168915	-0.0897531	-0.0341867	0.249993	0.175697	0.0823124	0.0249619	0.292806	0.398056	0.531836	0.0910921	0.120779	0.0138142	0.107671	-0.138037	-0.26778	-0.123324	-0.146576	-0.317658	-0.0854429	-0.134892	-0.072699	0.308242	0.0306885	-0.00926061	-0.0289133	-0.0650106	0.0145328	0.0793803	0.13028	0.178868	-0.00421249	0.195181	-0.297685	0.0513741	0.0787798
Mtr.50163.1.S1_at	-0.335378	-0.405309	-0.0518206	-0.0126021	0.352211	-0.123243	1	-0.286572	-0.112746	0.182929	-0.175395	0.383407	-0.324561	-0.175658	-0.434887	-0.0504789	0.0856422	0.133785	0.243206	0.428303	-0.368604	-0.434665	-0.429697	-0.302119	0.00951317	0.376587	0.410607	0.805902	0.718944	0.688786	0.726615	0.658873	0.41048	0.623292	0.596333	-0.22241	-0.373878	0.688716	0.677086	-0.397557	0.652873	0.228996	0.198471	-0.417939	-0.116066	0.137421	0.257625	0.710659	0.513589
Mtr.23988.1.S1_at	0.211229	0.197631	0.246116	0.166585	0.224099	0.0939032	-0.286572	1	0.186068	0.22	0.072401	-0.369319	0.177255	-0.0348985	0.183133	0.235941	0.00428288	0.0202268	0.0366391	-0.0277497	0.100103	0.0581588	-0.0146355	0.115056	0.140563	0.112317	0.0127561	-0.238107	-0.240313	-0.20545	-0.199212	-0.22094	-0.105087	-0.0818668	-0.0809923	0.132327	0.245034	-0.274185	-0.280447	0.182104	-0.170047	0.157994	0.16575	0.0842056	0.113276	0.110862	-0.226289	-0.292618	-0.181865
Mtr.39288.1.S1_at	0.0231101	0.13692	0.0314512	0.1004	0.0294353	-0.185432	-0.112746	0.186068	1	0.102215	0.159134	-0.124531	0.194419	-0.100361	0.0666158	-0.105923	-0.107428	-0.0659474	0.0023777	-0.0623272	0.0752824	-0.0445149	-0.0782646	0.0861804	-0.175753	-0.0639147	-0.123385	-0.0260286	-0.0571365	0.118139	0.0846323	-0.157259	-0.359895	0.0286697	-0.0169915	0.0167452	-0.037391	-0.0236539	-0.00621312	0.138266	0.0541449	0.178036	0.0972295	0.0656227	0.0863652	-0.241837	-0.0269158	-0.140405	-0.144215
Mtr.45444.1.S1_at	-0.0755132	-0.172379	0.352503	0.344318	0.420384	0.112286	0.182929	0.22	0.102215	1	-0.146984	0.0221718	-0.268049	-0.0881016	-0.159509	0.0384356	0.276837	0.357951	0.343691	0.313076	-0.174831	-0.211137	-0.215729	-0.204876	0.074544	0.381675	0.427675	0.268805	0.238618	0.206512	0.283103	0.24543	0.324111	0.27234	0.260817	0.148215	-0.142604	0.283172	0.280537	-0.176239	0.407773	0.747703	0.724693	-0.0983605	0.0823548	0.228894	-0.0409717	0.326199	0.309288
Mtr.19560.1.S1_at	0.244745	0.268899	0.0701135	0.0804185	-0.053467	-0.0978487	-0.175395	0.072401	0.159134	-0.146984	1	-0.150965	0.425621	0.00511935	0.321305	0.226474	-0.325239	-0.364519	-0.339656	-0.210796	0.291506	0.21244	0.151475	0.315351	0.202318	-0.174532	-0.225941	-0.179553	-0.257872	-0.0634666	-0.157705	-0.228091	-0.283047	-0.199921	-0.174508	0.0768637	0.321232	-0.276459	-0.268035	0.202424	-0.273448	-0.275299	-0.303534	0.109231	0.0248798	-0.0248818	0.0878934	-0.220806	-0.300154
Mtr.42299.1.S1_at	-0.178107	-0.050868	-0.38601	-0.346549	-0.156288	-0.227545	0.383407	-0.369319	-0.124531	0.0221718	-0.150965	1	-0.220689	0.151347	-0.270699	-0.0794209	0.098135	0.129892	0.144171	0.220592	-0.111309	-0.140725	-0.148092	-0.107182	-0.105722	0.205578	0.261559	0.502481	0.578576	0.416151	0.405522	0.564645	0.496125	0.239451	0.242822	0.0556645	-0.220052	0.206891	0.208313	-0.111424	0.259382	0.0839353	0.0695473	-0.312363	-0.0837806	0.196599	0.263599	0.374809	0.328797
Mtr.43328.1.S1_at	0.375881	0.399576	0.0440823	0.0838797	-0.147348	-0.259765	-0.324561	0.177255	0.194419	-0.268049	0.425621	-0.220689	1	-0.11507	0.338163	0.204508	-0.574418	-0.572119	-0.50851	-0.364256	0.328101	0.195124	0.12575	0.431185	0.155728	-0.272326	-0.312661	-0.325227	-0.284762	-0.325953	-0.397027	-0.257509	-0.426164	-0.07026	-0.0671855	-0.0674487	0.444761	-0.372249	-0.347211	0.382932	-0.29033	-0.367577	-0.421943	0.06158	0.0125633	-0.174365	0.27847	-0.385508	-0.258863
Mtr.9143.1.S1_at	0.0695816	-0.0244744	0.0619851	-0.0289998	-0.0357183	0.168915	-0.175658	-0.0348985	-0.100361	-0.0881016	0.00511935	0.151347	-0.11507	1	0.135805	0.295036	0.406043	0.403869	0.339327	0.241009	0.205876	0.219728	0.240544	0.220374	0.352758	0.330566	0.33307	-0.193797	0.0124172	-0.0820534	-0.148086	0.0644652	0.202189	-0.192057	-0.164694	0.426389	-0.0313836	-0.0444269	-0.0675232	0.0183457	-0.260006	0.0275331	0.0426587	0.0112653	0.0121757	0.45147	0.137266	-0.0447781	0.230079
Mtr.22479.1.S1_at	0.427657	0.412414	-0.0644568	-0.135676	-0.323289	-0.0897531	-0.434887	0.183133	0.0666158	-0.159509	0.321305	-0.270699	0.338163	0.135805	1	0.216194	-0.243371	-0.315261	-0.348891	-0.25546	0.442461	0.422341	0.335007	0.372859	0.189394	-0.229515	-0.279491	-0.597179	-0.557745	-0.53724	-0.566805	-0.501087	-0.347556	-0.548568	-0.540946	0.164162	0.232736	-0.575369	-0.569863	0.459934	-0.54629	-0.262069	-0.213252	0.255095	0.130877	0.0284188	-0.181525	-0.368413	-0.465481
Mtr.21313.1.S1_at	0.284789	0.146762	0.395138	0.344264	0.320828	-0.0341867	-0.0504789	0.235941	-0.105923	0.0384356	0.226474	-0.0794209	0.204508	0.295036	0.216194	1	0.03032	0.0597393	0.133762	0.294027	0.197288	0.0592031	-0.0395531	0.408367	0.581803	0.44714	0.396407	-0.0938051	-0.00461971	-0.0823246	-0.085735	0.170329	0.0388619	-0.0329235	-0.0506749	0.343455	0.223009	-0.0817668	-0.0918591	0.123636	-0.169528	0.0357706	-0.0167888	-0.124623	0.0826249	0.521411	0.294552	-0.0812024	0.156759
Mtr.38605.1.S1_at	-0.212317	-0.314121	0.150203	0.0491573	0.127352	0.249993	0.0856422	0.00428288	-0.107428	0.276837	-0.325239	0.098135	-0.574418	0.406043	-0.243371	0.03032	1	0.906194	0.828961	0.313007	-0.262072	-0.145	-0.0997908	-0.323324	0.00803796	0.460824	0.386773	0.0874181	0.246865	0.207057	0.246499	0.211149	0.479286	0.0220329	0.0378519	0.306924	-0.257268	0.266002	0.226178	-0.329578	0.0710139	0.320991	0.404382	-0.149155	-0.04613	0.410427	-0.127566	0.199661	0.356829
Mtr.5576.1.S1_s_at	-0.275914	-0.380766	0.161867	0.102332	0.233808	0.175697	0.133785	0.0202268	-0.0659474	0.357951	-0.364519	0.129892	-0.572119	0.403869	-0.315261	0.0597393	0.906194	1	0.891453	0.450707	-0.321683	-0.237487	-0.208024	-0.320371	0.0238078	0.522703	0.495418	0.168561	0.342107	0.282327	0.334889	0.316509	0.519701	0.122455	0.122131	0.278311	-0.293084	0.370049	0.319926	-0.371969	0.121597	0.45627	0.496464	-0.197771	-0.0272165	0.409399	-0.0788878	0.229982	0.429571
Mtr.9848.1.S1_at	-0.281901	-0.372336	0.174618	0.158432	0.328398	0.0823124	0.243206	0.0366391	0.0023777	0.343691	-0.339656	0.144171	-0.50851	0.339327	-0.348891	0.133762	0.828961	0.891453	1	0.539964	-0.385101	-0.375711	-0.326424	-0.326678	0.0542167	0.575293	0.536585	0.263485	0.426647	0.386484	0.450631	0.428137	0.462769	0.228842	0.2005	0.189561	-0.296586	0.433569	0.406822	-0.364503	0.17929	0.440277	0.43513	-0.218496	0.00645997	0.404052	0.0058859	0.274422	0.465318
Mtr.24842.1.S1_at	-0.20954	-0.368022	0.169048	0.229732	0.418813	0.0249619	0.428303	-0.0277497	-0.0623272	0.313076	-0.210796	0.220592	-0.364256	0.241009	-0.25546	0.294027	0.313007	0.450707	0.539964	1	-0.312399	-0.36208	-0.286419	-0.142944	0.186384	0.636562	0.719172	0.445044	0.496172	0.50637	0.551457	0.548619	0.434946	0.38364	0.360122	-0.0432111	-0.450066	0.488574	0.474866	-0.270404	0.293505	0.471353	0.384451	-0.143439	0.157916	0.317266	0.0766162	0.482899	0.571778
Mtr.27377.1.S1_at	0.448082	0.49512	0.0600377	-0.029105	-0.187862	0.292806	-0.368604	0.100103	0.0752824	-0.174831	0.291506	-0.111309	0.328101	0.205876	0.442461	0.197288	-0.262072	-0.321683	-0.385101	-0.312399	1	0.904219	0.775759	0.808891	0.328827	-0.18997	-0.180742	-0.471543	-0.563212	-0.410244	-0.487308	-0.50955	-0.393329	-0.582521	-0.542432	0.363865	0.289394	-0.541286	-0.538938	0.50989	-0.447307	-0.215474	-0.193814	0.225372	0.100526	0.142824	-0.0901311	-0.258825	-0.378792
Mtr.27377.1.S1_s_at	0.392105	0.418362	0.00854685	-0.107958	-0.311758	0.398056	-0.434665	0.0581588	-0.0445149	-0.211137	0.21244	-0.140725	0.195124	0.219728	0.422341	0.0592031	-0.145	-0.237487	-0.375711	-0.36208	0.904219	1	0.878216	0.688394	0.195742	-0.26796	-0.243589	-0.55354	-0.643218	-0.468597	-0.539359	-0.612038	-0.346071	-0.657279	-0.605358	0.358583	0.233419	-0.582056	-0.600082	0.468941	-0.501098	-0.257662	-0.191713	0.288314	0.0523083	0.110879	-0.23762	-0.305452	-0.421053
Mtr.41865.1.S1_at	0.302743	0.302929	0.0456881	-0.0655973	-0.289955	0.531836	-0.429697	-0.0146355	-0.0782646	-0.215729	0.151475	-0.148092	0.12575	0.240544	0.335007	-0.0395531	-0.0997908	-0.208024	-0.326424	-0.286419	0.775759	0.878216	1	0.529023	0.1225	-0.270571	-0.190403	-0.511018	-0.611344	-0.415761	-0.494387	-0.618192	-0.359083	-0.60377	-0.546104	0.308693	0.160742	-0.504952	-0.519463	0.391122	-0.435736	-0.249029	-0.192748	0.369413	0.0883918	0.0455516	-0.287963	-0.27868	-0.316368
Mtr.41928.1.S1_at	0.468871	0.460345	0.140637	0.110412	-0.00997702	0.0910921	-0.302119	0.115056	0.0861804	-0.204876	0.315351	-0.107182	0.431185	0.220374	0.372859	0.408367	-0.323324	-0.320371	-0.326678	-0.142944	0.808891	0.688394	0.529023	1	0.526088	0.00586951	-0.0281974	-0.351202	-0.406322	-0.29506	-0.350572	-0.327818	-0.381188	-0.429908	-0.42381	0.287519	0.304115	-0.419529	-0.405046	0.533889	-0.449861	-0.197047	-0.253283	0.134982	0.104002	0.205658	0.0770641	-0.226283	-0.264543
Mtr.49670.1.S1_at	0.364498	0.188432	0.461825	0.431878	0.412427	0.120779	0.00951317	0.140563	-0.175753	0.074544	0.202318	-0.105722	0.155728	0.352758	0.189394	0.581803	0.00803796	0.0238078	0.0542167	0.186384	0.328827	0.195742	0.1225	0.526088	1	0.416804	0.37443	0.0239586	0.0184525	-0.0289	-0.0700967	0.0535977	-0.0711323	-0.0523191	-0.0400483	0.418786	0.294828	-0.0161626	-0.016002	0.166572	-0.0852172	0.0669762	0.00727773	-0.151332	0.032733	0.56963	0.159834	0.0738733	0.0821546
Mtr.27247.1.S1_at	-0.0663319	-0.230285	0.367727	0.329952	0.502664	0.0138142	0.376587	0.112317	-0.0639147	0.381675	-0.174532	0.205578	-0.272326	0.330566	-0.229515	0.44714	0.460824	0.522703	0.575293	0.636562	-0.18997	-0.26796	-0.270571	0.00586951	0.416804	1	0.86767	0.429181	0.536324	0.434836	0.476233	0.524771	0.457799	0.413528	0.398317	0.31035	-0.199896	0.438932	0.420504	-0.267716	0.298826	0.495084	0.455577	-0.276845	0.0475497	0.675496	0.284397	0.449424	0.623644
Mtr.43615.1.S1_at	-0.122815	-0.314703	0.41094	0.403918	0.492661	0.107671	0.410607	0.0127561	-0.123385	0.427675	-0.225941	0.261559	-0.312661	0.33307	-0.279491	0.396407	0.386773	0.495418	0.536585	0.719172	-0.180742	-0.243589	-0.190403	-0.0281974	0.37443	0.86767	1	0.445539	0.546817	0.422994	0.47877	0.547046	0.483081	0.393788	0.38806	0.295847	-0.286016	0.513699	0.499852	-0.307123	0.388869	0.536217	0.482839	-0.259183	0.0220008	0.658567	0.327835	0.561351	0.765179
Mtr.25887.1.S1_at	-0.357394	-0.371763	0.0199904	0.100847	0.436535	-0.138037	0.805902	-0.238107	-0.0260286	0.268805	-0.179553	0.502481	-0.325227	-0.193797	-0.597179	-0.0938051	0.0874181	0.168561	0.263485	0.445044	-0.471543	-0.55354	-0.511018	-0.351202	0.0239586	0.429181	0.445539	1	0.880875	0.813073	0.843192	0.742115	0.446374	0.759684	0.725601	-0.194606	-0.283451	0.697221	0.695656	-0.442157	0.734525	0.323933	0.257412	-0.459215	-0.13537	0.153881	0.268471	0.689379	0.533509
Mtr.7448.1.S1_s_at	-0.378924	-0.380707	-0.0192563	0.0406979	0.343492	-0.26778	0.718944	-0.240313	-0.0571365	0.238618	-0.257872	0.578576	-0.284762	0.0124172	-0.557745	-0.00461971	0.246865	0.342107	0.426647	0.496172	-0.563212	-0.643218	-0.611344	-0.406322	0.0184525	0.536324	0.546817	0.880875	1	0.729123	0.766774	0.847477	0.590195	0.74752	0.716968	-0.104442	-0.295474	0.703114	0.690557	-0.466813	0.660074	0.323532	0.276232	-0.560794	-0.171629	0.288716	0.392078	0.618131	0.648573
Mtr.25885.1.S1_s_at	-0.325047	-0.344759	-0.0395503	0.0404482	0.307079	-0.123324	0.688786	-0.20545	0.118139	0.206512	-0.0634666	0.416151	-0.325953	-0.0820534	-0.53724	-0.0823246	0.207057	0.282327	0.386484	0.50637	-0.410244	-0.468597	-0.415761	-0.29506	-0.0289	0.434836	0.422994	0.813073	0.729123	1	0.939331	0.611106	0.409737	0.568414	0.529497	-0.20268	-0.354184	0.642306	0.640288	-0.353888	0.520452	0.316473	0.252359	-0.323007	-0.0482919	0.0860597	0.152961	0.578561	0.462584
Mtr.35725.1.S1_at	-0.367702	-0.408233	-0.0100313	0.0766369	0.355436	-0.146576	0.726615	-0.199212	0.0846323	0.283103	-0.157705	0.405522	-0.397027	-0.148086	-0.566805	-0.085735	0.246499	0.334889	0.450631	0.551457	-0.487308	-0.539359	-0.494387	-0.350572	-0.0700967	0.476233	0.47877	0.843192	0.766774	0.939331	1	0.664958	0.461182	0.605808	0.554257	-0.252127	-0.393115	0.676125	0.668478	-0.391536	0.577776	0.380398	0.311848	-0.335654	-0.0727199	0.0931234	0.148927	0.630332	0.524243
Mtr.12342.1.S1_at	-0.32604	-0.335185	-0.0800049	-0.0189584	0.335058	-0.317658	0.658873	-0.22094	-0.157259	0.24543	-0.228091	0.564645	-0.257509	0.0644652	-0.501087	0.170329	0.211149	0.316509	0.428137	0.548619	-0.50955	-0.612038	-0.618192	-0.327818	0.0535977	0.524771	0.547046	0.742115	0.847477	0.611106	0.664958	1	0.743095	0.6621	0.639946	-0.113283	-0.281401	0.624686	0.613233	-0.423104	0.535202	0.345953	0.299228	-0.488161	-0.0990744	0.247294	0.474375	0.564336	0.642619
Mtr.32218.1.S1_s_at	-0.233985	-0.314486	-0.122323	-0.199188	0.0854946	-0.0854429	0.41048	-0.105087	-0.359895	0.324111	-0.283047	0.496125	-0.426164	0.202189	-0.347556	0.0388619	0.479286	0.519701	0.462769	0.434946	-0.393329	-0.346071	-0.359083	-0.381188	-0.0711323	0.457799	0.483081	0.446374	0.590195	0.409737	0.461182	0.743095	1	0.362559	0.391032	0.0367812	-0.329851	0.40727	0.359585	-0.368076	0.277614	0.355057	0.448504	-0.32909	-0.0629055	0.33358	0.213439	0.476666	0.536834
Mtr.16587.1.S1_at	-0.401403	-0.425514	0.182149	0.245352	0.492242	-0.134892	0.623292	-0.0818668	0.0286697	0.27234	-0.199921	0.239451	-0.07026	-0.192057	-0.548568	-0.0329235	0.0220329	0.122455	0.228842	0.38364	-0.582521	-0.657279	-0.60377	-0.429908	-0.0523191	0.413528	0.393788	0.759684	0.74752	0.568414	0.605808	0.6621	0.362559	1	0.962009	-0.178513	-0.24159	0.672672	0.672604	-0.500314	0.684509	0.353535	0.289248	-0.385378	-0.110399	0.10433	0.405384	0.496657	0.545759
Mtr.4545.1.S1_s_at	-0.382937	-0.422462	0.200439	0.245336	0.478948	-0.072699	0.596333	-0.0809923	-0.0169915	0.260817	-0.174508	0.242822	-0.0671855	-0.164694	-0.540946	-0.0506749	0.0378519	0.122131	0.2005	0.360122	-0.542432	-0.605358	-0.546104	-0.42381	-0.0400483	0.398317	0.38806	0.725601	0.716968	0.529497	0.554257	0.639946	0.391032	0.962009	1	-0.136273	-0.210966	0.648449	0.638535	-0.505937	0.66668	0.318537	0.28054	-0.380976	-0.142776	0.132397	0.404652	0.49044	0.543578
Mtr.28002.1.S1_at	0.225772	0.2238	0.392577	0.26095	0.100769	0.308242	-0.22241	0.132327	0.0167452	0.148215	0.0768637	0.0556645	-0.0674487	0.426389	0.164162	0.343455	0.306924	0.278311	0.189561	-0.0432111	0.363865	0.358583	0.308693	0.287519	0.418786	0.31035	0.295847	-0.194606	-0.104442	-0.20268	-0.252127	-0.113283	0.0367812	-0.178513	-0.136273	1	0.254182	-0.197742	-0.216342	0.0731815	-0.131112	0.170374	0.216277	-0.137859	-0.0552697	0.625313	0.102515	-0.11339	0.0227345
Mtr.48694.1.S1_at	0.341862	0.441149	0.210388	0.188855	0.028307	0.0306885	-0.373878	0.245034	-0.037391	-0.142604	0.321232	-0.220052	0.444761	-0.0313836	0.232736	0.223009	-0.257268	-0.293084	-0.296586	-0.450066	0.289394	0.233419	0.160742	0.304115	0.294828	-0.199896	-0.286016	-0.283451	-0.295474	-0.354184	-0.393115	-0.281401	-0.329851	-0.24159	-0.210966	0.254182	1	-0.427354	-0.42116	0.277278	-0.298252	-0.277417	-0.289853	-0.0309959	-0.0968881	0.045157	0.0270212	-0.459856	-0.370361
Mtr.37926.1.S1_at	-0.403451	-0.528736	0.210532	0.279448	0.456233	-0.00926061	0.688716	-0.274185	-0.0236539	0.283172	-0.276459	0.206891	-0.372249	-0.0444269	-0.575369	-0.0817668	0.266002	0.370049	0.433569	0.488574	-0.541286	-0.582056	-0.504952	-0.419529	-0.0161626	0.438932	0.513699	0.697221	0.703114	0.642306	0.676125	0.624686	0.40727	0.672672	0.648449	-0.197742	-0.427354	1	0.96482	-0.525302	0.614068	0.376289	0.324984	-0.348049	-0.133742	0.117561	0.274388	0.70501	0.689784
Mtr.8894.1.S1_at	-0.397564	-0.509919	0.211934	0.301502	0.457266	-0.0289133	0.677086	-0.280447	-0.00621312	0.280537	-0.268035	0.208313	-0.347211	-0.0675232	-0.569863	-0.0918591	0.226178	0.319926	0.406822	0.474866	-0.538938	-0.600082	-0.519463	-0.405046	-0.016002	0.420504	0.499852	0.695656	0.690557	0.640288	0.668478	0.613233	0.359585	0.672604	0.638535	-0.216342	-0.42116	0.96482	1	-0.513334	0.621841	0.381905	0.309127	-0.326068	-0.118128	0.084459	0.282617	0.696515	0.685403
Mtr.44201.1.S1_at	0.515152	0.485017	-0.112109	-0.122565	-0.321392	-0.0650106	-0.397557	0.182104	0.138266	-0.176239	0.202424	-0.111424	0.382932	0.0183457	0.459934	0.123636	-0.329578	-0.371969	-0.364503	-0.270404	0.50989	0.468941	0.391122	0.533889	0.166572	-0.267716	-0.307123	-0.442157	-0.466813	-0.353888	-0.391536	-0.423104	-0.368076	-0.500314	-0.505937	0.0731815	0.277278	-0.525302	-0.513334	1	-0.501837	-0.248204	-0.269392	0.262846	0.161177	-0.103268	-0.157222	-0.366681	-0.441776
Mtr.51379.1.S1_at	-0.407034	-0.427357	0.181248	0.250961	0.448666	0.0145328	0.652873	-0.170047	0.0541449	0.407773	-0.273448	0.259382	-0.29033	-0.260006	-0.54629	-0.169528	0.0710139	0.121597	0.17929	0.293505	-0.447307	-0.501098	-0.435736	-0.449861	-0.0852172	0.298826	0.388869	0.734525	0.660074	0.520452	0.577776	0.535202	0.277614	0.684509	0.66668	-0.131112	-0.298252	0.614068	0.621841	-0.501837	1	0.395082	0.353764	-0.348099	-0.136286	0.0660299	0.240528	0.610442	0.541971
Mtr.22854.1.S1_at	-0.177255	-0.201273	0.300677	0.30717	0.45229	0.0793803	0.228996	0.157994	0.178036	0.747703	-0.275299	0.0839353	-0.367577	0.0275331	-0.262069	0.0357706	0.320991	0.45627	0.440277	0.471353	-0.215474	-0.257662	-0.249029	-0.197047	0.0669762	0.495084	0.536217	0.323933	0.323532	0.316473	0.380398	0.345953	0.355057	0.353535	0.318537	0.170374	-0.277417	0.376289	0.381905	-0.248204	0.395082	1	0.908847	-0.0836065	0.144904	0.219692	-0.0495058	0.342636	0.348011
Mtr.33275.1.S1_s_at	-0.176192	-0.188769	0.26179	0.202221	0.35845	0.13028	0.198471	0.16575	0.0972295	0.724693	-0.303534	0.0695473	-0.421943	0.0426587	-0.213252	-0.0167888	0.404382	0.496464	0.43513	0.384451	-0.193814	-0.191713	-0.192748	-0.253283	0.00727773	0.455577	0.482839	0.257412	0.276232	0.252359	0.311848	0.299228	0.448504	0.289248	0.28054	0.216277	-0.289853	0.324984	0.309127	-0.269392	0.353764	0.908847	1	-0.101754	0.128706	0.25729	-0.096181	0.331689	0.303712
Mtr.15712.1.S1_at	0.143085	0.113784	-0.103998	-0.105691	-0.22432	0.178868	-0.417939	0.0842056	0.0656227	-0.0983605	0.109231	-0.312363	0.06158	0.0112653	0.255095	-0.124623	-0.149155	-0.197771	-0.218496	-0.143439	0.225372	0.288314	0.369413	0.134982	-0.151332	-0.276845	-0.259183	-0.459215	-0.560794	-0.323007	-0.335654	-0.488161	-0.32909	-0.385378	-0.380976	-0.137859	-0.0309959	-0.348049	-0.326068	0.262846	-0.348099	-0.0836065	-0.101754	1	0.267881	-0.303209	-0.344019	-0.290119	-0.317742
Mtr.15713.1.S1_at	0.11241	0.110996	-0.0734033	-0.0885921	-0.0161861	-0.00421249	-0.116066	0.113276	0.0863652	0.0823548	0.0248798	-0.0837806	0.0125633	0.0121757	0.130877	0.0826249	-0.04613	-0.0272165	0.00645997	0.157916	0.100526	0.0523083	0.0883918	0.104002	0.032733	0.0475497	0.0220008	-0.13537	-0.171629	-0.0482919	-0.0727199	-0.0990744	-0.0629055	-0.110399	-0.142776	-0.0552697	-0.0968881	-0.133742	-0.118128	0.161177	-0.136286	0.144904	0.128706	0.267881	1	-0.0663903	-0.1606	-0.0500569	-0.109488
Mtr.9990.1.S1_at	0.119886	-0.0302428	0.424227	0.299913	0.32639	0.195181	0.137421	0.110862	-0.241837	0.228894	-0.0248818	0.196599	-0.174365	0.45147	0.0284188	0.521411	0.410427	0.409399	0.404052	0.317266	0.142824	0.110879	0.0455516	0.205658	0.56963	0.675496	0.658567	0.153881	0.288716	0.0860597	0.0931234	0.247294	0.33358	0.10433	0.132397	0.625313	0.045157	0.117561	0.084459	-0.103268	0.0660299	0.219692	0.25729	-0.303209	-0.0663903	1	0.266133	0.242906	0.368847
Mtr.12429.1.S1_at	-0.0513569	-0.0424689	0.129518	0.176168	0.127433	-0.297685	0.257625	-0.226289	-0.0269158	-0.0409717	0.0878934	0.263599	0.27847	0.137266	-0.181525	0.294552	-0.127566	-0.0788878	0.0058859	0.0766162	-0.0901311	-0.23762	-0.287963	0.0770641	0.159834	0.284397	0.327835	0.268471	0.392078	0.152961	0.148927	0.474375	0.213439	0.405384	0.404652	0.102515	0.0270212	0.274388	0.282617	-0.157222	0.240528	-0.0495058	-0.096181	-0.344019	-0.1606	0.266133	1	0.225292	0.452247
Mtr.5024.1.S1_at	-0.245104	-0.409048	0.123303	0.144915	0.347895	0.0513741	0.710659	-0.292618	-0.140405	0.326199	-0.220806	0.374809	-0.385508	-0.0447781	-0.368413	-0.0812024	0.199661	0.229982	0.274422	0.482899	-0.258825	-0.305452	-0.27868	-0.226283	0.0738733	0.449424	0.561351	0.689379	0.618131	0.578561	0.630332	0.564336	0.476666	0.496657	0.49044	-0.11339	-0.459856	0.70501	0.696515	-0.366681	0.610442	0.342636	0.331689	-0.290119	-0.0500569	0.242906	0.225292	1	0.667709
Mtr.43459.1.S1_at	-0.286526	-0.470774	0.278942	0.318515	0.395606	0.0787798	0.513589	-0.181865	-0.144215	0.309288	-0.300154	0.328797	-0.258863	0.230079	-0.465481	0.156759	0.356829	0.429571	0.465318	0.571778	-0.378792	-0.421053	-0.316368	-0.264543	0.0821546	0.623644	0.765179	0.533509	0.648573	0.462584	0.524243	0.642619	0.536834	0.545759	0.543578	0.0227345	-0.370361	0.689784	0.685403	-0.441776	0.541971	0.348011	0.303712	-0.317742	-0.109488	0.368847	0.452247	0.667709	1
Mtr.13161.1.S1_at	-0.338306	-0.217082	-0.354942	-0.345069	-0.0926917	-0.308089	0.332942	-0.15271	0.0731145	0.199387	-0.287338	0.566723	-0.375459	0.0488846	-0.347314	-0.251124	0.270241	0.363656	0.299391	0.177487	-0.371716	-0.354678	-0.370846	-0.384191	-0.311123	0.230427	0.234934	0.430097	0.536278	0.34468	0.361235	0.452572	0.479004	0.320119	0.315604	0.0385588	-0.300669	0.301415	0.277999	-0.322877	0.365353	0.2665	0.286738	-0.319022	-0.0892981	0.0893986	0.135251	0.265225	0.260729
Mtr.41038.1.S1_at	0.0259585	0.123691	0.299876	0.248627	0.0113147	0.365628	-0.0882175	-0.0408731	0.0647161	-0.044156	0.230514	0.0294358	0.186829	-0.024011	-0.0342207	-0.211842	-0.146894	-0.176331	-0.325477	-0.402663	0.268711	0.293777	0.337882	0.124042	0.0457559	-0.164907	-0.0659974	0.0179621	-0.0651209	-0.0562584	-0.138891	-0.262005	-0.185427	0.0329117	0.0999834	0.353116	0.257892	-0.028095	-0.0325521	-0.0246844	0.113791	-0.0983203	-0.0672032	-0.108805	-0.217786	0.0669718	0.11486	0.0100148	-0.0101965
Mtr.38819.1.S1_s_at	-0.0707075	-0.23323	0.383176	0.275688	0.275364	0.366976	-0.0408178	0.0684168	0.0747339	0.152205	-0.0797116	-0.0950629	-0.189252	0.593236	-0.0153798	0.246305	0.499656	0.507254	0.480888	0.330924	0.0483453	0.0651008	0.147887	0.0176351	0.268215	0.452115	0.453316	-0.0662519	0.0686934	0.00471055	-0.030047	0.033226	0.111995	0.0997947	0.125955	0.468007	-0.13581	0.150352	0.122592	-0.199507	0.01414	0.308204	0.326882	-0.0205361	0.0451162	0.504319	0.124123	0.0633425	0.289629
Mtr.3451.1.S1_s_at	-0.0424669	-0.0310065	-0.206341	-0.214349	-0.0205734	-0.155634	0.0797102	0.177324	0.00503881	0.165173	-0.0679709	0.185921	-0.127995	0.0201419	-0.0540763	-0.102435	0.176589	0.229061	0.231275	0.256248	-0.239297	-0.246793	-0.2362	-0.21418	-0.11009	0.225551	0.210706	0.21309	0.27311	0.321127	0.34331	0.233817	0.37906	0.0830698	0.075272	-0.115684	-0.124551	0.0414706	0.0136971	0.017819	0.00880022	0.149167	0.185093	-0.0357226	0.0868301	0.0436304	-0.111087	0.109365	0.140263
Mtr.3879.1.S1_at	-0.0546133	-0.0461146	-0.2639	-0.216364	-0.0375661	-0.352182	0.257508	0.0505594	-0.0489132	0.116076	-0.0602116	0.341645	0.0021227	-0.164904	-0.148846	-0.0881688	0.04994	0.0968946	0.148914	0.218749	-0.353791	-0.403855	-0.42147	-0.288062	-0.153973	0.198041	0.176101	0.366207	0.447278	0.393822	0.425977	0.435744	0.431726	0.287028	0.270691	-0.206399	-0.0825764	0.141433	0.124752	-0.0455464	0.173239	0.0737634	0.0920141	-0.226962	0.0211473	-0.0372035	0.0781571	0.206596	0.193537
Mtr.35493.1.S1_at	0.19793	0.0670746	0.220205	0.179646	0.143677	0.0628829	-0.105206	0.317813	0.349197	0.170417	0.142757	-0.293137	0.153176	-0.128924	0.154377	0.0924209	-0.0244749	-0.0245411	0.0110517	0.0575647	0.10118	0.0675808	0.0506672	0.138892	0.0658052	0.0740446	0.0153042	-0.11325	-0.185507	0.026346	0.0270748	-0.250057	-0.182579	-0.065188	-0.0747966	0.00874538	0.0253207	-0.0932779	-0.109816	0.186023	-0.0842827	0.114906	0.102223	0.133948	0.164042	0.011617	-0.182936	-0.0703009	-0.103047
Mtr.12441.1.S1_at	-0.270547	-0.168228	-0.220928	-0.172938	0.0764672	-0.35512	0.490203	-0.253986	-0.0603782	0.226723	-0.19699	0.682149	-0.120705	0.0849455	-0.428597	0.0535956	0.13299	0.246711	0.27475	0.306242	-0.324197	-0.416306	-0.457163	-0.238077	-0.0834258	0.392603	0.446116	0.57178	0.70855	0.472032	0.499276	0.801676	0.656644	0.485177	0.47411	0.018039	-0.249556	0.43649	0.436584	-0.321087	0.423673	0.298914	0.26827	-0.427444	-0.104348	0.194553	0.54537	0.457848	0.591401
Mtr.43204.1.S1_at	-0.242054	-0.165998	-0.258326	-0.277343	-0.0852341	-0.244717	0.339236	-0.209119	-0.199534	0.243691	-0.276623	0.646384	-0.234411	0.183841	-0.344885	-0.0203608	0.313061	0.395071	0.327282	0.234279	-0.282469	-0.274017	-0.315805	-0.293135	-0.14583	0.353537	0.394981	0.39302	0.572606	0.342712	0.370254	0.663739	0.780867	0.314903	0.329146	0.118455	-0.266384	0.306982	0.281962	-0.306961	0.276394	0.291048	0.341933	-0.365012	-0.117383	0.246164	0.375226	0.369423	0.519836
Mtr.13973.1.S1_s_at	0.364184	0.286562	0.217933	0.16603	0.000277588	0.05142	-0.18912	-0.0457957	-0.280503	0.0240737	0.0757494	0.241947	0.183316	0.486746	0.239604	0.437154	0.137754	0.134807	0.0883399	0.0663254	0.341117	0.271251	0.21917	0.423116	0.634229	0.338811	0.371608	-0.115841	0.0432628	-0.153163	-0.1882	0.0631767	0.118043	-0.201575	-0.161956	0.524211	0.297344	-0.198932	-0.198204	0.22677	-0.224561	-0.0241524	-0.0261458	-0.16073	-0.00642933	0.612608	0.248088	0.00155038	0.15345
Mtr.17802.1.S1_at	0.350502	0.290686	0.162525	0.160089	-0.0291446	0.0111501	-0.203064	-0.0639746	-0.247088	0.0133425	0.099277	0.267443	0.193953	0.449694	0.225853	0.405573	0.0894051	0.0974057	0.0713613	0.0928206	0.325652	0.246271	0.202568	0.418831	0.594216	0.313409	0.362727	-0.100951	0.0396833	-0.119041	-0.148379	0.06068	0.0746697	-0.22943	-0.205462	0.431078	0.273515	-0.209667	-0.198531	0.246615	-0.223122	-0.0353475	-0.0673021	-0.100418	0.0149854	0.537565	0.230895	-0.00324811	0.155101
Mtr.10993.1.S1_at	-0.27066	-0.286479	0.406423	0.447059	0.708809	0.157441	0.315876	0.260445	0.100402	0.453654	-0.180457	-0.118997	-0.289911	0.0385973	-0.37726	0.241541	0.2396	0.386827	0.48531	0.597673	-0.33874	-0.447373	-0.400056	-0.230832	0.154197	0.509966	0.525403	0.361329	0.359723	0.347847	0.392785	0.407481	0.229942	0.484234	0.457106	-0.0242359	-0.203165	0.547708	0.546418	-0.388513	0.387465	0.614449	0.526146	-0.143562	0.114053	0.144963	0.0463854	0.2879	0.420997
Mtr.44005.1.S1_at	-0.118595	-0.208462	0.0759021	0.115951	0.366603	0.0598573	0.167822	0.103068	0.00344634	0.191107	-0.132554	0.115789	-0.399598	0.327961	-0.182051	0.300889	0.43136	0.533036	0.645533	0.713591	-0.289522	-0.341524	-0.274025	-0.152499	0.192326	0.490646	0.486691	0.224493	0.29643	0.360506	0.374214	0.389112	0.323927	0.180543	0.157041	0.0619534	-0.265974	0.326534	0.305276	-0.16483	0.0146956	0.374012	0.301961	-0.0480101	0.227053	0.244365	-0.0892322	0.17541	0.298016
Mtr.11882.1.S1_at	0.293737	0.177591	0.543724	0.467604	0.480037	0.256832	-0.0201767	0.338849	-0.0772414	0.107724	0.316197	-0.297942	0.279649	0.107767	0.151106	0.560587	-0.10071	-0.1137	-0.0668551	0.0794799	0.352914	0.239896	0.15402	0.443624	0.634626	0.288321	0.198331	-0.00793545	-0.114352	-0.077336	-0.0968761	-0.102517	-0.174024	0.0229605	0.0236744	0.243714	0.350063	-0.104463	-0.114714	0.149446	-0.0683774	0.0522746	0.0363353	-0.0576667	0.0469137	0.41076	0.0414309	-0.00715237	-0.0457986
Mtr.39090.1.S1_at	0.53806	0.52426	-0.0470931	-0.121948	-0.307042	0.125917	-0.385311	0.0300785	-0.0656512	-0.138219	0.280732	0.0376713	0.0953914	0.284137	0.48106	0.2077	-0.030503	-0.127327	-0.204822	-0.224249	0.592053	0.584604	0.500091	0.456232	0.353773	-0.128475	-0.175764	-0.396053	-0.428683	-0.336812	-0.434944	-0.360796	-0.189672	-0.599685	-0.558554	0.431745	0.266387	-0.503071	-0.516835	0.455405	-0.465838	-0.209253	-0.162398	0.180446	0.133115	0.212204	-0.182557	-0.250447	-0.416785
Mtr.11697.1.S1_at	-0.0970451	-0.308396	0.368663	0.345311	0.578692	0.212226	0.449691	0.132511	0.0508514	0.507281	-0.166168	-0.0721659	-0.342899	-0.0315711	-0.0798445	0.0987943	0.155668	0.218976	0.26961	0.430423	-0.0611861	-0.124951	-0.139868	-0.0211019	0.267326	0.431318	0.457712	0.332739	0.207011	0.243895	0.316377	0.182563	0.125908	0.298842	0.266578	0.0360431	-0.310094	0.404292	0.405118	-0.188135	0.405129	0.539092	0.48926	-0.0858825	0.130998	0.238007	-0.0638622	0.53016	0.334153
Mtr.42097.1.S1_at	0.53618	0.542269	-0.133547	-0.156474	-0.399332	-0.0234225	-0.448334	0.0570893	-0.0375366	-0.338854	0.3245	0.11143	0.450632	0.270026	0.515459	0.184108	-0.27065	-0.361933	-0.365804	-0.207512	0.590562	0.560151	0.500668	0.555997	0.303024	-0.140043	-0.183119	-0.398065	-0.37095	-0.314309	-0.408638	-0.34496	-0.248411	-0.45299	-0.415909	0.247261	0.345828	-0.593143	-0.593346	0.570385	-0.543801	-0.386419	-0.3767	0.203412	0.119907	0.143129	-0.000210948	-0.340941	-0.360299
Mtr.9503.1.S1_at	0.539974	0.542294	-0.11928	-0.174066	-0.471658	0.0249782	-0.502896	0.0765244	-0.0719917	-0.305502	0.299981	0.0244253	0.377984	0.238525	0.502386	0.130451	-0.162583	-0.288526	-0.330749	-0.279131	0.571454	0.595535	0.548365	0.49832	0.233295	-0.193375	-0.244308	-0.47519	-0.45288	-0.342434	-0.425693	-0.437464	-0.220113	-0.548773	-0.509098	0.24086	0.349314	-0.641567	-0.643873	0.582029	-0.578673	-0.37207	-0.324469	0.250415	0.121225	0.106437	-0.135269	-0.394129	-0.410153
Mtr.41283.1.S1_at	0.528335	0.555779	-0.142721	-0.184689	-0.374331	-0.0667458	-0.473462	0.217002	-0.0288828	-0.152857	0.324025	0.0255779	0.411395	0.138358	0.495925	0.173869	-0.180438	-0.242339	-0.293747	-0.229343	0.498013	0.468703	0.379709	0.444888	0.224457	-0.162559	-0.203258	-0.398819	-0.370754	-0.322436	-0.384259	-0.312839	-0.118431	-0.502632	-0.467386	0.228877	0.37922	-0.597272	-0.614569	0.54811	-0.544101	-0.306364	-0.269227	0.152774	0.130935	0.0781753	-0.139128	-0.352323	-0.38131
Mtr.47758.1.S1_at	0.540654	0.425957	0.432569	0.393851	0.10132	0.0620197	-0.275915	0.177095	0.000593969	-0.0556493	0.397957	-0.21286	0.49466	0.128251	0.373658	0.555696	-0.24815	-0.291437	-0.268327	-0.124027	0.487608	0.365239	0.270352	0.591299	0.602637	0.109763	0.0594268	-0.253686	-0.262192	-0.260502	-0.305969	-0.220171	-0.292589	-0.230509	-0.206802	0.399327	0.485401	-0.358149	-0.353706	0.411114	-0.216081	-0.204105	-0.227934	-0.00824217	-0.0199984	0.351041	0.204088	-0.219715	-0.154139
Mtr.38381.1.S1_at	0.119457	0.235188	-0.368994	-0.327574	-0.302625	-0.160027	-0.182422	-0.0846672	0.0759811	-0.050938	-0.194615	0.475238	-0.0888624	0.195081	0.0888286	-0.0388695	0.102245	0.13321	0.11534	0.093184	0.144633	0.129824	0.0893838	0.141404	-0.0917982	-0.0147017	-0.0124915	-0.110044	0.00556163	-0.0639307	-0.0825436	0.0932562	0.150564	-0.292143	-0.286447	0.134159	-0.0675596	-0.233945	-0.241766	0.248584	-0.219246	0.0415783	0.0170707	-0.00810245	0.0671055	0.0163785	-0.0842541	-0.0921864	-0.0869012
Mtr.7025.1.S1_at	-0.0160342	-0.03237	-0.0552701	-0.0384539	-0.106875	0.0727906	-0.101395	-0.159354	-0.0653364	-0.0322151	-0.343514	0.2733	-0.234211	0.178177	-0.134941	-0.0476384	0.373749	0.328922	0.332027	0.244021	-0.0266912	0.0324899	0.0842362	0.00747382	-0.0965326	0.119616	0.13823	-0.00746711	0.101963	0.0442848	0.0783167	0.121426	0.196182	-0.157842	-0.135415	0.0426694	-0.209327	-0.0294597	-0.0388567	0.0424419	-0.0721145	0.0625394	0.0640893	-0.0133266	-0.0395558	0.0636255	-0.108347	0.0611024	0.131525
Mtr.50973.1.S1_at	-0.315665	-0.488345	0.117428	0.131232	0.359401	-0.00775685	0.741217	-0.228922	-0.0811392	0.332376	-0.289522	0.3472	-0.471944	-0.0112615	-0.420634	-0.0887098	0.36724	0.384094	0.435796	0.452672	-0.468448	-0.491239	-0.442935	-0.412749	0.0102734	0.468496	0.532832	0.695819	0.696637	0.633885	0.6681	0.62178	0.525629	0.56592	0.553638	-0.0567473	-0.438602	0.774519	0.759689	-0.462939	0.628705	0.354117	0.355428	-0.419685	-0.123132	0.254705	0.189072	0.796958	0.681564
Mtr.38245.1.S1_at	-0.282323	-0.230839	0.254095	0.350868	0.268076	0.140151	0.319213	-0.0941576	0.355159	0.198474	-0.205081	0.199123	-0.094873	-0.259308	-0.445241	-0.312283	0.049812	0.0973313	0.0935749	-0.0231516	-0.227415	-0.249789	-0.186054	-0.232223	-0.197196	0.0722814	0.148021	0.433229	0.359294	0.344893	0.367833	0.122809	-0.0524588	0.41209	0.39523	-0.014052	-0.119208	0.446134	0.459855	-0.294118	0.561733	0.195288	0.130942	-0.242684	-0.235875	-0.0729312	0.10416	0.339321	0.370608
Mtr.9397.1.S1_at	-0.256953	-0.348659	0.465399	0.511349	0.743118	0.222253	0.476993	0.137713	0.127912	0.522961	-0.149823	-0.0710139	-0.323844	-0.10883	-0.310925	0.0978803	0.118646	0.236846	0.298717	0.463196	-0.216413	-0.311051	-0.279318	-0.144393	0.25262	0.438557	0.460819	0.496729	0.347416	0.419616	0.443568	0.281928	0.0734802	0.506011	0.472632	0.0244639	-0.204198	0.543616	0.552856	-0.364299	0.561884	0.607668	0.507775	-0.192293	0.0429233	0.1889	0.00988656	0.444476	0.360482
Mtr.13664.1.S1_s_at	0.558845	0.589575	0.0141946	-0.0442101	-0.250673	-0.0170788	-0.433295	0.216999	-0.029555	-0.138882	0.367315	-0.108245	0.432216	0.0382084	0.512497	0.241334	-0.296359	-0.35864	-0.392684	-0.347089	0.601008	0.552879	0.418835	0.561903	0.3331	-0.176799	-0.24773	-0.401796	-0.439833	-0.373657	-0.42395	-0.411513	-0.284432	-0.49937	-0.485554	0.190592	0.410367	-0.579671	-0.582438	0.533779	-0.460888	-0.286944	-0.266066	0.184936	0.15095	0.136446	-0.0794783	-0.350378	-0.442415
Mtr.24226.1.S1_s_at	0.577349	0.597836	0.0214983	-0.0141576	-0.192027	-0.043076	-0.359558	0.149519	0.0113674	-0.167054	0.412242	0.0152887	0.495381	0.113851	0.492834	0.361316	-0.346129	-0.407733	-0.392797	-0.215695	0.668961	0.552988	0.424388	0.675956	0.434552	-0.0685874	-0.132433	-0.304903	-0.337918	-0.280138	-0.357398	-0.300627	-0.291286	-0.41587	-0.406746	0.235124	0.368232	-0.531873	-0.517521	0.582381	-0.420826	-0.253825	-0.272639	0.156753	0.17142	0.200135	0.0436818	-0.257954	-0.353493
Mtr.42304.1.S1_at	0.545031	0.568377	-0.00834854	-0.00938091	-0.230537	-0.0183478	-0.400339	0.12488	0.0294632	-0.195499	0.372184	-0.0308715	0.474581	0.0555145	0.456725	0.255673	-0.377033	-0.446432	-0.4219	-0.250584	0.652973	0.556665	0.466836	0.64593	0.335611	-0.158755	-0.196269	-0.341293	-0.409238	-0.321347	-0.37756	-0.361436	-0.367144	-0.452546	-0.444765	0.128551	0.346336	-0.531145	-0.510484	0.565307	-0.418003	-0.311906	-0.340678	0.23651	0.167793	0.0731597	-0.00168809	-0.267926	-0.35611
Mtr.27274.1.S1_at	0.0579678	0.0404399	-0.192904	-0.342009	-0.252687	0.234727	-0.298872	0.102257	-0.0649242	-0.191962	-0.0521989	0.0996723	-0.0957911	0.479172	0.131782	0.0864133	0.372676	0.331244	0.208869	0.0536085	0.249791	0.355732	0.405894	0.170597	-0.00246449	0.0897904	0.0259364	-0.295389	-0.186599	-0.112187	-0.163497	-0.161087	0.154654	-0.333113	-0.292733	0.23905	-0.0964625	-0.285607	-0.341077	0.165269	-0.387613	-0.118653	-0.0145389	0.17615	0.122966	0.222148	-0.231574	-0.207126	-0.0647035
Mtr.35128.1.S1_at	-0.110838	-0.0872515	-0.17611	-0.192243	0.165777	-0.034841	0.0283603	0.182533	0.180129	0.0466683	0.0388029	0.140656	0.0521436	0.279946	-0.128482	0.242871	0.153373	0.210416	0.294178	0.37502	-0.0145189	-0.100872	-0.0520389	0.0585684	-0.0162959	0.298952	0.227307	0.087317	0.139795	0.219054	0.199105	0.273406	0.207524	0.0963707	0.0751517	-0.126602	-0.17232	0.000743723	-0.0111856	-0.0299974	0.0121877	0.171092	0.142336	0.134059	0.242805	0.0560975	0.0288861	0.0172193	0.189107
Mtr.41358.1.S1_at	0.0465526	0.0686021	-0.26677	-0.417593	-0.15755	0.0665094	-0.261994	0.22478	0.0204371	-0.055581	0.135673	0.0411682	0.0526638	0.362046	0.129972	0.140366	0.156708	0.160471	0.0571262	0.0237914	0.213277	0.248259	0.255211	0.163603	-0.0379747	0.0558405	-0.0357381	-0.266595	-0.197927	-0.111661	-0.154709	-0.072529	0.215494	-0.236115	-0.212963	0.0800678	-0.0468367	-0.335082	-0.377276	0.130421	-0.314012	-0.000393243	0.0835562	0.238783	0.220445	0.0674583	-0.129051	-0.221349	-0.124191
Mtr.45719.1.S1_at	-0.178247	-0.247809	0.434106	0.465093	0.707605	0.11935	0.355564	0.188511	0.0692844	0.415402	-0.208843	0.0444902	-0.267417	0.1336	-0.4109	0.306302	0.245775	0.391039	0.460323	0.638249	-0.311966	-0.417291	-0.394252	-0.135086	0.317293	0.646908	0.640964	0.524845	0.490321	0.457722	0.484264	0.489048	0.272947	0.5837	0.554022	0.103594	-0.156821	0.531453	0.536898	-0.353508	0.424842	0.619555	0.524455	-0.212997	0.0977975	0.333089	0.153534	0.394113	0.5041
Mtr.8357.1.S1_s_at	-0.182337	-0.287679	0.462077	0.487348	0.676978	0.207697	0.289475	0.201845	0.024612	0.43522	-0.212714	-0.0161708	-0.308929	0.186092	-0.382041	0.28706	0.283945	0.425107	0.464452	0.64215	-0.300414	-0.372505	-0.316049	-0.155601	0.302501	0.622476	0.637519	0.443097	0.400887	0.395795	0.417829	0.407568	0.263083	0.521047	0.50207	0.127455	-0.179358	0.506274	0.503702	-0.350997	0.389605	0.629718	0.543824	-0.136974	0.102003	0.327285	0.108335	0.363929	0.505071
Mtr.18518.1.S1_at	-0.163668	-0.164473	0.02138	0.032105	0.200896	0.0516754	0.404381	-0.0782694	-0.0169188	0.367802	-0.180974	0.265706	-0.243776	-0.100012	-0.344554	-0.0729912	0.0247083	0.126449	0.0808377	0.330258	-0.123389	-0.15368	-0.128982	-0.175303	-0.0821001	0.248125	0.36109	0.420425	0.316327	0.352161	0.361204	0.415752	0.394107	0.386332	0.395607	0.0202216	-0.309166	0.313377	0.300399	-0.218908	0.436802	0.502454	0.470703	-0.0788708	0.0828986	0.00945364	0.187482	0.429144	0.340085
Mtr.50803.1.S1_at	-0.0791288	-0.132841	-0.0505371	-0.110906	-0.162906	0.314491	-0.00516265	-0.120433	-0.173963	0.198671	-0.0561973	0.0217354	-0.283665	0.00774397	-0.0732145	-0.291733	0.108522	0.0802657	-0.109392	0.00301714	0.0662441	0.224355	0.280166	-0.152558	-0.253626	-0.137818	-0.0124876	-0.070258	-0.187507	-0.0268541	-0.0343951	-0.0860275	0.247887	-0.102429	-0.0514421	0.0276711	-0.254095	-0.0237269	-0.0469267	-0.0929888	0.0728285	0.208141	0.277799	0.250299	0.0436245	-0.181091	-0.158279	0.172352	0.0555123
Mtr.50445.1.S1_at	0.211923	0.263973	-0.0846377	-0.122148	-0.194898	0.0356239	-0.332862	0.148618	-0.00230245	-0.0516839	0.0532126	-0.146834	0.0866861	0.104078	0.23223	0.0880056	-0.0403289	-0.059293	-0.110693	-0.064753	0.321114	0.35491	0.303859	0.260405	0.0897857	-0.073677	-0.120051	-0.386201	-0.399394	-0.305188	-0.341058	-0.320297	-0.172526	-0.341554	-0.353264	0.0943053	0.0985168	-0.356871	-0.357888	0.275211	-0.350585	0.0185072	0.0363657	0.259933	0.267306	-0.0174699	-0.198493	-0.267092	-0.313111
Mtr.25821.1.S1_at	0.150508	0.138853	-0.125661	-0.184397	-0.202485	-0.0606433	-0.286951	0.141736	0.0868867	-0.00952441	0.0526472	-0.170423	-0.0108377	0.22998	0.29379	0.0514624	0.0867141	0.106116	0.0636512	0.00197332	0.121786	0.184332	0.138623	0.127559	-0.00571828	-0.0286318	-0.125338	-0.365807	-0.327041	-0.187557	-0.207235	-0.286874	-0.0970032	-0.292491	-0.299089	0.0834213	-0.00645487	-0.276718	-0.291831	0.205469	-0.413044	0.064471	0.0875954	0.248444	0.221481	-0.0284641	-0.298918	-0.2989	-0.313009
Mtr.627.1.S1_s_at	0.0881311	0.112329	-0.138819	-0.105119	-0.087234	-0.0581167	-0.16042	0.0496468	0.203507	-0.0153876	0.115215	-0.0945699	0.0603079	0.109803	0.1819	0.0811291	-0.0785727	-0.0802769	0.0033236	0.149327	0.156339	0.103485	0.137127	0.130025	0.0445555	-0.000576209	-0.0539103	-0.181584	-0.215133	-0.0386652	-0.0664243	-0.136383	-0.179408	-0.12858	-0.146223	-0.0866468	-0.0471714	-0.174184	-0.158303	0.177632	-0.211849	0.111252	0.0573344	0.298034	0.308326	-0.124849	-0.173397	-0.144197	-0.1621
Mtr.627.1.S1_at	0.038098	0.0615078	-0.102924	-0.124003	-0.0870516	-0.0532409	-0.201014	0.156617	0.0833624	0.0532282	-0.0972497	-0.174663	-0.111778	0.191904	0.209273	0.0774493	0.171801	0.170299	0.180411	0.157033	-0.000336985	0.026319	-0.0102122	0.00287361	0.00288824	0.108595	-0.00327504	-0.23609	-0.191907	-0.11644	-0.0981175	-0.148527	-0.010538	-0.166091	-0.201044	-0.0177057	-0.136528	-0.162522	-0.164384	0.116834	-0.244864	0.19462	0.210266	0.220984	0.258931	0.0120055	-0.2975	-0.16992	-0.181825
Mtr.27993.1.S1_s_at	-0.198421	-0.283141	0.285989	0.230891	0.408781	0.0521985	0.085234	0.218166	-0.102131	0.34886	-0.0390768	-0.00687969	-0.127753	0.319531	-0.177851	0.31901	0.397053	0.505328	0.480951	0.445389	-0.375779	-0.409166	-0.358854	-0.279356	0.145154	0.513711	0.500055	0.171583	0.368144	0.198759	0.213687	0.417327	0.485011	0.33715	0.358068	0.130815	-0.0562498	0.351783	0.325027	-0.357129	0.170334	0.410576	0.421122	-0.18249	0.0281646	0.342691	0.181782	0.140373	0.466145
Mtr.14760.1.S1_at	-0.022999	-0.121754	0.101909	0.125144	0.160728	-0.024344	-0.0901987	0.180376	0.115346	0.165199	-0.0513379	-0.0107603	-0.143834	0.282591	0.0311463	0.226314	0.27506	0.383259	0.389461	0.428766	-0.28274	-0.305139	-0.211946	-0.200378	0.0698649	0.292744	0.307307	-0.0576237	0.0859536	0.0838923	0.0752757	0.176986	0.204881	0.0944062	0.107795	0.17165	-0.0794594	0.139876	0.11408	-0.0946664	-0.10198	0.260425	0.205129	0.0272931	0.150833	0.0830219	-0.0549763	-0.0749045	0.21843
Mtr.22988.1.S1_at	-0.402236	-0.355671	-0.0656252	0.024641	0.321168	-0.192406	0.629704	-0.10618	0.00386767	0.341805	-0.280925	0.408732	-0.280873	-0.266565	-0.576388	-0.139015	0.162385	0.204106	0.287363	0.313403	-0.53701	-0.587047	-0.573939	-0.495442	-0.152985	0.31058	0.284381	0.788662	0.761044	0.619279	0.677516	0.669438	0.451698	0.703315	0.682972	-0.230486	-0.251012	0.540726	0.53733	-0.424541	0.762441	0.307224	0.277891	-0.417023	-0.182285	0.0468217	0.185217	0.481229	0.446577
Mtr.32292.1.S1_at	-0.418831	-0.335428	-0.0471699	0.0552518	0.383443	-0.175278	0.664005	-0.130662	0.045376	0.35209	-0.281561	0.443969	-0.259092	-0.239686	-0.603617	-0.103418	0.124573	0.18642	0.295071	0.368719	-0.498557	-0.588574	-0.574906	-0.436463	-0.116065	0.353503	0.339117	0.827336	0.791318	0.658032	0.712019	0.717325	0.430248	0.741471	0.710032	-0.211772	-0.257907	0.582186	0.589229	-0.428717	0.794776	0.35518	0.294909	-0.430218	-0.154898	0.0574247	0.259544	0.512369	0.494734
Mtr.47654.1.S1_at	-0.305711	-0.277922	-0.0193007	0.0217623	0.347021	-0.220013	0.639642	-0.0849083	0.044389	0.315005	-0.21087	0.430481	-0.192661	-0.227894	-0.510872	-0.0385452	0.139663	0.162796	0.270904	0.287339	-0.457289	-0.553115	-0.562163	-0.412179	-0.0482497	0.342936	0.289253	0.789727	0.776156	0.613203	0.652967	0.683991	0.430997	0.715185	0.694476	-0.162071	-0.201009	0.511958	0.498903	-0.369611	0.732716	0.287718	0.266495	-0.48124	-0.144327	0.119773	0.260266	0.479943	0.411111
Mtr.11605.1.S1_s_at	0.183657	0.0950423	0.21201	0.199306	0.0307005	0.254562	-0.296395	0.284466	0.398229	0.114212	0.208914	-0.38175	0.168281	-0.0875724	0.206766	-0.139293	-0.144344	-0.168056	-0.172967	-0.145596	0.237782	0.233838	0.291688	0.153633	-0.0810239	-0.193535	-0.187153	-0.281649	-0.422932	-0.157943	-0.191235	-0.509545	-0.409167	-0.216141	-0.214526	0.00742333	0.093409	-0.223945	-0.21647	0.247698	-0.153908	-0.020683	-0.0490222	0.354684	0.128334	-0.209765	-0.294588	-0.199983	-0.231052
Mtr.22986.1.S1_at	-0.0363456	0.0164571	-0.000765668	0.0228413	0.0698017	0.00817765	-0.0114095	0.161654	0.39402	-0.095857	0.237884	-0.144019	0.176377	-0.229771	0.00166784	-0.156196	-0.180025	-0.187413	-0.126348	-0.219654	0.00691628	-0.0585637	-0.0275068	-0.0575158	-0.193854	-0.262472	-0.318815	0.0224426	-0.0660581	0.0665494	0.0127171	-0.189609	-0.31566	0.0459767	0.0382563	-0.0910025	0.182419	-0.0320069	-0.0212331	0.0581951	0.0516326	-0.172887	-0.203665	0.0151663	-0.0470671	-0.272408	-0.0906469	-0.157538	-0.184997
Mtr.19721.1.S1_at	0.0582625	0.032744	-0.0197649	-0.00515197	-0.171906	-0.121051	-0.0114283	0.00353264	0.229268	0.251971	-0.0573209	0.279434	0.124261	-0.0634976	0.00173539	-0.0898755	0.0135862	0.0413249	-0.0238298	-0.0638932	0.114585	0.108965	0.0731502	0.105287	-0.190048	0.0823298	0.149194	0.0364791	0.0782222	0.0564722	0.107859	0.0635971	0.185671	0.0161884	0.0117963	0.0634993	-0.0970333	-0.0442433	-0.0615136	0.14314	0.0759629	0.14033	0.135288	-0.0401031	-0.0445927	0.0621947	0.218452	0.128216	0.240957
Mtr.37837.1.S1_at	-0.0531157	-0.0936127	0.0358466	-0.0870762	-0.157366	0.651798	-0.115725	-0.062706	-0.208025	-0.138815	-0.12172	-0.113699	-0.222523	0.0961705	0.0524751	-0.231258	0.107765	0.0313894	-0.129901	-0.100918	0.353193	0.54424	0.693599	0.0737502	-0.162249	-0.202967	-0.068108	-0.237902	-0.342558	-0.172277	-0.198892	-0.440664	-0.0866132	-0.314531	-0.26286	0.100736	-0.135643	-0.131656	-0.178076	0.0373037	-0.1164	-0.153013	-0.0364573	0.268228	-0.000773931	0.0238152	-0.342577	-0.0136909	-0.0723112
Mtr.37837.1.S1_s_at	-0.132174	-0.166283	0.10096	0.0255916	-0.00607228	0.619856	0.0966595	-0.183571	-0.146941	-0.133044	-0.0427114	-0.00997654	-0.193664	0.128153	-0.0357001	-0.116478	0.0506767	0.0151488	-0.0733965	0.0961244	0.314491	0.435092	0.579344	0.062937	-0.0889241	-0.0928034	0.0624602	-0.0350166	-0.154253	0.00663529	-0.0410668	-0.238571	-0.0752078	-0.10491	-0.0429983	0.110801	-0.216824	0.0722064	0.0112161	-0.0783992	0.0624043	-0.126746	-0.0586497	0.133645	-0.0388543	0.096418	-0.165006	0.156802	0.0818494
Mtr.37838.1.S1_at	-0.269014	-0.267358	0.0570866	0.124121	0.459223	-0.122722	0.734393	-0.182276	0.0153066	0.0303945	-0.0659764	0.213886	-0.119386	-0.175771	-0.367369	0.138387	-0.114969	-0.0471695	0.106908	0.40455	-0.193191	-0.323525	-0.347969	-0.0655845	0.127887	0.361007	0.386195	0.694203	0.593085	0.54571	0.580173	0.549896	0.163604	0.556185	0.517815	-0.219481	-0.279014	0.572211	0.561597	-0.31169	0.562538	0.0905608	0.0339727	-0.349818	-0.0819762	0.181491	0.365253	0.565485	0.422883
Mtr.48558.1.S1_at	0.153548	0.0608885	0.19624	0.227543	0.248994	-0.0941802	0.125422	0.10806	0.0625712	0.0162191	0.175495	-0.175914	0.0854554	-0.173665	0.0311207	0.154305	-0.101329	-0.129233	-0.0507463	-0.00288899	-0.053237	-0.161189	-0.221925	0.0103956	0.27284	0.0105784	-0.0994411	0.109121	0.011594	0.0771742	0.0443324	0.0242292	-0.169248	0.130811	0.0985685	-0.0704506	0.120809	0.104956	0.133573	-0.0172012	0.10072	0.0581259	0.0319899	-0.079654	0.0717456	-0.0673534	-0.060619	0.0437261	-0.135458
Mtr.11394.1.S1_at	-0.203226	-0.200096	-0.0233682	-0.0513364	0.0221378	0.14328	0.297774	-0.111497	0.179929	0.019385	-0.000938064	0.0726952	-0.238461	-0.138302	-0.0967336	-0.242614	0.123767	0.0801374	0.0520846	0.0197691	-0.0284443	0.0379694	0.0700681	-0.149125	-0.194943	-0.0496033	-0.0200412	0.274464	0.138129	0.269836	0.267542	-0.0239766	0.00259249	0.0943024	0.0980336	0.0146201	-0.180706	0.07373	0.0444807	-0.16804	0.27235	-0.0387351	0.0130852	-0.0941427	-0.160642	0.0169566	-0.0560774	0.205958	0.0388486
Mtr.35648.1.S1_at	-0.124561	-0.0923901	-0.0579508	0.000247192	0.0850625	-0.0609844	0.443655	-0.173494	0.259765	-0.107541	0.0782735	0.182376	-0.0366678	-0.230891	-0.119385	-0.127789	-0.160899	-0.172006	-0.0785543	0.0344963	0.00700162	-0.0353458	-0.0363082	-0.00112696	-0.0382291	-0.0361012	-0.00708143	0.427067	0.266876	0.329861	0.320397	0.106215	-0.154645	0.236782	0.222245	-0.0397813	-0.0917434	0.12943	0.128793	-0.0571579	0.351976	-0.13748	-0.169921	-0.202696	-0.179755	0.0220725	0.152479	0.238996	0.0508828
Mtr.3182.1.S1_at	-0.19898	-0.279435	0.00123805	0.0815232	0.368345	-0.22173	0.78092	-0.232374	-0.207578	0.0785851	-0.181501	0.328214	-0.207801	-0.150696	-0.372176	0.0925461	-0.044943	0.0230893	0.157097	0.422373	-0.373177	-0.455048	-0.489384	-0.1921	0.147863	0.37191	0.386843	0.750315	0.680364	0.553436	0.603431	0.685953	0.378086	0.604336	0.581346	-0.215666	-0.218009	0.586579	0.58842	-0.30472	0.524463	0.137935	0.0893876	-0.430222	-0.154691	0.162727	0.347454	0.574059	0.448447
Mtr.253.1.S1_at	0.463053	0.394996	0.343936	0.289874	-0.0308196	0.221934	-0.377207	0.144771	0.0570552	0.0555599	0.319812	-0.290128	0.250483	-0.0902841	0.457071	0.210172	-0.227203	-0.285931	-0.350632	-0.334533	0.521613	0.485565	0.41788	0.431448	0.342611	-0.170017	-0.14776	-0.357954	-0.479188	-0.387807	-0.425818	-0.495282	-0.414062	-0.447152	-0.413279	0.345859	0.377839	-0.449847	-0.458357	0.359322	-0.169515	-0.183218	-0.160942	0.126342	0.0316991	0.147082	-0.0960454	-0.21932	-0.333767
Mtr.255.1.S1_at	0.410674	0.409309	0.129201	0.088569	-0.145484	0.114773	-0.456412	0.208337	-0.0223046	-0.122882	0.280143	-0.289003	0.318704	-0.0344761	0.404494	0.184925	-0.285797	-0.340365	-0.398544	-0.313801	0.415265	0.432159	0.352383	0.442237	0.264589	-0.16773	-0.209199	-0.436127	-0.527268	-0.408715	-0.42753	-0.487667	-0.36811	-0.43519	-0.421019	0.183327	0.395808	-0.529646	-0.533899	0.421696	-0.424694	-0.219605	-0.2129	0.26844	0.142487	0.0325015	-0.168788	-0.361268	-0.417678
Mtr.25285.1.S1_at	0.456849	0.44824	0.36837	0.37296	0.15909	0.0866144	-0.256768	0.22183	0.0671096	0.0898794	0.432537	-0.294651	0.477254	-0.134596	0.434133	0.321116	-0.480228	-0.484545	-0.50223	-0.228583	0.564313	0.430803	0.307172	0.601894	0.51589	-0.103735	-0.123002	-0.240979	-0.419915	-0.315803	-0.364176	-0.367423	-0.456872	-0.225392	-0.209955	0.252387	0.454703	-0.387251	-0.363758	0.374566	-0.191095	-0.0144455	-0.0829885	0.103838	0.117842	0.0800018	0.0109139	-0.183573	-0.348359
Mtr.25287.1.S1_at	-0.358572	-0.337359	0.107471	0.12815	0.396634	-0.102817	0.572312	0.0123212	-0.0924743	0.422963	-0.266522	0.264405	-0.21127	-0.265421	-0.493881	-0.0737451	0.095965	0.155306	0.18391	0.207924	-0.475386	-0.51198	-0.510566	-0.453941	-0.0635341	0.303377	0.28551	0.694788	0.664309	0.465039	0.536403	0.593949	0.470966	0.714527	0.714485	-0.133435	-0.141657	0.481339	0.466787	-0.438651	0.723486	0.368874	0.367771	-0.407839	-0.191344	0.130243	0.253603	0.419612	0.409371
Mtr.40873.1.S1_at	-0.395913	-0.352739	0.130991	0.21675	0.495112	-0.125098	0.626048	-0.0570766	0.00514092	0.416501	-0.202202	0.294378	-0.157486	-0.271852	-0.566705	-0.0230972	0.0160775	0.105786	0.203367	0.326285	-0.4882	-0.579185	-0.532815	-0.409456	-0.0190375	0.337893	0.350444	0.786928	0.729448	0.575659	0.628214	0.666138	0.370886	0.780805	0.754976	-0.178352	-0.157225	0.569533	0.576566	-0.450972	0.797024	0.40608	0.330989	-0.396804	-0.145342	0.0794225	0.322204	0.46661	0.491635
Mtr.49495.1.S1_at	0.111798	0.0226869	0.298499	0.23905	0.398713	0.236671	0.0306065	0.308151	0.181441	0.093925	0.0367255	-0.385366	-0.0122538	0.00655196	0.0628957	0.239005	0.053213	0.0683025	0.154033	0.26054	0.225439	0.148684	0.137896	0.256314	0.299153	0.197102	0.105976	-0.0325981	-0.161831	0.0557542	0.0376886	-0.129498	-0.230578	0.0090147	-0.0056506	-0.0491209	-0.066367	0.0209378	0.0119333	0.0570835	0.00393442	0.222025	0.20333	0.13877	0.249289	0.0681574	-0.263663	0.0720916	-0.122039
Mtr.50930.1.S1_at	0.366324	0.36344	-0.0761113	-0.117605	-0.15496	-0.0598001	-0.114951	0.0891625	0.0127883	-0.0249755	0.229995	0.100752	0.217679	0.0298132	0.376423	0.133557	-0.193416	-0.233955	-0.239729	-0.11269	0.378388	0.283033	0.210645	0.331238	0.236613	-0.0709849	-0.105642	-0.116369	-0.184358	-0.111902	-0.151656	-0.150223	-0.11907	-0.243728	-0.234489	0.132401	0.182067	-0.299272	-0.296759	0.389159	-0.231355	-0.115223	-0.123281	0.0609418	0.181814	0.0736853	0.00541204	-0.0354818	-0.236526
Mtr.41088.1.S1_at	-0.303246	-0.290167	0.184034	0.298101	0.400264	-0.18122	0.572354	-0.225122	-0.0122044	0.135284	-0.259003	0.397036	-0.033396	-0.0289729	-0.546723	0.106433	0.0684494	0.165864	0.278452	0.362571	-0.379014	-0.500027	-0.471055	-0.195616	0.128244	0.475784	0.537939	0.717675	0.789531	0.514788	0.559947	0.698866	0.31534	0.72086	0.684338	-0.0559543	-0.188095	0.636342	0.656371	-0.416332	0.639618	0.20946	0.119715	-0.49008	-0.20424	0.287281	0.585256	0.512913	0.680298
Mtr.8657.1.S1_at	-0.0671762	-0.126469	0.176459	0.124304	-0.145465	0.60414	-0.100935	-0.21438	-0.312144	0.0172399	-0.288493	0.123463	-0.312329	0.141793	-0.158879	-0.248481	0.273721	0.223924	0.0507666	-0.00565628	0.170503	0.374804	0.538362	-0.0827355	-0.127828	-0.0438723	0.157572	-0.0596206	-0.0851384	-0.0900861	-0.0860333	-0.192802	0.120326	-0.155129	-0.0875515	0.236826	-0.124024	0.0315033	-0.000625412	-0.105382	0.0611458	-0.0219357	0.062862	0.0862417	-0.139061	0.16293	-0.153946	0.121092	0.217133
Mtr.14710.1.S1_at	0.0366006	-0.123912	0.270569	0.297155	0.395351	0.0496805	-0.137834	0.367873	0.101547	0.0613618	0.0857596	-0.381275	0.0812562	0.189441	0.120559	0.399796	0.144731	0.219746	0.351736	0.421973	-0.20387	-0.277666	-0.222484	-0.0183473	0.216385	0.23316	0.174117	-0.140489	-0.0487297	-0.0170793	-0.0130443	0.0351036	-0.071503	0.0742158	0.0549471	-0.11061	-0.0138415	0.100892	0.102084	-0.00108862	-0.168856	0.0759785	0.0128221	0.0546375	0.199179	0.0649308	-0.107742	-0.133347	0.0996984
Mtr.14711.1.S1_at	0.0417497	-0.134436	0.292822	0.255525	0.351971	0.160791	-0.177161	0.397225	0.032307	0.0786037	0.0604371	-0.428868	-3.19252e-05	0.243259	0.159038	0.383169	0.244052	0.29222	0.374543	0.355071	-0.175457	-0.212134	-0.161683	-0.0708374	0.198855	0.21535	0.147693	-0.224143	-0.113049	-0.0927782	-0.0929995	-0.0291874	-0.0135383	0.0111492	0.0147601	0.00720626	0.00565398	0.0418143	0.0274224	-0.0336781	-0.202245	0.0704383	0.0613085	0.0587888	0.166351	0.119591	-0.163153	-0.168369	0.0626437
Mtr.27107.1.S1_at	0.436895	0.354604	0.420002	0.354484	0.239041	0.176649	-0.249231	0.392472	0.0959317	0.159725	0.407232	-0.42487	0.406655	-0.195019	0.376627	0.309542	-0.342457	-0.342968	-0.375375	-0.222316	0.414444	0.329185	0.214202	0.41662	0.411829	-0.0706933	-0.11828	-0.262965	-0.411886	-0.293746	-0.329177	-0.355927	-0.324863	-0.146704	-0.121081	0.229763	0.387304	-0.308207	-0.308378	0.288751	-0.186413	0.0820052	0.0755804	0.0930158	0.156258	0.0675385	-0.138552	-0.197878	-0.346837
Mtr.33785.1.S1_at	0.367376	0.225541	0.371573	0.360833	0.296172	0.184645	0.106198	0.0863084	-0.117978	0.194485	0.129568	-0.153031	0.0945441	-0.0218587	0.219867	0.284558	-0.191254	-0.203321	-0.1662	0.0826028	0.455695	0.356639	0.243971	0.461413	0.582583	0.154218	0.180895	0.0148897	-0.147667	-0.099594	-0.117283	-0.0798933	-0.164329	-0.066288	-0.0515865	0.160106	0.107337	-0.0184236	-0.0123235	0.228258	0.00459393	0.156503	0.120529	-0.0228018	0.134069	0.276033	0.00946117	0.20492	-0.0515662
Mtr.12820.1.S1_at	0.190476	0.14335	0.0463519	-0.0439983	-0.10029	0.201914	-0.355842	0.00523476	0.0336932	-0.277697	0.030247	0.0568994	0.0144726	0.636567	0.228664	0.339813	0.175551	0.17103	0.136385	0.16034	0.323536	0.328895	0.34938	0.35997	0.26305	0.174694	0.127763	-0.345741	-0.216283	-0.214862	-0.284377	-0.161613	-0.0722796	-0.282966	-0.260898	0.377636	0.0128085	-0.271027	-0.296729	0.189153	-0.422864	-0.179361	-0.175316	0.112843	0.157446	0.325363	0.0672258	-0.22734	-0.0265704
Mtr.31213.1.S1_s_at	0.0808625	-0.0692866	0.117502	0.0308902	-0.0156122	0.285275	-0.20592	-0.0378216	-0.146701	-0.174369	-0.18251	0.0224028	-0.155297	0.538571	0.085151	0.280919	0.350235	0.335276	0.306728	0.336157	0.142371	0.190865	0.248183	0.154521	0.154315	0.251419	0.255962	-0.239375	-0.102647	-0.141427	-0.164589	-0.0426707	0.091301	-0.18835	-0.154556	0.27076	-0.147165	-0.105544	-0.127666	-0.00207398	-0.239066	-0.0809265	-0.0522505	0.0587696	0.109563	0.339565	-0.00542508	-0.0403095	0.143178
Mtr.35687.1.S1_at	0.150575	0.165269	-0.0106286	0.00181936	0.0139926	-0.0545083	-0.226534	0.0187056	0.185962	-0.235473	0.0615969	0.0702107	0.0603158	0.515601	0.143408	0.398743	0.0829279	0.11234	0.190045	0.292194	0.245881	0.148855	0.118147	0.422373	0.265918	0.292342	0.201741	-0.188839	-0.0985575	-0.0271759	-0.0671418	-0.0227046	-0.13287	-0.203696	-0.236105	0.140682	-0.0645064	-0.142842	-0.137403	0.174477	-0.334201	-0.0868953	-0.157942	0.147259	0.193233	0.22132	0.158639	-0.141889	0.0247498
Mtr.13382.1.S1_at	-0.196089	-0.25796	0.22486	0.238282	0.303511	0.292359	-0.0247752	0.120053	0.263598	0.105622	-0.192099	-0.0501912	-0.136384	0.264893	-0.28081	0.0690186	0.255307	0.359737	0.369696	0.373685	-0.0200691	-0.0267719	0.0779831	0.0481637	-0.0183952	0.279104	0.299418	0.114341	0.0864885	0.23668	0.221826	-0.0029086	-0.0454973	0.13618	0.0904289	-0.0148863	-0.22633	0.191722	0.172613	-0.128007	0.0886313	0.271844	0.196627	0.128117	0.122083	0.0858978	-0.102593	0.0667148	0.273271
Mtr.42781.1.S1_at	0.0123612	-0.033914	0.125966	0.00245684	-0.116679	0.690868	-0.248596	-0.03722	-0.0683345	-0.136739	-0.0767072	-0.0716949	-0.193544	0.323292	0.0216502	-0.0637808	0.280923	0.185437	0.0674907	0.00586726	0.379093	0.524126	0.678456	0.17381	-0.0197118	-0.0589816	-0.00596792	-0.257199	-0.318589	-0.118947	-0.175361	-0.427082	-0.11952	-0.331177	-0.280735	0.284158	-0.0801956	-0.201654	-0.241385	0.0761444	-0.229412	-0.119921	-0.0311897	0.245019	0.0524938	0.1468	-0.349089	-0.120147	-0.0629095
Mtr.42126.1.S1_at	0.37931	0.35655	0.198708	0.208813	0.0936347	0.19197	-0.0374966	0.0225603	0.0437513	-0.0153328	-0.00782497	-0.141032	0.000232625	-0.0580599	0.142605	0.182905	-0.125504	-0.155824	-0.118767	0.0898893	0.4692	0.41175	0.366196	0.444381	0.38202	0.0373667	0.0571886	-0.083889	-0.24546	-0.0832379	-0.113465	-0.198623	-0.297838	-0.261947	-0.255647	0.142865	0.0637	-0.164356	-0.161052	0.327631	-0.10876	0.0866806	0.05885	0.0988723	0.174741	0.0871011	-0.221111	0.0202132	-0.226124
Mtr.27030.1.S1_at	0.430946	0.43199	0.0528768	0.0194443	-0.109242	0.0517615	-0.243594	0.189195	-0.00567364	-0.0348821	0.140169	-0.0692905	0.21882	-0.0434218	0.3226	0.162516	-0.13779	-0.182695	-0.171457	-0.100814	0.377549	0.339595	0.27821	0.377124	0.249858	-0.0175542	-0.0529119	-0.253529	-0.302804	-0.197874	-0.21181	-0.241794	-0.139291	-0.331675	-0.304434	0.178251	0.264303	-0.372168	-0.372933	0.487119	-0.35688	-0.0730742	-0.0502236	0.133036	0.134334	0.0994094	-0.123019	-0.190476	-0.27439
Mtr.47332.1.S1_at	-0.123042	-0.0425581	-0.192689	-0.175227	0.0318171	-0.346783	0.372878	-0.038258	-0.0924552	0.0191449	-0.0381956	0.262196	-0.11669	-0.0550683	-0.141936	0.103432	-0.0477041	-0.0153363	0.0979724	0.171496	-0.272193	-0.345229	-0.389676	-0.162135	0.0028829	0.186147	0.139153	0.338414	0.369585	0.280276	0.305552	0.427817	0.31052	0.286891	0.253637	-0.16273	-0.113175	0.217591	0.226231	-0.133382	0.140623	0.0456821	0.0308415	-0.142374	0.0526387	0.0548468	0.261265	0.193483	0.184949
Mtr.47333.1.S1_at	0.311515	0.253275	-0.0736111	-0.137944	-0.284776	0.129855	-0.387547	0.0657662	0.0673546	-0.212053	0.236315	-0.185226	0.182284	0.151005	0.372413	0.00338796	-0.163873	-0.240528	-0.305136	-0.242496	0.414294	0.451776	0.459263	0.316854	0.0451615	-0.252445	-0.275377	-0.420358	-0.486119	-0.341941	-0.377217	-0.47831	-0.286478	-0.456442	-0.452308	0.0904276	0.15605	-0.403055	-0.406978	0.339268	-0.403478	-0.261422	-0.239826	0.336821	0.140917	-0.0816345	-0.171528	-0.264978	-0.358423
Mtr.5263.1.S1_at	0.230274	0.187537	0.145815	0.102172	0.103917	0.154592	0.200425	-0.0421515	-0.214369	0.0934528	0.126805	0.374991	0.0359281	0.185758	0.0298729	0.280431	0.0867059	0.0459198	0.0665935	0.237066	0.311571	0.254495	0.225182	0.30455	0.43992	0.349348	0.396942	0.277425	0.240699	0.276488	0.246791	0.209379	0.226299	-0.0115474	0.00854514	0.315862	0.125913	-0.0643744	-0.06864	0.145623	0.0677464	0.0503232	0.0594975	-0.187395	-0.00828099	0.502726	0.128236	0.281242	0.161534
Mtr.11023.1.S1_at	0.444376	0.383962	0.399563	0.285298	0.00386729	0.253451	-0.430407	0.175234	0.0390693	-0.15261	0.400407	-0.356639	0.350274	0.283583	0.409938	0.43749	-0.0125655	-0.116606	-0.144817	-0.204913	0.570106	0.542905	0.467024	0.557347	0.514314	-0.0185747	-0.113644	-0.469036	-0.469024	-0.413788	-0.49644	-0.429111	-0.362709	-0.359865	-0.30961	0.55612	0.43565	-0.463094	-0.47691	0.319606	-0.422321	-0.190739	-0.15735	0.0837537	0.0267536	0.337251	-0.0107448	-0.409516	-0.381105
Mtr.39924.1.S1_at	0.447266	0.388704	0.435576	0.409414	0.103425	0.0923934	-0.378648	0.171183	0.0745649	-0.123227	0.428576	-0.36816	0.42584	0.218439	0.36906	0.510036	-0.122991	-0.16432	-0.14166	-0.135864	0.514326	0.423345	0.31659	0.631938	0.598948	0.0615119	-0.0297302	-0.399601	-0.416337	-0.350648	-0.414947	-0.361375	-0.445034	-0.290214	-0.269189	0.451692	0.465472	-0.382709	-0.375701	0.328983	-0.3756	-0.147895	-0.190853	0.0926679	0.0717841	0.303795	0.0977023	-0.390737	-0.335071
Mtr.20531.1.S1_at	0.443635	0.490102	-0.062762	-0.102012	-0.311425	-0.0744815	-0.377467	0.0318935	-0.105285	-0.314256	0.269457	-0.0998295	0.417119	0.0414662	0.343872	0.153174	-0.248154	-0.330939	-0.360325	-0.404083	0.415489	0.399215	0.313484	0.420181	0.203635	-0.256241	-0.319371	-0.38823	-0.364388	-0.366945	-0.406122	-0.317548	-0.243619	-0.468318	-0.441547	0.119866	0.432675	-0.516056	-0.499554	0.431482	-0.464152	-0.366612	-0.339344	0.118736	0.0181885	-0.00398626	-0.0352221	-0.370916	-0.384913
Mtr.20533.1.S1_at	0.528558	0.472774	0.254106	0.231898	-0.0325257	0.106744	-0.421864	0.145864	-0.0735333	-0.136663	0.345677	-0.261311	0.389905	0.140514	0.421171	0.371842	-0.244721	-0.258646	-0.277366	-0.161459	0.496032	0.425498	0.37686	0.572446	0.498466	-0.0503406	-0.0612582	-0.386186	-0.41409	-0.35829	-0.406735	-0.355665	-0.32753	-0.428478	-0.404394	0.300047	0.425789	-0.427551	-0.421835	0.462681	-0.454022	-0.198006	-0.226573	0.182483	0.118733	0.167391	-0.00333444	-0.290327	-0.29205
Mtr.38013.1.S1_at	-0.143755	-0.229839	0.0430201	0.110463	0.332103	-0.396682	0.351713	0.00631357	0.194721	0.0295059	0.0773343	0.114526	0.0815798	0.106532	-0.19372	0.370317	0.00856697	0.133463	0.288717	0.455545	-0.314921	-0.466059	-0.504391	-0.0278138	0.150012	0.4209	0.354674	0.369085	0.451873	0.433381	0.434774	0.501232	0.141839	0.414696	0.36027	-0.157193	-0.143073	0.414901	0.412656	-0.202942	0.244153	0.115771	0.0279252	-0.278073	0.0158836	0.140955	0.344481	0.225261	0.360852
Mtr.10755.1.S1_at	0.516561	0.477123	-0.00653527	-0.0753443	-0.329165	-0.0416379	-0.449145	0.120969	-0.144916	-0.107626	0.316683	0.11401	0.312848	0.301291	0.486532	0.278773	-0.0314856	-0.0919213	-0.204061	-0.204028	0.388125	0.388988	0.317734	0.345714	0.307883	-0.0235764	-0.0304754	-0.374469	-0.260751	-0.33128	-0.389803	-0.211317	0.027253	-0.45166	-0.397294	0.40737	0.412774	-0.515755	-0.540032	0.403842	-0.494205	-0.253122	-0.191125	0.0428525	0.0190351	0.270642	0.000270854	-0.298497	-0.206436
Mtr.34737.1.S1_at	0.502782	0.502211	-0.0515062	-0.104427	-0.326184	-0.0831509	-0.474684	0.149179	-0.147947	-0.111032	0.277608	0.11584	0.326199	0.28264	0.477425	0.266339	-0.072486	-0.105059	-0.20754	-0.21158	0.372912	0.366274	0.278155	0.362335	0.291337	-0.0332859	-0.0480746	-0.384572	-0.257363	-0.343483	-0.390448	-0.207852	0.0304166	-0.470397	-0.424469	0.371172	0.429489	-0.535911	-0.551858	0.431919	-0.531066	-0.240704	-0.185211	0.0504629	0.00853757	0.243268	0.0106701	-0.352574	-0.232279
Mtr.37400.1.S1_at	-0.245801	-0.324801	0.303603	0.238268	0.439753	0.510461	0.287669	-0.143304	-0.379595	0.11087	-0.104213	0.165622	-0.340769	0.37309	-0.369789	0.232347	0.419571	0.460417	0.412688	0.452437	-0.0850994	-0.0527357	0.0508215	-0.1252	0.256968	0.392381	0.488258	0.306943	0.31622	0.286697	0.26536	0.318379	0.366733	0.251775	0.297503	0.225119	-0.162246	0.41655	0.367913	-0.368385	0.229451	0.170856	0.208191	-0.161293	-0.0320092	0.41397	0.133304	0.351166	0.465014
Mtr.38322.1.S1_at	-0.290595	-0.317517	0.28624	0.323416	0.578203	0.112996	0.471628	-0.151184	-0.301237	0.101875	-0.0320736	0.214274	-0.183396	0.259869	-0.439726	0.393942	0.218058	0.330235	0.404643	0.501992	-0.255997	-0.340244	-0.296927	-0.0822241	0.367528	0.484646	0.53264	0.509405	0.538573	0.423913	0.432898	0.580114	0.324974	0.464127	0.447523	0.0675006	-0.0936651	0.547813	0.528935	-0.41132	0.371798	0.175198	0.117169	-0.323307	-0.101301	0.39876	0.381996	0.373972	0.522016
Mtr.43316.1.S1_at	-0.15839	-0.170078	-0.019613	0.0599572	0.195137	-0.310811	0.60737	-0.352469	-0.177407	0.047129	-0.158427	0.542221	-0.022756	0.002884	-0.415361	0.151602	-0.0609477	0.00623681	0.0943935	0.324917	-0.268104	-0.366645	-0.410528	-0.0825001	0.141063	0.394713	0.424819	0.673215	0.716598	0.492819	0.513434	0.700531	0.386193	0.607098	0.598467	0.0179294	-0.141345	0.449148	0.451852	-0.263374	0.571204	0.0903356	0.0317547	-0.481264	-0.186473	0.261387	0.603652	0.483777	0.506182
Mtr.652.1.S1_at	0.505256	0.56033	-0.116825	-0.150546	-0.341144	-0.0781748	-0.566715	0.130658	0.104858	-0.324703	0.323496	-0.148485	0.43972	0.170279	0.61075	0.198724	-0.296044	-0.344577	-0.392755	-0.270376	0.62859	0.578456	0.469663	0.637403	0.322431	-0.272346	-0.34066	-0.569019	-0.576088	-0.47228	-0.556975	-0.499559	-0.431159	-0.609083	-0.592928	0.171322	0.345957	-0.650678	-0.642289	0.607619	-0.662934	-0.339502	-0.359893	0.274498	0.197379	-0.0184144	-0.170659	-0.422823	-0.547491
Mtr.47943.1.S1_at	-2.79547e-05	-0.030647	0.29106	0.310338	0.347666	0.222643	0.00189306	0.000344309	-0.142631	0.132681	-0.101701	0.0426862	-0.195943	0.528347	-0.028581	0.37992	0.267131	0.32432	0.327758	0.428248	0.0937761	0.0320251	0.0689017	0.21583	0.56844	0.471312	0.492847	0.0373547	0.123753	0.0658871	0.0383052	0.148969	0.0504333	-0.000304523	-0.0124464	0.273114	-0.0420771	0.168504	0.187055	-0.0662337	-0.00640647	0.345143	0.252896	-0.00394246	0.133878	0.424946	0.0561091	0.109451	0.260829
Mtr.47943.1.S1_s_at	-0.0203256	-0.0519264	0.296759	0.315219	0.325018	0.287518	-0.0090054	-0.0501728	-0.170455	0.153703	-0.100135	0.0307539	-0.244709	0.524839	-0.0175374	0.313953	0.276068	0.328604	0.320275	0.405114	0.116518	0.0800714	0.135126	0.193508	0.527321	0.402501	0.462783	0.003684	0.0722945	0.0245533	0.00563504	0.106744	0.0428906	-0.0548567	-0.0578221	0.27642	-0.0544664	0.144107	0.158432	-0.0781439	-0.000432653	0.347552	0.274221	0.0330062	0.113171	0.392942	0.0150301	0.119866	0.244307
Mtr.15416.1.S1_at	-0.244234	-0.388422	0.469627	0.481566	0.585619	0.0779599	0.380153	0.045126	-0.0447691	0.440128	-0.134663	0.00766014	-0.254192	0.131258	-0.327884	0.299763	0.257722	0.369684	0.417829	0.494844	-0.310501	-0.397079	-0.360684	-0.177062	0.234135	0.621696	0.691492	0.368394	0.445295	0.294815	0.35133	0.473165	0.346289	0.48215	0.466261	0.122783	-0.234245	0.636981	0.641145	-0.435148	0.439689	0.478853	0.412838	-0.256392	-0.0313706	0.381543	0.314586	0.492231	0.702314
Mtr.14223.1.S1_at	0.353276	0.500502	0.00260719	0.0256442	-0.225696	-0.124597	-0.517277	0.186339	0.155562	-0.293486	0.371501	-0.271557	0.705729	-0.0743235	0.335829	0.0496548	-0.435635	-0.494447	-0.515876	-0.428265	0.297847	0.237705	0.179886	0.313289	0.0984882	-0.422393	-0.511851	-0.396455	-0.382241	-0.392772	-0.490404	-0.377637	-0.463433	-0.186621	-0.152509	-0.036899	0.484532	-0.451867	-0.447732	0.367118	-0.356667	-0.376606	-0.388678	0.110791	0.0205104	-0.270925	0.0474719	-0.503863	-0.4824
Mtr.17497.1.S1_at	-0.350836	-0.38241	0.0814804	0.118046	0.431843	-0.147329	0.545353	-0.051476	-0.135637	0.369045	-0.318866	0.369011	-0.265346	0.0600243	-0.541255	0.121825	0.316934	0.442373	0.528556	0.568911	-0.577618	-0.651909	-0.606173	-0.418071	0.0130808	0.570742	0.578163	0.627516	0.755985	0.577161	0.623832	0.828542	0.702231	0.694693	0.680501	-0.061491	-0.261895	0.642922	0.633405	-0.460685	0.491059	0.513293	0.472255	-0.406525	-0.0562353	0.237678	0.333255	0.466456	0.652254
Mtr.4083.1.S1_at	-0.340506	-0.364696	0.0745016	0.145189	0.46769	-0.225566	0.585097	-0.0656189	-0.0453903	0.332675	-0.27584	0.379989	-0.195788	0.0138527	-0.548041	0.160422	0.227808	0.372732	0.489958	0.591344	-0.558376	-0.667171	-0.622587	-0.354205	0.0316262	0.579175	0.591929	0.680615	0.781815	0.628312	0.668394	0.851027	0.601918	0.722855	0.690228	-0.116545	-0.261233	0.661915	0.662435	-0.427809	0.518207	0.50905	0.43085	-0.410635	-0.0266014	0.198296	0.387994	0.488748	0.653061
Mtr.4083.1.S1_s_at	-0.328088	-0.371749	0.116855	0.165911	0.473728	-0.163273	0.540996	-0.00229199	-0.090807	0.40216	-0.310993	0.333612	-0.238263	0.0231777	-0.545352	0.148497	0.281908	0.429804	0.523603	0.599386	-0.562843	-0.649785	-0.613785	-0.38471	0.0214375	0.593506	0.611084	0.637098	0.749156	0.585761	0.643771	0.81963	0.65949	0.695615	0.66947	-0.0910404	-0.259717	0.642372	0.635634	-0.433352	0.496249	0.555903	0.492548	-0.379161	-0.0279354	0.222625	0.327101	0.470326	0.652943
Mtr.42111.1.S1_at	0.153589	0.240786	0.176942	0.22688	0.171276	0.112673	-0.302985	0.178801	0.13869	0.110563	0.0184662	-0.12001	0.260691	0.191262	0.196374	0.218434	-0.20167	-0.0905316	-0.0872147	0.121828	0.339569	0.228305	0.22465	0.389963	0.29253	0.0204308	0.106402	-0.234888	-0.219491	-0.23667	-0.250663	-0.158184	-0.262983	-0.159061	-0.185586	0.0584539	0.129157	-0.173469	-0.148637	0.220218	-0.171644	0.182751	0.0911551	0.182584	0.237808	0.0416521	0.0423603	-0.144762	-0.0452346
Mtr.45066.1.S1_at	0.159318	0.142617	0.0365676	-0.0713305	-0.321747	0.617908	-0.512251	-0.0566477	-0.19558	-0.203931	0.0123991	-0.171844	-0.00912443	0.276767	0.256322	-0.14727	0.0733898	-0.0261773	-0.217779	-0.243126	0.490402	0.668811	0.804487	0.239216	-0.0239246	-0.369056	-0.247213	-0.563992	-0.603716	-0.451113	-0.519619	-0.605826	-0.236176	-0.570521	-0.489552	0.278922	0.0859066	-0.43709	-0.464018	0.243035	-0.435003	-0.236005	-0.155051	0.400821	0.0560624	-0.051893	-0.367967	-0.295345	-0.274368
Mtr.6059.1.S1_at	0.41479	0.368467	-0.0786681	-0.158761	-0.467365	0.186562	-0.556681	0.0249553	-0.0699092	-0.278228	0.263116	-0.179809	0.258263	0.138717	0.608891	-0.0764996	-0.234383	-0.330378	-0.444572	-0.446585	0.574438	0.66196	0.645614	0.429218	0.0864741	-0.402061	-0.352593	-0.6159	-0.654873	-0.558556	-0.604789	-0.686978	-0.390163	-0.668217	-0.624602	0.23159	0.28587	-0.645835	-0.642916	0.508377	-0.595907	-0.425862	-0.370454	0.347115	0.04876	-0.0211304	-0.24294	-0.387158	-0.478405
Mtr.22769.1.S1_at	0.299888	0.384637	0.15108	0.0952064	-0.0255167	0.247824	-0.379757	0.275006	0.394875	-0.0473901	0.292162	-0.260669	0.158594	-0.0228456	0.376078	0.0420301	-0.121731	-0.171041	-0.196916	-0.31304	0.550596	0.514413	0.468999	0.426673	0.151645	-0.213098	-0.256502	-0.364108	-0.500275	-0.291458	-0.337754	-0.554757	-0.4874	-0.445676	-0.436577	0.306674	0.259702	-0.436881	-0.438819	0.396304	-0.311042	-0.0483403	-0.0651466	0.231807	0.130827	0.00838202	-0.290801	-0.326075	-0.493391
Mtr.21498.1.S1_at	0.0296506	-0.123731	0.159709	0.187397	0.233023	-0.133962	0.0115684	0.225399	0.163009	0.185124	0.0571789	-0.123517	-0.111782	0.171392	0.0377534	0.385416	0.394197	0.433591	0.579466	0.469546	-0.215544	-0.281942	-0.306782	-0.0936824	0.105452	0.347342	0.267057	0.00312483	0.0906235	0.185863	0.22412	0.181836	0.133722	0.0290319	-0.0143482	0.0645855	-0.109147	0.0994694	0.0944427	-0.070938	-0.0904647	0.173038	0.144811	-0.0805356	0.117165	0.203566	-0.0547741	0.0346855	0.158819
Mtr.4966.1.S1_at	-0.108939	-0.200012	-0.188131	-0.135001	-0.0958868	-0.235436	0.0273213	-0.0997757	0.137452	-0.0114749	-0.0247313	0.235096	-0.115569	0.214488	-0.055361	0.0819269	0.308283	0.336045	0.428437	0.344704	-0.21627	-0.24988	-0.223539	-0.181808	-0.196528	0.187445	0.160368	0.0547114	0.17705	0.176931	0.200439	0.278023	0.235517	0.0554562	0.0512148	-0.0440477	-0.230917	0.108753	0.0911092	-0.104254	-0.0744213	0.00318468	-0.000452077	-0.0352881	0.0679467	0.0405557	0.0914542	0.0960148	0.224282
Mtr.4966.1.S1_s_at	0.00154502	-0.148724	0.162134	0.133247	0.239157	-0.114347	0.0350233	0.271083	0.109084	0.221814	0.00457187	-0.10019	-0.207714	0.188936	0.0299164	0.353227	0.502084	0.510906	0.625312	0.439546	-0.249345	-0.29013	-0.334419	-0.164028	0.103759	0.429977	0.302955	0.0423009	0.147839	0.205964	0.254355	0.206085	0.249219	0.0544026	0.0256094	0.0981053	-0.122999	0.112619	0.0976322	-0.136262	-0.06651	0.216237	0.235315	-0.127931	0.0870256	0.302323	-0.06497	0.0683514	0.167934
Mtr.28568.1.S1_at	-0.274447	-0.155268	-0.0577827	0.065148	0.131059	-0.141903	0.108239	0.0391739	0.542656	0.00679298	-0.138521	-0.0199591	0.16717	-0.296559	-0.28253	-0.223815	-0.152392	-0.0915241	0.01578	-0.0312942	-0.178753	-0.275747	-0.21486	-0.158895	-0.299557	-0.0988602	-0.121632	0.21738	0.189411	0.18287	0.185773	0.0331621	-0.296326	0.356255	0.312584	-0.249963	-0.136201	0.222906	0.230964	-0.121117	0.381763	0.0116469	-0.0933027	-0.0494832	-0.0352008	-0.301772	0.134311	-0.00162939	0.0775448
Mtr.8411.1.S1_at	-0.185812	-0.138382	-0.0452221	-0.00657396	-0.106397	0.183631	-0.135198	0.0369333	0.305896	-0.0637407	-0.236582	-0.194746	0.0444592	-0.235314	-0.146249	-0.379638	0.0572663	0.00972226	0.0313652	-0.146338	-0.0268719	0.040292	0.163285	-0.113372	-0.422089	-0.273052	-0.257017	-0.125387	-0.167468	-0.0441	-0.0237044	-0.28918	-0.269788	-0.0157252	-0.0154904	-0.188835	-0.138212	-0.00126496	-0.00792938	0.0121422	0.0885234	-0.123687	-0.119573	0.16151	-0.0604097	-0.360402	-0.17432	-0.14033	-0.0719088
Mtr.48296.1.S1_at	0.342372	0.503583	-0.0479408	-0.0603823	-0.257601	-0.146802	-0.225909	0.0398527	-0.00999312	-0.342785	0.421024	-0.0541226	0.549827	-0.0324939	0.379673	0.10625	-0.442606	-0.534511	-0.527848	-0.4953	0.400972	0.344992	0.226536	0.398279	0.22843	-0.342771	-0.400532	-0.247114	-0.253918	-0.308409	-0.381511	-0.302125	-0.36372	-0.264858	-0.268669	0.116062	0.466332	-0.465269	-0.44558	0.371886	-0.267755	-0.439915	-0.43386	-0.0437866	-0.0959058	-0.00892556	0.138923	-0.309828	-0.439663
Mtr.10652.1.S1_at	-0.298878	-0.32948	0.188311	0.2546	0.53569	0.16821	0.536674	-0.12574	-0.0760214	0.22675	-0.195637	0.202808	-0.438846	0.169937	-0.461204	0.143332	0.285296	0.424629	0.483642	0.671053	-0.263093	-0.313816	-0.255468	-0.158663	0.202084	0.486242	0.538092	0.548287	0.485287	0.578035	0.590526	0.47468	0.279266	0.418454	0.38487	-0.0357513	-0.348779	0.643048	0.63175	-0.376002	0.39403	0.472181	0.378478	-0.156283	0.0615501	0.20844	0.0543388	0.496197	0.455458
Mtr.35741.1.S1_at	-0.067208	0.0487524	-0.585721	-0.596828	-0.360276	-0.247343	0.257149	-0.31409	-0.10194	-0.36153	-0.0268226	0.555242	0.0198593	0.117829	-0.0677132	-0.130791	-0.0743042	-0.136726	-0.0772216	0.0824143	0.0186089	0.0138007	-0.00158376	-0.0173585	-0.169377	-0.0681197	-0.126922	0.261735	0.316899	0.258368	0.194505	0.307661	0.228146	0.133792	0.147538	-0.155149	-0.188461	-0.0281631	-0.0464205	0.0609326	0.0218657	-0.27895	-0.233607	-0.106579	-0.00895139	-0.0301812	0.104189	0.0954736	-0.0495204
Mtr.27133.1.S1_at	0.250201	0.10907	0.615089	0.591571	0.298481	0.344387	-0.289493	0.332007	0.155762	0.32499	0.0862094	-0.450909	0.146339	0.0532823	0.130082	0.26179	0.0788709	0.09324	0.0725908	-0.0857521	0.202772	0.170062	0.184388	0.113582	0.308427	0.094559	0.137189	-0.288161	-0.27333	-0.271616	-0.277311	-0.262042	-0.2144	-0.119443	-0.0873771	0.384426	0.291441	-0.0348378	-0.0410698	0.0769797	0.0284403	0.202287	0.1807	0.0508141	-0.00874621	0.228417	-0.0170879	-0.163876	0.0356529
Mtr.10190.1.S1_at	0.074633	0.110264	0.112492	-0.0258096	-0.149552	0.604993	-0.403259	0.0859178	-0.114788	-0.120068	-0.0397052	-0.230635	-0.103395	0.286338	0.16365	-0.0347512	0.251005	0.147206	-0.015438	-0.183258	0.453574	0.592154	0.697007	0.228297	0.0349555	-0.137777	-0.112291	-0.461179	-0.473531	-0.318684	-0.346722	-0.500084	-0.151719	-0.45954	-0.404792	0.342035	0.0710815	-0.352411	-0.383027	0.140938	-0.31001	-0.122614	-0.0298553	0.279573	0.0147022	0.123284	-0.317735	-0.296122	-0.169157
Mtr.38762.1.S1_at	0.195201	0.295196	0.117314	0.119983	0.0347117	0.106967	-0.44798	0.197878	0.21751	-0.047029	0.174078	-0.231031	0.328998	0.275008	0.233167	0.246633	-0.165756	-0.100409	-0.10385	-0.0790613	0.472613	0.396305	0.397427	0.468999	0.24181	-0.039806	-0.0496711	-0.419661	-0.402698	-0.3268	-0.356201	-0.312705	-0.367345	-0.317667	-0.309168	0.190662	0.243788	-0.375696	-0.382192	0.294034	-0.270112	-0.00340062	-0.0739623	0.251106	0.137441	0.0212644	0.0680264	-0.413167	-0.183005
Mtr.22076.1.S1_at	0.117567	0.197239	-0.0560817	-0.0998098	-0.0149699	-0.115293	0.0376714	0.0359815	0.00702719	0.0429543	0.0581099	0.120335	0.0208685	0.0705692	0.104965	0.0858288	-0.0295011	-0.0530472	-0.0573439	-0.0154261	0.163264	0.105352	0.0276967	0.187652	0.147223	0.115349	0.0621937	0.0473551	0.0519734	-0.0118415	0.0133602	0.00772707	0.0454239	-0.0313167	-0.0485997	0.103386	0.0672868	-0.088472	-0.082996	0.114922	-0.0660357	0.0495608	0.0611367	-0.034855	0.0688836	0.170079	0.0725608	0.0802514	-0.0342077
Mtr.9429.1.S1_at	-0.365412	-0.357233	0.212496	0.255128	0.460762	-0.098841	0.496571	-0.00487876	0.129675	0.52362	-0.326464	0.164297	-0.216077	-0.145719	-0.540062	-0.00352599	0.148707	0.281802	0.307418	0.287641	-0.413689	-0.490993	-0.496374	-0.336213	-0.0206435	0.391305	0.426777	0.560066	0.590591	0.386324	0.447843	0.584429	0.368711	0.661847	0.641709	-0.0128901	-0.258965	0.596964	0.592563	-0.426919	0.709745	0.552729	0.493855	-0.353637	-0.110425	0.136883	0.332415	0.419698	0.532582
Mtr.42251.1.S1_at	0.229092	0.0909733	0.186232	0.168414	0.294182	0.180214	0.194222	0.130233	-0.0882147	0.0104432	-0.0583724	-0.0491533	0.0101078	-0.0174785	0.125443	0.32092	-0.168152	-0.171041	-0.085519	0.376569	0.285572	0.223618	0.187008	0.362856	0.410508	0.233224	0.256519	0.118254	-0.0107523	0.0687072	0.0695249	0.0495642	-0.0580136	0.0334436	0.0242752	-0.0404522	-0.09571	-0.00909811	-0.0206281	0.18757	0.0499856	0.12274	0.100714	0.0154238	0.214546	0.178468	-0.186805	0.236746	0.00475978
Mtr.34810.1.S1_at	0.0659766	0.0301561	0.0565422	-0.0585811	-0.205766	0.444968	-0.39032	0.0875494	-0.048547	-0.218081	-0.130751	-0.235753	0.01117	0.301401	0.169295	-0.0135354	0.108332	0.0392934	-0.0785844	-0.144573	0.410867	0.551329	0.600882	0.298946	-0.0199791	-0.111136	-0.0893231	-0.462177	-0.442358	-0.35078	-0.376118	-0.512003	-0.230066	-0.38517	-0.366358	0.147999	-0.0524673	-0.321596	-0.336181	0.177535	-0.32295	-0.155632	-0.0902302	0.360049	0.0506364	0.0926396	-0.261263	-0.277609	-0.182945
Mtr.38526.1.S1_at	0.120213	0.0776524	0.125342	0.000210143	-0.14935	0.529327	-0.289218	-0.0230761	-0.0600491	-0.300269	-0.0200135	-0.0970095	0.0631323	0.382579	0.14391	0.0770641	0.197297	0.0362331	-0.0479755	-0.144517	0.441793	0.554781	0.660739	0.2806	0.164451	-0.0546794	-0.0966203	-0.336897	-0.312676	-0.248011	-0.341127	-0.416473	-0.249707	-0.270772	-0.219343	0.370352	0.0413591	-0.277164	-0.304925	0.138675	-0.252237	-0.275347	-0.213648	0.150951	-0.0179745	0.233276	-0.18312	-0.218749	-0.121098
Mtr.41404.1.S1_at	0.00140889	0.0955759	0.0437523	0.085587	0.139973	-0.16525	0.0597485	0.0191794	0.298187	-0.156979	0.134818	0.0485068	0.343397	0.19007	0.0136587	0.287451	-0.191076	-0.135892	-0.0442346	0.0599297	0.232491	0.100188	0.0406524	0.421057	0.300299	0.216802	0.153475	0.100029	0.102489	0.0756658	0.0247453	0.0446688	-0.260248	0.153486	0.0956418	0.0422318	-0.0424978	0.0410142	0.0599509	0.0758028	0.0459471	-0.0255641	-0.133704	-0.0352052	0.0463399	0.205643	0.34711	-0.010987	0.0494188
Mtr.24270.1.S1_s_at	0.339976	0.161654	0.326665	0.293893	0.138583	0.0420713	-0.118705	0.263852	0.280946	0.159276	0.179716	-0.475079	0.324979	-0.211011	0.380353	0.207715	-0.290128	-0.260207	-0.239672	-0.0761033	0.394415	0.28751	0.199964	0.406806	0.269776	-0.0501638	-0.0658797	-0.257731	-0.408812	-0.23669	-0.265913	-0.378337	-0.425338	-0.119543	-0.113437	0.0724028	0.0641668	-0.148497	-0.146696	0.286483	-0.112688	0.0605098	0.0229502	0.134794	0.187128	0.000429595	-0.0446367	-0.0387063	-0.221881
Mtr.28699.1.S1_s_at	0.313642	0.155424	0.358795	0.302968	0.153676	0.12911	-0.157116	0.301348	0.243889	0.182299	0.161401	-0.501232	0.30166	-0.209669	0.368911	0.157322	-0.255679	-0.239538	-0.25252	-0.127202	0.392508	0.312819	0.231652	0.39125	0.278056	-0.0670794	-0.0953537	-0.2787	-0.435775	-0.272774	-0.304083	-0.431103	-0.417535	-0.126006	-0.120843	0.125817	0.0942395	-0.169887	-0.161753	0.271626	-0.123243	0.0747921	0.0517913	0.128545	0.169351	0.0194493	-0.102116	-0.0657866	-0.248289
Mtr.12392.1.S1_at	0.023757	0.0108256	0.442364	0.482735	0.505177	0.236358	0.125077	0.240512	0.124101	0.506535	-0.0629578	-0.0905001	-0.0535893	-0.152496	-0.165375	0.198847	0.0880788	0.12595	0.160396	0.179898	0.00531133	-0.0864121	-0.0910211	-0.0118111	0.259489	0.21433	0.26577	0.260251	0.164417	0.169641	0.226706	0.164128	0.040552	0.172353	0.169077	0.0992961	0.122972	0.112401	0.107292	-0.0367544	0.455703	0.387502	0.329432	-0.120249	-0.0148104	0.17481	0.0127708	0.152069	0.197721
Mtr.38588.1.S1_at	-0.0418188	-0.0332895	-0.0283742	-0.00728661	0.115484	-0.0614551	0.505288	-0.243117	-0.0677393	0.162208	-0.0505431	0.471537	-0.231083	0.0155587	-0.201545	0.0243558	0.0700321	0.106892	0.122896	0.276622	-0.0188147	-0.0513156	-0.113996	0.0175896	0.195987	0.274433	0.292156	0.494541	0.419079	0.420747	0.392378	0.365278	0.24588	0.333335	0.337314	0.250089	-0.128431	0.295415	0.273315	-0.093161	0.271014	0.234788	0.205136	-0.316591	-0.0268667	0.279387	0.108919	0.379932	0.150295
[truncated: 119 more columns]

## Sheet: C) Differential Table
Table S17 C: Difference between the Spearman correlation coefficients from the Cleaned and the Original tables
Conditional formatting: values > 0 are in light blue background; between 0 and -0.1 in white; between -0.1 and -0.1999 in yellow; between -0.2 and -0.3 in orange; < -0.3 in red;
	Mtr.45454.1.S1_at	Mtr.33494.1.S1_at	Mtr.1566.1.S1_at	Mtr.1885.1.S1_at	Mtr.11703.1.S1_at	Mtr.38780.1.S1_at	Mtr.50163.1.S1_at	Mtr.23988.1.S1_at	Mtr.39288.1.S1_at	Mtr.45444.1.S1_at	Mtr.19560.1.S1_at	Mtr.42299.1.S1_at	Mtr.43328.1.S1_at	Mtr.9143.1.S1_at	Mtr.22479.1.S1_at	Mtr.21313.1.S1_at	Mtr.38605.1.S1_at	Mtr.5576.1.S1_s_at	Mtr.9848.1.S1_at	Mtr.24842.1.S1_at	Mtr.27377.1.S1_at	Mtr.27377.1.S1_s_at	Mtr.41865.1.S1_at	Mtr.41928.1.S1_at	Mtr.49670.1.S1_at	Mtr.27247.1.S1_at	Mtr.43615.1.S1_at	Mtr.25887.1.S1_at	Mtr.7448.1.S1_s_at	Mtr.25885.1.S1_s_at	Mtr.35725.1.S1_at	Mtr.12342.1.S1_at	Mtr.32218.1.S1_s_at	Mtr.16587.1.S1_at	Mtr.4545.1.S1_s_at	Mtr.28002.1.S1_at	Mtr.48694.1.S1_at	Mtr.37926.1.S1_at	Mtr.8894.1.S1_at	Mtr.44201.1.S1_at	Mtr.51379.1.S1_at	Mtr.22854.1.S1_at	Mtr.33275.1.S1_s_at	Mtr.15712.1.S1_at	Mtr.15713.1.S1_at	Mtr.9990.1.S1_at	Mtr.12429.1.S1_at	Mtr.5024.1.S1_at	Mtr.43459.1.S1_at
Mtr.45454.1.S1_at	0	-0.0620426	-0.0633086	-0.0772728	-0.164733	-0.151019	-0.199727	-0.0833958	-0.0902788	-0.116294	-0.0585401	-0.154516	-0.0466387	-0.0696159	-0.0561344	-0.0487638	-0.124393	-0.12544	-0.145006	-0.134223	-0.0524644	-0.0545228	-0.0780136	-0.0419406	-0.0199004	-0.125313	-0.139433	-0.194926	-0.19114	-0.169645	-0.177691	-0.164727	-0.15757	-0.191979	-0.182076	-0.0467529	-0.053006	-0.165975	-0.189734	-0.055455	-0.217059	-0.132539	-0.130761	-0.115546	-0.118643	-0.0894434	-0.117532	-0.164901	-0.16474
Mtr.33494.1.S1_at	-0.0620426	0	-0.107992	-0.115268	-0.187572	-0.171731	-0.189618	-0.0969145	-0.0947409	-0.141421	-0.0739822	-0.144722	-0.0515053	-0.0990697	-0.0659143	-0.0626874	-0.161842	-0.149565	-0.169132	-0.152991	-0.0415193	-0.0433284	-0.0759855	-0.0464418	-0.0523152	-0.152237	-0.18598	-0.19868	-0.21077	-0.162237	-0.17738	-0.169932	-0.178479	-0.194196	-0.18628	-0.0709761	-0.0429002	-0.181417	-0.20112	-0.0752019	-0.237241	-0.139853	-0.133791	-0.113126	-0.120552	-0.131205	-0.104505	-0.176671	-0.201578
Mtr.1566.1.S1_at	-0.0633086	-0.107992	0	0.00292517	0.00284084	0.0288018	-0.151294	-0.0450245	-0.117532	-0.0657175	-0.0776992	-0.145155	-0.0787442	-0.128014	-0.119529	-0.11123	-0.115955	-0.106777	-0.120078	-0.162676	-0.0596984	-0.0538921	-0.0358338	-0.0504739	-0.0850136	-0.061923	-0.0246565	-0.0906017	-0.091531	-0.191276	-0.170482	-0.159823	-0.108801	-0.0980936	-0.0902393	0.0076984	-0.0876329	-0.0973063	-0.0976042	-0.139563	-0.0329798	-0.0988415	-0.0943017	-0.117846	-0.15484	-0.0166232	-0.111716	-0.123468	-0.0664622
Mtr.1885.1.S1_at	-0.0772728	-0.115268	0.00292517	0	-0.00288583	0.0252266	-0.162249	-0.0590362	-0.115053	-0.0712022	-0.0740775	-0.147651	-0.0748522	-0.144109	-0.12877	-0.114488	-0.130007	-0.113442	-0.103826	-0.146981	-0.0722843	-0.066616	-0.0564257	-0.0631779	-0.0968698	-0.07234	-0.0356997	-0.102837	-0.0895274	-0.186415	-0.163736	-0.157939	-0.108894	-0.105516	-0.0961357	-0.0103554	-0.0865477	-0.112642	-0.12108	-0.147655	-0.0638723	-0.105555	-0.107596	-0.101307	-0.161651	-0.040315	-0.114435	-0.134636	-0.0706571
Mtr.11703.1.S1_at	-0.164733	-0.187572	0.00284084	-0.00288583	0	-0.058355	-0.0700883	-0.096278	-0.187469	-0.0213666	-0.193578	-0.192457	-0.221821	-0.105655	-0.16062	-0.0686977	-0.0701	-0.0554699	-0.0346686	-0.0414896	-0.196938	-0.212332	-0.18989	-0.17612	-0.0531893	-0.0430145	-0.0308267	-0.0819047	-0.0729605	-0.0707463	-0.0655842	-0.0893313	-0.0920024	-0.0711363	-0.0604683	-0.0894766	-0.105988	-0.0515186	-0.0432291	-0.192531	-0.0501137	-0.0191054	-0.0317501	-0.147133	-0.135882	-0.0494349	-0.123453	-0.0609291	-0.0815041
Mtr.38780.1.S1_at	-0.151019	-0.171731	0.0288018	0.0252266	-0.058355	0	-0.133846	-0.115718	-0.159802	-0.0621845	-0.193259	-0.212438	-0.21537	-0.0700072	-0.148121	-0.0611353	-0.0419092	-0.0456164	-0.093194	-0.0753259	-0.105256	-0.091078	-0.0554686	-0.113042	-0.0603417	-0.0950063	-0.0968199	-0.155651	-0.186498	-0.0984365	-0.114344	-0.160306	-0.173855	-0.135095	-0.12636	-0.0900183	-0.109763	-0.0743756	-0.0780974	-0.134587	-0.126335	-0.050811	-0.0662825	-0.120432	-0.120755	-0.102306	-0.175221	-0.0683881	-0.0893696
Mtr.50163.1.S1_at	-0.199727	-0.189618	-0.151294	-0.162249	-0.0700883	-0.133846	0	-0.144633	-0.117201	-0.0649094	-0.135655	0.00157174	-0.18016	-0.151792	-0.207408	-0.165683	-0.0903712	-0.0698249	-0.0785924	-0.068023	-0.213907	-0.219213	-0.212298	-0.215719	-0.170801	-0.0908999	-0.0555904	0.00936444	0.00613116	-0.022558	-0.0188724	-0.0108417	-0.00979294	-0.0295565	-0.0273607	-0.126859	-0.176499	-0.0357139	-0.0315188	-0.206128	0.0264284	-0.0721201	-0.0677253	-0.202053	-0.157833	-0.0957533	-0.0876253	-0.043329	-0.0338794
Mtr.23988.1.S1_at	-0.0833958	-0.0969145	-0.0450245	-0.0590362	-0.096278	-0.115718	-0.144633	0	-0.116202	-0.0812731	-0.144539	-0.236397	-0.114386	-0.0919986	-0.0877763	-0.0484144	-0.103214	-0.103759	-0.0812236	-0.0992894	-0.0908247	-0.09656	-0.117692	-0.0720754	-0.0165639	-0.0834027	-0.105098	-0.158704	-0.171018	-0.138307	-0.137695	-0.165243	-0.179818	-0.142331	-0.152216	-0.0918286	-0.0884333	-0.144113	-0.153697	-0.0807752	-0.158922	-0.0800773	-0.093088	-0.108732	-0.107879	-0.0874283	-0.155734	-0.138536	-0.173109
Mtr.39288.1.S1_at	-0.0902788	-0.0947409	-0.117532	-0.115053	-0.187469	-0.159802	-0.117201	-0.116202	0	-0.123186	-0.135131	-0.224437	-0.14991	-0.150681	-0.0667041	-0.156005	-0.166903	-0.190588	-0.123432	-0.132484	-0.129326	-0.150666	-0.158629	-0.148062	-0.186393	-0.162406	-0.18318	-0.169808	-0.163294	-0.088129	-0.0885243	-0.204582	-0.2219	-0.152144	-0.153384	-0.157582	-0.132536	-0.114506	-0.102499	-0.0793069	-0.176451	-0.109576	-0.114844	-0.0653239	-0.0906164	-0.193131	-0.173608	-0.139945	-0.221545
Mtr.45444.1.S1_at	-0.116294	-0.141421	-0.0657175	-0.0712022	-0.0213666	-0.0621845	-0.0649094	-0.0812731	-0.123186	0	-0.116236	-0.0961781	-0.148626	-0.136205	-0.137549	-0.125865	-0.097304	-0.0739522	-0.0812604	-0.0472412	-0.105759	-0.11163	-0.120454	-0.120055	-0.0966884	-0.0330184	-0.0296159	-0.0424441	-0.0588751	-0.108219	-0.087538	-0.0754838	-0.0294277	-0.0683673	-0.069166	-0.088794	-0.175209	-0.0781674	-0.0897248	-0.149957	-0.0426462	-0.0271703	-0.0307002	-0.126587	-0.119868	-0.0712514	-0.106301	-0.0365652	-0.0393255
Mtr.19560.1.S1_at	-0.0585401	-0.0739822	-0.0776992	-0.0740775	-0.193578	-0.193259	-0.135655	-0.144539	-0.135131	-0.116236	0	-0.239348	-0.122945	-0.115438	-0.0353349	-0.053454	-0.165349	-0.206438	-0.167503	-0.168566	-0.0982793	-0.107473	-0.120134	-0.0759594	-0.0619667	-0.168309	-0.169766	-0.194865	-0.207412	-0.105618	-0.11925	-0.202199	-0.241673	-0.20265	-0.194717	-0.130207	-0.0409125	-0.151361	-0.128133	-0.0730391	-0.2102	-0.160497	-0.180774	-0.0817161	-0.0836331	-0.138344	-0.129247	-0.149653	-0.251348
Mtr.42299.1.S1_at	-0.154516	-0.144722	-0.145155	-0.147651	-0.192457	-0.212438	0.00157174	-0.236397	-0.224437	-0.0961781	-0.239348	0	-0.269586	-0.106738	-0.160761	-0.0912427	-0.0765219	-0.124493	-0.0452721	-0.0226974	-0.243826	-0.266517	-0.263121	-0.227092	-0.13982	-0.0864128	-0.0937451	-0.0651224	-0.0338042	0.0306855	0.0363335	-0.0225263	-0.0616584	-0.0868748	-0.0873378	-0.193462	-0.150789	-0.033596	-0.00761986	-0.130509	-0.114956	-0.0599673	-0.0694205	-0.173439	-0.0963098	-0.116822	-0.0919242	-0.0248688	-0.100043
Mtr.43328.1.S1_at	-0.0466387	-0.0515053	-0.0787442	-0.0748522	-0.221821	-0.21537	-0.18016	-0.114386	-0.14991	-0.148626	-0.122945	-0.269586	0	-0.153994	-0.0337076	-0.060407	-0.209651	-0.251947	-0.188561	-0.200074	-0.109141	-0.132813	-0.15105	-0.0805716	-0.0865646	-0.199259	-0.210238	-0.247747	-0.21423	-0.163136	-0.167708	-0.204758	-0.251272	-0.176479	-0.165556	-0.170454	-0.018592	-0.164299	-0.143441	-0.0307657	-0.237125	-0.173441	-0.185536	-0.0842544	-0.0838189	-0.17864	-0.108343	-0.200746	-0.258354
Mtr.9143.1.S1_at	-0.0696159	-0.0990697	-0.128014	-0.144109	-0.105655	-0.0700072	-0.151792	-0.0919986	-0.150681	-0.136205	-0.115438	-0.106738	-0.153994	0	-0.0790563	-0.067582	-0.0482057	-0.0781828	-0.0502343	-0.101247	-0.0954688	-0.0913535	-0.0886321	-0.0702988	-0.0935709	-0.0571249	-0.0629556	-0.152813	-0.104123	-0.137394	-0.122663	-0.109949	-0.0763361	-0.163803	-0.159307	-0.0666622	-0.123974	-0.115053	-0.10839	-0.0868844	-0.172171	-0.114864	-0.109534	-0.098884	-0.0821541	-0.0535737	-0.129923	-0.152384	-0.0988243
Mtr.22479.1.S1_at	-0.0561344	-0.0659143	-0.119529	-0.12877	-0.16062	-0.148121	-0.207408	-0.0877763	-0.0667041	-0.137549	-0.0353349	-0.160761	-0.0337076	-0.0790563	0	-0.0639369	-0.154543	-0.151168	-0.172884	-0.162427	-0.0239419	-0.027169	-0.0471475	-0.0367748	-0.0636217	-0.154062	-0.160625	-0.207344	-0.221829	-0.212072	-0.211306	-0.194663	-0.187993	-0.198153	-0.198869	-0.0709498	-0.0829718	-0.199857	-0.219546	-0.0564777	-0.217512	-0.149211	-0.145221	-0.0880731	-0.107462	-0.111454	-0.137047	-0.175029	-0.18506
Mtr.21313.1.S1_at	-0.0487638	-0.0626874	-0.11123	-0.114488	-0.0686977	-0.0611353	-0.165683	-0.0484144	-0.156005	-0.125865	-0.053454	-0.0912427	-0.060407	-0.067582	-0.0639369	0	-0.120373	-0.127272	-0.119977	-0.139735	-0.0309426	-0.051109	-0.0646261	-0.0099705	-0.0428556	-0.0501518	-0.0170078	-0.131057	-0.113898	-0.208827	-0.187476	-0.113519	-0.0852734	-0.158634	-0.156294	0.0066185	-0.0854585	-0.169453	-0.167842	-0.0844603	-0.103373	-0.152876	-0.141294	-0.126827	-0.113753	0.0284534	-0.0785903	-0.181774	-0.116356
Mtr.38605.1.S1_at	-0.124393	-0.161842	-0.115955	-0.130007	-0.0701	-0.0419092	-0.0903712	-0.103214	-0.166903	-0.097304	-0.165349	-0.0765219	-0.209651	-0.0482057	-0.154543	-0.120373	0	0.0118179	-0.00553091	-0.0588479	-0.139492	-0.119808	-0.101959	-0.144736	-0.11792	-0.0248906	-0.0423597	-0.0754398	-0.0740173	-0.101363	-0.091486	-0.0945103	-0.0260749	-0.106031	-0.107627	-0.0696395	-0.18281	-0.0765779	-0.084682	-0.17252	-0.0885379	-0.103591	-0.0743991	-0.139024	-0.126758	-0.0352211	-0.144391	-0.0694773	-0.034301
Mtr.5576.1.S1_s_at	-0.12544	-0.149565	-0.106777	-0.113442	-0.0554699	-0.0456164	-0.0698249	-0.103759	-0.190588	-0.0739522	-0.206438	-0.124493	-0.251947	-0.0781828	-0.151168	-0.127272	0.0118179	0	0.0372821	-0.0414453	-0.182018	-0.180964	-0.160779	-0.173956	-0.138107	-0.0155487	-0.0164717	-0.0810941	-0.0487326	-0.0776111	-0.0483399	-0.0875306	-0.0317873	-0.107199	-0.114808	-0.110726	-0.179428	-0.0466496	-0.0360753	-0.156744	-0.0866607	-0.0591151	-0.0458433	-0.132702	-0.0891082	-0.0395967	-0.172882	-0.0771483	-0.0533354
Mtr.9848.1.S1_at	-0.145006	-0.169132	-0.120078	-0.103826	-0.0346686	-0.093194	-0.0785924	-0.0812236	-0.123432	-0.0812604	-0.167503	-0.0452721	-0.188561	-0.0502343	-0.172884	-0.119977	-0.00553091	0.0372821	0	-0.0226951	-0.163221	-0.16487	-0.147655	-0.142306	-0.11763	0.00101493	0.00598363	-0.0337704	-0.0402218	-0.0827689	-0.0743836	-0.0483439	-0.0253562	-0.070026	-0.080025	-0.0692859	-0.20622	-0.0645097	-0.0595175	-0.188041	-0.0327624	-0.0780741	-0.0727325	-0.163906	-0.134305	-0.0234933	-0.106411	-0.0650037	0.00150397
Mtr.24842.1.S1_at	-0.134223	-0.152991	-0.162676	-0.146981	-0.0414896	-0.0753259	-0.068023	-0.0992894	-0.132484	-0.0472412	-0.168566	-0.0226974	-0.200074	-0.101247	-0.162427	-0.139735	-0.0588479	-0.0414453	-0.0226951	0	-0.167111	-0.18779	-0.154158	-0.139604	-0.151648	-0.00210183	0.0387223	-0.0190298	-0.0032045	-0.0641261	-0.041237	-0.0324489	-0.00137439	-0.0764699	-0.0834604	-0.103929	-0.211239	-0.0636128	-0.0521753	-0.146856	-0.00877086	-0.0397851	-0.0468679	-0.125563	-0.0774837	-0.0323567	-0.137276	-0.0707364	-0.0305923
Mtr.27377.1.S1_at	-0.0524644	-0.0415193	-0.0596984	-0.0722843	-0.196938	-0.105256	-0.213907	-0.0908247	-0.129326	-0.105759	-0.0982793	-0.243826	-0.109141	-0.0954688	-0.0239419	-0.0309426	-0.139492	-0.182018	-0.163221	-0.167111	0	-0.00148529	-0.032497	-0.0195025	-0.0620276	-0.188181	-0.205135	-0.284051	-0.284019	-0.169914	-0.174505	-0.250885	-0.249088	-0.257697	-0.241144	-0.0783757	-0.0307407	-0.193945	-0.195187	-0.0196651	-0.279769	-0.10445	-0.107758	-0.0775316	-0.0717243	-0.130453	-0.176914	-0.186343	-0.245037
Mtr.27377.1.S1_s_at	-0.0545228	-0.0433284	-0.0538921	-0.066616	-0.212332	-0.091078	-0.219213	-0.09656	-0.150666	-0.11163	-0.107473	-0.266517	-0.132813	-0.0913535	-0.027169	-0.051109	-0.119808	-0.180964	-0.16487	-0.18779	-0.00148529	0	-0.0137805	-0.0318231	-0.0775487	-0.196085	-0.215504	-0.30099	-0.306745	-0.165791	-0.178483	-0.264659	-0.262591	-0.268689	-0.254122	-0.101322	-0.0272138	-0.185527	-0.183395	-0.00754334	-0.292405	-0.104421	-0.104068	-0.0742404	-0.0657897	-0.136743	-0.207614	-0.191423	-0.255181
Mtr.41865.1.S1_at	-0.0780136	-0.0759855	-0.0358338	-0.0564257	-0.18989	-0.0554686	-0.212298	-0.117692	-0.158629	-0.120454	-0.120134	-0.263121	-0.15105	-0.0886321	-0.0471475	-0.0646261	-0.101959	-0.160779	-0.147655	-0.154158	-0.032497	-0.0137805	0	-0.0699554	-0.0881789	-0.189565	-0.19564	-0.285216	-0.278671	-0.153581	-0.159011	-0.248897	-0.247368	-0.250318	-0.234139	-0.114623	-0.0508579	-0.173602	-0.172506	-0.0274936	-0.278439	-0.109378	-0.105963	-0.0545501	-0.0694688	-0.155606	-0.215393	-0.17561	-0.220178
Mtr.41928.1.S1_at	-0.0419406	-0.0464418	-0.0504739	-0.0631779	-0.17612	-0.113042	-0.215719	-0.0720754	-0.148062	-0.120055	-0.0759594	-0.227092	-0.0805716	-0.0702988	-0.0367748	-0.0099705	-0.144736	-0.173956	-0.142306	-0.139604	-0.0195025	-0.0318231	-0.0699554	0	-0.0289049	-0.163179	-0.171524	-0.267636	-0.252281	-0.164246	-0.164048	-0.215188	-0.20496	-0.236388	-0.216521	-0.0686334	-0.0150011	-0.194636	-0.192804	-0.0199188	-0.27936	-0.112327	-0.115906	-0.0822553	-0.08445	-0.0887953	-0.140501	-0.193132	-0.229921
Mtr.49670.1.S1_at	-0.0199004	-0.0523152	-0.0850136	-0.0968698	-0.0531893	-0.0603417	-0.170801	-0.0165639	-0.186393	-0.0966884	-0.0619667	-0.13982	-0.0865646	-0.0935709	-0.0636217	-0.0428556	-0.11792	-0.138107	-0.11763	-0.151648	-0.0620276	-0.0775487	-0.0881789	-0.0289049	0	-0.0766382	-0.0574247	-0.145608	-0.115619	-0.177707	-0.166029	-0.135167	-0.091911	-0.158014	-0.141167	-0.0122211	-0.0386455	-0.167807	-0.158401	-0.0798542	-0.150273	-0.127963	-0.120706	-0.12532	-0.0988455	-0.0124499	-0.14597	-0.175229	-0.144515
Mtr.27247.1.S1_at	-0.125313	-0.152237	-0.061923	-0.07234	-0.0430145	-0.0950063	-0.0908999	-0.0834027	-0.162406	-0.0330184	-0.168309	-0.0864128	-0.199259	-0.0571249	-0.154062	-0.0501518	-0.0248906	-0.0155487	0.00101493	-0.00210183	-0.188181	-0.196085	-0.189565	-0.163179	-0.0766382	0	0.00938119	-0.0742008	-0.0434519	-0.0713809	-0.0530814	-0.051819	-0.0229979	-0.0780252	-0.0725225	-0.0433731	-0.148334	-0.074831	-0.0660822	-0.162369	-0.0698207	-0.0262547	-0.0269148	-0.15827	-0.110102	-0.00281481	-0.0996022	-0.0725308	-0.0308365
Mtr.43615.1.S1_at	-0.139433	-0.18598	-0.0246565	-0.0356997	-0.0308267	-0.0968199	-0.0555904	-0.105098	-0.18318	-0.0296159	-0.169766	-0.0937451	-0.210238	-0.0629556	-0.160625	-0.0170078	-0.0423597	-0.0164717	0.00598363	0.0387223	-0.205135	-0.215504	-0.19564	-0.171524	-0.0574247	0.00938119	0	-0.0639253	-0.0446766	-0.0352548	-0.0240753	-0.0394093	-0.017528	-0.0620398	-0.0591905	-0.0775338	-0.152505	-0.0352615	-0.0407662	-0.178493	-0.0860219	-0.00832561	-0.0187303	-0.158613	-0.109942	-0.0215413	-0.08595	-0.0252044	0.00102182
Mtr.25887.1.S1_at	-0.194926	-0.19868	-0.0906017	-0.102837	-0.0819047	-0.155651	0.00936444	-0.158704	-0.169808	-0.0424441	-0.194865	-0.0651224	-0.247747	-0.152813	-0.207344	-0.131057	-0.0754398	-0.0810941	-0.0337704	-0.0190298	-0.284051	-0.30099	-0.285216	-0.267636	-0.145608	-0.0742008	-0.0639253	0	0.0129333	0.0394542	0.0415722	-0.00718967	-0.0280838	-0.0169426	-0.0116521	-0.173666	-0.148638	-0.00657657	0.0110252	-0.202343	-0.0120791	-0.031507	-0.0351264	-0.189238	-0.132175	-0.104198	-0.106109	-0.01595	-0.0619105
Mtr.7448.1.S1_s_at	-0.19114	-0.21077	-0.091531	-0.0895274	-0.0729605	-0.186498	0.00613116	-0.171018	-0.163294	-0.0588751	-0.207412	-0.0338042	-0.21423	-0.104123	-0.221829	-0.113898	-0.0740173	-0.0487326	-0.0402218	-0.0032045	-0.284019	-0.306745	-0.278671	-0.252281	-0.115619	-0.0434519	-0.0446766	0.0129333	0	0.0209102	0.0153827	0.0054409	-0.0292796	-0.00169495	-0.00839567	-0.15145	-0.174322	0.00271247	0.0164191	-0.222883	0.00763163	-0.0387458	-0.0544207	-0.228802	-0.15163	-0.06947	-0.0577744	-0.00385288	-0.0121036
Mtr.25885.1.S1_s_at	-0.169645	-0.162237	-0.191276	-0.186415	-0.0707463	-0.0984365	-0.022558	-0.138307	-0.088129	-0.108219	-0.105618	0.0306855	-0.163136	-0.137394	-0.212072	-0.208827	-0.101363	-0.0776111	-0.0827689	-0.0641261	-0.169914	-0.165791	-0.153581	-0.164246	-0.177707	-0.0713809	-0.0352548	0.0394542	0.0209102	0	0.00098112	-0.0329515	-0.00446707	-0.0443675	-0.0456109	-0.122326	-0.192519	-0.0556856	-0.0497574	-0.180397	0.0163429	-0.10538	-0.0978456	-0.16243	-0.153623	-0.0899346	-0.101587	-0.0512728	-0.036549
Mtr.35725.1.S1_at	-0.177691	-0.17738	-0.170482	-0.163736	-0.0655842	-0.114344	-0.0188724	-0.137695	-0.0885243	-0.087538	-0.11925	0.0363335	-0.167708	-0.122663	-0.211306	-0.187476	-0.091486	-0.0483399	-0.0743836	-0.041237	-0.174505	-0.178483	-0.159011	-0.164048	-0.166029	-0.0530814	-0.0240753	0.0415722	0.0153827	0.00098112	0	-0.0191558	-0.000518893	-0.0326423	-0.0353921	-0.115658	-0.195589	-0.0493784	-0.0460767	-0.191335	0.0283187	-0.0854074	-0.0810737	-0.1663	-0.155757	-0.0770781	-0.0815765	-0.0319858	-0.0148268
Mtr.12342.1.S1_at	-0.164727	-0.169932	-0.159823	-0.157939	-0.0893313	-0.160306	-0.0108417	-0.165243	-0.204582	-0.0754838	-0.202199	-0.0225263	-0.204758	-0.109949	-0.194663	-0.113519	-0.0945103	-0.0875306	-0.0483439	-0.0324489	-0.250885	-0.264659	-0.248897	-0.215188	-0.135167	-0.051819	-0.0394093	-0.00718967	0.0054409	-0.0329515	-0.0191558	0	0.00673811	-0.0386387	-0.0420727	-0.138735	-0.171135	-0.0296538	-0.0159212	-0.197422	-0.0125466	-0.0710469	-0.0697436	-0.175065	-0.139675	-0.069703	-0.0577481	-0.0483346	-0.0334808
Mtr.32218.1.S1_s_at	-0.15757	-0.178479	-0.108801	-0.108894	-0.0920024	-0.173855	-0.00979294	-0.179818	-0.2219	-0.0294277	-0.241673	-0.0616584	-0.251272	-0.0763361	-0.187993	-0.0852734	-0.0260749	-0.0317873	-0.0253562	-0.00137439	-0.249088	-0.262591	-0.247368	-0.20496	-0.091911	-0.0229979	-0.017528	-0.0280838	-0.0292796	-0.00446707	-0.000518893	0.00673811	0	-0.0542958	-0.0647722	-0.15195	-0.191641	-0.000145355	0.0175919	-0.177753	-0.0323374	-0.0186066	-0.0208981	-0.201192	-0.112359	-0.0654646	-0.0757898	-0.00316919	-0.0208191
Mtr.16587.1.S1_at	-0.191979	-0.194196	-0.0980936	-0.105516	-0.0711363	-0.135095	-0.0295565	-0.142331	-0.152144	-0.0683673	-0.20265	-0.0868748	-0.176479	-0.163803	-0.198153	-0.158634	-0.106031	-0.107199	-0.070026	-0.0764699	-0.257697	-0.268689	-0.250318	-0.236388	-0.158014	-0.0780252	-0.0620398	-0.0169426	-0.00169495	-0.0443675	-0.0326423	-0.0386387	-0.0542958	0	-0.00255556	-0.144879	-0.157223	-0.0239319	-0.0074838	-0.208242	0.00884114	-0.0664104	-0.0732651	-0.171846	-0.145466	-0.10234	-0.0772009	-0.0628928	-0.0624886
Mtr.4545.1.S1_s_at	-0.182076	-0.18628	-0.0902393	-0.0961357	-0.0604683	-0.12636	-0.0273607	-0.152216	-0.153384	-0.069166	-0.194717	-0.0873378	-0.165556	-0.159307	-0.198869	-0.156294	-0.107627	-0.114808	-0.080025	-0.0834604	-0.241144	-0.254122	-0.234139	-0.216521	-0.141167	-0.0725225	-0.0591905	-0.0116521	-0.00839567	-0.0456109	-0.0353921	-0.0420727	-0.0647722	-0.00255556	0	-0.144855	-0.151139	-0.0217726	-0.00824673	-0.202633	0.0143582	-0.0718163	-0.08128	-0.17156	-0.149283	-0.100801	-0.0752346	-0.0570195	-0.0574514
Mtr.28002.1.S1_at	-0.0467529	-0.0709761	0.0076984	-0.0103554	-0.0894766	-0.0900183	-0.126859	-0.0918286	-0.157582	-0.088794	-0.130207	-0.193462	-0.170454	-0.0666622	-0.0709498	0.0066185	-0.0696395	-0.110726	-0.0692859	-0.103929	-0.0783757	-0.101322	-0.114623	-0.0686334	-0.0122211	-0.0433731	-0.0775338	-0.173666	-0.15145	-0.122326	-0.115658	-0.138735	-0.15195	-0.144879	-0.144855	0	-0.0548664	-0.109964	-0.105465	-0.0763457	-0.193061	-0.064436	-0.0683554	-0.150528	-0.089078	-0.0355443	-0.121789	-0.118479	-0.138652
Mtr.48694.1.S1_at	-0.053006	-0.0429002	-0.0876329	-0.0865477	-0.105988	-0.109763	-0.176499	-0.0884333	-0.132536	-0.175209	-0.0409125	-0.150789	-0.018592	-0.123974	-0.0829718	-0.0854585	-0.18281	-0.179428	-0.20622	-0.211239	-0.0307407	-0.0272138	-0.0508579	-0.0150011	-0.0386455	-0.148334	-0.152505	-0.148638	-0.174322	-0.192519	-0.195589	-0.171135	-0.191641	-0.157223	-0.151139	-0.0548664	0	-0.180079	-0.191312	-0.068418	-0.161544	-0.194257	-0.192919	-0.133468	-0.150415	-0.102132	-0.107029	-0.189565	-0.181728
Mtr.37926.1.S1_at	-0.165975	-0.181417	-0.0973063	-0.112642	-0.0515186	-0.0743756	-0.0357139	-0.144113	-0.114506	-0.0781674	-0.151361	-0.033596	-0.164299	-0.115053	-0.199857	-0.169453	-0.0765779	-0.0466496	-0.0645097	-0.0636128	-0.193945	-0.185527	-0.173602	-0.194636	-0.167807	-0.074831	-0.0352615	-0.00657657	0.00271247	-0.0556856	-0.0493784	-0.0296538	-0.000145355	-0.0239319	-0.0217726	-0.109964	-0.180079	0	0.00519279	-0.205826	0.0185131	-0.0854851	-0.0734857	-0.147777	-0.158199	-0.0849805	-0.0663723	-0.02336	0.00103586
Mtr.8894.1.S1_at	-0.189734	-0.20112	-0.0976042	-0.12108	-0.0432291	-0.0780974	-0.0315188	-0.153697	-0.102499	-0.0897248	-0.128133	-0.00761986	-0.143441	-0.10839	-0.219546	-0.167842	-0.084682	-0.0360753	-0.0595175	-0.0521753	-0.195187	-0.183395	-0.172506	-0.192804	-0.158401	-0.0660822	-0.0407662	0.0110252	0.0164191	-0.0497574	-0.0460767	-0.0159212	0.0175919	-0.0074838	-0.00824673	-0.105465	-0.191312	0.00519279	0	-0.23163	0.0116487	-0.0909522	-0.0809304	-0.151881	-0.181995	-0.0894918	-0.0456618	-0.00997758	0.0283156
Mtr.44201.1.S1_at	-0.055455	-0.0752019	-0.139563	-0.147655	-0.192531	-0.134587	-0.206128	-0.0807752	-0.0793069	-0.149957	-0.0730391	-0.130509	-0.0307657	-0.0868844	-0.0564777	-0.0844603	-0.17252	-0.156744	-0.188041	-0.146856	-0.0196651	-0.00754334	-0.0274936	-0.0199188	-0.0798542	-0.162369	-0.178493	-0.202343	-0.222883	-0.180397	-0.191335	-0.197422	-0.177753	-0.208242	-0.202633	-0.0763457	-0.068418	-0.205826	-0.23163	0	-0.24032	-0.160546	-0.164018	-0.0647112	-0.116654	-0.132513	-0.126859	-0.183645	-0.186606
Mtr.51379.1.S1_at	-0.217059	-0.237241	-0.0329798	-0.0638723	-0.0501137	-0.126335	0.0264284	-0.158922	-0.176451	-0.0426462	-0.2102	-0.114956	-0.237125	-0.172171	-0.217512	-0.103373	-0.0885379	-0.0866607	-0.0327624	-0.00877086	-0.279769	-0.292405	-0.278439	-0.27936	-0.150273	-0.0698207	-0.0860219	-0.0120791	0.00763163	0.0163429	0.0283187	-0.0125466	-0.0323374	0.00884114	0.0143582	-0.193061	-0.161544	0.0185131	0.0116487	-0.24032	0	-0.0369991	-0.043046	-0.18164	-0.142077	-0.146231	-0.0908152	0.00896398	-0.0224237
Mtr.22854.1.S1_at	-0.132539	-0.139853	-0.0988415	-0.105555	-0.0191054	-0.050811	-0.0721201	-0.0800773	-0.109576	-0.0271703	-0.160497	-0.0599673	-0.173441	-0.114864	-0.149211	-0.152876	-0.103591	-0.0591151	-0.0780741	-0.0397851	-0.10445	-0.104421	-0.109378	-0.112327	-0.127963	-0.0262547	-0.00832561	-0.031507	-0.0387458	-0.10538	-0.0854074	-0.0710469	-0.0186066	-0.0664104	-0.0718163	-0.064436	-0.194257	-0.0854851	-0.0909522	-0.160546	-0.0369991	0	-0.00449597	-0.104546	-0.10361	-0.0735517	-0.122901	-0.0563541	-0.0401524
Mtr.33275.1.S1_s_at	-0.130761	-0.133791	-0.0943017	-0.107596	-0.0317501	-0.0662825	-0.0677253	-0.093088	-0.114844	-0.0307002	-0.180774	-0.0694205	-0.185536	-0.109534	-0.145221	-0.141294	-0.0743991	-0.0458433	-0.0727325	-0.0468679	-0.107758	-0.104068	-0.105963	-0.115906	-0.120706	-0.0269148	-0.0187303	-0.0351264	-0.0544207	-0.0978456	-0.0810737	-0.0697436	-0.0208981	-0.0732651	-0.08128	-0.0683554	-0.192919	-0.0734857	-0.0809304	-0.164018	-0.043046	-0.00449597	0	-0.131516	-0.101826	-0.071828	-0.127532	-0.0448006	-0.0431383
Mtr.15712.1.S1_at	-0.115546	-0.113126	-0.117846	-0.101307	-0.147133	-0.120432	-0.202053	-0.108732	-0.0653239	-0.126587	-0.0817161	-0.173439	-0.0842544	-0.098884	-0.0880731	-0.126827	-0.139024	-0.132702	-0.163906	-0.125563	-0.0775316	-0.0742404	-0.0545501	-0.0822553	-0.12532	-0.15827	-0.158613	-0.189238	-0.228802	-0.16243	-0.1663	-0.175065	-0.201192	-0.171846	-0.17156	-0.150528	-0.133468	-0.147777	-0.151881	-0.0647112	-0.18164	-0.104546	-0.131516	0	-0.0653153	-0.178122	-0.172115	-0.154164	-0.158686
Mtr.15713.1.S1_at	-0.118643	-0.120552	-0.15484	-0.161651	-0.135882	-0.120755	-0.157833	-0.107879	-0.0906164	-0.119868	-0.0836331	-0.0963098	-0.0838189	-0.0821541	-0.107462	-0.113753	-0.126758	-0.0891082	-0.134305	-0.0774837	-0.0717243	-0.0657897	-0.0694688	-0.08445	-0.0988455	-0.110102	-0.109942	-0.132175	-0.15163	-0.153623	-0.155757	-0.139675	-0.112359	-0.145466	-0.149283	-0.089078	-0.150415	-0.158199	-0.181995	-0.116654	-0.142077	-0.10361	-0.101826	-0.0653153	0	-0.12546	-0.123402	-0.12269	-0.113494
Mtr.9990.1.S1_at	-0.0894434	-0.131205	-0.0166232	-0.040315	-0.0494349	-0.102306	-0.0957533	-0.0874283	-0.193131	-0.0712514	-0.138344	-0.116822	-0.17864	-0.0535737	-0.111454	0.0284534	-0.0352211	-0.0395967	-0.0234933	-0.0323567	-0.130453	-0.136743	-0.155606	-0.0887953	-0.0124499	-0.00281481	-0.0215413	-0.104198	-0.06947	-0.0899346	-0.0770781	-0.069703	-0.0654646	-0.10234	-0.100801	-0.0355443	-0.102132	-0.0849805	-0.0894918	-0.132513	-0.146231	-0.0735517	-0.071828	-0.178122	-0.12546	0	-0.0863682	-0.087699	-0.0608197
Mtr.12429.1.S1_at	-0.117532	-0.104505	-0.111716	-0.114435	-0.123453	-0.175221	-0.0876253	-0.155734	-0.173608	-0.106301	-0.129247	-0.0919242	-0.108343	-0.129923	-0.137047	-0.0785903	-0.144391	-0.172882	-0.106411	-0.137276	-0.176914	-0.207614	-0.215393	-0.140501	-0.14597	-0.0996022	-0.08595	-0.106109	-0.0577744	-0.101587	-0.0815765	-0.0577481	-0.0757898	-0.0772009	-0.0752346	-0.121789	-0.107029	-0.0663723	-0.0456618	-0.126859	-0.0908152	-0.122901	-0.127532	-0.172115	-0.123402	-0.0863682	0	-0.115765	-0.0931092
Mtr.5024.1.S1_at	-0.164901	-0.176671	-0.123468	-0.134636	-0.0609291	-0.0683881	-0.043329	-0.138536	-0.139945	-0.0365652	-0.149653	-0.0248688	-0.200746	-0.152384	-0.175029	-0.181774	-0.0694773	-0.0771483	-0.0650037	-0.0707364	-0.186343	-0.191423	-0.17561	-0.193132	-0.175229	-0.0725308	-0.0252044	-0.01595	-0.00385288	-0.0512728	-0.0319858	-0.0483346	-0.00316919	-0.0628928	-0.0570195	-0.118479	-0.189565	-0.02336	-0.00997758	-0.183645	0.00896398	-0.0563541	-0.0448006	-0.154164	-0.12269	-0.087699	-0.115765	0	-0.0115821
Mtr.43459.1.S1_at	-0.16474	-0.201578	-0.0664622	-0.0706571	-0.0815041	-0.0893696	-0.0338794	-0.173109	-0.221545	-0.0393255	-0.251348	-0.100043	-0.258354	-0.0988243	-0.18506	-0.116356	-0.034301	-0.0533354	0.00150397	-0.0305923	-0.245037	-0.255181	-0.220178	-0.229921	-0.144515	-0.0308365	0.00102182	-0.0619105	-0.0121036	-0.036549	-0.0148268	-0.0334808	-0.0208191	-0.0624886	-0.0574514	-0.138652	-0.181728	0.00103586	0.0283156	-0.186606	-0.0224237	-0.0401524	-0.0431383	-0.158686	-0.113494	-0.0608197	-0.0931092	-0.0115821	0
Mtr.13161.1.S1_at	-0.154696	-0.139093	-0.18808	-0.193901	-0.0962969	-0.179687	-0.0171005	-0.139833	-0.125653	-0.102562	-0.169976	-0.0143067	-0.190914	-0.16309	-0.179367	-0.155906	-0.119134	-0.118332	-0.0833109	-0.0708675	-0.213828	-0.223884	-0.227103	-0.188559	-0.189038	-0.0820753	-0.099744	-0.0178337	-0.0148002	-0.0387347	-0.019597	-0.0409765	-0.0378672	-0.0421084	-0.057035	-0.170326	-0.183732	-0.0420406	-0.0360919	-0.164043	-0.0514404	-0.0845243	-0.0851651	-0.178282	-0.113151	-0.130735	-0.114105	-0.0607169	-0.069991
Mtr.41038.1.S1_at	-0.105535	-0.102009	-0.00317478	-0.0132579	-0.139749	-0.0889652	-0.105736	-0.14805	-0.149658	-0.089229	-0.140995	-0.206983	-0.152838	-0.159167	-0.119324	-0.134679	-0.14281	-0.189363	-0.172602	-0.205405	-0.115591	-0.122822	-0.106902	-0.123088	-0.0891746	-0.145324	-0.136326	-0.149204	-0.16269	-0.0838357	-0.0958246	-0.192117	-0.221379	-0.133049	-0.12399	-0.108036	-0.0626765	-0.0729135	-0.0509432	-0.106556	-0.111167	-0.092455	-0.0996146	-0.148371	-0.128513	-0.127147	-0.139657	-0.0899607	-0.164986
Mtr.38819.1.S1_s_at	-0.126206	-0.153329	-0.00909268	-0.0213578	-0.0432765	-0.0604977	-0.104439	-0.0938214	-0.143683	-0.0734261	-0.172314	-0.223748	-0.215728	-0.0483035	-0.101444	-0.0495807	-0.0188815	-0.0586853	1.85662e-05	-0.0453329	-0.175209	-0.187958	-0.162894	-0.156863	-0.0792945	-0.0364203	-0.0519418	-0.154609	-0.11435	-0.093883	-0.0770458	-0.119572	-0.129411	-0.105507	-0.105784	-0.0922654	-0.148939	-0.0463737	-0.0355238	-0.12555	-0.133816	-0.0310817	-0.038706	-0.12706	-0.0644338	-0.045259	-0.147275	-0.0980055	-0.0912981
Mtr.3451.1.S1_s_at	-0.161672	-0.161196	-0.11602	-0.118451	-0.143688	-0.21691	-0.0658503	-0.160839	-0.140892	-0.0770462	-0.186824	-0.10148	-0.190408	-0.069044	-0.146961	-0.0967475	-0.0579785	-0.0358965	-0.0428202	0.00858887	-0.19941	-0.214445	-0.207029	-0.174776	-0.0629462	-0.0552924	-0.0725321	-0.0685855	-0.0832992	0.00503139	-0.0109781	-0.0541448	-0.0820648	-0.107397	-0.114237	-0.154529	-0.158187	-0.0702406	-0.0867184	-0.13461	-0.124464	-0.0617261	-0.0748852	-0.161446	-0.11701	-0.0959547	-0.110041	-0.0387671	-0.0882398
Mtr.3879.1.S1_at	-0.158695	-0.160672	-0.136862	-0.138708	-0.17713	-0.256005	-0.029652	-0.195915	-0.177488	-0.090066	-0.207755	-0.0788024	-0.171331	-0.115665	-0.157291	-0.107326	-0.0886219	-0.0778538	-0.0629725	-0.00975588	-0.239156	-0.246498	-0.25582	-0.206592	-0.0868242	-0.0778598	-0.0843749	-0.0567147	-0.0518473	0.00704876	0.000823245	-0.0331501	-0.0725687	-0.0787246	-0.0886331	-0.173899	-0.146827	-0.0643902	-0.0731854	-0.144992	-0.0937821	-0.0890227	-0.0953659	-0.187804	-0.13453	-0.120524	-0.0816261	-0.0328962	-0.0955326
Mtr.35493.1.S1_at	-0.0818346	-0.108052	-0.0792625	-0.0728437	-0.086512	-0.108103	-0.120913	-0.101898	-0.0234514	-0.0979769	-0.109351	-0.169668	-0.0845939	-0.116665	-0.100145	-0.123303	-0.122356	-0.115157	-0.130336	-0.107773	-0.0561658	-0.0575572	-0.0672943	-0.0357756	-0.0583789	-0.0813861	-0.0787782	-0.103951	-0.15286	-0.114094	-0.116658	-0.168893	-0.190434	-0.134603	-0.143823	-0.0917363	-0.134665	-0.121788	-0.129826	-0.0818002	-0.0918632	-0.115322	-0.129166	-0.113398	-0.103902	-0.0926245	-0.121788	-0.0984652	-0.132606
Mtr.12441.1.S1_at	-0.147709	-0.138229	-0.169087	-0.178298	-0.113185	-0.169951	-0.00985186	-0.188011	-0.188529	-0.0957579	-0.186426	-0.00387059	-0.177581	-0.127412	-0.181317	-0.11984	-0.118252	-0.116984	-0.0751433	-0.0682864	-0.196254	-0.213294	-0.225462	-0.175065	-0.139178	-0.059627	-0.0564322	-0.0229715	3.41663e-05	-0.0369492	-0.0205004	-0.00921457	-0.00220264	-0.0550606	-0.0635285	-0.140479	-0.178253	-0.0428799	-0.0327572	-0.16831	-0.0462099	-0.092781	-0.0884388	-0.163021	-0.130462	-0.0945046	-0.0381418	-0.0438868	-0.0427003
Mtr.43204.1.S1_at	-0.133829	-0.131102	-0.168347	-0.178118	-0.129559	-0.160371	-0.0173419	-0.182252	-0.219251	-0.0797213	-0.213613	-0.0321863	-0.208079	-0.127007	-0.165001	-0.126031	-0.0824074	-0.106131	-0.0580662	-0.0752291	-0.201005	-0.212815	-0.217904	-0.184028	-0.147603	-0.0487992	-0.049641	-0.0493296	-0.0205532	-0.0374293	-0.0166511	-0.0197418	0.00316424	-0.0778673	-0.0880446	-0.153818	-0.185419	-0.0362622	-0.0211888	-0.148809	-0.0660616	-0.072649	-0.064786	-0.168027	-0.105739	-0.0883388	-0.077774	-0.0446835	-0.0536852
Mtr.13973.1.S1_s_at	-0.0230563	-0.0561808	-0.0667992	-0.07501	-0.1026	-0.110371	-0.156439	-0.10516	-0.206605	-0.103272	-0.101168	-0.118084	-0.0849451	-0.0728806	-0.0704458	-0.019053	-0.106575	-0.133419	-0.112402	-0.122707	-0.08345	-0.102979	-0.112604	-0.054607	-0.00307412	-0.0696631	-0.0738381	-0.160284	-0.141084	-0.137793	-0.128599	-0.125336	-0.119264	-0.16121	-0.159121	-0.058735	-0.0658539	-0.150115	-0.142984	-0.0584468	-0.178272	-0.117898	-0.115908	-0.142079	-0.0902575	-0.0314195	-0.104396	-0.137073	-0.114593
Mtr.17802.1.S1_at	-0.0308385	-0.0535364	-0.0832069	-0.0780463	-0.120077	-0.115071	-0.159506	-0.105452	-0.21825	-0.104917	-0.102938	-0.12653	-0.100155	-0.0850026	-0.064109	-0.0298973	-0.116484	-0.151317	-0.105573	-0.116025	-0.10082	-0.125416	-0.128398	-0.0717496	-0.0213912	-0.0838589	-0.0851703	-0.169928	-0.140115	-0.131294	-0.115929	-0.135992	-0.127447	-0.175105	-0.169822	-0.0871344	-0.0616395	-0.146126	-0.134571	-0.0488383	-0.192248	-0.121373	-0.122073	-0.120636	-0.0777982	-0.0462143	-0.12496	-0.144667	-0.127855
Mtr.10993.1.S1_at	-0.159264	-0.156272	-0.0973202	-0.0937858	-0.00463717	-0.0484133	-0.0892533	-0.0579859	-0.113142	-0.04476	-0.169849	-0.0966568	-0.175104	-0.092682	-0.178935	-0.137798	-0.0859295	-0.0424585	-0.0589149	-0.0567817	-0.146305	-0.162556	-0.138622	-0.142381	-0.120088	-0.0377867	-0.00874283	-0.046691	-0.0528722	-0.115054	-0.108441	-0.0693757	-0.0495962	-0.0621687	-0.0639073	-0.0755157	-0.168228	-0.0650742	-0.0600999	-0.195562	-0.00630302	-0.0335635	-0.0475241	-0.127566	-0.109503	-0.0594456	-0.116373	-0.0873044	-0.0491589
Mtr.44005.1.S1_at	-0.106962	-0.129125	-0.184518	-0.175771	-0.0577662	-0.0359578	-0.0974949	-0.091447	-0.13996	-0.0903187	-0.159265	-0.0530147	-0.21098	-0.0681721	-0.146135	-0.151213	-0.0403096	-0.0264799	0.0102878	-0.0438733	-0.145531	-0.146636	-0.114372	-0.142515	-0.142599	-0.0337242	-0.00302689	-0.0520913	-0.0368172	-0.0966208	-0.0737709	-0.0693732	-0.015617	-0.107954	-0.112149	-0.077158	-0.171812	-0.0901966	-0.088817	-0.140421	-0.0654651	-0.0818313	-0.0772496	-0.0752138	-0.0740788	-0.0449673	-0.163452	-0.116107	-0.0867434
Mtr.11882.1.S1_at	-0.0798585	-0.104121	-0.00201291	-0.0292828	-0.0730623	-0.0650084	-0.161126	-0.0402589	-0.182514	-0.0658672	-0.0862813	-0.225934	-0.114892	-0.0731655	-0.0816345	-0.0195445	-0.0981756	-0.116265	-0.100288	-0.117015	-0.0782912	-0.100849	-0.110954	-0.0862991	-0.0111641	-0.0985835	-0.102631	-0.179914	-0.174114	-0.146075	-0.149219	-0.156903	-0.142393	-0.155171	-0.136765	-0.0557077	-0.0263242	-0.146145	-0.146452	-0.101247	-0.172	-0.0837644	-0.0830036	-0.12544	-0.105481	-0.0342434	-0.149498	-0.144323	-0.178824
Mtr.39090.1.S1_at	-0.0160991	-0.0315691	-0.0653246	-0.0786233	-0.21011	-0.153017	-0.19839	-0.110976	-0.160161	-0.11008	-0.0883772	-0.214302	-0.151296	-0.0815738	-0.0167845	-0.0071186	-0.102497	-0.150587	-0.123458	-0.127708	-0.0747802	-0.0819559	-0.108194	-0.0885247	-0.0385856	-0.167017	-0.196638	-0.260229	-0.242821	-0.139726	-0.150902	-0.189003	-0.20252	-0.244049	-0.229086	-0.092757	-0.0265218	-0.172738	-0.169222	-0.0182184	-0.297334	-0.107031	-0.105354	-0.0974202	-0.0522476	-0.129527	-0.191469	-0.173172	-0.247317
Mtr.11697.1.S1_at	-0.130069	-0.147473	-0.0895524	-0.0986945	0.00443724	-0.0283389	-0.0835173	-0.0417777	-0.0888764	-0.02111	-0.110526	-0.0763698	-0.149828	-0.130542	-0.129307	-0.150803	-0.105485	-0.0823375	-0.0996843	-0.0844477	-0.103566	-0.108786	-0.109009	-0.111481	-0.11639	-0.0631006	-0.03189	-0.053712	-0.0710062	-0.127947	-0.108962	-0.0977617	-0.0527526	-0.0740578	-0.0736244	-0.0649391	-0.168844	-0.0947735	-0.0945967	-0.150287	-0.0107736	-0.0351935	-0.0306158	-0.12699	-0.103821	-0.0545321	-0.145316	-0.0552132	-0.050053
Mtr.42097.1.S1_at	-0.0232723	-0.0319865	-0.0898731	-0.0897502	-0.215066	-0.182998	-0.206847	-0.109254	-0.138433	-0.141375	-0.0826348	-0.17761	-0.0722024	-0.090126	-0.0190872	-0.0320921	-0.133857	-0.184411	-0.146565	-0.136991	-0.0732377	-0.0879491	-0.103762	-0.0612813	-0.0467966	-0.151292	-0.181428	-0.235446	-0.221895	-0.127538	-0.132968	-0.177191	-0.208702	-0.21265	-0.203801	-0.121908	-0.0283424	-0.180663	-0.182562	0.00542537	-0.282503	-0.139274	-0.14822	-0.101758	-0.0623175	-0.122721	-0.152596	-0.185407	-0.228653
Mtr.9503.1.S1_at	-0.0442889	-0.0594695	-0.0793585	-0.0880611	-0.226142	-0.168602	-0.209605	-0.118347	-0.137558	-0.138499	-0.0841748	-0.168094	-0.0791429	-0.0529728	-0.0356164	-0.0313496	-0.106738	-0.136427	-0.137767	-0.121393	-0.0675579	-0.0594664	-0.077536	-0.0678209	-0.032141	-0.150232	-0.186453	-0.233046	-0.23428	-0.12846	-0.143162	-0.186939	-0.192613	-0.213235	-0.20444	-0.0990015	-0.0396298	-0.186576	-0.202522	-0.0226084	-0.282611	-0.140514	-0.138434	-0.0958157	-0.0856527	-0.117356	-0.145452	-0.173232	-0.205922
Mtr.41283.1.S1_at	-0.0302706	-0.0374577	-0.0865602	-0.0896054	-0.237182	-0.201775	-0.195974	-0.116736	-0.159512	-0.120443	-0.104593	-0.206854	-0.085957	-0.0742375	-0.0270815	-0.0227821	-0.123952	-0.15447	-0.145479	-0.111522	-0.0776526	-0.0851985	-0.106414	-0.0693927	-0.019519	-0.148625	-0.174437	-0.235433	-0.236231	-0.129154	-0.14253	-0.188244	-0.209577	-0.228833	-0.221721	-0.109641	-0.0303244	-0.184483	-0.195288	-0.0138133	-0.281589	-0.134727	-0.141427	-0.106114	-0.0885566	-0.128347	-0.151835	-0.161396	-0.228008
Mtr.47758.1.S1_at	-0.0114192	-0.0359654	-0.0387947	-0.0534281	-0.146166	-0.125311	-0.191582	-0.0693514	-0.154379	-0.109869	-0.0752153	-0.215316	-0.0633198	-0.110208	-0.0315939	0.00741305	-0.131656	-0.170129	-0.12943	-0.16096	-0.0609633	-0.0783325	-0.101523	-0.0379764	-0.0438519	-0.11896	-0.133206	-0.213441	-0.179649	-0.165713	-0.157445	-0.173215	-0.171902	-0.188852	-0.17627	-0.0563673	-0.00968042	-0.173162	-0.17824	-0.0322642	-0.227216	-0.141478	-0.145374	-0.115971	-0.103036	-0.0818091	-0.124107	-0.19273	-0.200129
Mtr.38381.1.S1_at	-0.0602504	-0.0622027	-0.160645	-0.148346	-0.197845	-0.167083	-0.121046	-0.146353	-0.167922	-0.131814	-0.218215	-0.125189	-0.199498	-0.119781	-0.0796406	-0.0998541	-0.10688	-0.154236	-0.0809363	-0.0811629	-0.138899	-0.160915	-0.168213	-0.124634	-0.141324	-0.12428	-0.145042	-0.177992	-0.154336	-0.0967102	-0.0802613	-0.13247	-0.143744	-0.196656	-0.199916	-0.175825	-0.120068	-0.134098	-0.117258	-0.0390219	-0.217687	-0.0989845	-0.10822	-0.0980247	-0.0534614	-0.1542	-0.183106	-0.135876	-0.186346
Mtr.7025.1.S1_at	-0.122104	-0.137649	-0.0851129	-0.0874682	-0.157451	-0.113206	-0.133475	-0.163411	-0.192181	-0.116407	-0.22526	-0.145866	-0.222504	-0.100831	-0.142945	-0.104337	-0.0238804	-0.060858	-0.0100012	-0.0377136	-0.191505	-0.18852	-0.172894	-0.185636	-0.155867	-0.129244	-0.128603	-0.163812	-0.134133	-0.0881013	-0.0638108	-0.113991	-0.0992321	-0.164703	-0.157714	-0.160512	-0.145411	-0.107924	-0.104433	-0.100184	-0.182887	-0.0910914	-0.0859016	-0.106921	-0.111787	-0.140956	-0.177442	-0.117304	-0.125059
Mtr.50973.1.S1_at	-0.156269	-0.187946	-0.132656	-0.152056	-0.0908539	-0.0929011	-0.030896	-0.147993	-0.148941	-0.0706333	-0.186066	-0.0136345	-0.21982	-0.112911	-0.175983	-0.186512	-0.0634147	-0.0581933	-0.0704932	-0.0869258	-0.191308	-0.187587	-0.174508	-0.202218	-0.161677	-0.0688692	-0.0323948	-0.0170403	-0.00961692	-0.0590524	-0.0542058	-0.0460962	-0.00372938	-0.0646036	-0.0616612	-0.10095	-0.194075	-0.0435369	-0.0311049	-0.195369	0.0117272	-0.0953045	-0.0727148	-0.170924	-0.156008	-0.0670954	-0.105289	-0.0112944	-0.0185234
Mtr.38245.1.S1_at	-0.161831	-0.16712	-0.0383397	-0.0327322	-0.0944966	-0.0929058	-0.041207	-0.134892	-0.123752	-0.0764309	-0.218153	-0.13884	-0.212273	-0.20497	-0.185292	-0.181091	-0.130329	-0.14923	-0.111755	-0.122468	-0.201105	-0.209029	-0.197947	-0.207497	-0.177971	-0.125195	-0.107977	-0.0742812	-0.0709859	-0.0485135	-0.0328875	-0.124801	-0.140372	-0.0746022	-0.0704947	-0.16953	-0.134178	-0.0321345	-0.00491435	-0.170433	-0.0356155	-0.0903351	-0.0926805	-0.145046	-0.14705	-0.155589	-0.145985	-0.0466464	-0.0898854
Mtr.9397.1.S1_at	-0.143057	-0.152041	-0.092572	-0.0980862	0.0255604	0.0127269	-0.0638561	-0.0444273	-0.108912	-0.0235556	-0.126194	-0.0926776	-0.173724	-0.167196	-0.156396	-0.183846	-0.119819	-0.102622	-0.0846661	-0.100415	-0.125266	-0.125012	-0.114693	-0.137842	-0.139043	-0.0642105	-0.0248446	-0.0255942	-0.0307036	-0.115442	-0.0902999	-0.104426	-0.0508833	-0.0541175	-0.0515974	-0.069394	-0.153464	-0.0756724	-0.0692455	-0.181338	0.0213399	-0.034428	-0.0333498	-0.112626	-0.116218	-0.0613005	-0.160406	-0.0803605	-0.0671385
Mtr.13664.1.S1_s_at	-0.0471529	-0.0551344	-0.0556621	-0.0678773	-0.222026	-0.194171	-0.217563	-0.0973868	-0.141759	-0.112912	-0.0691842	-0.195815	-0.0583194	-0.0592669	-0.0334354	-0.00411513	-0.144405	-0.143014	-0.166087	-0.124869	-0.0559588	-0.058187	-0.0904313	-0.0567453	-0.0023277	-0.1612	-0.189817	-0.240938	-0.255414	-0.149987	-0.172893	-0.198906	-0.20876	-0.215545	-0.203814	-0.0873228	-0.0287695	-0.200271	-0.219692	-0.0430268	-0.273375	-0.130273	-0.130803	-0.105877	-0.102292	-0.104659	-0.119116	-0.173151	-0.215116
Mtr.24226.1.S1_s_at	-0.027318	-0.0414801	-0.0649484	-0.07983	-0.22623	-0.177564	-0.21464	-0.0902452	-0.159027	-0.118692	-0.0717056	-0.196175	-0.0665806	-0.0654246	-0.0196996	0.00319147	-0.154959	-0.176672	-0.164378	-0.127013	-0.0538325	-0.0641241	-0.0928903	-0.0597756	-0.012402	-0.153147	-0.187335	-0.248607	-0.252124	-0.145044	-0.162707	-0.20411	-0.202426	-0.223847	-0.209055	-0.0873157	-0.021032	-0.207147	-0.219419	-0.0257894	-0.287278	-0.128622	-0.13016	-0.0914818	-0.0773516	-0.0949473	-0.125713	-0.175238	-0.233034
Mtr.42304.1.S1_at	-0.043176	-0.0427702	-0.0774095	-0.0882465	-0.223629	-0.164947	-0.217247	-0.0788045	-0.1404	-0.122709	-0.057993	-0.187126	-0.0559357	-0.0793461	-0.0252768	-0.0157535	-0.167685	-0.184666	-0.166913	-0.13068	-0.0561243	-0.0623766	-0.0840437	-0.0615569	-0.0426839	-0.169935	-0.202487	-0.250457	-0.248776	-0.147357	-0.163469	-0.204581	-0.206988	-0.218578	-0.201452	-0.105548	-0.0212125	-0.199756	-0.21512	-0.0273809	-0.283495	-0.141535	-0.140013	-0.0713142	-0.0706211	-0.12133	-0.132595	-0.177145	-0.221351
Mtr.27274.1.S1_at	-0.104368	-0.122983	-0.115594	-0.127722	-0.174567	-0.116756	-0.154756	-0.123789	-0.142943	-0.149412	-0.164491	-0.152675	-0.164137	-0.0125406	-0.0988094	-0.0593894	-0.0371181	-0.053139	-0.0736191	-0.0689506	-0.0944076	-0.0756962	-0.0656644	-0.0916421	-0.0722847	-0.0900105	-0.113228	-0.171921	-0.180581	-0.106896	-0.107621	-0.150548	-0.134	-0.173752	-0.172114	-0.116948	-0.137623	-0.130422	-0.140703	-0.0776941	-0.20216	-0.113272	-0.109337	-0.0948546	-0.0951245	-0.087496	-0.155332	-0.130167	-0.136318
Mtr.35128.1.S1_at	-0.120352	-0.152048	-0.129463	-0.125139	-0.119963	-0.14719	-0.0845356	-0.11045	-0.171691	-0.0993002	-0.19161	-0.197417	-0.192587	-0.0603471	-0.123793	-0.0407301	-0.0891723	-0.112724	-0.0328586	-0.01305	-0.190673	-0.21389	-0.190867	-0.168575	-0.111241	-0.0788684	-0.105952	-0.142397	-0.137589	-0.0462319	-0.0389029	-0.106961	-0.125092	-0.12952	-0.133219	-0.213911	-0.144515	-0.0908405	-0.0735444	-0.105921	-0.155692	-0.0629919	-0.0773084	-0.0650644	-0.034173	-0.128313	-0.153996	-0.101418	-0.139663
Mtr.41358.1.S1_at	-0.0903875	-0.118681	-0.147362	-0.164272	-0.198983	-0.156381	-0.138427	-0.110672	-0.19362	-0.118575	-0.161109	-0.228314	-0.188562	-0.0370136	-0.0705954	-0.0431741	-0.0892134	-0.115595	-0.088602	-0.0801655	-0.126714	-0.136837	-0.126689	-0.123087	-0.0918106	-0.107425	-0.145673	-0.216735	-0.205902	-0.0938735	-0.102691	-0.164442	-0.145359	-0.190881	-0.190745	-0.182143	-0.125813	-0.139891	-0.130311	-0.0667658	-0.233001	-0.0874371	-0.0761333	-0.057032	-0.0343116	-0.135896	-0.176872	-0.14026	-0.200237
Mtr.45719.1.S1_at	-0.131592	-0.137721	-0.101839	-0.0920397	0.0191153	-0.0437517	-0.0821793	-0.0644237	-0.110022	-0.0446435	-0.168473	-0.0679353	-0.179111	-0.114823	-0.194484	-0.132323	-0.0808985	-0.0525564	-0.0468002	-0.05857	-0.158442	-0.171701	-0.158611	-0.137878	-0.10585	-0.0108334	0.0276524	-0.00449265	-0.000501256	-0.0883827	-0.0713231	-0.0521236	-0.0319249	-0.0398726	-0.0428052	-0.0536681	-0.172869	-0.0590671	-0.0467818	-0.182481	0.0254135	-0.02138	-0.0304513	-0.137576	-0.11416	-0.03016	-0.118911	-0.0791727	-0.0395171
Mtr.8357.1.S1_s_at	-0.130723	-0.140817	-0.0962601	-0.0754157	0.0143749	-0.0369201	-0.0859753	-0.0570684	-0.108962	-0.0274011	-0.165777	-0.0841686	-0.177737	-0.124947	-0.180244	-0.137668	-0.0731605	-0.0541832	-0.0473166	-0.0671983	-0.160231	-0.177801	-0.144462	-0.125524	-0.110886	-0.00525544	0.0241432	-0.0116984	-0.0161384	-0.0911848	-0.0742362	-0.0660335	-0.0463619	-0.0416167	-0.0464956	-0.0624516	-0.166868	-0.0434084	-0.0294149	-0.168476	0.0237914	-0.00263495	-0.0201169	-0.129836	-0.0987124	-0.0331392	-0.133093	-0.0836129	-0.0363127
Mtr.18518.1.S1_at	-0.155726	-0.159663	-0.0858398	-0.0858076	-0.132176	-0.137215	-0.0377802	-0.153676	-0.191563	0.00702313	-0.246786	-0.162512	-0.278646	-0.162565	-0.173931	-0.128862	-0.0843235	-0.115945	-0.0559422	-0.0400744	-0.252101	-0.261474	-0.244215	-0.260273	-0.166112	-0.0913896	-0.0695378	-0.101409	-0.0866644	-0.0140879	-0.00280776	-0.0684253	-0.068314	-0.0805548	-0.0770129	-0.174882	-0.162731	-0.0348059	-0.0111326	-0.154114	-0.0612119	0.0480054	0.0316365	-0.118593	-0.0607707	-0.145929	-0.141175	-0.0384677	-0.115914
Mtr.50803.1.S1_at	-0.116558	-0.1451	-0.105037	-0.11425	-0.171096	-0.0778939	-0.112997	-0.159644	-0.184917	-0.0412763	-0.194314	-0.187101	-0.241211	-0.147256	-0.127833	-0.177408	-0.0817772	-0.130614	-0.121914	-0.132506	-0.152219	-0.126185	-0.108534	-0.187973	-0.193506	-0.142312	-0.117317	-0.163642	-0.180569	-0.0954937	-0.0828621	-0.145358	-0.107134	-0.1577	-0.159969	-0.179295	-0.160263	-0.103227	-0.0867368	-0.114838	-0.117326	-0.0327808	-0.0373136	-0.0669452	-0.0641585	-0.181469	-0.200858	-0.0768657	-0.150362
Mtr.50445.1.S1_at	-0.109025	-0.081656	-0.120432	-0.128023	-0.142049	-0.130518	-0.197081	-0.0827217	-0.0785528	-0.136758	-0.0695765	-0.120222	-0.0558616	-0.063403	-0.10458	-0.080099	-0.123851	-0.0916598	-0.14397	-0.110905	-0.0400375	-0.0333802	-0.047029	-0.0496718	-0.07228	-0.123164	-0.139091	-0.175808	-0.20385	-0.180008	-0.191338	-0.163741	-0.154339	-0.167813	-0.170611	-0.0698048	-0.115103	-0.174984	-0.204637	-0.0825513	-0.193635	-0.112528	-0.109673	-0.0962645	-0.109139	-0.12017	-0.114632	-0.163203	-0.137945
Mtr.25821.1.S1_at	-0.112787	-0.127815	-0.104192	-0.109779	-0.151522	-0.171886	-0.17043	-0.113565	-0.0731363	-0.128293	-0.0910622	-0.159401	-0.097896	-0.018505	-0.0877021	-0.0658395	-0.0884179	-0.0486488	-0.0984528	-0.0622928	-0.104603	-0.0934811	-0.104184	-0.0919912	-0.0649447	-0.104136	-0.140962	-0.174647	-0.201693	-0.131609	-0.147444	-0.160037	-0.156557	-0.152049	-0.157229	-0.0798123	-0.132604	-0.140924	-0.170139	-0.09925	-0.216567	-0.0908576	-0.0962857	-0.0972942	-0.112744	-0.113625	-0.13366	-0.142839	-0.137555
Mtr.627.1.S1_s_at	-0.128445	-0.124866	-0.127005	-0.124812	-0.13216	-0.116318	-0.167635	-0.119017	-0.0668246	-0.120744	-0.078451	-0.146693	-0.104042	-0.0633407	-0.0908449	-0.109271	-0.104433	-0.0997645	-0.0996653	-0.073724	-0.10582	-0.101528	-0.105624	-0.11698	-0.0872373	-0.115839	-0.125955	-0.16375	-0.170241	-0.132445	-0.132033	-0.149372	-0.153552	-0.150678	-0.149978	-0.107272	-0.126571	-0.143662	-0.15647	-0.104373	-0.165768	-0.0819879	-0.0883431	-0.0619238	-0.0922755	-0.125284	-0.137105	-0.145136	-0.141352
Mtr.627.1.S1_at	-0.133719	-0.133048	-0.130319	-0.1317	-0.124682	-0.132192	-0.170976	-0.110662	-0.0649194	-0.123848	-0.118536	-0.124747	-0.114036	-0.0262933	-0.101035	-0.0925781	-0.0643071	-0.024392	-0.0724483	-0.06311	-0.105595	-0.0978118	-0.103744	-0.100381	-0.0757782	-0.0773455	-0.109654	-0.136461	-0.15915	-0.139357	-0.146243	-0.127995	-0.115297	-0.128852	-0.137813	-0.0828295	-0.161999	-0.135417	-0.162531	-0.126697	-0.160124	-0.0824735	-0.0850024	-0.0896543	-0.0843504	-0.0982456	-0.137189	-0.135904	-0.115505
Mtr.27993.1.S1_s_at	-0.103157	-0.12194	-0.12428	-0.134181	-0.0209513	-0.0389128	-0.0929256	-0.0724818	-0.182697	-0.0601885	-0.153009	-0.113654	-0.164789	-0.0902911	-0.13049	-0.118473	-0.0606871	-0.0736268	-0.0295441	-0.0999456	-0.157403	-0.171049	-0.146473	-0.133249	-0.123426	-0.00299411	0.0262729	-0.0599598	-0.00893092	-0.126245	-0.0930809	-0.0688602	-0.00965899	-0.0850942	-0.0893949	-0.085499	-0.142276	-0.0579957	-0.0426508	-0.151219	-0.0314421	-0.0714593	-0.0632934	-0.113673	-0.0911415	-0.0222721	-0.130077	-0.113167	-0.0572632
Mtr.14760.1.S1_at	-0.103404	-0.120322	-0.15725	-0.140461	-0.097243	-0.0981393	-0.135447	-0.105096	-0.0973645	-0.0899096	-0.166488	-0.0907708	-0.158319	-0.0659232	-0.111697	-0.135084	-0.0738812	-0.0530398	-0.0476672	-0.0816731	-0.142302	-0.150491	-0.114735	-0.125412	-0.120816	-0.0399469	-0.0127343	-0.0996253	-0.0805326	-0.130227	-0.120888	-0.104836	-0.0896173	-0.125457	-0.133947	-0.059427	-0.151983	-0.101324	-0.101017	-0.130107	-0.0824708	-0.0859898	-0.0983592	-0.0991044	-0.0912349	-0.0702363	-0.141421	-0.134045	-0.0903804
Mtr.22988.1.S1_at	-0.200254	-0.201877	-0.110011	-0.116308	-0.0900829	-0.164782	0.00243899	-0.168581	-0.17706	-0.0746814	-0.201629	-0.0633941	-0.219218	-0.155794	-0.209721	-0.137368	-0.0855481	-0.0818555	-0.061427	-0.0273296	-0.257616	-0.268834	-0.263987	-0.25412	-0.144059	-0.0717939	-0.0790853	-0.00415286	-0.00260446	0.000373562	0.00175671	-0.00997436	-0.0310306	-0.0101658	-0.00597338	-0.190457	-0.179924	-0.0225435	-0.0180107	-0.21092	-0.00816228	-0.0674401	-0.0659106	-0.192838	-0.161761	-0.122068	-0.0845214	-0.0237185	-0.0560108
Mtr.32292.1.S1_at	-0.215436	-0.206724	-0.111974	-0.127144	-0.0813372	-0.15487	0.0118954	-0.17357	-0.170071	-0.0709986	-0.192772	-0.0396444	-0.2082	-0.14045	-0.224384	-0.12302	-0.0854403	-0.068584	-0.0405327	-0.00596487	-0.255524	-0.268503	-0.263228	-0.252638	-0.13502	-0.0564712	-0.0766482	0.0112862	0.016494	0.0163153	0.0170317	0.00521158	-0.00941367	0.00648798	0.00865588	-0.175107	-0.183737	-0.00981548	-0.0220329	-0.226713	-0.0125372	-0.0546928	-0.0576327	-0.19567	-0.167766	-0.115276	-0.0621013	-0.0172678	-0.0333053
Mtr.47654.1.S1_at	-0.183333	-0.194745	-0.0991288	-0.102489	-0.0908295	-0.181769	0.00625649	-0.156889	-0.171031	-0.0701568	-0.194235	-0.0610962	-0.202516	-0.136637	-0.198215	-0.120027	-0.0930694	-0.094265	-0.0727491	-0.0189386	-0.251059	-0.275364	-0.268798	-0.24851	-0.120103	-0.0687901	-0.069129	0.000481161	-0.0129907	0.00612252	0.00336243	-0.00714869	-0.045218	-0.0068884	-0.00676662	-0.175635	-0.172343	-0.0236857	-0.01426	-0.201355	0.00133073	-0.0726896	-0.0740474	-0.213731	-0.150668	-0.105828	-0.0679954	-0.0207709	-0.053745
Mtr.11605.1.S1_s_at	-0.11345	-0.125484	-0.0527614	-0.04007	-0.0923754	-0.109606	-0.163195	-0.0898431	-0.00412428	-0.0880414	-0.0679536	-0.192028	-0.0766995	-0.122382	-0.106331	-0.117736	-0.145608	-0.124291	-0.155908	-0.119345	-0.0722882	-0.0725038	-0.0632767	-0.0582042	-0.0941386	-0.139167	-0.147589	-0.145272	-0.193601	-0.120306	-0.135298	-0.189319	-0.219776	-0.140898	-0.145566	-0.119523	-0.118699	-0.123747	-0.138034	-0.0892138	-0.143034	-0.107148	-0.129575	-0.0808247	-0.113211	-0.169751	-0.147944	-0.11661	-0.138356
Mtr.22986.1.S1_at	-0.150209	-0.14402	-0.0754904	-0.0792355	-0.117039	-0.153097	-0.0858096	-0.153967	-0.055574	-0.139258	-0.102784	-0.183049	-0.119998	-0.135983	-0.121884	-0.115319	-0.142924	-0.14195	-0.119472	-0.121182	-0.132504	-0.133381	-0.141057	-0.125557	-0.0889302	-0.154489	-0.172034	-0.109802	-0.137571	-0.0746142	-0.0840105	-0.151988	-0.214877	-0.112277	-0.123195	-0.146916	-0.0933887	-0.0864725	-0.0944828	-0.119451	-0.118163	-0.140154	-0.157672	-0.128434	-0.148466	-0.167067	-0.115001	-0.104606	-0.155099
Mtr.19721.1.S1_at	-0.0898816	-0.132378	-0.0810728	-0.0877892	-0.207651	-0.167471	-0.0948693	-0.137056	-0.181357	-0.0829239	-0.196784	-0.145818	-0.162382	-0.146219	-0.0891019	-0.102674	-0.13762	-0.159386	-0.131343	-0.0941411	-0.133715	-0.142378	-0.157479	-0.14508	-0.173487	-0.117558	-0.122053	-0.162264	-0.145462	-0.077963	-0.0659512	-0.144546	-0.111747	-0.141915	-0.135846	-0.171843	-0.134829	-0.115172	-0.10759	-0.0829635	-0.183195	-0.11489	-0.104979	-0.0980749	-0.112886	-0.143319	-0.0921112	-0.0777892	-0.108038
Mtr.37837.1.S1_at	-0.142503	-0.158267	-0.0314553	-0.0545849	-0.144151	-0.0305449	-0.139352	-0.121968	-0.173322	-0.0937434	-0.203344	-0.232496	-0.231526	-0.118858	-0.111804	-0.101511	-0.0684351	-0.108337	-0.113325	-0.106146	-0.120773	-0.0912929	-0.053349	-0.149852	-0.162772	-0.162489	-0.158497	-0.211419	-0.227354	-0.0938879	-0.0973187	-0.200524	-0.185696	-0.177129	-0.169624	-0.168582	-0.120006	-0.0942749	-0.0888757	-0.0984133	-0.188508	-0.0791982	-0.0774849	-0.0863465	-0.0606876	-0.157832	-0.22864	-0.103224	-0.153368
Mtr.37837.1.S1_s_at	-0.151584	-0.157506	-0.0296992	-0.0546656	-0.126466	-0.0235956	-0.0938966	-0.148836	-0.181206	-0.0853269	-0.196085	-0.226244	-0.253557	-0.132509	-0.118713	-0.0916436	-0.0645818	-0.119418	-0.0909679	-0.0901074	-0.137578	-0.126242	-0.0871086	-0.168389	-0.177212	-0.141057	-0.12752	-0.181837	-0.177932	-0.058489	-0.0589346	-0.167533	-0.17648	-0.149827	-0.139578	-0.175975	-0.143838	-0.0525314	-0.0464893	-0.110212	-0.153416	-0.0718993	-0.0738159	-0.100492	-0.0605822	-0.147248	-0.222042	-0.0803726	-0.146213
Mtr.37838.1.S1_at	-0.212335	-0.185836	-0.105245	-0.138294	-0.0647426	-0.149072	-0.00912177	-0.130127	-0.125227	-0.0788113	-0.14982	-0.0626912	-0.181964	-0.138993	-0.195107	-0.080951	-0.10783	-0.0829682	-0.0525867	-0.0354033	-0.216886	-0.231069	-0.234996	-0.199425	-0.13939	-0.0709967	-0.0729985	-0.0208418	-0.00795796	-0.00788268	-0.00452625	-0.013299	-0.0357328	-0.0261055	-0.0226197	-0.142679	-0.159234	-0.025432	-0.0435064	-0.209219	-0.0383031	-0.0741616	-0.0744998	-0.193635	-0.138588	-0.083818	-0.068486	-0.0391094	-0.0521417
Mtr.48558.1.S1_at	-0.114287	-0.129646	-0.103004	-0.123464	-0.117306	-0.112871	-0.130609	-0.0840137	-0.104505	-0.129651	-0.0644248	-0.145249	-0.0915448	-0.139486	-0.10896	-0.119667	-0.125813	-0.122695	-0.110059	-0.136861	-0.142135	-0.145296	-0.151506	-0.157316	-0.100821	-0.152714	-0.158443	-0.125785	-0.126564	-0.138368	-0.146302	-0.138504	-0.110743	-0.115477	-0.105992	-0.0818002	-0.077112	-0.118601	-0.132106	-0.162842	-0.119695	-0.120454	-0.112017	-0.122082	-0.132578	-0.114758	-0.136387	-0.141092	-0.153973
Mtr.11394.1.S1_at	-0.143879	-0.135293	-0.108907	-0.102942	-0.0878488	-0.106624	-0.0346468	-0.140317	-0.0846437	-0.102689	-0.1129	-0.127845	-0.188239	-0.211722	-0.135453	-0.16634	-0.121447	-0.171917	-0.121	-0.11609	-0.153136	-0.151071	-0.136586	-0.150996	-0.173783	-0.134455	-0.117732	-0.0483044	-0.0832001	-0.0430686	-0.0192335	-0.128411	-0.154281	-0.0918081	-0.102619	-0.17511	-0.153235	-0.0705129	-0.0567287	-0.119077	-0.0378183	-0.109636	-0.110817	-0.157975	-0.123985	-0.136226	-0.173522	-0.0751063	-0.120894
Mtr.35648.1.S1_at	-0.118318	-0.110944	-0.144754	-0.135178	-0.0940964	-0.120852	-0.0276806	-0.121132	-0.0826143	-0.125304	-0.0953393	-0.113836	-0.152114	-0.249798	-0.135754	-0.171999	-0.183978	-0.233447	-0.149942	-0.153963	-0.151832	-0.167339	-0.163076	-0.150611	-0.183367	-0.150425	-0.13685	-0.044688	-0.0686524	-0.0516048	-0.0258789	-0.132241	-0.169713	-0.08534	-0.0909403	-0.17815	-0.128703	-0.0874774	-0.0688378	-0.104937	-0.0379151	-0.140866	-0.139931	-0.149768	-0.129313	-0.139071	-0.157393	-0.104015	-0.148563
Mtr.3182.1.S1_at	-0.184825	-0.179351	-0.153826	-0.161233	-0.0494094	-0.141008	-0.0233612	-0.147679	-0.12024	-0.0866961	-0.134955	0.0201079	-0.147206	-0.146032	-0.217136	-0.139787	-0.10434	-0.0703569	-0.0699351	-0.0676697	-0.210903	-0.211317	-0.212215	-0.177586	-0.135659	-0.0723825	-0.0464469	0.0272367	0.0271646	-0.0484179	-0.0361491	0.00997096	0.00582175	-0.0153346	-0.0141288	-0.10416	-0.160613	-0.0424045	-0.0509944	-0.203181	0.0176523	-0.088153	-0.0878574	-0.210154	-0.18358	-0.0805361	-0.0516179	-0.063089	-0.0226223
Mtr.253.1.S1_at	-0.0488052	-0.0698684	-0.0373198	-0.0491713	-0.160917	-0.105252	-0.198109	-0.0851264	-0.139151	-0.0913002	-0.0887264	-0.223348	-0.115445	-0.135558	-0.0332249	-0.056068	-0.133454	-0.154967	-0.157858	-0.177333	-0.0525378	-0.0552733	-0.0733708	-0.0681023	-0.0714444	-0.156357	-0.158156	-0.224703	-0.221077	-0.174667	-0.176664	-0.209483	-0.1996	-0.210998	-0.193768	-0.0705365	-0.0420183	-0.174003	-0.182345	-0.0594997	-0.209872	-0.13043	-0.12896	-0.10647	-0.0966865	-0.115252	-0.165325	-0.159611	-0.207847
Mtr.255.1.S1_at	-0.0585058	-0.0734161	-0.0738727	-0.084272	-0.14273	-0.109725	-0.212258	-0.0791452	-0.103035	-0.137849	-0.0431414	-0.163223	-0.0269416	-0.0967236	-0.0645866	-0.0490996	-0.171492	-0.15243	-0.195059	-0.152516	-0.0248438	-0.00990317	-0.0341418	-0.0155587	-0.0414092	-0.140914	-0.156575	-0.186618	-0.222968	-0.179782	-0.188506	-0.191986	-0.179986	-0.185672	-0.1813	-0.0609408	-0.0461587	-0.202414	-0.22934	-0.0745531	-0.21856	-0.15475	-0.15812	-0.0824817	-0.122818	-0.102794	-0.132285	-0.171891	-0.170289
Mtr.25285.1.S1_at	-0.00244031	0.00364228	-0.120037	-0.114455	-0.121972	-0.051402	-0.227595	-0.0356474	-0.117762	-0.0946837	-0.0139814	-0.171809	-0.0115469	-0.188982	-0.0213626	-0.134296	-0.236652	-0.265857	-0.258871	-0.268346	0.0283982	0.0188608	-0.0118859	0.0126201	-0.0889702	-0.181092	-0.143393	-0.198177	-0.206517	-0.249512	-0.235512	-0.240359	-0.200976	-0.208325	-0.193479	-0.0361724	-0.0168693	-0.240029	-0.223198	-0.0312055	-0.149378	-0.140011	-0.134568	-0.064143	-0.0851286	-0.102449	-0.175688	-0.228304	-0.248552
Mtr.25287.1.S1_at	-0.167117	-0.156916	-0.144001	-0.16575	-0.0298858	-0.0925746	-0.0134361	-0.108376	-0.147382	-0.0859135	-0.146761	0.00458701	-0.127971	-0.172739	-0.206197	-0.166837	-0.137692	-0.120182	-0.121319	-0.105695	-0.163004	-0.164566	-0.16751	-0.168369	-0.15864	-0.0657361	-0.0527101	0.0440785	0.0333677	-0.0711898	-0.0547089	-0.0094815	0.022643	0.0123981	0.00964599	-0.128918	-0.165845	-0.0635315	-0.0736554	-0.202863	0.0413674	-0.110236	-0.10063	-0.185151	-0.168543	-0.0879232	-0.0636064	-0.0596321	-0.0250088
Mtr.40873.1.S1_at	-0.189137	-0.174299	-0.138168	-0.155834	-0.0168022	-0.0918704	-0.00777981	-0.116975	-0.119545	-0.0905758	-0.114969	0.025285	-0.100177	-0.16595	-0.222768	-0.158543	-0.144056	-0.106787	-0.107163	-0.0744064	-0.163909	-0.168632	-0.165128	-0.162993	-0.149512	-0.0609549	-0.048622	0.0638648	0.0525828	-0.0528178	-0.0409577	0.00603038	0.0215884	0.0267431	0.024588	-0.116731	-0.160154	-0.0485324	-0.068254	-0.218976	0.0470949	-0.10429	-0.105128	-0.176103	-0.181513	-0.093603	-0.0333296	-0.052989	0.0036204
Mtr.49495.1.S1_at	-0.114714	-0.116037	-0.102169	-0.122142	-0.0895888	-0.0365057	-0.173371	-0.0220714	-0.0948941	-0.0697211	-0.13489	-0.218385	-0.160987	-0.122621	-0.100991	-0.140248	-0.0726873	-0.0845594	-0.0630804	-0.133057	-0.0986977	-0.098951	-0.087883	-0.124169	-0.143854	-0.125181	-0.113083	-0.173169	-0.16724	-0.152758	-0.143608	-0.181522	-0.134423	-0.164123	-0.153462	-0.0940184	-0.112453	-0.151354	-0.150834	-0.120228	-0.124675	-0.067785	-0.0562854	-0.0629976	-0.06725	-0.105489	-0.232061	-0.162422	-0.194757
Mtr.50930.1.S1_at	-0.0545546	-0.0771802	-0.122561	-0.139336	-0.176523	-0.138336	-0.162701	-0.0927488	-0.116084	-0.0921485	-0.092207	-0.0959626	-0.082466	-0.0725424	-0.0483758	-0.0717937	-0.127602	-0.122931	-0.143047	-0.120852	-0.0518314	-0.0527337	-0.0772338	-0.0768473	-0.0612895	-0.140943	-0.13866	-0.155316	-0.161577	-0.133023	-0.138316	-0.145251	-0.125197	-0.176713	-0.166324	-0.0734808	-0.0574356	-0.17158	-0.188853	-0.0676046	-0.189361	-0.133822	-0.134365	-0.0962814	-0.0845317	-0.1016	-0.107681	-0.133561	-0.167023
Mtr.41088.1.S1_at	-0.202968	-0.210471	-0.0460224	-0.0610487	-0.0671144	-0.164743	-0.018436	-0.18589	-0.168034	-0.0787944	-0.200559	-0.0556293	-0.165052	-0.109477	-0.233396	-0.0654437	-0.0871916	-0.0567775	-0.0273263	-0.00928452	-0.262783	-0.269471	-0.269003	-0.231775	-0.0866157	-0.0468739	-0.0520271	-0.0150113	0.0077475	-0.00658285	0.000471388	-0.00373118	-0.0328813	0.00195195	-0.00114561	-0.120828	-0.154662	-0.0139181	-0.0211598	-0.240007	-0.0185742	-0.0653777	-0.0707212	-0.207359	-0.195761	-0.0643871	-0.00889893	-0.0232841	0.00300236
Mtr.8657.1.S1_at	-0.12895	-0.154778	-0.00461063	-0.0154214	-0.145321	-0.040107	-0.123921	-0.162488	-0.227071	-0.0751849	-0.246341	-0.1935	-0.259659	-0.136182	-0.144171	-0.104741	-0.0489692	-0.0920956	-0.0843965	-0.0873212	-0.160857	-0.130903	-0.0937957	-0.185144	-0.154087	-0.124299	-0.108947	-0.176999	-0.166403	-0.0827812	-0.0723926	-0.157637	-0.140819	-0.154534	-0.146052	-0.159214	-0.128933	-0.0681331	-0.0581198	-0.121481	-0.149731	-0.071006	-0.0639794	-0.10441	-0.10186	-0.13449	-0.193568	-0.0725322	-0.0990006
Mtr.14710.1.S1_at	-0.0761757	-0.112529	-0.1588	-0.137921	-0.0725781	-0.0666623	-0.174156	-0.0418722	-0.118801	-0.125436	-0.120617	-0.173646	-0.101117	-0.0850734	-0.0744655	-0.125337	-0.11163	-0.0975206	-0.073131	-0.113492	-0.116633	-0.120737	-0.0917851	-0.0885009	-0.122035	-0.0894578	-0.0605108	-0.141113	-0.125357	-0.19789	-0.182898	-0.161958	-0.133882	-0.147558	-0.147274	-0.0938855	-0.139552	-0.142057	-0.130445	-0.105046	-0.10569	-0.153037	-0.152515	-0.0709697	-0.0880444	-0.0712555	-0.168903	-0.186304	-0.135982
Mtr.14711.1.S1_at	-0.0962432	-0.10924	-0.135156	-0.119672	-0.0590814	-0.0556704	-0.17036	-0.0444696	-0.110637	-0.117298	-0.126091	-0.181579	-0.110955	-0.0624914	-0.0802864	-0.114471	-0.0819719	-0.0788856	-0.0670974	-0.116404	-0.113109	-0.115956	-0.0867749	-0.0889282	-0.0948925	-0.0798191	-0.0520769	-0.137154	-0.124973	-0.198234	-0.182775	-0.163128	-0.13706	-0.142827	-0.146346	-0.0723648	-0.134998	-0.128509	-0.125137	-0.111923	-0.0916274	-0.142643	-0.14276	-0.0868881	-0.0974994	-0.0558891	-0.164177	-0.178786	-0.122134
Mtr.27107.1.S1_at	-0.0539212	-0.0560242	-0.0376374	-0.0362466	-0.121282	-0.116317	-0.178168	-0.0678409	-0.115434	-0.0708652	-0.0815088	-0.239723	-0.0787674	-0.142078	-0.0432556	-0.0679373	-0.150852	-0.175938	-0.191579	-0.177264	-0.0426473	-0.0516012	-0.0772871	-0.0382138	-0.0250123	-0.129937	-0.11317	-0.186877	-0.199125	-0.180025	-0.182946	-0.200619	-0.20521	-0.178375	-0.169039	-0.0577443	-0.048132	-0.162	-0.159429	-0.06599	-0.147425	-0.0826131	-0.0953161	-0.108322	-0.097584	-0.0930265	-0.156921	-0.150205	-0.217268
Mtr.33785.1.S1_at	-0.0564315	-0.0864924	-0.0339684	-0.0486257	-0.126669	-0.0784232	-0.149657	-0.0701983	-0.194605	-0.0172985	-0.142688	-0.217331	-0.172684	-0.138384	-0.0607174	-0.0855145	-0.114276	-0.150146	-0.113035	-0.133944	-0.0970903	-0.10243	-0.12098	-0.124689	-0.0612	-0.137445	-0.111411	-0.199876	-0.183495	-0.155753	-0.149172	-0.166758	-0.138397	-0.175946	-0.149344	-0.081349	-0.0600044	-0.135223	-0.124721	-0.0802861	-0.161594	-0.0389822	-0.0340107	-0.114359	-0.0721901	-0.0733862	-0.179248	-0.122164	-0.198097
Mtr.12820.1.S1_at	-0.0853187	-0.10005	-0.0733143	-0.0890961	-0.178149	-0.106086	-0.2042	-0.128326	-0.167075	-0.127935	-0.195445	-0.225149	-0.217211	0.00111323	-0.0543873	-0.0158449	-0.0343655	-0.0894898	-0.0214361	-0.0778354	-0.156491	-0.157365	-0.138453	-0.132912	-0.0783897	-0.100579	-0.122287	-0.267087	-0.211143	-0.129002	-0.125558	-0.188524	-0.188068	-0.218726	-0.21286	-0.0824896	-0.0980439	-0.138519	-0.128465	-0.0593262	-0.264268	-0.0993461	-0.105015	-0.0895675	-0.0302314	-0.0667679	-0.180607	-0.182538	-0.196658
Mtr.31213.1.S1_s_at	-0.110448	-0.157692	-0.0341591	-0.0458065	-0.143424	-0.106828	-0.167323	-0.139536	-0.195524	-0.0870755	-0.269527	-0.22939	-0.253256	-0.0131313	-0.101376	-0.00665668	0.0114306	-0.0309161	0.0203919	-0.0218428	-0.214709	-0.207802	-0.17417	-0.179643	-0.093662	-0.0768334	-0.0900165	-0.23122	-0.191399	-0.0983861	-0.0903285	-0.148899	-0.158495	-0.183547	-0.180868	-0.110661	-0.134964	-0.0958828	-0.0819936	-0.110173	-0.207891	-0.06155	-0.0754172	-0.118934	-0.036144	-0.0630815	-0.178354	-0.126077	-0.133904
Mtr.35687.1.S1_at	-0.0882421	-0.0904552	-0.121296	-0.118681	-0.153635	-0.115701	-0.213624	-0.094094	-0.119303	-0.130177	-0.136861	-0.162933	-0.159605	-0.0157303	-0.0764809	-0.0597225	-0.0798646	-0.101165	-0.049793	-0.0785066	-0.135967	-0.148628	-0.144199	-0.121858	-0.115634	-0.102725	-0.111793	-0.224997	-0.197903	-0.136488	-0.126244	-0.166351	-0.156345	-0.202393	-0.200295	-0.0929421	-0.117018	-0.169136	-0.155583	-0.0785971	-0.219108	-0.109495	-0.111517	-0.0732472	-0.0546545	-0.0717274	-0.158087	-0.191613	-0.177678
Mtr.13382.1.S1_at	-0.122637	-0.135935	-0.11402	-0.107853	-0.0805896	-0.00675627	-0.144317	-0.0818842	-0.118006	-0.094409	-0.191864	-0.163377	-0.192823	-0.0975676	-0.144022	-0.166123	-0.0777924	-0.089145	-0.042077	-0.102959	-0.136968	-0.131147	-0.0983101	-0.131308	-0.185816	-0.0978857	-0.0726258	-0.125032	-0.113458	-0.106298	-0.0867578	-0.173696	-0.138313	-0.138868	-0.143816	-0.131573	-0.158284	-0.103408	-0.0858975	-0.105494	-0.09931	-0.0777706	-0.0811413	-0.0543665	-0.0671627	-0.102634	-0.215929	-0.142586	-0.126628
Mtr.42781.1.S1_at	-0.118954	-0.141772	-0.0390966	-0.0362131	-0.126281	-0.0423532	-0.149176	-0.117091	-0.123646	-0.101433	-0.181887	-0.187977	-0.205465	-0.0756874	-0.119409	-0.0796766	-0.0405182	-0.0664325	-0.0993189	-0.0932506	-0.0920971	-0.0786739	-0.0340716	-0.0902898	-0.104845	-0.104006	-0.121056	-0.1702	-0.205127	-0.0846056	-0.0960449	-0.184506	-0.19463	-0.170944	-0.167875	-0.115308	-0.133987	-0.0956485	-0.0931968	-0.0861156	-0.16684	-0.08081	-0.0884634	-0.104728	-0.0719438	-0.10871	-0.210367	-0.104997	-0.129779
Mtr.42126.1.S1_at	-0.0589121	-0.059616	-0.0495845	-0.0581359	-0.172497	-0.0933712	-0.1722	-0.0865913	-0.159971	-0.0679147	-0.180155	-0.244671	-0.208564	-0.151123	-0.0769783	-0.0809459	-0.0999967	-0.143122	-0.0939709	-0.105622	-0.112763	-0.115263	-0.116479	-0.141247	-0.0985933	-0.165179	-0.15815	-0.234829	-0.226053	-0.127388	-0.123787	-0.197295	-0.193984	-0.221053	-0.198513	-0.110147	-0.0679378	-0.158656	-0.149537	-0.0542207	-0.217951	-0.0464667	-0.0449378	-0.0835805	-0.0464094	-0.130215	-0.243653	-0.156376	-0.244733
Mtr.27030.1.S1_at	-0.0813635	-0.0865226	-0.0547719	-0.069502	-0.152079	-0.158434	-0.157636	-0.110311	-0.121268	-0.112429	-0.0926749	-0.143342	-0.0890052	-0.0804083	-0.0790417	-0.036105	-0.111179	-0.100375	-0.129474	-0.0730211	-0.0648887	-0.066167	-0.0929877	-0.0545798	-0.00409628	-0.102889	-0.134943	-0.173837	-0.200263	-0.116161	-0.129352	-0.139025	-0.155158	-0.177283	-0.170292	-0.0690028	-0.0792932	-0.155498	-0.184195	-0.0531057	-0.223613	-0.107483	-0.110512	-0.12672	-0.115917	-0.095109	-0.116688	-0.115776	-0.157381
Mtr.47332.1.S1_at	-0.162484	-0.141697	-0.158413	-0.159641	-0.109027	-0.200833	-0.0694001	-0.12882	-0.111426	-0.116375	-0.100555	-0.00912636	-0.112393	-0.0909379	-0.169079	-0.101295	-0.12961	-0.099109	-0.123186	-0.0693142	-0.16479	-0.188355	-0.192282	-0.14565	-0.106805	-0.092151	-0.0839648	-0.0388641	-0.0618478	-0.0729475	-0.081785	-0.0286947	-0.0512207	-0.0522705	-0.0631038	-0.120117	-0.156714	-0.0891661	-0.0915409	-0.167476	-0.0621015	-0.108864	-0.116458	-0.169028	-0.135472	-0.08169	-0.0328424	-0.0828202	-0.0523996
Mtr.47333.1.S1_at	-0.0664542	-0.0659381	-0.149209	-0.155464	-0.144741	-0.107348	-0.214479	-0.0802911	-0.0350404	-0.171633	-0.0170758	-0.110082	-0.0308771	-0.0887259	-0.064437	-0.119766	-0.15299	-0.143606	-0.205365	-0.172282	-0.015837	0.0122453	-0.00405575	-0.0153658	-0.119401	-0.157398	-0.166274	-0.170964	-0.201495	-0.199832	-0.196918	-0.185869	-0.165999	-0.1826	-0.180481	-0.0778431	-0.111956	-0.19107	-0.212194	-0.0514796	-0.191838	-0.174737	-0.173231	-0.0795328	-0.117497	-0.145606	-0.128922	-0.17368	-0.162813
Mtr.5263.1.S1_at	-0.0970163	-0.121731	-0.0383105	-0.0611184	-0.134162	-0.121673	-0.0796847	-0.146958	-0.223112	-0.0615748	-0.14364	-0.117182	-0.190408	-0.080665	-0.118712	-0.0134195	-0.054334	-0.0865761	-0.0384174	-0.0271632	-0.147347	-0.157988	-0.158736	-0.148736	-0.0276541	-0.0690312	-0.0838912	-0.120356	-0.113095	-0.0140754	-0.0166345	-0.0852327	-0.0876306	-0.145285	-0.136984	-0.0987534	-0.0698674	-0.106173	-0.108845	-0.108025	-0.172968	-0.0586947	-0.0609415	-0.164586	-0.104611	-0.0531167	-0.128171	-0.0629223	-0.127187
Mtr.11023.1.S1_at	-0.0334612	-0.038129	-0.0414967	-0.043534	-0.120181	-0.099078	-0.20718	-0.0502754	-0.117643	-0.119648	-0.0479967	-0.227936	-0.061827	-0.0869932	-0.0332163	-0.0215869	-0.116471	-0.159819	-0.149764	-0.175243	-0.0338886	-0.0476633	-0.054458	-0.015245	-0.0424711	-0.135657	-0.149273	-0.223172	-0.21981	-0.192519	-0.191665	-0.202739	-0.213855	-0.192662	-0.181984	-0.0373772	-0.0216857	-0.165419	-0.16365	-0.0426314	-0.219858	-0.131028	-0.139794	-0.119928	-0.0854211	-0.0773142	-0.158317	-0.212798	-0.211075
Mtr.39924.1.S1_at	-0.0250477	-0.0364972	-0.0701595	-0.0851125	-0.131397	-0.0827838	-0.218288	-0.032128	-0.129503	-0.147514	-0.0111888	-0.209681	-0.0305356	-0.109377	-0.0245301	-0.038898	-0.152579	-0.171556	-0.150916	-0.18873	-0.021446	-0.026915	-0.0516033	-0.00777172	-0.0657396	-0.143471	-0.164529	-0.228922	-0.20737	-0.220922	-0.214062	-0.210515	-0.177398	-0.193324	-0.173912	-0.0259562	-0.0108472	-0.206059	-0.214304	-0.0491734	-0.243868	-0.171164	-0.161155	-0.0800888	-0.0889888	-0.0784655	-0.147922	-0.243223	-0.219776
Mtr.20531.1.S1_at	-0.0534732	-0.0516156	-0.112743	-0.109879	-0.174201	-0.160639	-0.19901	-0.108726	-0.112154	-0.149386	-0.0547386	-0.130692	-0.0156448	-0.103162	-0.085034	-0.0832373	-0.159696	-0.162438	-0.196497	-0.195473	-0.0369831	-0.0380581	-0.0559646	-0.0178744	-0.0518349	-0.156186	-0.16025	-0.176835	-0.196812	-0.178417	-0.181066	-0.167341	-0.188325	-0.194382	-0.19123	-0.0806164	-0.0392261	-0.179826	-0.188279	-0.0570734	-0.192928	-0.167275	-0.166712	-0.118935	-0.13503	-0.114774	-0.112971	-0.183766	-0.176173
Mtr.20533.1.S1_at	-0.0436667	-0.0266141	-0.0996133	-0.0965154	-0.142951	-0.100808	-0.232725	-0.0885068	-0.102776	-0.126767	-0.0303375	-0.139555	-0.0219866	-0.0848301	-0.0519875	-0.0822446	-0.139347	-0.142138	-0.167401	-0.18615	-0.0114596	-0.00554449	-0.0145353	0.00515312	-0.0219804	-0.132904	-0.122643	-0.190241	-0.191718	-0.216014	-0.208369	-0.179093	-0.164516	-0.209384	-0.197519	-0.023845	-0.0382005	-0.196258	-0.21592	-0.0334037	-0.192512	-0.13752	-0.147806	-0.105649	-0.117435	-0.0670659	-0.125593	-0.191368	-0.183251
Mtr.38013.1.S1_at	-0.1157	-0.127675	-0.186853	-0.182585	-0.0710174	-0.141067	-0.0698689	-0.096903	-0.101713	-0.118199	-0.117889	-0.0799697	-0.118391	-0.134114	-0.138982	-0.132143	-0.127582	-0.134909	-0.0632002	-0.107471	-0.169247	-0.194016	-0.191949	-0.126704	-0.158529	-0.0546317	-0.0288979	-0.0465814	-0.0160846	-0.0901007	-0.0626321	-0.0714479	-0.0700847	-0.0827756	-0.0924846	-0.122133	-0.153608	-0.0726882	-0.0525813	-0.1451	-0.024369	-0.130941	-0.127529	-0.128042	-0.107456	-0.0634725	-0.0986728	-0.12918	-0.0922957
Mtr.10755.1.S1_at	-0.0112363	-0.0292678	-0.102615	-0.107347	-0.205349	-0.154523	-0.176524	-0.132502	-0.183249	-0.118276	-0.109648	-0.159468	-0.108414	-0.0796532	-0.0285598	-0.0468586	-0.10976	-0.163184	-0.126492	-0.154042	-0.0733148	-0.078866	-0.090058	-0.0637047	-0.0319114	-0.118217	-0.119136	-0.200014	-0.176878	-0.149678	-0.14286	-0.17556	-0.165991	-0.218733	-0.214035	-0.0722836	-0.0324246	-0.167796	-0.165861	-0.0258514	-0.226409	-0.141045	-0.140569	-0.108771	-0.0930888	-0.0730304	-0.146113	-0.164218	-0.197697
Mtr.34737.1.S1_at	-0.0320476	-0.0384071	-0.110613	-0.105126	-0.181757	-0.162994	-0.18338	-0.126427	-0.158652	-0.118444	-0.095423	-0.12484	-0.0810425	-0.0713025	-0.0466595	-0.0504233	-0.127953	-0.144883	-0.14077	-0.145278	-0.0545099	-0.0671021	-0.077433	-0.0349745	-0.0255344	-0.111148	-0.110757	-0.180828	-0.175387	-0.15253	-0.154343	-0.160463	-0.166818	-0.207097	-0.20499	-0.0593179	-0.0438174	-0.167495	-0.170475	-0.0358173	-0.21142	-0.141053	-0.142361	-0.122032	-0.113483	-0.0761534	-0.122925	-0.166506	-0.176469
Mtr.37400.1.S1_at	-0.145285	-0.146597	-0.069239	-0.0881994	-0.0505478	-0.0193815	-0.0868586	-0.134305	-0.216916	-0.0569976	-0.194295	-0.112262	-0.236811	-0.0727026	-0.174804	-0.0849918	-0.0276344	-0.0474996	-0.0249301	-0.0738264	-0.159285	-0.154562	-0.122723	-0.158497	-0.10623	-0.056512	-0.0191641	-0.0890254	-0.0622256	-0.0743451	-0.062128	-0.0774337	-0.0567089	-0.108922	-0.104877	-0.0928972	-0.12801	-0.0530374	-0.0418918	-0.155863	-0.063699	-0.0606058	-0.0566788	-0.132908	-0.090473	-0.0429231	-0.14551	-0.0781768	-0.0761964
Mtr.38322.1.S1_at	-0.153567	-0.146195	-0.110136	-0.120596	-0.027006	-0.0445382	-0.0822111	-0.101572	-0.209503	-0.092777	-0.126913	-0.0526566	-0.163738	-0.0854099	-0.182073	-0.0954469	-0.0864596	-0.0779748	-0.0508642	-0.0926276	-0.160832	-0.16592	-0.147046	-0.144533	-0.110757	-0.0659263	-0.0202435	-0.0526547	-0.0183985	-0.107032	-0.0865432	-0.0490037	-0.0192803	-0.0765401	-0.0682525	-0.0687305	-0.114463	-0.0743159	-0.0611217	-0.180316	-0.0296192	-0.112551	-0.100662	-0.149912	-0.132746	-0.0201852	-0.0900986	-0.121078	-0.0642457
Mtr.43316.1.S1_at	-0.159841	-0.140342	-0.151039	-0.166248	-0.104085	-0.170416	-0.0282243	-0.171434	-0.171638	-0.0993894	-0.161594	0.00657135	-0.148754	-0.149701	-0.191202	-0.100334	-0.114466	-0.115765	-0.0699324	-0.0802697	-0.213814	-0.229032	-0.235339	-0.171308	-0.156052	-0.0693587	-0.072863	-0.0162524	0.0238095	-0.0342292	-0.0174297	0.00114977	-0.00740675	-0.023072	-0.0222774	-0.126816	-0.143598	-0.0496578	-0.0491769	-0.171431	-0.0348804	-0.0959667	-0.0960446	-0.197766	-0.146256	-0.0933375	-0.0429475	-0.0796995	-0.0574202
Mtr.652.1.S1_at	-0.0068366	0.000242635	-0.164873	-0.176249	-0.23545	-0.110539	-0.26007	-0.0762265	-0.114138	-0.151056	-0.0877249	-0.185705	-0.0503458	-0.102421	0.00750137	-0.127923	-0.160182	-0.202853	-0.186598	-0.235138	0.00493163	0.00579773	-0.0145502	-0.009309	-0.104129	-0.195956	-0.179976	-0.265409	-0.250191	-0.233092	-0.22839	-0.252652	-0.215861	-0.267953	-0.255625	-0.0729192	-0.0317725	-0.253203	-0.249486	0.0136063	-0.266721	-0.184717	-0.168738	-0.0335196	-0.0518591	-0.115325	-0.190254	-0.246486	-0.27962
Mtr.47943.1.S1_at	-0.128365	-0.113165	-0.0667729	-0.0695952	-0.0538012	-0.056939	-0.157024	-0.0603714	-0.17368	-0.0759298	-0.130745	-0.128085	-0.174516	-0.0219541	-0.108073	-0.0500701	-0.0550913	-0.0541912	-0.0433428	-0.0395167	-0.14194	-0.153682	-0.148883	-0.125739	-0.0647018	-0.0695076	-0.0453371	-0.154948	-0.0976275	-0.128476	-0.115388	-0.0945684	-0.0816336	-0.132872	-0.122272	-0.0683546	-0.10744	-0.103545	-0.089938	-0.123679	-0.152542	-0.0453635	-0.0508162	-0.112208	-0.0770756	-0.0553238	-0.157438	-0.141092	-0.0852574
Mtr.47943.1.S1_s_at	-0.125588	-0.121208	-0.050081	-0.0551699	-0.0672552	-0.0508117	-0.152507	-0.0682941	-0.198621	-0.0667399	-0.151769	-0.163084	-0.208423	-0.0376623	-0.0992092	-0.0508087	-0.0528636	-0.0662542	-0.0345595	-0.0423537	-0.15794	-0.167664	-0.149752	-0.150688	-0.0791167	-0.0767727	-0.0590484	-0.177302	-0.123257	-0.123286	-0.108941	-0.110216	-0.086784	-0.150256	-0.136026	-0.0884637	-0.103679	-0.10321	-0.0895073	-0.125353	-0.169246	-0.0332132	-0.0392714	-0.100996	-0.0637085	-0.0633247	-0.17892	-0.132834	-0.10398
Mtr.15416.1.S1_at	-0.151091	-0.176726	-0.0806473	-0.0900003	-0.0130929	-0.045682	-0.0831945	-0.1015	-0.142771	-0.0567716	-0.131643	-0.0682467	-0.153367	-0.0867403	-0.171713	-0.122116	-0.0866731	-0.0529847	-0.0633973	-0.0710691	-0.136233	-0.14297	-0.129237	-0.13483	-0.106216	-0.02056	0.0164762	-0.0449616	-0.0224595	-0.130039	-0.114853	-0.0586915	-0.0119165	-0.057229	-0.0539602	-0.0444381	-0.169012	-0.0511793	-0.048714	-0.206153	0.00158658	-0.072346	-0.0667933	-0.145059	-0.155133	-0.021488	-0.0659235	-0.057704	0.00802656
Mtr.14223.1.S1_at	-0.0360713	-0.00825163	-0.142457	-0.141846	-0.249589	-0.147339	-0.23691	-0.106926	-0.144112	-0.155771	-0.12447	-0.242151	-0.0360836	-0.143715	-0.0330201	-0.148965	-0.179667	-0.246221	-0.198061	-0.261749	-0.0785137	-0.0816224	-0.0846234	-0.0801528	-0.1327	-0.221219	-0.216602	-0.24856	-0.215334	-0.208733	-0.211598	-0.240778	-0.24624	-0.209045	-0.193556	-0.138414	-0.00665679	-0.193408	-0.178681	-0.0296138	-0.222032	-0.184632	-0.185967	-0.0629019	-0.0898784	-0.177756	-0.167683	-0.250765	-0.301582
Mtr.17497.1.S1_at	-0.155906	-0.169565	-0.130718	-0.123807	-0.0440398	-0.141385	-0.0254993	-0.139776	-0.15938	-0.067766	-0.212321	-0.0114785	-0.163822	-0.0873975	-0.209944	-0.122754	-0.0742672	-0.0411298	-0.0559986	-0.049173	-0.199781	-0.224664	-0.197293	-0.151937	-0.0992476	0.000445891	0.00906808	0.0169845	0.0128339	-0.0460103	-0.0461332	0.00214366	0.00315263	-0.0204138	-0.0301368	-0.0987572	-0.176319	-0.0289655	-0.0192311	-0.195584	0.019826	-0.0598537	-0.0704735	-0.184649	-0.147572	-0.0377669	-0.0354001	-0.0405045	0.00284158
Mtr.4083.1.S1_at	-0.155388	-0.168009	-0.133998	-0.14859	-0.0501096	-0.120529	-0.0121611	-0.146604	-0.154557	-0.0877731	-0.172074	0.000676068	-0.141162	-0.0831363	-0.195306	-0.10562	-0.0829739	-0.041337	-0.0290295	-0.0228284	-0.184989	-0.192692	-0.18719	-0.154374	-0.104542	-0.00796682	-0.00678527	0.0174826	0.0361107	-0.0361683	-0.0286738	0.00982624	0.0337994	-0.0125862	-0.0199093	-0.0931272	-0.161635	-0.0402612	-0.0478623	-0.197018	-0.0101009	-0.0739991	-0.0706167	-0.142269	-0.155751	-0.051243	-0.0211896	-0.0397459	-0.00016306
Mtr.4083.1.S1_s_at	-0.135542	-0.157536	-0.125226	-0.127321	-0.0443233	-0.114679	-0.0306218	-0.141514	-0.169569	-0.071598	-0.20013	-0.0362789	-0.162071	-0.107175	-0.195744	-0.12791	-0.0826557	-0.0575816	-0.0394977	-0.0418819	-0.191779	-0.206106	-0.194477	-0.159103	-0.116462	-0.0158508	0.0041014	-0.000110456	0.00817506	-0.0555312	-0.0400433	-0.00523493	0.00718198	-0.0312975	-0.0421933	-0.109417	-0.170494	-0.0476438	-0.0365151	-0.176667	0.000495456	-0.0622389	-0.068771	-0.159078	-0.135767	-0.0534185	-0.0546152	-0.050885	-0.0207391
Mtr.42111.1.S1_at	-0.0594124	-0.0540459	-0.107501	-0.0889562	-0.104398	-0.0553959	-0.200405	-0.0643197	-0.147027	-0.0828387	-0.144778	-0.213269	-0.094464	-0.114417	-0.0531676	-0.114549	-0.173341	-0.197849	-0.145226	-0.141785	-0.0780395	-0.0935824	-0.0832048	-0.0791422	-0.108087	-0.147338	-0.113749	-0.214005	-0.196029	-0.193541	-0.171085	-0.221486	-0.202445	-0.194566	-0.195214	-0.125678	-0.087297	-0.160865	-0.140108	-0.0553756	-0.166377	-0.0811856	-0.0936767	-0.0433423	-0.0456116	-0.115392	-0.186651	-0.188996	-0.183665
Mtr.45066.1.S1_at	-0.0739846	-0.0965293	-0.0634718	-0.0726575	-0.184465	-0.0230941	-0.197027	-0.136714	-0.203017	-0.128619	-0.172425	-0.266633	-0.191747	-0.112773	-0.0568652	-0.108019	-0.0958187	-0.161253	-0.138777	-0.16058	-0.0734302	-0.0451782	-0.0156422	-0.100434	-0.125561	-0.183848	-0.186341	-0.269116	-0.265864	-0.162202	-0.154103	-0.251727	-0.227658	-0.242949	-0.230448	-0.152749	-0.0890291	-0.143326	-0.135661	-0.0410159	-0.256024	-0.12012	-0.117425	-0.0292252	-0.0566112	-0.174729	-0.252356	-0.157622	-0.21682
Mtr.6059.1.S1_at	-0.0684548	-0.0788166	-0.0821961	-0.0912726	-0.186735	-0.136135	-0.208305	-0.109934	-0.101809	-0.14419	-0.0708545	-0.181733	-0.0747856	-0.107247	-0.0266867	-0.0871198	-0.149297	-0.159103	-0.186547	-0.167613	-0.0369633	-0.0254952	-0.0391585	-0.0406812	-0.078779	-0.177806	-0.184609	-0.2242	-0.240249	-0.174315	-0.17913	-0.212655	-0.218657	-0.208081	-0.200254	-0.100676	-0.0722524	-0.179142	-0.191728	-0.0319513	-0.254241	-0.158839	-0.159389	-0.0904313	-0.0966134	-0.143795	-0.151623	-0.165875	-0.18975
Mtr.22769.1.S1_at	-0.0676973	-0.0741174	-0.0431126	-0.0614971	-0.17803	-0.090575	-0.205404	-0.0578933	-0.0993821	-0.136863	-0.0763089	-0.2608	-0.120878	-0.101086	-0.0275755	-0.0786595	-0.150548	-0.172932	-0.167427	-0.151044	-0.0342106	-0.03537	-0.0524068	-0.0910562	-0.0800118	-0.189445	-0.209405	-0.255977	-0.27776	-0.166359	-0.177372	-0.264948	-0.247899	-0.234072	-0.218833	-0.0866415	-0.0481322	-0.20211	-0.211233	-0.055018	-0.266659	-0.129945	-0.125956	-0.0719719	-0.0958505	-0.142542	-0.1984	-0.178981	-0.254534
Mtr.21498.1.S1_at	-0.0824123	-0.113065	-0.161095	-0.154604	-0.0736998	-0.0835851	-0.126636	-0.0718709	-0.0945646	-0.118762	-0.0847089	-0.092345	-0.120955	-0.085097	-0.0994113	-0.118972	-0.0650749	-0.0573148	-0.0339461	-0.0823425	-0.0874942	-0.102992	-0.105807	-0.0834155	-0.120945	-0.0444393	-0.0305497	-0.0860855	-0.0753449	-0.141137	-0.120415	-0.103045	-0.0687003	-0.137204	-0.147379	-0.0676346	-0.153833	-0.135784	-0.136651	-0.126619	-0.0893073	-0.146155	-0.132449	-0.109635	-0.11252	-0.0394062	-0.137979	-0.128796	-0.0955777
Mtr.4966.1.S1_at	-0.142207	-0.163041	-0.137307	-0.130683	-0.17575	-0.173387	-0.0953442	-0.189596	-0.144443	-0.129392	-0.174272	-0.124673	-0.196593	-0.0806788	-0.112034	-0.110779	-0.0426244	-0.0681608	-0.0134945	-0.0281566	-0.19003	-0.196144	-0.196971	-0.191747	-0.151988	-0.0990094	-0.097577	-0.12673	-0.100022	-0.0737136	-0.0562946	-0.083639	-0.104171	-0.134598	-0.136945	-0.157735	-0.161263	-0.081284	-0.0735044	-0.135764	-0.150304	-0.121057	-0.122262	-0.124379	-0.105905	-0.120585	-0.120337	-0.0912171	-0.112491
Mtr.4966.1.S1_s_at	-0.0869998	-0.1216	-0.154282	-0.153108	-0.0661302	-0.0982671	-0.119206	-0.0798569	-0.0959193	-0.111081	-0.107137	-0.0815246	-0.130565	-0.0712505	-0.106188	-0.107594	-0.0444191	-0.0315596	-0.0238285	-0.068535	-0.103287	-0.104513	-0.112079	-0.0927672	-0.101905	-0.0352298	-0.0250269	-0.0707458	-0.0692123	-0.131407	-0.113633	-0.0950988	-0.0629113	-0.125613	-0.134062	-0.053353	-0.163327	-0.122076	-0.124313	-0.138639	-0.0789653	-0.129727	-0.121101	-0.136954	-0.122797	-0.0218172	-0.120062	-0.115339	-0.0799979
Mtr.28568.1.S1_at	-0.151926	-0.158202	-0.0987772	-0.0864828	-0.136372	-0.16454	-0.076638	-0.11509	-0.0925751	-0.125075	-0.213961	-0.218752	-0.146099	-0.210422	-0.14357	-0.146868	-0.170003	-0.19559	-0.114266	-0.101423	-0.212168	-0.243684	-0.22712	-0.217485	-0.212682	-0.166472	-0.178135	-0.129945	-0.120069	-0.0641291	-0.0544682	-0.145888	-0.207173	-0.0703584	-0.0724729	-0.240895	-0.139621	-0.0549157	-0.0348786	-0.132969	-0.0996605	-0.114057	-0.132124	-0.114841	-0.0942818	-0.203032	-0.140266	-0.111087	-0.15238
Mtr.8411.1.S1_at	-0.161789	-0.182085	-0.0743376	-0.0690949	-0.166924	-0.127784	-0.12997	-0.107068	-0.0976254	-0.133875	-0.201444	-0.22974	-0.145873	-0.179222	-0.138898	-0.166375	-0.111509	-0.121212	-0.115955	-0.115867	-0.168163	-0.173169	-0.140735	-0.191498	-0.207714	-0.169328	-0.198116	-0.175215	-0.196535	-0.0896222	-0.0938071	-0.171184	-0.193301	-0.122148	-0.115705	-0.215678	-0.138575	-0.0825512	-0.0850438	-0.124396	-0.144395	-0.12535	-0.127582	-0.110137	-0.125265	-0.205884	-0.172421	-0.114338	-0.147273
Mtr.48296.1.S1_at	-0.0934915	-0.0608149	-0.0890552	-0.101849	-0.16865	-0.186705	-0.158317	-0.129129	-0.0957796	-0.156507	-0.0407433	-0.131285	-0.0221006	-0.0997105	-0.0800586	-0.0607487	-0.159532	-0.163964	-0.185286	-0.186148	-0.0652296	-0.0681788	-0.100962	-0.0427419	-0.0393853	-0.165943	-0.18594	-0.159591	-0.1694	-0.14372	-0.159521	-0.153099	-0.194348	-0.150008	-0.148727	-0.0779286	-0.0406763	-0.15802	-0.174877	-0.0809524	-0.185028	-0.168587	-0.175164	-0.152065	-0.149655	-0.120008	-0.0743718	-0.162545	-0.186656
Mtr.10652.1.S1_at	-0.158939	-0.151845	-0.136113	-0.129397	-0.0293768	-0.0506384	-0.0696038	-0.0925963	-0.127556	-0.072618	-0.143323	-0.0472354	-0.20156	-0.0989511	-0.19319	-0.153887	-0.072822	-0.043688	-0.0438032	-0.0515344	-0.157499	-0.171975	-0.139804	-0.155856	-0.13913	-0.0573985	-0.0321841	-0.0370694	-0.0403988	-0.0682915	-0.0582274	-0.0623185	-0.0341854	-0.0801957	-0.0798161	-0.101443	-0.168763	-0.0447321	-0.0390854	-0.176015	-0.0290946	-0.0364535	-0.0468187	-0.126307	-0.101645	-0.0706504	-0.155909	-0.0773639	-0.0625245
Mtr.35741.1.S1_at	-0.160916	-0.144176	-0.183522	-0.194642	-0.218005	-0.245619	-0.048891	-0.204013	-0.1451	-0.150137	-0.190963	-0.0710853	-0.192791	-0.102275	-0.148317	-0.0878604	-0.0839717	-0.113323	-0.071208	-0.0448418	-0.227259	-0.231058	-0.236856	-0.20324	-0.148563	-0.131162	-0.174689	-0.0980033	-0.086113	0.00376204	-0.00333123	-0.0432923	-0.104161	-0.0842912	-0.0848429	-0.214636	-0.150005	-0.0701466	-0.0684453	-0.112795	-0.155121	-0.104753	-0.105046	-0.156491	-0.0979953	-0.172166	-0.117817	-0.0910042	-0.154367
Mtr.27133.1.S1_at	-0.0545092	-0.0898699	-0.0367562	-0.0364498	-0.0473514	-0.0111214	-0.16607	-0.0655755	-0.0935298	-0.0926073	-0.078469	-0.180128	-0.0561426	-0.112706	-0.0895103	-0.104327	-0.124742	-0.118222	-0.131149	-0.169551	-0.00937319	-0.0141019	-0.0162954	-0.0363971	-0.053806	-0.0837252	-0.0660735	-0.133035	-0.139823	-0.199656	-0.187386	-0.167197	-0.148317	-0.14162	-0.143879	-0.0303177	-0.0907076	-0.117993	-0.132987	-0.103861	-0.0912881	-0.122837	-0.128679	-0.106684	-0.147103	-0.0662569	-0.115784	-0.141218	-0.0974447
Mtr.10190.1.S1_at	-0.119208	-0.134061	-0.0367347	-0.074451	-0.147732	-0.0392368	-0.173302	-0.131706	-0.162681	-0.134467	-0.135889	-0.21557	-0.153277	-0.0632267	-0.0957359	-0.0558472	-0.0506898	-0.060706	-0.0883055	-0.0972358	-0.0568865	-0.0209786	-0.0116637	-0.086386	-0.0721831	-0.129536	-0.163346	-0.217307	-0.228463	-0.127708	-0.128306	-0.187756	-0.162283	-0.187783	-0.183584	-0.0917673	-0.104837	-0.131087	-0.164094	-0.109651	-0.238582	-0.107438	-0.102028	-0.0898136	-0.12437	-0.12322	-0.17511	-0.133756	-0.141795
Mtr.38762.1.S1_at	-0.0545458	-0.0578137	-0.0936233	-0.0952762	-0.150192	-0.0890473	-0.209151	-0.077718	-0.168015	-0.126774	-0.122077	-0.254639	-0.0968347	-0.0852204	-0.0411071	-0.0569922	-0.159007	-0.184411	-0.128003	-0.135809	-0.0547687	-0.0680185	-0.0637546	-0.0657575	-0.104597	-0.151178	-0.159987	-0.260475	-0.23851	-0.180843	-0.16719	-0.230438	-0.216418	-0.220677	-0.211919	-0.115708	-0.0619152	-0.180573	-0.178139	-0.0487115	-0.244205	-0.117708	-0.126884	-0.0360706	-0.0682829	-0.130436	-0.166156	-0.220025	-0.213885
Mtr.22076.1.S1_at	-0.130586	-0.111768	-0.121983	-0.132719	-0.14255	-0.175358	-0.123115	-0.120561	-0.113921	-0.0877337	-0.110698	-0.0851281	-0.131152	-0.0647151	-0.118045	-0.0821635	-0.109282	-0.0888558	-0.113762	-0.0909	-0.120133	-0.12526	-0.141289	-0.103379	-0.0587774	-0.0928685	-0.121071	-0.117262	-0.124952	-0.103413	-0.107612	-0.11543	-0.109254	-0.120435	-0.12235	-0.0739361	-0.10672	-0.115911	-0.133924	-0.128	-0.142397	-0.0748905	-0.076084	-0.148134	-0.129961	-0.0775227	-0.0918666	-0.0843723	-0.125935
Mtr.9429.1.S1_at	-0.178146	-0.183344	-0.10096	-0.128138	-0.0263017	-0.0823128	-0.0225116	-0.108576	-0.142305	-0.0679444	-0.163522	-0.0648386	-0.140102	-0.166172	-0.20765	-0.142844	-0.143311	-0.107742	-0.0899648	-0.0780511	-0.178653	-0.183621	-0.189427	-0.175639	-0.154224	-0.061927	-0.0617907	-0.00785095	0.00706787	-0.0845117	-0.0639668	-0.0337163	-0.00432196	-0.00343624	-0.00271102	-0.118386	-0.177309	-0.0343381	-0.0474786	-0.214688	-0.00545005	-0.0807885	-0.0738896	-0.153434	-0.161537	-0.103852	-0.0529969	-0.0619314	-0.0143881
Mtr.42251.1.S1_at	-0.0863397	-0.120616	-0.0655723	-0.0621589	-0.105012	-0.112122	-0.117014	-0.0652615	-0.166812	-0.0568881	-0.186531	-0.199333	-0.192211	-0.125165	-0.0875623	-0.0376209	-0.101745	-0.119798	-0.0844941	-0.0277003	-0.144207	-0.162592	-0.158281	-0.12681	-0.0830687	-0.109235	-0.0847288	-0.168606	-0.158984	-0.0962644	-0.0926554	-0.122083	-0.143407	-0.139001	-0.126104	-0.142953	-0.122407	-0.113503	-0.099023	-0.0756208	-0.143453	-0.0231936	-0.0248649	-0.120531	-0.0465381	-0.10627	-0.215541	-0.103481	-0.165355
Mtr.34810.1.S1_at	-0.119679	-0.139753	-0.0446828	-0.0425462	-0.156196	-0.0984327	-0.205499	-0.0767059	-0.127351	-0.117145	-0.18617	-0.241586	-0.14876	-0.0743244	-0.0872564	-0.0530067	-0.0916766	-0.102294	-0.146609	-0.118283	-0.0981547	-0.0825762	-0.0616635	-0.0791199	-0.114467	-0.138874	-0.157188	-0.240291	-0.254353	-0.141373	-0.154697	-0.223283	-0.229628	-0.187217	-0.184663	-0.135309	-0.128238	-0.130646	-0.121053	-0.0820862	-0.207572	-0.095195	-0.102309	-0.0698394	-0.0778369	-0.133406	-0.194102	-0.161915	-0.156939
Mtr.38526.1.S1_at	-0.102252	-0.117408	-0.0342048	-0.0440351	-0.161598	-0.0589358	-0.168188	-0.10749	-0.152427	-0.1472	-0.166536	-0.239724	-0.168011	-0.0865803	-0.0776115	-0.0433441	-0.055458	-0.12121	-0.102903	-0.128122	-0.106363	-0.0863906	-0.0573138	-0.101894	-0.0812716	-0.118994	-0.163227	-0.22807	-0.2151	-0.121641	-0.128735	-0.213826	-0.224819	-0.178947	-0.167146	-0.103599	-0.0996959	-0.118089	-0.112791	-0.073649	-0.213425	-0.125449	-0.120561	-0.0956553	-0.0831211	-0.108801	-0.212608	-0.157147	-0.175984
Mtr.41404.1.S1_at	-0.121927	-0.116236	-0.0873648	-0.100879	-0.141918	-0.170476	-0.143406	-0.0845282	-0.107852	-0.129206	-0.118109	-0.176692	-0.0851874	-0.089103	-0.100214	-0.0404517	-0.155498	-0.161453	-0.11213	-0.10976	-0.146895	-0.166365	-0.178068	-0.120564	-0.0991296	-0.130035	-0.147502	-0.173384	-0.152638	-0.101587	-0.106726	-0.155027	-0.181539	-0.121087	-0.119675	-0.124871	-0.109905	-0.125119	-0.114746	-0.106821	-0.177164	-0.114419	-0.121469	-0.106348	-0.0890958	-0.0976591	-0.0930008	-0.165207	-0.163472
Mtr.24270.1.S1_s_at	-0.0469665	-0.0659529	-0.126632	-0.126831	-0.117453	-0.0597623	-0.195727	-0.0460686	-0.0578067	-0.086994	-0.065252	-0.211908	-0.0409326	-0.187045	-0.0437368	-0.160104	-0.18483	-0.196875	-0.182592	-0.223022	-0.0235917	-0.0235681	-0.0369405	-0.0346324	-0.131856	-0.163693	-0.137624	-0.189784	-0.203776	-0.223424	-0.209724	-0.244204	-0.200291	-0.177952	-0.171616	-0.0688239	-0.105661	-0.179509	-0.180294	-0.0577362	-0.124887	-0.127399	-0.120292	-0.0576587	-0.0808829	-0.106559	-0.170558	-0.184199	-0.203688
Mtr.28699.1.S1_s_at	-0.0652585	-0.0738938	-0.110887	-0.120101	-0.0993322	-0.0518283	-0.196618	-0.0394137	-0.0407893	-0.0823399	-0.0541318	-0.191162	-0.0261291	-0.174613	-0.0556462	-0.151162	-0.16414	-0.16536	-0.175978	-0.212672	-0.0207686	-0.0139063	-0.030991	-0.0304229	-0.114672	-0.151632	-0.12996	-0.170885	-0.188847	-0.217513	-0.207473	-0.22697	-0.179673	-0.158738	-0.1552	-0.0412772	-0.108474	-0.172378	-0.182763	-0.0738423	-0.118201	-0.116041	-0.113715	-0.0821495	-0.0974351	-0.0974632	-0.159491	-0.177755	-0.175554
Mtr.12392.1.S1_at	-0.101779	-0.135296	-0.0255804	-0.0425336	-0.0343954	-0.0352784	-0.0743455	-0.081739	-0.171421	-0.0698323	-0.128965	-0.166124	-0.147873	-0.13533	-0.13486	-0.067924	-0.121313	-0.112648	-0.0822773	-0.0604483	-0.107861	-0.117013	-0.127234	-0.136339	-0.057279	-0.0797587	-0.0857321	-0.0824631	-0.0936126	-0.0911629	-0.0733418	-0.102706	-0.0781664	-0.100973	-0.0953559	-0.113921	-0.093558	-0.103933	-0.127222	-0.143704	-0.0842441	-0.0874669	-0.0864515	-0.119863	-0.145612	-0.0852061	-0.12493	-0.075966	-0.0928979
Mtr.38588.1.S1_at	-0.124883	-0.127275	-0.0832751	-0.0846562	-0.096447	-0.166655	-0.00609661	-0.130292	-0.157887	-0.062297	-0.169337	-0.0888364	-0.225576	-0.159952	-0.140935	-0.0715442	-0.0993563	-0.118928	-0.0762971	-0.028689	-0.204765	-0.221954	-0.243435	-0.172017	-0.108126	-0.0691658	-0.078771	-0.0593025	-0.0513127	-0.00149812	0.00636953	-0.0470101	-0.0802489	-0.0548526	-0.0533599	-0.134832	-0.127588	-0.0414846	-0.028303	-0.124801	-0.101359	-0.0380251	-0.0433392	-0.185162	-0.0826015	-0.105558	-0.13168	-0.049256	-0.112193
	-18.2463	-19.8987	-15.7336	-16.7165	-18.7252	-18.3323	-19.9067	-18.282	-23.2137	-15.8883	-22.7938	-22.4747	-24.1122	-17.633	-19.3887	-15.9255	-17.2343	-18.355	-16.021	-16.2754	-21.3773	-22.1864	-21.8301	-20.321	-16.9584	-16.4754	-16.1815	-20.8957	-20.1795	-17.8939	-16.9932	-20.4109	-19.3791	-21.1549	-20.6826	-17.6137	-19.5331	-17.9356	-17.7707	-19.4259	-20.8518	-15.7661	-16.0007	-20.3387	-17.8452	-15.8756	-21.8123	-18.9738	-20.3667
	-0.109259	-0.119154	-0.094213	-0.100099	-0.112127	-0.109775	-0.119202	-0.109473	-0.139004	-0.0951392	-0.13649	-0.134579	-0.144384	-0.105587	-0.1161	-0.0953621	-0.103199	-0.10991	-0.0959341	-0.0974576	-0.128008	-0.132852	-0.130719	-0.121683	-0.101547	-0.0986553	-0.0968952	-0.125124	-0.120835	-0.107149	-0.101756	-0.122221	-0.116042	-0.126676	-0.123848	-0.105471	-0.116965	-0.107399	-0.106412	-0.116322	-0.124861	-0.094408	-0.0958128	-0.121789	-0.106857	-0.0950637	-0.130612	-0.113616	-0.121957
[truncated: 120 more columns]

## Sheet: D) bHLH Pearson Linear
Same as Table S16 B: Linear Pearson correlation coefficient for bHLH genes using the cleaned dataset
	Mtr.45454.1.S1_at	Mtr.33494.1.S1_at	Mtr.1566.1.S1_at	Mtr.1885.1.S1_at	Mtr.11703.1.S1_at	Mtr.38780.1.S1_at	Mtr.50163.1.S1_at	Mtr.23988.1.S1_at	Mtr.39288.1.S1_at	Mtr.45444.1.S1_at	Mtr.19560.1.S1_at	Mtr.42299.1.S1_at	Mtr.43328.1.S1_at	Mtr.9143.1.S1_at	Mtr.22479.1.S1_at	Mtr.21313.1.S1_at	Mtr.38605.1.S1_at	Mtr.5576.1.S1_s_at	Mtr.9848.1.S1_at	Mtr.24842.1.S1_at	Mtr.27377.1.S1_at	Mtr.27377.1.S1_s_at	Mtr.41865.1.S1_at	Mtr.41928.1.S1_at	Mtr.49670.1.S1_at	Mtr.27247.1.S1_at	Mtr.43615.1.S1_at	Mtr.25887.1.S1_at	Mtr.7448.1.S1_s_at	Mtr.25885.1.S1_s_at	Mtr.35725.1.S1_at	Mtr.12342.1.S1_at	Mtr.32218.1.S1_s_at	Mtr.16587.1.S1_at	Mtr.4545.1.S1_s_at	Mtr.28002.1.S1_at	Mtr.48694.1.S1_at	Mtr.37926.1.S1_at	Mtr.8894.1.S1_at	Mtr.44201.1.S1_at	Mtr.51379.1.S1_at	Mtr.22854.1.S1_at	Mtr.33275.1.S1_s_at	Mtr.15712.1.S1_at	Mtr.15713.1.S1_at	Mtr.9990.1.S1_at	Mtr.12429.1.S1_at	Mtr.5024.1.S1_at	Mtr.43459.1.S1_at
Mtr.45454.1.S1_at	1	0.481025	0.0334833	0.0367425	-0.168913	-0.0476042	-0.0986556	-0.0129909	0.0926484	-0.0796979	0.115397	-0.131683	0.329225	-0.0775446	0.0658072	0.141715	-0.193891	-0.24942	-0.305902	-0.174543	0.252178	0.241651	0.17954	0.285024	0.185552	-0.123259	-0.234565	-0.244947	-0.253369	-0.132683	-0.135646	-0.267464	-0.22289	-0.231785	-0.217812	0.0861716	0.203394	-0.163485	-0.180226	0.230464	-0.202496	-0.133261	-0.116246	-0.0043201	-0.0361682	-0.0940677	0.0150115	-0.0963164	-0.26256
Mtr.33494.1.S1_at	0.481025	1	-0.124519	-0.118291	-0.321123	-0.168325	-0.0773106	-0.0165404	0.145741	-0.0754228	0.282389	-0.0220488	0.26627	-0.0246571	0.037071	0.0335724	-0.235291	-0.285398	-0.374857	-0.230731	0.657555	0.480721	0.295254	0.638194	0.174345	-0.156314	-0.285013	-0.249877	-0.24046	-0.153227	-0.158779	-0.262139	-0.200638	-0.219371	-0.202262	0.205952	0.0792684	-0.190552	-0.200513	0.202249	-0.240246	-0.128587	-0.111703	0.00686303	0.043381	-0.0909508	0.270388	-0.14042	-0.328659
Mtr.1566.1.S1_at	0.0334833	-0.124519	1	0.94071	0.525036	0.273139	-0.158461	0.0128134	0.0592683	0.170249	-0.0136558	-0.336833	-0.0578483	0.0482649	-0.124164	0.149517	0.116877	0.143492	0.213902	-0.0834333	-0.134734	-0.107624	-0.0810185	-0.103023	0.328272	0.120396	0.153879	-0.0806561	-0.101609	-0.101064	-0.0903323	-0.135739	-0.17884	0.196595	0.158667	0.0980227	0.233706	0.265656	0.24047	-0.115534	0.0860728	0.0809064	0.0354977	-0.148425	-0.140569	0.196785	0.0986172	0.0417268	0.192106
Mtr.1885.1.S1_at	0.0367425	-0.118291	0.94071	1	0.57399	0.183392	-0.165186	0.0363601	0.110392	0.160805	-0.0222501	-0.359103	-0.0227373	-0.029004	-0.147261	0.139233	0.0341922	0.0842334	0.202378	-0.0469817	-0.177281	-0.16892	-0.132953	-0.110444	0.348227	0.123881	0.181425	-0.0563036	-0.0924758	-0.0587672	-0.0290958	-0.108535	-0.239337	0.222567	0.163009	0.0285562	0.148649	0.307999	0.316979	-0.13235	0.108518	0.0997051	0.0129999	-0.127629	-0.127743	0.118303	0.116589	0.0335505	0.223619
Mtr.11703.1.S1_at	-0.168913	-0.321123	0.525036	0.57399	1	0.253514	-0.0799768	0.121987	-0.00498537	0.190899	-0.0498343	-0.245289	-0.189913	-0.0393348	-0.258458	0.245398	-0.0560655	0.060628	0.276411	0.130961	-0.316876	-0.304898	-0.273017	-0.195553	0.438883	0.256895	0.313142	0.206875	0.11332	0.105714	0.164265	0.228007	-0.0754403	0.381417	0.314827	-0.0935554	0.0575337	0.222699	0.26484	-0.160052	0.249363	0.197554	0.094683	-0.245251	-0.0955602	0.228719	0.0354141	0.161285	0.28776
Mtr.38780.1.S1_at	-0.0476042	-0.168325	0.273139	0.183392	0.253514	1	-0.146367	-0.0239776	-0.178044	-0.077311	0.0282105	-0.213725	-0.226063	0.173296	-0.14378	-0.0972907	0.10397	0.0757951	0.0816405	-0.178625	0.0637264	0.2081	0.259049	-0.0260054	0.124441	-0.192241	-0.0665698	-0.139051	-0.325809	0.00640735	-0.022103	-0.331547	-0.128551	-0.179832	-0.145619	0.142412	0.188257	0.0451166	-0.0233313	-0.0729393	-0.0772257	-0.0663696	-0.0481437	-0.00301	-0.0494425	0.0945108	-0.288364	0.064517	0.00311547
Mtr.50163.1.S1_at	-0.0986556	-0.0773106	-0.158461	-0.165186	-0.0799768	-0.146367	1	-0.0751934	-0.0569872	-0.0576885	0.0209432	0.148157	-0.0513493	-0.242391	-0.0639773	-0.203691	-0.134316	-0.153408	-0.142301	-0.103743	-0.137048	-0.140358	-0.118303	-0.14315	-0.274738	-0.0939896	-0.15354	0.613696	0.455489	0.353208	0.252006	0.276179	0.0219737	0.332753	0.316342	-0.132598	-0.0807104	0.113874	0.135886	-0.0701908	0.39284	-0.082559	-0.0760079	-0.163499	-0.139156	-0.182647	0.133622	0.0894894	-0.0372909
Mtr.23988.1.S1_at	-0.0129909	-0.0165404	0.0128134	0.0363601	0.121987	-0.0239776	-0.0751934	1	0.148474	0.14649	0.0166093	-0.165213	0.0104473	-0.103328	-0.0461798	-0.00243572	0.0560339	0.0656372	0.0356835	-0.0901172	-0.0976991	-0.107857	-0.101267	-0.0925181	-0.202194	-0.0720543	-0.0998196	-0.13241	-0.111122	-0.0928335	-0.0853546	-0.0750231	0.0412514	0.0103234	0.0136486	-0.087195	0.00459511	-0.0998769	-0.104056	0.00610233	-0.0874192	0.0444844	0.0708986	0.0207205	-0.0103334	-0.138299	-0.042183	-0.105724	0.0290816
Mtr.39288.1.S1_at	0.0926484	0.145741	0.0592683	0.110392	-0.00498537	-0.178044	-0.0569872	0.148474	1	0.215549	0.163966	-0.0956237	0.216752	-0.105759	0.209546	-0.152011	-0.0839471	-0.0859138	-0.0234173	-0.156442	0.222282	0.167831	0.172963	0.256473	-0.131631	-0.0442449	-0.103627	-0.0881462	-0.107701	0.000538539	0.0266732	-0.211507	-0.350253	-0.105917	-0.126823	0.110521	-0.0646493	-0.010738	0.00799623	0.240128	0.00294328	0.144855	0.106335	0.148723	0.0484253	-0.186576	0.045204	-0.0257064	-0.177802
Mtr.45444.1.S1_at	-0.0796979	-0.0754228	0.170249	0.160805	0.190899	-0.077311	-0.0576885	0.14649	0.215549	1	-0.0217359	-0.0284715	-0.0457578	-0.125092	-0.07628	0.00171984	0.0603655	0.120203	0.146434	-0.0526371	-0.124454	-0.148971	-0.133173	-0.145995	-0.0634378	-0.0206987	0.0136468	-0.000592517	0.0187476	-0.0183733	0.00196223	0.0818126	0.093465	0.0310926	0.0310095	0.0016996	0.185766	-0.0298934	-0.0312424	-0.0762826	0.263647	0.627006	0.660552	-0.085391	-0.0456741	-0.0506673	-0.0534478	0.0212362	-0.00163297
Mtr.19560.1.S1_at	0.115397	0.282389	-0.0136558	-0.0222501	-0.0498343	0.0282105	0.0209432	0.0166093	0.163966	-0.0217359	1	-0.096992	0.332068	0.304775	0.341979	0.202471	-0.424394	-0.445629	-0.343414	-0.149803	0.421343	0.372238	0.320526	0.381515	0.254934	-0.117833	-0.183504	-0.142557	-0.172682	-0.0287155	-0.0433291	-0.198735	-0.433585	-0.15796	-0.151134	0.229269	0.301188	-0.142383	-0.156757	0.0693705	-0.214726	-0.0789897	-0.111682	0.20264	0.197879	0.101545	0.306765	-0.0560778	-0.245779
Mtr.42299.1.S1_at	-0.131683	-0.0220488	-0.336833	-0.359103	-0.245289	-0.213725	0.148157	-0.165213	-0.0956237	-0.0284715	-0.096992	1	-0.197092	0.0510137	-0.197736	-0.029187	0.0786724	0.0509863	0.150935	0.314751	0.00650083	-0.0429943	-0.0531593	-0.0814735	-0.210785	0.224137	0.219963	0.326999	0.489988	0.175353	0.146406	0.497527	0.347847	0.157248	0.187637	-0.0169446	-0.121623	0.000835808	0.0188268	-0.165232	0.176297	0.0125525	0.0389768	-0.220715	-0.141281	0.233974	0.170928	0.0600381	0.233833
Mtr.43328.1.S1_at	0.329225	0.26627	-0.0578483	-0.0227373	-0.189913	-0.226063	-0.0513493	0.0104473	0.216752	-0.0457578	0.332068	-0.197092	1	-0.111925	0.384632	0.192338	-0.331202	-0.364089	-0.36271	-0.181752	0.229828	0.177911	0.121945	0.296112	0.0479691	-0.140799	-0.255248	-0.198346	-0.156988	-0.154368	-0.162093	-0.235165	-0.304108	-0.103585	-0.105571	-0.057569	0.062601	-0.16228	-0.161203	0.22709	-0.191423	-0.143545	-0.144525	0.155535	0.118575	-0.124715	0.115016	-0.168251	-0.267187
Mtr.9143.1.S1_at	-0.0775446	-0.0246571	0.0482649	-0.029004	-0.0393348	0.173296	-0.242391	-0.103328	-0.105759	-0.125092	0.304775	0.0510137	-0.111925	1	-0.0450706	0.32742	0.162721	0.16472	0.133128	0.148886	0.1966	0.243461	0.257699	0.143055	0.341692	0.145885	0.181407	-0.322324	-0.142514	-0.238128	-0.232766	-0.0265382	0.0414071	-0.231159	-0.21878	0.363292	0.369951	-0.0688196	-0.111522	-0.0160248	-0.299107	-0.12479	-0.110489	-0.0232166	-0.0379784	0.519878	0.0862481	-0.0826937	0.0882534
Mtr.22479.1.S1_at	0.0658072	0.037071	-0.124164	-0.147261	-0.258458	-0.14378	-0.0639773	-0.0461798	0.209546	-0.07628	0.341979	-0.197736	0.384632	-0.0450706	1	-0.0139274	-0.111111	-0.150374	-0.164701	-0.116456	0.140898	0.127766	0.178552	0.100873	-0.144107	-0.139955	-0.241566	-0.216293	-0.203142	-0.130796	-0.134305	-0.286871	-0.245095	-0.158817	-0.15159	0.00154657	-0.0482942	-0.145295	-0.158445	0.147771	-0.202642	-0.126736	-0.107173	0.590143	0.481323	-0.1566	-0.046753	-0.115858	-0.274801
Mtr.21313.1.S1_at	0.141715	0.0335724	0.149517	0.139233	0.245398	-0.0972907	-0.203691	-0.00243572	-0.152011	0.00171984	0.202471	-0.029187	0.192338	0.32742	-0.0139274	1	-0.057113	-0.000866208	0.141421	0.448339	0.000530817	-0.0259686	-0.0654088	0.123073	0.456481	0.423909	0.362462	-0.166245	-0.0310678	-0.116333	-0.0605733	0.296602	0.0872333	-0.0828973	-0.121502	0.106749	0.242095	-0.0956935	-0.0885654	-0.0309457	-0.199909	-0.060816	-0.100721	-0.121615	0.0134863	0.550991	0.22547	-0.0392796	0.171905
Mtr.38605.1.S1_at	-0.193891	-0.235291	0.116877	0.0341922	-0.0560655	0.10397	-0.134316	0.0560339	-0.0839471	0.0603655	-0.424394	0.0786724	-0.331202	0.162721	-0.111111	-0.057113	1	0.93287	0.685984	0.0909754	-0.238992	-0.173414	-0.140307	-0.297845	-0.139437	0.255603	0.143748	-0.149171	-0.0493052	-0.085736	-0.0713104	0.0025073	0.529092	-0.163696	-0.14169	0.0904316	-0.023803	0.106319	0.0664081	-0.211714	-0.111847	0.0525222	0.181308	-0.0955065	-0.127895	0.255312	-0.305661	0.0439234	0.125605
Mtr.5576.1.S1_s_at	-0.24942	-0.285398	0.143492	0.0842334	0.060628	0.0757951	-0.153408	0.0656372	-0.0859138	0.120203	-0.445629	0.0509863	-0.364089	0.16472	-0.150374	-0.000866208	0.93287	1	0.740999	0.211538	-0.318616	-0.273306	-0.243844	-0.333657	-0.090956	0.274986	0.256733	-0.113111	-0.00767267	-0.0380541	-0.0166977	0.11084	0.569435	-0.120596	-0.110021	0.0593858	-0.0370696	0.121968	0.0819706	-0.264784	-0.0923999	0.137798	0.233924	-0.153611	-0.126849	0.261852	-0.252273	0.0480913	0.213484
Mtr.9848.1.S1_at	-0.305902	-0.374857	0.213902	0.202378	0.276411	0.0816405	-0.142301	0.0356835	-0.0234173	0.146434	-0.343414	0.150935	-0.36271	0.133128	-0.164701	0.141421	0.685984	0.740999	1	0.421992	-0.426493	-0.413269	-0.356753	-0.407559	0.023117	0.478781	0.451493	0.00220286	0.125471	0.0485703	0.0903346	0.348689	0.350339	-0.0102344	-0.0279872	-0.00798893	-0.0590803	0.234227	0.226131	-0.298032	-0.0116733	0.17152	0.187281	-0.153159	-0.0443215	0.358993	-0.117652	0.111462	0.384952
Mtr.24842.1.S1_at	-0.174543	-0.230731	-0.0834333	-0.0469817	0.130961	-0.178625	-0.103743	-0.0901172	-0.156442	-0.0526371	-0.149803	0.314751	-0.181752	0.148886	-0.116456	0.448339	0.0909754	0.211538	0.421992	1	-0.311237	-0.339995	-0.313585	-0.219977	0.114632	0.624568	0.653251	0.175669	0.302612	0.283928	0.317634	0.685634	0.422316	0.0605561	0.034375	-0.142474	-0.208622	0.0843304	0.0640125	-0.156359	-0.0738601	-0.0118668	-0.044165	-0.14991	0.0231227	0.380895	0.127091	0.0470039	0.477465
Mtr.27377.1.S1_at	0.252178	0.657555	-0.134734	-0.177281	-0.316876	0.0637264	-0.137048	-0.0976991	0.222282	-0.124454	0.421343	0.00650083	0.229828	0.1966	0.140898	0.000530817	-0.238992	-0.318616	-0.426493	-0.311237	1	0.922127	0.780091	0.841699	0.218349	-0.210156	-0.319094	-0.340353	-0.363355	-0.201621	-0.204442	-0.402666	-0.274362	-0.349864	-0.326985	0.349578	0.177585	-0.271519	-0.292785	0.270003	-0.335309	-0.179869	-0.147487	0.058004	0.0244225	0.0516919	0.132459	-0.158188	-0.398302
Mtr.27377.1.S1_s_at	0.241651	0.480721	-0.107624	-0.16892	-0.304898	0.2081	-0.140358	-0.107857	0.167831	-0.148971	0.372238	-0.0429943	0.177911	0.243461	0.127766	-0.0259686	-0.173414	-0.273306	-0.413269	-0.339995	0.922127	1	0.893051	0.763282	0.222311	-0.251443	-0.344241	-0.369976	-0.412493	-0.20663	-0.215994	-0.478756	-0.287245	-0.404645	-0.375298	0.351812	0.250957	-0.291321	-0.323135	0.273146	-0.35942	-0.207527	-0.153298	0.0822358	0.00863362	0.0736298	-0.0681478	-0.176252	-0.416967
Mtr.41865.1.S1_at	0.17954	0.295254	-0.0810185	-0.132953	-0.273017	0.259049	-0.118303	-0.101267	0.172963	-0.133173	0.320526	-0.0531593	0.121945	0.257699	0.178552	-0.0654088	-0.140307	-0.243844	-0.356753	-0.313585	0.780091	0.893051	1	0.532977	0.185846	-0.246631	-0.304818	-0.316298	-0.35536	-0.178814	-0.194753	-0.462271	-0.297929	-0.347951	-0.317408	0.377513	0.222384	-0.237979	-0.269744	0.194399	-0.301354	-0.180207	-0.129712	0.11992	-0.00240258	0.0719335	-0.178372	-0.155565	-0.357595
Mtr.41928.1.S1_at	0.285024	0.638194	-0.103023	-0.110444	-0.195553	-0.0260054	-0.14315	-0.0925181	0.256473	-0.145995	0.381515	-0.0814735	0.296112	0.143055	0.100873	0.123073	-0.297845	-0.333657	-0.407559	-0.219977	0.841699	0.763282	0.532977	1	0.309806	-0.124306	-0.242213	-0.315252	-0.327232	-0.163807	-0.13775	-0.323285	-0.305894	-0.323497	-0.316402	0.219358	0.178455	-0.211256	-0.206916	0.402886	-0.348355	-0.18538	-0.193619	0.0542082	0.046588	0.0184037	0.160609	-0.126555	-0.32898
Mtr.49670.1.S1_at	0.185552	0.174345	0.328272	0.348227	0.438883	0.124441	-0.274738	-0.202194	-0.131631	-0.0634378	0.254934	-0.210785	0.0479691	0.341692	-0.144107	0.456481	-0.139437	-0.090956	0.023117	0.114632	0.218349	0.222311	0.185846	0.309806	1	0.307054	0.251244	-0.177062	-0.156868	-0.0618682	-0.00414547	0.0115282	-0.150587	-0.0774625	-0.108088	0.145706	0.218084	0.0524353	0.0652998	0.0613981	-0.189588	-0.00520699	-0.0768598	-0.193652	-0.0447259	0.437661	0.0995071	0.100232	0.0649328
Mtr.27247.1.S1_at	-0.123259	-0.156314	0.120396	0.123881	0.256895	-0.192241	-0.0939896	-0.0720543	-0.0442449	-0.0206987	-0.117833	0.224137	-0.140799	0.145885	-0.139955	0.423909	0.255603	0.274986	0.478781	0.624568	-0.210156	-0.251443	-0.246631	-0.124306	0.307054	1	0.73019	0.133544	0.296393	0.111335	0.162987	0.533895	0.314071	0.137218	0.0911434	-0.00846906	-0.11911	0.137309	0.153231	-0.137526	0.0519201	0.0265178	-0.0147021	-0.214443	-0.0476017	0.56321	0.204852	0.271279	0.491678
Mtr.43615.1.S1_at	-0.234565	-0.285013	0.153879	0.181425	0.313142	-0.0665698	-0.15354	-0.0998196	-0.103627	0.0136468	-0.183504	0.219963	-0.255248	0.181407	-0.241566	0.362462	0.143748	0.256733	0.451493	0.653251	-0.319094	-0.344241	-0.304818	-0.242213	0.251244	0.73019	1	0.137404	0.269531	0.106383	0.165983	0.582312	0.354447	0.13696	0.0963591	-0.028569	-0.151457	0.234825	0.247644	-0.252247	0.143681	0.194311	0.0931438	-0.235101	-0.0586221	0.513275	0.287364	0.305708	0.740176
Mtr.25887.1.S1_at	-0.244947	-0.249877	-0.0806561	-0.0563036	0.206875	-0.139051	0.613696	-0.13241	-0.0881462	-0.000592517	-0.142557	0.326999	-0.198346	-0.322324	-0.216293	-0.166245	-0.149171	-0.113111	0.00220286	0.175669	-0.340353	-0.369976	-0.316298	-0.315252	-0.177062	0.133544	0.137404	1	0.74607	0.686875	0.649174	0.535454	0.130992	0.645719	0.603497	-0.24133	-0.190952	0.314946	0.368249	-0.226855	0.622979	0.127165	0.0837506	-0.312453	-0.179138	-0.0732346	0.15074	0.310931	0.226104
Mtr.7448.1.S1_s_at	-0.253369	-0.24046	-0.101609	-0.0924758	0.11332	-0.325809	0.455489	-0.111122	-0.107701	0.0187476	-0.172682	0.489988	-0.156988	-0.142514	-0.203142	-0.0310678	-0.0493052	-0.00767267	0.125471	0.302612	-0.363355	-0.412493	-0.35536	-0.327232	-0.156868	0.296393	0.269531	0.74607	1	0.294866	0.260292	0.723487	0.288249	0.725784	0.702626	-0.199623	-0.175702	0.381345	0.44005	-0.219833	0.591044	0.0772536	0.0568878	-0.38585	-0.253941	0.0818642	0.310827	0.15812	0.376259
Mtr.25885.1.S1_s_at	-0.132683	-0.153227	-0.101064	-0.0587672	0.105714	0.00640735	0.353208	-0.0928335	0.000538539	-0.0183733	-0.0287155	0.175353	-0.154368	-0.238128	-0.130796	-0.116333	-0.085736	-0.0380541	0.0485703	0.283928	-0.201621	-0.20663	-0.178814	-0.163807	-0.0618682	0.111335	0.106383	0.686875	0.294866	1	0.966852	0.248879	0.0608277	0.158237	0.134422	-0.184178	-0.145708	0.168319	0.187473	-0.131914	0.205398	0.119872	0.0771242	-0.116199	-0.0113658	-0.087988	-0.0708299	0.318561	0.0655629
Mtr.35725.1.S1_at	-0.135646	-0.158779	-0.0903323	-0.0290958	0.164265	-0.022103	0.252006	-0.0853546	0.0266732	0.00196223	-0.0433291	0.146406	-0.162093	-0.232766	-0.134305	-0.0605733	-0.0713104	-0.0166977	0.0903346	0.317634	-0.204442	-0.215994	-0.194753	-0.13775	-0.00414547	0.162987	0.165983	0.649174	0.260292	0.966852	1	0.26946	0.0647154	0.118559	0.0814354	-0.185788	-0.149282	0.18914	0.226935	-0.134853	0.185469	0.149635	0.0872074	-0.109094	0.0124549	-0.0708477	-0.0679625	0.340306	0.0986634
Mtr.12342.1.S1_at	-0.267464	-0.262139	-0.135739	-0.108535	0.228007	-0.331547	0.276179	-0.0750231	-0.211507	0.0818126	-0.198735	0.497527	-0.235165	-0.0265382	-0.286871	0.296602	0.0025073	0.11084	0.348689	0.685634	-0.402666	-0.478756	-0.462271	-0.323285	0.0115282	0.533895	0.582312	0.535454	0.723487	0.248879	0.26946	1	0.543819	0.464551	0.433127	-0.218607	-0.172498	0.257517	0.301214	-0.292359	0.35257	0.137642	0.0986477	-0.388791	-0.16998	0.281046	0.39835	0.150906	0.572862
Mtr.32218.1.S1_s_at	-0.22289	-0.200638	-0.17884	-0.239337	-0.0754403	-0.128551	0.0219737	0.0412514	-0.350253	0.093465	-0.433585	0.347847	-0.304108	0.0414071	-0.245095	0.0872333	0.529092	0.569435	0.350339	0.422316	-0.274362	-0.287245	-0.297929	-0.305894	-0.150587	0.314071	0.354447	0.130992	0.288249	0.0608277	0.0647154	0.543819	1	0.0857941	0.113993	-0.126734	-0.133092	0.0762019	0.0440144	-0.249521	0.0372479	0.137732	0.249487	-0.252973	-0.148562	0.24417	0.0229087	0.10755	0.363336
Mtr.16587.1.S1_at	-0.231785	-0.219371	0.196595	0.222567	0.381417	-0.179832	0.332753	0.0103234	-0.105917	0.0310926	-0.15796	0.157248	-0.103585	-0.231159	-0.158817	-0.0828973	-0.163696	-0.120596	-0.0102344	0.0605561	-0.349864	-0.404645	-0.347951	-0.323497	-0.0774625	0.137218	0.13696	0.645719	0.725784	0.158237	0.118559	0.464551	0.0857941	1	0.969252	-0.194723	-0.130784	0.297341	0.353149	-0.197228	0.588785	0.0789507	0.0400747	-0.270199	-0.226149	-0.0127618	0.311638	0.0416678	0.288314
Mtr.4545.1.S1_s_at	-0.217812	-0.202262	0.158667	0.163009	0.314827	-0.145619	0.316342	0.0136486	-0.126823	0.0310095	-0.151134	0.187637	-0.105571	-0.21878	-0.15159	-0.121502	-0.14169	-0.110021	-0.0279872	0.034375	-0.326985	-0.375298	-0.317408	-0.316402	-0.108088	0.0911434	0.0963591	0.603497	0.702626	0.134422	0.0814354	0.433127	0.113993	0.969252	1	-0.177789	-0.111509	0.282689	0.321562	-0.184927	0.561488	0.064098	0.0455831	-0.267103	-0.232546	-0.0287106	0.291156	0.0339923	0.263563
Mtr.28002.1.S1_at	0.0861716	0.205952	0.0980227	0.0285562	-0.0935554	0.142412	-0.132598	-0.087195	0.110521	0.0016996	0.229269	-0.0169446	-0.057569	0.363292	0.00154657	0.106749	0.0904316	0.0593858	-0.00798893	-0.142474	0.349578	0.351812	0.377513	0.219358	0.145706	-0.00846906	-0.028569	-0.24133	-0.199623	-0.184178	-0.185788	-0.218607	-0.126734	-0.194723	-0.177789	1	0.249679	-0.15331	-0.173029	-0.0634212	-0.163725	0.123267	0.162504	0.0105799	-0.0330011	0.33271	0.00269632	-0.0983169	-0.165782
Mtr.48694.1.S1_at	0.203394	0.0792684	0.233706	0.148649	0.0575337	0.188257	-0.0807104	0.00459511	-0.0646493	0.185766	0.301188	-0.121623	0.062601	0.369951	-0.0482942	0.242095	-0.023803	-0.0370696	-0.0590803	-0.208622	0.177585	0.250957	0.222384	0.178455	0.218084	-0.11911	-0.151457	-0.190952	-0.175702	-0.145708	-0.149282	-0.172498	-0.133092	-0.130784	-0.111509	0.249679	1	-0.16219	-0.171595	0.0044245	-0.124016	-0.059142	-0.0491926	-0.027593	-0.0920012	0.247175	0.087575	-0.144793	-0.162842
Mtr.37926.1.S1_at	-0.163485	-0.190552	0.265656	0.307999	0.222699	0.0451166	0.113874	-0.0998769	-0.010738	-0.0298934	-0.142383	0.000835808	-0.16228	-0.0688196	-0.145295	-0.0956935	0.106319	0.121968	0.234227	0.0843304	-0.271519	-0.291321	-0.237979	-0.211256	0.0524353	0.137309	0.234825	0.314946	0.381345	0.168319	0.18914	0.257517	0.0762019	0.297341	0.282689	-0.15331	-0.16219	1	0.964893	-0.156162	0.274769	0.0574339	0.0181558	-0.177257	-0.129474	-0.0213224	0.127487	0.38265	0.463305
Mtr.8894.1.S1_at	-0.180226	-0.200513	0.24047	0.316979	0.26484	-0.0233313	0.135886	-0.104056	0.00799623	-0.0312424	-0.156757	0.0188268	-0.161203	-0.111522	-0.158445	-0.0885654	0.0664081	0.0819706	0.226131	0.0640125	-0.292785	-0.323135	-0.269744	-0.206916	0.0652998	0.153231	0.247644	0.368249	0.44005	0.187473	0.226935	0.301214	0.0440144	0.353149	0.321562	-0.173029	-0.171595	0.964893	1	-0.165766	0.323886	0.0659337	0.00291338	-0.186389	-0.130687	-0.0490277	0.155223	0.382246	0.465815
Mtr.44201.1.S1_at	0.230464	0.202249	-0.115534	-0.13235	-0.160052	-0.0729393	-0.0701908	0.00610233	0.240128	-0.0762826	0.0693705	-0.165232	0.22709	-0.0160248	0.147771	-0.0309457	-0.211714	-0.264784	-0.298032	-0.156359	0.270003	0.273146	0.194399	0.402886	0.0613981	-0.137526	-0.252247	-0.226855	-0.219833	-0.131914	-0.134853	-0.292359	-0.249521	-0.197228	-0.184927	-0.0634212	0.0044245	-0.156162	-0.165766	1	-0.216919	-0.131819	-0.113091	0.158535	0.0780589	-0.169845	-0.0803598	-0.118793	-0.270184
Mtr.51379.1.S1_at	-0.202496	-0.240246	0.0860728	0.108518	0.249363	-0.0772257	0.39284	-0.0874192	0.00294328	0.263647	-0.214726	0.176297	-0.191423	-0.299107	-0.202642	-0.199909	-0.111847	-0.0923999	-0.0116733	-0.0738601	-0.335309	-0.35942	-0.301354	-0.348355	-0.189588	0.0519201	0.143681	0.622979	0.591044	0.205398	0.185469	0.35257	0.0372479	0.588785	0.561488	-0.163725	-0.124016	0.274769	0.323886	-0.216919	1	0.245881	0.175169	-0.253706	-0.183514	-0.105364	0.183291	0.248182	0.265976
Mtr.22854.1.S1_at	-0.133261	-0.128587	0.0809064	0.0997051	0.197554	-0.0663696	-0.082559	0.0444844	0.144855	0.627006	-0.0789897	0.0125525	-0.143545	-0.12479	-0.126736	-0.060816	0.0525222	0.137798	0.17152	-0.0118668	-0.179869	-0.207527	-0.180207	-0.18538	-0.00520699	0.0265178	0.194311	0.127165	0.0772536	0.119872	0.149635	0.137642	0.137732	0.0789507	0.064098	0.123267	-0.059142	0.0574339	0.0659337	-0.131819	0.245881	1	0.920986	-0.0762039	0.0210303	-0.0100246	-0.0732049	0.203846	0.0874857
Mtr.33275.1.S1_s_at	-0.116246	-0.111703	0.0354977	0.0129999	0.094683	-0.0481437	-0.0760079	0.0708986	0.106335	0.660552	-0.111682	0.0389768	-0.144525	-0.110489	-0.107173	-0.100721	0.181308	0.233924	0.187281	-0.044165	-0.147487	-0.153298	-0.129712	-0.193619	-0.0768598	-0.0147021	0.0931438	0.0837506	0.0568878	0.0771242	0.0872074	0.0986477	0.249487	0.0400747	0.0455831	0.162504	-0.0491926	0.0181558	0.00291338	-0.113091	0.175169	0.920986	1	-0.0839397	-0.0107025	0.0153984	-0.153313	0.147295	0.0332515
Mtr.15712.1.S1_at	-0.0043201	0.00686303	-0.148425	-0.127629	-0.245251	-0.00301	-0.163499	0.0207205	0.148723	-0.085391	0.20264	-0.220715	0.155535	-0.0232166	0.590143	-0.121615	-0.0955065	-0.153611	-0.153159	-0.14991	0.058004	0.0822358	0.11992	0.0542082	-0.193652	-0.214443	-0.235101	-0.312453	-0.38585	-0.116199	-0.109094	-0.388791	-0.252973	-0.270199	-0.267103	0.0105799	-0.027593	-0.177257	-0.186389	0.158535	-0.253706	-0.0762039	-0.0839397	1	0.565554	-0.235377	-0.225595	-0.0930813	-0.270377
Mtr.15713.1.S1_at	-0.0361682	0.043381	-0.140569	-0.127743	-0.0955602	-0.0494425	-0.139156	-0.0103334	0.0484253	-0.0456741	0.197879	-0.141281	0.118575	-0.0379784	0.481323	0.0134863	-0.127895	-0.126849	-0.0443215	0.0231227	0.0244225	0.00863362	-0.00240258	0.046588	-0.0447259	-0.0476017	-0.0586221	-0.179138	-0.253941	-0.0113658	0.0124549	-0.16998	-0.148562	-0.226149	-0.232546	-0.0330011	-0.0920012	-0.129474	-0.130687	0.0780589	-0.183514	0.0210303	-0.0107025	0.565554	1	-0.118602	-0.132068	-0.0238371	-0.14677
Mtr.9990.1.S1_at	-0.0940677	-0.0909508	0.196785	0.118303	0.228719	0.0945108	-0.182647	-0.138299	-0.186576	-0.0506673	0.101545	0.233974	-0.124715	0.519878	-0.1566	0.550991	0.255312	0.261852	0.358993	0.380895	0.0516919	0.0736298	0.0719335	0.0184037	0.437661	0.56321	0.513275	-0.0732346	0.0818642	-0.087988	-0.0708477	0.281046	0.24417	-0.0127618	-0.0287106	0.33271	0.247175	-0.0213224	-0.0490277	-0.169845	-0.105364	-0.0100246	0.0153984	-0.235377	-0.118602	1	0.192034	0.0449057	0.254009
Mtr.12429.1.S1_at	0.0150115	0.270388	0.0986172	0.116589	0.0354141	-0.288364	0.133622	-0.042183	0.045204	-0.0534478	0.306765	0.170928	0.115016	0.0862481	-0.046753	0.22547	-0.305661	-0.252273	-0.117652	0.127091	0.132459	-0.0681478	-0.178372	0.160609	0.0995071	0.204852	0.287364	0.15074	0.310827	-0.0708299	-0.0679625	0.39835	0.0229087	0.311638	0.291156	0.00269632	0.087575	0.127487	0.155223	-0.0803598	0.183291	-0.0732049	-0.153313	-0.225595	-0.132068	0.192034	1	0.0337162	0.321628
Mtr.5024.1.S1_at	-0.0963164	-0.14042	0.0417268	0.0335505	0.161285	0.064517	0.0894894	-0.105724	-0.0257064	0.0212362	-0.0560778	0.0600381	-0.168251	-0.0826937	-0.115858	-0.0392796	0.0439234	0.0480913	0.111462	0.0470039	-0.158188	-0.176252	-0.155565	-0.126555	0.100232	0.271279	0.305708	0.310931	0.15812	0.318561	0.340306	0.150906	0.10755	0.0416678	0.0339923	-0.0983169	-0.144793	0.38265	0.382246	-0.118793	0.248182	0.203846	0.147295	-0.0930813	-0.0238371	0.0449057	0.0337162	1	0.367952
Mtr.43459.1.S1_at	-0.26256	-0.328659	0.192106	0.223619	0.28776	0.00311547	-0.0372909	0.0290816	-0.177802	-0.00163297	-0.245779	0.233833	-0.267187	0.0882534	-0.274801	0.171905	0.125605	0.213484	0.384952	0.477465	-0.398302	-0.416967	-0.357595	-0.32898	0.0649328	0.491678	0.740176	0.226104	0.376259	0.0655629	0.0986634	0.572862	0.363336	0.288314	0.263563	-0.165782	-0.162842	0.463305	0.465815	-0.270184	0.265976	0.0874857	0.0332515	-0.270377	-0.14677	0.254009	0.321628	0.367952	1
Mtr.13161.1.S1_at	-0.202295	-0.0772279	-0.296836	-0.334489	-0.197445	-0.278573	0.170851	0.0314169	-0.0336603	0.040387	-0.336061	0.543747	-0.221802	-0.017188	-0.139875	-0.197131	0.349823	0.36215	0.231666	0.0936457	-0.149263	-0.203588	-0.182553	-0.231309	-0.340299	0.125395	0.111983	0.262677	0.399106	0.0402143	0.00636411	0.310596	0.427934	0.148061	0.167767	-0.0229511	-0.19926	0.0132018	0.0185824	-0.207763	0.281926	0.0652307	0.118723	-0.197796	-0.134253	0.0949896	-0.00954592	0.0464254	0.0757956
Mtr.41038.1.S1_at	0.102084	0.313489	0.173336	0.11732	-0.0878021	0.22847	0.111528	-0.0234099	0.11738	-0.0563304	0.293471	-0.00846142	-0.00490009	0.167504	-0.02166	-0.183149	-0.144805	-0.18401	-0.33939	-0.388144	0.461992	0.458945	0.527389	0.257686	0.0670308	-0.234374	-0.108691	0.0462891	0.0228964	-0.0434321	-0.0939332	-0.300977	-0.232762	0.107887	0.150074	0.3617	0.231544	0.0481621	0.0247758	-0.0819806	0.089736	-0.0531702	-0.0399596	-0.164106	-0.190073	0.0542587	0.170067	-0.0121975	-0.0978569
Mtr.38819.1.S1_s_at	-0.137071	-0.169011	0.363566	0.285449	0.205783	0.236411	-0.381077	-0.0953165	0.100013	0.00559242	0.0842523	-0.129565	-0.0649755	0.529869	0.0845564	0.19736	0.331097	0.35943	0.442004	0.16674	-0.0409283	-0.0219049	0.0177291	-0.0730117	0.282196	0.263899	0.391511	-0.326102	-0.222074	-0.209463	-0.186434	-0.0485799	0.0054712	-0.139118	-0.127473	0.213605	0.0609173	0.10313	0.0359683	-0.00815177	-0.193606	0.111147	0.0875472	0.0226485	0.0573458	0.403873	0.0565638	0.0325602	0.236897
Mtr.3451.1.S1_s_at	-0.00185428	-0.0485143	-0.0942137	-0.0839032	-0.0120492	0.092297	-0.0513167	0.574689	-0.0079268	0.0410681	-0.140232	-0.106363	-0.0369849	-0.132379	-0.0666098	-0.0690493	0.0205248	0.0399627	0.19431	-0.00665142	-0.139565	-0.164287	-0.143288	-0.146812	-0.209583	-0.031086	-0.0254248	-0.0749485	-0.0372187	-0.0310337	-0.0263825	-0.00105553	0.107956	-0.0345365	-0.0368552	-0.102041	0.00691478	-0.0791538	-0.0713804	-0.0601312	-0.081053	-0.00395585	0.0110748	0.0239008	0.0734597	-0.132837	-0.113716	-0.0657398	0.0402195
Mtr.3879.1.S1_at	0.0143514	-0.0525993	-0.0791536	-0.0393036	0.0681795	-0.0858511	-0.0312856	0.826553	0.107403	0.125234	0.0282266	-0.0424317	-0.0129534	-0.0962934	-0.0838096	-0.0163135	-0.0314491	0.0131447	0.0955428	0.0706742	-0.163003	-0.195832	-0.171635	-0.164664	-0.217508	0.00239674	0.0310607	-0.0226931	0.0242896	-0.00601252	0.00875364	0.10008	0.0771179	0.0302839	0.0242488	-0.122434	-0.0074655	-0.0752739	-0.0726385	-0.0758449	-0.0296592	0.0511334	0.0474693	-0.0203122	-0.0272413	-0.146253	0.0311116	-0.0674067	0.150838
Mtr.35493.1.S1_at	-0.0191438	-0.030088	-0.0773228	-0.0988466	-0.0306474	-0.0388378	-0.0335449	-0.00732842	0.251414	-0.0183766	-0.0307289	-0.115188	0.135834	0.0217123	0.105646	-0.0645057	-0.0988419	-0.120429	-0.11488	-0.0728017	0.131183	0.134405	0.0707106	0.192173	-0.065942	-0.0609212	-0.117439	-0.0950338	-0.099571	-0.0426695	-0.0467377	-0.147101	-0.119923	-0.0865761	-0.0805527	-0.0652797	-0.0401369	-0.0692001	-0.0758214	0.67004	-0.101965	-0.0402125	-0.0258226	0.109503	0.00932075	-0.0982522	-0.0551145	-0.0454989	-0.113111
Mtr.12441.1.S1_at	-0.2246	-0.0213435	-0.274585	-0.260746	-0.0373822	-0.378104	0.248011	0.0503968	-0.0885699	0.100391	-0.113053	0.60199	-0.170428	-0.0308309	-0.270691	0.121203	-0.0187766	0.0563887	0.186737	0.396808	-0.150792	-0.291954	-0.334854	-0.146258	-0.158098	0.384692	0.44312	0.429171	0.627282	0.147862	0.151626	0.775768	0.471632	0.323981	0.316966	-0.0347423	-0.177396	0.142213	0.184482	-0.263224	0.336448	0.185431	0.166212	-0.34193	-0.178046	0.187426	0.511075	0.196613	0.49631
Mtr.43204.1.S1_at	-0.201567	0.0327571	-0.290448	-0.32539	-0.216788	-0.265037	0.0780572	0.0663482	-0.16895	0.0916822	-0.211612	0.627201	-0.207597	0.0565032	-0.235241	0.0437023	0.268238	0.293473	0.242799	0.314112	-0.0342586	-0.147081	-0.208681	-0.128646	-0.218058	0.300303	0.325436	0.169533	0.39041	0.0269802	0.01933	0.565471	0.680111	0.103163	0.133544	0.0979	-0.144894	0.0324217	0.0321832	-0.241964	0.124396	0.160088	0.237022	-0.27066	-0.156755	0.234335	0.323253	0.0911567	0.374648
Mtr.13973.1.S1_s_at	0.0474824	0.0596184	0.0827424	0.012706	-0.0033105	0.226574	-0.130777	-0.106126	-0.216301	-0.092491	0.417449	0.00591798	0.0108309	0.658183	-0.0839538	0.286951	-0.00560397	-0.0188941	-0.0522503	-0.107133	0.29273	0.36484	0.336251	0.254558	0.39592	0.00455307	-0.00312168	-0.232818	-0.154847	-0.162883	-0.160471	-0.12216	-0.0653189	-0.200143	-0.186859	0.343206	0.688353	-0.140205	-0.15613	-0.0705308	-0.229499	-0.110734	-0.0956468	-0.0733397	-0.0795405	0.476749	0.186175	-0.083286	-0.0421671
Mtr.17802.1.S1_at	0.0700201	0.0620062	0.0743553	0.0202069	-0.0122763	0.20939	-0.141923	-0.108628	-0.210492	-0.0985777	0.406513	0.0266412	0.0215308	0.62966	-0.0934031	0.291299	-0.00886925	-0.022932	-0.0413946	-0.0893303	0.283367	0.357528	0.327767	0.257808	0.392328	0.00241709	0.00118448	-0.24061	-0.163659	-0.154745	-0.148495	-0.113261	-0.0736931	-0.221344	-0.209988	0.317437	0.688778	-0.149847	-0.16123	-0.0690742	-0.237647	-0.121839	-0.11045	-0.0663487	-0.0775808	0.460267	0.192488	-0.0926812	-0.0315778
Mtr.10993.1.S1_at	-0.184441	-0.195773	0.374646	0.442236	0.535204	0.0111175	-0.127114	0.352232	0.102037	0.281462	-0.0752592	-0.234199	-0.131696	-0.0925941	-0.170063	0.0736915	-0.0126904	0.0968581	0.248842	0.135985	-0.294514	-0.329446	-0.290698	-0.226928	0.0637947	0.0867741	0.208418	0.023819	0.00147515	-0.0029045	0.022237	0.12928	-0.0229626	0.260327	0.234597	-0.141487	-0.00306689	0.134	0.166993	-0.163316	0.102052	0.182917	0.105549	-0.0622849	-0.00552531	-0.0651498	-0.0229956	0.00130545	0.16968
Mtr.44005.1.S1_at	-0.146596	-0.171497	-0.200379	-0.157013	0.0515425	-0.181332	-0.110931	-0.0550746	-0.0750228	-0.0576728	-0.16238	0.190053	-0.211031	0.223645	-0.104362	0.320733	0.158536	0.246496	0.43619	0.743698	-0.26461	-0.28246	-0.254091	-0.201195	0.0781715	0.3906	0.339221	0.023486	0.158327	0.17073	0.191047	0.479349	0.271141	-0.0303488	-0.0403382	-0.0983634	-0.150199	-0.0207805	-0.0313387	-0.141053	-0.217723	-0.0404517	-0.0514602	-0.0658975	0.0650174	0.237653	-0.0540193	-0.0890201	0.165625
Mtr.11882.1.S1_at	0.0879614	0.0348796	0.307526	0.274343	0.390465	0.250179	-0.163822	-0.0166679	-0.0872117	-0.00490165	0.399159	-0.250835	0.255346	0.429503	-0.022302	0.454163	-0.146945	-0.145671	-0.116835	-0.117373	0.203763	0.238687	0.204339	0.248439	0.550929	0.0417205	-0.0200441	-0.111461	-0.21572	-0.0545866	-0.0255827	-0.175232	-0.212122	-0.0369238	-0.0650749	0.240995	0.501378	-0.0883285	-0.0783218	0.0667121	-0.155845	-0.0456088	-0.0768298	-0.0714936	-0.00833426	0.416716	0.0160109	-0.0632428	-0.146018
Mtr.39090.1.S1_at	0.272725	0.620906	-0.20382	-0.235131	-0.382262	-0.00415899	-0.114411	-0.0662752	0.00111467	-0.100538	0.384799	0.0761932	0.301445	0.0859549	0.0765803	-0.0193508	-0.176014	-0.28086	-0.37878	-0.304218	0.732993	0.653798	0.512586	0.537314	0.165851	-0.217992	-0.363776	-0.313624	-0.311568	-0.202172	-0.215155	-0.318331	-0.172421	-0.324932	-0.298671	0.221083	0.102037	-0.260386	-0.285659	0.104953	-0.285249	-0.165211	-0.111128	0.0387234	0.0110744	-0.0028741	0.165627	-0.162164	-0.432223
Mtr.11697.1.S1_at	-0.115162	-0.169891	0.235482	0.249219	0.553856	0.262629	0.0072695	-0.109491	-0.0751548	-0.0141072	-0.104218	-0.133515	-0.175171	-0.195966	-0.112653	0.0221153	-0.0568965	-0.0334089	0.0605294	-0.035967	-0.14175	-0.143552	-0.139141	-0.0911394	0.331373	0.139475	0.119719	0.252502	-0.00250248	0.280232	0.315766	0.0526163	-0.0457441	0.146947	0.0946743	-0.116354	-0.166062	0.191225	0.211258	-0.0824988	0.21766	0.136084	0.0627706	-0.104518	0.00989032	0.0676006	-0.135297	0.340396	0.081843
Mtr.42097.1.S1_at	0.388525	0.804953	-0.15775	-0.166835	-0.405765	-0.110752	-0.104436	-0.0711977	0.133609	-0.113698	0.409786	0.00547432	0.279301	0.0835293	0.115048	-0.00573667	-0.275422	-0.353366	-0.474274	-0.303193	0.828534	0.692633	0.572397	0.695955	0.189274	-0.205672	-0.354149	-0.322357	-0.309553	-0.198164	-0.207956	-0.343637	-0.231441	-0.289139	-0.263917	0.302361	0.153797	-0.255626	-0.274022	0.167738	-0.322334	-0.189958	-0.158796	0.0207831	-0.00534369	-0.0442554	0.297626	-0.183497	-0.409409
Mtr.9503.1.S1_at	0.309457	0.697554	-0.121403	-0.145607	-0.396391	-0.0774979	-0.0990136	-0.0745086	0.125002	-0.100634	0.388561	0.0220182	0.211956	0.0732958	0.152467	-0.0334748	-0.245047	-0.324688	-0.444686	-0.293591	0.810834	0.701112	0.643351	0.585335	0.146435	-0.199095	-0.337121	-0.300116	-0.289943	-0.18728	-0.19734	-0.330702	-0.196064	-0.264341	-0.239488	0.325223	0.116824	-0.235192	-0.252779	0.113649	-0.301333	-0.173133	-0.142079	0.022974	-0.0160157	-0.0472691	0.257151	-0.168656	-0.386558
Mtr.41283.1.S1_at	0.429364	0.696685	-0.177188	-0.185979	-0.408009	-0.110849	-0.107212	-0.0478747	0.0335154	-0.104556	0.349502	-0.00863182	0.338203	-0.0429391	0.085095	-0.00402509	-0.275541	-0.362455	-0.477335	-0.304495	0.683024	0.584558	0.443413	0.571975	0.165504	-0.21941	-0.385371	-0.334285	-0.321164	-0.210772	-0.219857	-0.335334	-0.216551	-0.307679	-0.28245	0.148951	0.0930604	-0.267044	-0.287931	0.185653	-0.330132	-0.190423	-0.154311	0.0496734	0.00141121	-0.123416	0.215786	-0.186345	-0.440671
Mtr.47758.1.S1_at	0.719757	0.425385	0.147289	0.138026	-0.0642809	0.0329104	-0.140063	-0.0619062	0.0542233	0.00250604	0.325697	-0.201953	0.384914	0.140795	0.0497758	0.250889	-0.224707	-0.269871	-0.31042	-0.20792	0.351212	0.334034	0.267679	0.350928	0.34284	-0.0770282	-0.201836	-0.299286	-0.279038	-0.190852	-0.180692	-0.282462	-0.278778	-0.226283	-0.221772	0.205393	0.454518	-0.2007	-0.213355	0.156968	-0.171543	-0.141728	-0.139951	-0.0419848	-0.0727622	0.0932439	0.176131	-0.123963	-0.273742
Mtr.38381.1.S1_at	0.0446911	0.0420531	-0.287387	-0.303282	-0.303487	-0.137729	-0.123305	-0.108095	0.189867	-0.0354851	-0.170839	0.445419	-0.102583	0.148671	-0.13263	-0.103859	0.181994	0.151309	0.134594	0.0739279	0.0856717	0.0972219	0.0284528	0.121302	-0.208562	-0.0206432	-0.110477	-0.175247	-0.0757617	-0.0621909	-0.0655877	-0.0303919	0.00752148	-0.251194	-0.227434	0.079602	-0.0839473	-0.227971	-0.234085	0.128951	-0.167268	0.0242012	0.04163	0.100551	5.13119e-05	-0.0449234	-0.228786	-0.128409	-0.208027
Mtr.7025.1.S1_at	0.0362286	-0.12607	-0.112503	-0.147598	-0.206276	0.0117276	-0.133758	-0.103291	0.0356866	-0.075439	-0.269201	0.402136	-0.161782	0.12617	-0.137819	-0.0258813	0.309713	0.263325	0.277337	0.242123	-0.103001	-0.0194965	-0.0235598	-0.0506289	-0.171817	0.155613	0.0822981	-0.100322	0.000210677	-0.0248347	-0.013767	0.0867504	0.1442	-0.184187	-0.159633	0.0508308	-0.0467949	-0.134257	-0.147725	0.00403326	-0.126478	-0.0297013	-0.022479	0.0488814	-0.0592128	0.0785769	-0.242873	-0.093786	0.00738328
Mtr.50973.1.S1_at	-0.19458	-0.242998	0.0955178	0.09373	0.221126	-0.0182384	0.218024	-0.11709	-0.0361547	-0.00666783	-0.159288	0.104955	-0.252387	-0.0641878	-0.173759	-0.0835943	0.22978	0.228176	0.382459	0.138225	-0.317355	-0.339324	-0.290627	-0.291584	0.101491	0.422608	0.389636	0.374693	0.372961	0.24005	0.253977	0.3281	0.181581	0.227048	0.2159	-0.140521	-0.228826	0.556635	0.558683	-0.202946	0.315569	0.122282	0.0942853	-0.254347	-0.120334	0.135175	0.0916182	0.609742	0.513677
Mtr.38245.1.S1_at	-0.0262737	-0.117237	0.346557	0.354242	0.147425	0.135413	0.198928	0.00635354	0.323748	-0.00559895	-0.163629	0.0813539	-0.177247	-0.207777	-0.203712	-0.27052	0.219105	0.211251	0.216396	-0.171979	-0.151684	-0.133998	-0.0881872	-0.128775	-0.151583	0.0616231	0.0958946	0.295892	0.291269	0.129757	0.101027	-0.0416749	-0.171577	0.262917	0.260891	0.0692516	-0.0804381	0.306632	0.326229	-0.135132	0.372493	-0.0085281	-0.0338353	-0.24335	-0.283608	-0.0319981	0.0602721	0.160594	0.210633
Mtr.9397.1.S1_at	-0.16248	-0.199671	0.454758	0.524991	0.701832	0.175376	-0.0243541	-0.0523688	-0.0393646	0.0855863	-0.118937	-0.219394	-0.181062	-0.195986	-0.143654	0.0475316	-0.0528318	0.0197865	0.149159	-0.00355372	-0.220786	-0.241641	-0.218411	-0.14546	0.367424	0.115841	0.148603	0.277119	0.00449575	0.270825	0.335618	0.0781208	-0.097856	0.296056	0.233264	-0.110879	-0.116859	0.221187	0.276779	-0.166741	0.213082	0.182609	0.0859478	-0.151843	-0.0199388	0.0616717	-0.053735	0.195093	0.103404
Mtr.13664.1.S1_s_at	0.291673	0.728452	-0.151086	-0.173501	-0.325437	-0.0434509	-0.102197	-0.0446645	-0.0368078	-0.0997321	0.422009	-0.0348509	0.249562	0.0653203	0.0391973	0.0209323	-0.249797	-0.316331	-0.426886	-0.289413	0.723931	0.601461	0.411382	0.646742	0.217091	-0.194847	-0.334317	-0.306086	-0.29648	-0.194214	-0.201668	-0.292935	-0.17875	-0.27056	-0.248255	0.182677	0.168289	-0.23195	-0.249181	0.151457	-0.29957	-0.17818	-0.151617	0.035618	0.00601775	-0.0345874	0.310792	-0.168452	-0.386205
Mtr.24226.1.S1_s_at	0.310707	0.699527	-0.160203	-0.176218	-0.320678	-0.0501677	-0.0959838	-0.0340643	-0.0018567	-0.101056	0.4129	-0.0291664	0.272444	0.0562865	0.0374047	0.0307264	-0.256187	-0.324054	-0.428764	-0.290296	0.686012	0.567776	0.381415	0.665136	0.2181	-0.197561	-0.33901	-0.300687	-0.296288	-0.189541	-0.197318	-0.287382	-0.191804	-0.274332	-0.25198	0.151375	0.171902	-0.234374	-0.251505	0.182396	-0.295919	-0.180427	-0.152098	0.0495677	0.00402501	-0.0420157	0.312938	-0.166674	-0.38847
Mtr.42304.1.S1_at	0.292752	0.439807	-0.128984	-0.113363	-0.277113	-0.0156698	-0.0898211	-0.0737977	-0.076172	-0.101828	0.294884	-0.0918602	0.29993	-0.0766485	0.00452928	-0.048118	-0.231484	-0.308244	-0.382668	-0.275686	0.463355	0.45833	0.347378	0.480907	0.182656	-0.196878	-0.336819	-0.288129	-0.292749	-0.172761	-0.177899	-0.294619	-0.228043	-0.281512	-0.261557	0.0181781	0.183595	-0.226836	-0.242251	0.157617	-0.273664	-0.182391	-0.15031	0.062073	-0.00944159	-0.100827	0.162156	-0.154767	-0.351025
Mtr.27274.1.S1_at	-0.0519819	-0.043201	-0.211188	-0.307322	-0.223114	0.110732	-0.183291	-0.0408681	0.0630241	-0.0771013	-0.0131165	0.219177	-0.0575422	0.475525	0.12585	0.113411	0.321424	0.287827	0.203251	0.205229	0.0943683	0.157857	0.155673	0.0918159	-0.061884	0.139933	0.0443299	-0.251675	-0.1399	-0.114522	-0.116738	0.0032088	0.22677	-0.28445	-0.25091	0.148892	0.140072	-0.186677	-0.229723	0.145328	-0.28463	-0.0812087	-0.00562921	0.160633	0.139082	0.285247	-0.192432	-0.145469	-0.0360175
Mtr.35128.1.S1_at	-0.154887	-0.206318	-0.241695	-0.251486	0.0812312	-0.0895331	-0.0923482	0.122789	0.230362	0.0944969	0.162589	0.160164	0.067617	0.266972	0.214722	0.208038	-0.0272533	0.00942907	0.224674	0.346798	-0.130348	-0.126308	-0.127237	-0.0306952	-0.066451	0.240927	0.215031	-0.0402809	0.0146267	0.0215216	0.0487424	0.257206	0.0540611	-0.0818186	-0.0916493	-0.0943079	0.0448066	-0.124145	-0.124055	0.132264	-0.0731579	0.0593213	0.0204101	0.271323	0.262214	0.140582	-0.00828728	-0.024728	0.148051
Mtr.41358.1.S1_at	-0.0577521	0.0215983	-0.307275	-0.410827	-0.182139	0.0511552	-0.1634	0.129152	0.126452	0.0481057	0.182354	0.0663102	0.0458131	0.432448	0.233661	0.125169	0.168313	0.154732	0.0307947	0.0558611	0.189624	0.21062	0.172507	0.191285	-0.058092	0.0147622	-0.0540133	-0.283465	-0.223026	-0.1418	-0.137762	-0.0771402	0.203987	-0.30024	-0.259136	0.113093	0.186575	-0.267066	-0.310211	0.216094	-0.27732	-0.00121163	0.0582309	0.286383	0.25966	0.152822	-0.144311	-0.0941172	-0.12796
Mtr.45719.1.S1_at	-0.0892531	-0.101646	0.226653	0.244003	0.460098	-0.0298659	-0.0601726	-0.00135442	-0.0629015	0.0232729	-0.118062	-0.0750683	-0.0804817	-0.0429613	-0.0949919	0.159245	-0.0311669	-0.000855414	0.0856355	0.0778747	-0.159455	-0.183566	-0.170547	-0.120841	0.234696	0.161536	0.177194	0.16553	0.0829882	-0.00287317	0.00925466	0.119222	-0.000711128	0.364583	0.331291	-0.0376659	-0.0520761	0.016299	0.0226598	-0.0962304	0.137445	0.078912	0.048104	-0.113527	-0.00567149	0.17576	0.0327644	0.0166114	0.0984457
Mtr.8357.1.S1_s_at	-0.0929434	-0.104589	0.228508	0.240186	0.439406	-0.00457426	-0.0669171	-0.00693249	-0.0660513	0.0175839	-0.118775	-0.07828	-0.0898271	-0.0258599	-0.0958263	0.13412	-0.0249839	0.00640725	0.0814219	0.062211	-0.158588	-0.178529	-0.162596	-0.126576	0.224412	0.128649	0.165198	0.154844	0.0653101	-0.0110541	-0.00539103	0.0953171	0.000275486	0.354939	0.332559	-0.0333712	-0.0551986	0.0240685	0.0214395	-0.0979458	0.136024	0.0856305	0.0586809	-0.102621	-0.00362471	0.164174	0.0180324	0.0210937	0.094471
Mtr.18518.1.S1_at	-0.157124	-0.0620821	-0.0528959	-0.0282382	0.184523	0.0444181	0.07088	-0.0182527	-0.137131	0.0654731	-0.136877	0.163303	-0.237607	-0.161679	-0.245963	-0.106772	-0.0883373	-0.00172295	-0.0177742	0.150487	-0.163659	-0.211168	-0.214104	-0.18952	-0.0588692	0.0762297	0.362216	0.309439	0.143847	0.225274	0.234921	0.298165	0.217176	0.194807	0.18833	-0.123012	-0.238553	0.0603275	0.0670965	-0.248228	0.34144	0.278297	0.191969	-0.134321	-0.0518008	-0.0592025	0.150201	0.229358	0.324646
Mtr.50803.1.S1_at	-0.0843479	-0.0259079	-0.14025	-0.178883	-0.192099	0.28143	-0.03145	0.0466542	-0.222482	0.00170154	-0.104495	0.013394	-0.210983	-0.0300839	-0.108489	-0.31144	0.13838	0.119163	-0.133819	-0.150103	0.00650038	0.0427339	0.0576062	-0.12258	-0.239089	-0.25242	-0.0482729	-0.0423498	-0.206437	0.0380753	0.0167114	-0.134049	0.27635	-0.153207	-0.0910755	-0.0252372	-0.14535	-0.029988	-0.0809206	-0.108975	0.0588848	0.0872918	0.128487	0.0598218	-0.0454829	-0.244715	-0.128034	0.14536	0.0891419
Mtr.50445.1.S1_at	0.0140182	0.0443303	-0.105886	-0.115181	-0.149981	0.0197028	-0.169144	-0.0363863	0.0457574	-0.0615106	-0.0277164	-0.129731	-0.0137871	0.123922	0.121936	-0.0543257	0.0920744	0.0606609	0.0256477	-0.0582067	0.0357222	0.0517641	0.0473634	0.0208649	-0.0766319	-0.0854218	-0.135425	-0.259783	-0.27892	-0.107168	-0.0943095	-0.219108	-0.0894193	-0.238361	-0.235496	0.491291	-0.0295293	-0.147235	-0.161016	0.0186898	-0.164661	0.154794	0.151575	0.344886	0.276907	-0.0823962	-0.251927	-0.0824048	-0.215173
Mtr.25821.1.S1_at	-0.0533391	-0.04063	-0.136092	-0.159388	-0.178244	0.0562463	-0.0549325	-0.0417871	0.0703986	-0.0546196	-0.148224	-0.0501066	-0.101866	0.225474	0.0601591	-0.13267	0.218478	0.176551	0.130808	-0.0639242	-0.0517244	-0.0124559	0.00820139	-0.0813315	-0.203479	-0.09622	-0.184357	-0.166989	-0.156757	-0.0953075	-0.0983771	-0.161127	-0.0938735	-0.141802	-0.133356	0.07822	-0.0588484	-0.106732	-0.115939	-0.0372919	-0.0549238	0.0262365	0.019914	0.293147	0.159441	-0.16099	-0.315732	-0.0901208	-0.214657
Mtr.627.1.S1_s_at	-0.0514454	-0.0379577	-0.131301	-0.15071	-0.16547	0.0581733	-0.0520053	-0.0421272	0.0726243	-0.053104	-0.163773	-0.0353903	-0.113997	0.224724	0.0060766	-0.131024	0.209829	0.171606	0.130624	-0.0584688	-0.0501789	-0.0124348	0.00842326	-0.0797756	-0.194344	-0.0915446	-0.174405	-0.155851	-0.147885	-0.0836428	-0.0871199	-0.148908	-0.0940199	-0.135533	-0.127213	0.0975369	-0.0587286	-0.101276	-0.109277	-0.0382787	-0.0305128	0.0394329	0.0273628	0.242756	0.112231	-0.156377	-0.31096	-0.0843033	-0.202079
Mtr.627.1.S1_at	-0.0484633	-0.0448886	-0.127669	-0.141591	-0.171086	0.0303852	-0.0799208	-0.0264503	0.0581343	-0.0482992	-0.18084	-0.0250752	-0.0986177	0.193412	0.0431054	-0.122725	0.237343	0.207909	0.136605	-0.0370292	-0.0638882	-0.0278287	-0.0131643	-0.0860331	-0.192515	-0.079077	-0.164015	-0.174395	-0.169705	-0.0504475	-0.053041	-0.167317	-0.0334559	-0.160638	-0.152897	0.0234142	-0.0623907	-0.112391	-0.120906	-0.0271909	-0.0102038	0.0105203	0.0088688	0.261184	0.147693	-0.13523	-0.319952	-0.0841137	-0.206212
Mtr.27993.1.S1_s_at	-0.194286	-0.238917	0.200579	0.190575	0.382979	-0.039777	-0.162523	0.533466	0.0375566	0.41864	0.0199231	-0.147072	-0.0572397	0.118173	-0.110767	0.150884	0.123377	0.242068	0.296762	0.148014	-0.303647	-0.32972	-0.275452	-0.302804	0.00736568	0.129768	0.211061	-0.0735464	0.0906806	-0.0944154	-0.0879333	0.213272	0.214794	0.197681	0.209551	-0.0529436	0.182458	0.0880517	0.0719571	-0.199546	0.0259519	0.247062	0.248109	-0.0952986	-0.0250541	0.0875065	0.0456921	-0.00685245	0.254924
Mtr.14760.1.S1_at	-0.0845071	-0.0968208	0.10271	0.121202	0.266252	-0.0527117	-0.0906102	0.442805	0.149408	0.227233	0.0709402	-0.142128	-0.0456006	-0.033872	-0.0624714	0.00613725	0.0648163	0.121141	0.180565	0.0898368	-0.17588	-0.204763	-0.161702	-0.184363	-0.0820128	0.0553668	0.0324342	-0.0441958	0.000516448	-0.0494756	-0.0446284	0.0787683	0.025508	0.210543	0.236543	-0.0657416	0.0881073	-0.033585	-0.0408491	-0.0825078	-0.0497033	0.0548556	0.0445705	-0.0324195	-0.0274718	-0.103068	-0.0319112	-0.114776	0.0666426
Mtr.22988.1.S1_at	-0.138369	-0.0966401	-0.156111	-0.164444	-0.0906803	-0.217227	0.547065	-0.0622913	-0.0576825	0.0356356	-0.0781249	0.279189	-0.0295657	-0.256182	-0.0831994	-0.250312	-0.173229	-0.202674	-0.2026	-0.161585	-0.180181	-0.198659	-0.162246	-0.193115	-0.36822	-0.130446	-0.200042	0.616496	0.770223	0.122778	0.0486871	0.341165	0.0156997	0.662624	0.678188	-0.137668	-0.0495602	0.21884	0.277811	-0.0851056	0.611125	-0.0598494	-0.0437811	-0.224993	-0.264115	-0.206009	0.234042	-0.0181658	0.0119839
Mtr.32292.1.S1_at	-0.147705	-0.106197	-0.153491	-0.157642	-0.0665338	-0.226379	0.539041	-0.0647753	-0.0464782	0.0543191	-0.0989495	0.267333	-0.0389674	-0.272344	-0.0930807	-0.246545	-0.187187	-0.211988	-0.202713	-0.148627	-0.195149	-0.217018	-0.17863	-0.203222	-0.371446	-0.119232	-0.187231	0.646549	0.76905	0.130765	0.0650857	0.359588	0.00623605	0.670698	0.66645	-0.147765	-0.0517979	0.20908	0.27407	-0.0936413	0.634217	-0.044069	-0.0340025	-0.233643	-0.264791	-0.205926	0.241793	-0.0128493	0.0244337
Mtr.47654.1.S1_at	-0.139645	-0.104773	-0.118942	-0.133326	-0.0533909	-0.22816	0.530333	-0.0636075	-0.0367344	0.131729	-0.100447	0.288583	-0.0448344	-0.267757	-0.0937658	-0.228054	-0.155541	-0.190247	-0.173023	-0.152111	-0.184442	-0.204781	-0.167375	-0.209721	-0.342237	-0.102595	-0.17503	0.617853	0.745188	0.12478	0.0553312	0.366529	0.0248907	0.662027	0.684297	-0.128326	-0.0327364	0.204278	0.263446	-0.0958328	0.646673	0.00349712	0.0235462	-0.242662	-0.267978	-0.171753	0.238001	-0.00651536	0.0171482
Mtr.11605.1.S1_s_at	-0.0165707	-0.0345684	-0.0830388	-0.106268	-0.0729203	-0.0517784	-0.0392825	-0.0192029	0.454069	-0.0376291	-0.0176996	-0.0485092	0.107528	-0.0269663	0.094229	-0.0682422	-0.123253	-0.146032	-0.154823	-0.1001	0.226252	0.245259	0.150936	0.361298	-0.0999147	-0.0783285	-0.138826	-0.124812	-0.121625	-0.0706073	-0.0727692	-0.185849	-0.155498	-0.105838	-0.0988277	-0.0635276	-0.038539	-0.0825775	-0.0890998	0.5513	-0.119161	-0.0704181	-0.0597659	0.184017	0.0283186	-0.112202	-0.082197	-0.0617057	-0.150227
Mtr.22986.1.S1_at	-0.0148432	-0.0330284	-0.077673	-0.100622	-0.0646435	-0.0610038	-0.0254869	-0.0203117	0.456647	-0.0324255	-0.0143967	-0.0566427	0.11112	-0.0305374	0.0928237	-0.0679624	-0.116574	-0.139261	-0.1419	-0.0952941	0.19062	0.217104	0.119177	0.326617	-0.10272	-0.0750823	-0.135863	-0.108992	-0.104306	-0.0642663	-0.0680766	-0.17036	-0.148308	-0.0916228	-0.0851935	-0.0580726	-0.0364992	-0.0774035	-0.0830552	0.550046	-0.107186	-0.0682413	-0.0573581	0.168371	0.00669579	-0.108669	-0.0672353	-0.0617135	-0.142929
Mtr.19721.1.S1_at	0.12529	0.163347	-0.124438	-0.111743	-0.235943	-0.173704	-0.0655948	0.0904849	0.268231	0.082431	-0.0976186	0.288702	0.0726388	-0.102335	0.00254844	-0.118147	0.193888	0.187789	-0.0177132	-0.0433917	0.166394	0.0903887	0.0488139	0.140095	-0.219727	0.023254	0.075636	-0.0554972	-0.0346227	-0.0235049	-0.00561515	0.0246622	0.317208	-0.132333	-0.12201	0.0149173	-0.0213248	-0.0690261	-0.0586494	0.00276699	-0.00920519	0.116676	0.154558	-0.0911302	-0.0729552	0.0160396	0.231448	0.0501816	0.184127
Mtr.37837.1.S1_at	-0.0279418	-0.105858	-0.0162854	-0.106627	-0.122627	0.640863	0.00841881	-0.0761788	-0.148787	-0.14925	-0.102822	-0.0745772	-0.159265	0.100534	0.00706494	-0.210165	0.196667	0.126869	-0.0711064	-0.175813	0.123801	0.259565	0.333585	-0.0375716	-0.128589	-0.259629	-0.12056	-0.0540173	-0.277877	0.127942	0.0803244	-0.369263	0.0250297	-0.260606	-0.214263	0.120405	0.0483955	-0.0125729	-0.0740639	0.00574727	-0.0689451	-0.142593	-0.0679823	0.0960181	0.024769	0.0383584	-0.370192	0.0664581	-0.0852567
Mtr.37837.1.S1_s_at	-0.0499429	-0.155516	0.0513475	-0.0218597	0.00517671	0.626156	0.111204	-0.166048	-0.123288	-0.169817	0.0156453	-0.0209188	-0.15109	0.070305	0.0151597	-0.118313	0.0185365	-0.0171702	-0.0666687	-0.00551125	0.0489989	0.181781	0.260269	-0.0911017	-0.0487335	-0.13725	0.0237572	0.106852	-0.121336	0.218501	0.161239	-0.182581	-0.0865611	-0.126744	-0.0882823	0.0461676	-0.0372564	0.119807	0.0398374	-0.017661	0.0656628	-0.155414	-0.121503	0.0310813	-0.0011145	0.0834507	-0.232086	0.150484	0.059071
Mtr.37838.1.S1_at	-0.162707	-0.246794	-0.00701579	0.0480872	0.337054	-0.0889063	0.464958	-0.179693	-0.0211213	-0.10187	-0.0156634	0.146428	-0.0682059	-0.217023	-0.119827	0.124264	-0.256746	-0.21858	0.0114884	0.298162	-0.291051	-0.302397	-0.274268	-0.195647	0.0485797	0.285367	0.330606	0.702398	0.601832	0.41879	0.43235	0.552517	-0.026711	0.475457	0.407822	-0.226155	-0.173364	0.362069	0.4272	-0.123108	0.500801	-0.0447847	-0.130231	-0.243751	-0.11037	0.118898	0.267424	0.276834	0.323415
Mtr.48558.1.S1_at	0.0230487	-0.0512792	0.188096	0.248767	0.341779	-0.0907869	0.0525093	-0.0649854	0.0146124	0.0495467	0.0703389	-0.174863	0.0698965	-0.154882	0.0599259	0.141283	-0.0931048	-0.0938308	0.0191326	-0.0875376	-0.109167	-0.138428	-0.130763	-0.0234273	0.300693	0.0308191	-0.0708348	0.122262	0.0382832	0.0643288	0.120522	0.0376389	-0.17579	0.138229	0.101944	-0.114843	-0.0123233	0.17322	0.24895	-0.0363099	0.0349025	0.027261	-0.0299842	0.0231909	0.142098	-0.0827867	-0.0536599	0.0443828	-0.105849
Mtr.11394.1.S1_at	-0.0485683	-0.126704	-0.0283612	-0.0740747	-0.0274368	0.157531	0.528176	-0.0698821	0.108655	-0.0305189	-0.0255081	0.0230503	-0.100284	-0.171	0.015923	-0.214972	0.0532882	0.0319964	-0.00890612	-0.0854119	-0.0424477	0.0106511	0.0220848	-0.104744	-0.214072	-0.0711979	-0.113956	0.413017	0.0991367	0.366006	0.321974	-0.0331876	-0.030246	0.0704087	0.0728327	-0.00753401	-0.0535858	0.0253403	-0.00453529	0.0352119	0.213737	-0.0408902	-0.00806289	-0.0456404	-0.0302956	-0.059932	-0.0884781	0.193678	-0.0667309
Mtr.35648.1.S1_at	-0.0667421	-0.0820237	-0.119028	-0.125317	-0.0684386	-0.0932093	0.794379	-0.131051	0.077539	-0.0928025	0.0185965	0.157676	-0.0224199	-0.256686	-0.0239343	-0.239038	-0.16589	-0.194353	-0.156822	-0.10274	-0.0911098	-0.0815896	-0.0624122	-0.118404	-0.273685	-0.0697389	-0.149007	0.680589	0.468165	0.371389	0.289424	0.195677	-0.107256	0.381014	0.356993	-0.0857807	-0.0750812	0.0912937	0.106355	0.0171569	0.440487	-0.117355	-0.109639	-0.166091	-0.153291	-0.127819	0.148215	0.098269	-0.0542139
Mtr.3182.1.S1_at	-0.125498	-0.107541	-0.134738	-0.131359	-0.0330263	-0.228855	0.801762	-0.0937554	-0.0947106	-0.0700546	-0.0612628	0.176757	-0.0562016	-0.21847	-0.0925225	-0.1305	-0.156315	-0.164188	-0.124851	-3.73753e-06	-0.191462	-0.210185	-0.181965	-0.182578	-0.253298	0.0135945	-0.0693332	0.685808	0.596156	0.276284	0.204162	0.37426	0.0516356	0.52125	0.491557	-0.147221	-0.0928937	0.124972	0.155547	-0.0932861	0.440933	-0.103279	-0.0972405	-0.220905	-0.170373	-0.120271	0.217655	0.0641376	0.0442842
Mtr.253.1.S1_at	0.684805	0.317449	0.0683096	0.0721798	-0.13637	0.0843106	-0.101606	-0.0651843	0.11969	-0.0645974	0.167135	-0.186282	0.279647	-0.0458539	0.0809597	0.0548848	-0.164042	-0.216599	-0.287729	-0.257286	0.231363	0.241499	0.238876	0.200407	0.156244	-0.150618	-0.247452	-0.251695	-0.278892	-0.165081	-0.165636	-0.335283	-0.291194	-0.247562	-0.234036	0.182005	0.242329	-0.175177	-0.194511	0.0739348	-0.0513291	-0.133369	-0.124869	0.0315886	-0.0470332	-0.0384237	0.0499573	-0.111225	-0.294496
Mtr.255.1.S1_at	0.271983	0.174703	-0.0160978	-0.0627441	-0.0639033	0.188337	-0.117024	-0.00868218	-0.0920628	-0.0837118	0.398825	-0.157228	0.223445	0.451759	0.0247068	0.242382	-0.15695	-0.19802	-0.300982	-0.18322	0.286758	0.336749	0.325745	0.286518	0.341011	-0.118989	-0.160784	-0.25528	-0.263149	-0.148531	-0.149201	-0.321173	-0.227624	-0.242654	-0.228315	0.298782	0.335999	-0.188998	-0.2037	0.138248	-0.238956	-0.137215	-0.116404	0.0585386	-0.0132572	0.273488	-0.0797034	-0.130801	-0.297379
Mtr.25285.1.S1_at	0.34277	0.764005	-0.0575342	-0.0353329	-0.201744	-0.113026	-0.115822	-0.0922533	0.123737	-0.0621764	0.425754	-0.131684	0.302173	-0.0304713	0.125662	0.0278769	-0.348194	-0.389671	-0.485643	-0.303908	0.716835	0.552899	0.432355	0.653291	0.24955	-0.180999	-0.30758	-0.240146	-0.320752	-0.128417	-0.10771	-0.338299	-0.2999	-0.214281	-0.209776	0.2504	0.0945118	-0.208336	-0.207779	0.105059	-0.219293	-0.10731	-0.123753	0.0418446	0.0497529	-0.0667434	0.24861	-0.106336	-0.385631
Mtr.25287.1.S1_at	-0.139482	-0.122805	0.142552	0.113934	0.161669	-0.0339306	0.226773	-0.0149486	0.00637309	0.459516	-0.130647	0.0759141	-0.0935275	-0.185157	-0.108076	-0.0866611	0.00899888	-0.00660502	-0.0134942	-0.0897913	-0.172953	-0.189197	-0.161129	-0.219609	-0.0987328	-0.0312053	-0.0492803	0.343458	0.399718	0.0476912	0.0212235	0.199328	0.0996699	0.426658	0.440022	-0.0325313	-0.00884047	0.118862	0.138647	-0.112668	0.639511	0.239514	0.29185	-0.1888	-0.184568	-0.0324949	0.0850194	0.031986	0.0920552
Mtr.40873.1.S1_at	-0.173016	-0.150942	0.120778	0.123198	0.206723	-0.139407	0.364857	-0.0193362	0.0368066	0.453151	-0.111346	0.0963715	-0.0803348	-0.256673	-0.131493	-0.115448	-0.120859	-0.114073	-0.0602775	-0.0972199	-0.237812	-0.270877	-0.23116	-0.251618	-0.159497	-0.0386967	-0.0550871	0.523133	0.572726	0.115883	0.0869645	0.31468	0.0227035	0.577812	0.549391	-0.100025	0.00161046	0.178761	0.233359	-0.13459	0.744545	0.219123	0.210608	-0.226912	-0.219593	-0.115327	0.182723	0.0402807	0.110251
Mtr.49495.1.S1_at	-0.0189741	-0.107881	0.0980635	0.0797329	0.238723	0.0988916	-0.104167	-0.0626062	0.21737	-0.0527742	0.0345252	-0.269106	0.0819573	-0.0865874	0.190352	0.00271135	-0.0739466	-0.0636818	0.00669821	-0.0191758	-0.00831176	0.0343685	-0.0123554	0.107665	0.162095	-0.0139632	-0.0933121	0.079306	-0.201395	0.299377	0.327118	-0.193924	-0.251112	-0.0908132	-0.112571	-0.0908496	-0.0852047	0.0146774	0.0160898	0.316911	-0.132588	0.108199	0.0618274	0.278544	0.256732	-0.108757	-0.293789	0.100086	-0.239222
Mtr.50930.1.S1_at	0.287105	0.408505	-0.107526	-0.119141	-0.126894	-0.054781	-0.0204641	0.0807119	0.0317673	-0.0433152	0.0807796	-0.0214188	0.0853387	-0.0223435	0.0101	0.0902513	-0.139955	-0.163791	-0.20244	-0.10242	0.226445	0.202434	0.119999	0.272416	0.175355	-0.0870002	-0.152429	-0.0728569	-0.130205	0.00587118	-0.00372977	-0.128625	-0.0969023	-0.12131	-0.112797	-0.0227977	0.062935	-0.0978035	-0.106361	0.247593	-0.119847	-0.061311	-0.0474464	0.0524683	0.0094557	-0.0649497	0.0364222	-0.0237922	-0.182223
Mtr.41088.1.S1_at	-0.159516	-0.175597	0.142002	0.220621	0.292828	-0.21163	0.358613	-0.105797	-0.088393	-0.0207188	-0.16499	0.354053	-0.111861	-0.125219	-0.330594	0.0709018	-0.126663	-0.0687245	0.136684	0.254826	-0.319044	-0.372146	-0.312104	-0.261945	0.0233521	0.314534	0.417409	0.63778	0.784512	0.203923	0.202953	0.663542	0.0986534	0.693837	0.633028	-0.130449	-0.094512	0.415202	0.50163	-0.326562	0.576864	0.0348823	-0.0443607	-0.423343	-0.309489	0.169101	0.452411	0.149734	0.533865
Mtr.8657.1.S1_at	-0.0409409	-0.105862	0.0883122	0.0338282	-0.219004	0.415251	-0.119572	-0.082451	-0.220813	-0.118187	-0.271787	0.280445	-0.218577	0.123624	-0.172824	-0.24141	0.334168	0.264194	0.117866	-0.0574336	0.0343928	0.157697	0.237235	-0.154282	-0.171311	-0.155496	0.0710073	-0.0711686	-0.0965389	-0.0312841	-0.067785	-0.149441	0.168674	-0.121537	-0.0548171	0.108334	0.0189979	0.0710112	0.0163224	-0.171785	0.00504387	-0.0957707	-0.0078403	-0.0822978	-0.166965	0.117073	-0.201657	-0.00819177	0.228511
Mtr.14710.1.S1_at	-0.0813314	-0.177944	0.101888	0.138146	0.275815	-0.0306361	-0.186697	0.445054	0.175995	0.108392	0.144291	-0.358536	0.12531	-0.0394846	0.247746	0.122903	-0.0635266	-0.0113567	0.165637	0.0854928	-0.209819	-0.218328	-0.184109	-0.113326	0.0266083	-0.006652	-0.06575	-0.228999	-0.172266	-0.128029	-0.112655	-0.093805	-0.166495	-0.0152861	-0.0177562	-0.201116	-0.00408239	-0.0358448	-0.0377592	0.268948	-0.247491	-0.0427342	-0.0620633	0.242081	0.299341	-0.117787	-0.108811	-0.164772	-0.0437008
Mtr.14711.1.S1_at	-0.0941218	-0.168939	0.13038	0.120984	0.262016	0.0679476	-0.181811	0.510223	0.130157	0.141536	0.130618	-0.360108	0.0656197	-0.0241451	0.207772	0.102103	0.0119734	0.0565084	0.189035	0.0221893	-0.197137	-0.203759	-0.158677	-0.152279	-0.0253711	-0.0191396	-0.0838637	-0.245349	-0.181672	-0.169122	-0.16336	-0.110866	-0.10985	-0.00392307	0.00715376	-0.152958	0.0256782	-0.0579519	-0.0805634	0.181363	-0.231097	-0.0270119	-0.026083	0.185006	0.281479	-0.0997344	-0.123305	-0.160747	-0.0477156
Mtr.27107.1.S1_at	0.244314	0.36115	-0.0112309	-0.012375	-0.0850569	-0.03997	-0.0857183	0.028606	0.27798	0.00590169	0.247532	-0.137452	0.380187	-0.0782474	0.315356	0.067434	-0.215265	-0.241891	-0.301958	-0.203844	0.501549	0.438514	0.55952	0.341179	0.180437	-0.125398	-0.218986	-0.160954	-0.218764	-0.0641989	-0.0607705	-0.244953	-0.189973	-0.113845	-0.105574	0.215511	0.0126657	-0.137685	-0.149481	0.064182	-0.16111	-0.0484619	-0.0467847	0.0754266	0.0429694	-0.084679	-0.0348163	-0.0530334	-0.275436
Mtr.33785.1.S1_at	0.180021	0.12639	0.11629	0.16963	0.241973	0.177705	-0.0832754	-0.103538	-0.114511	-0.0862714	0.14462	-0.22058	0.398676	-0.166091	-0.0193394	0.140914	-0.212452	-0.253759	-0.221947	-0.168767	0.205502	0.242231	0.193958	0.253676	0.452543	-0.0163049	-0.123577	-0.0164328	-0.178721	0.0238323	0.0670037	-0.145819	-0.219977	-0.0507941	-0.086839	-0.108107	-0.0546733	0.0331294	0.0701487	0.021872	-0.0697815	-0.0315766	-0.0739971	-0.0719738	0.00778066	-0.0351257	-0.115684	0.0414388	-0.187225
Mtr.12820.1.S1_at	-0.00688539	0.0164072	-0.0355484	-0.0850265	-0.129137	0.13957	-0.259792	-0.0588837	0.0935031	-0.130299	-0.00496766	-0.042367	-0.0901454	0.48833	0.0220133	0.0957869	0.203125	0.179375	0.180809	0.0968227	0.0939182	0.133314	0.131502	0.0726696	0.0488536	0.04535	-0.0231151	-0.351928	-0.294217	-0.15895	-0.150241	-0.166966	-0.126015	-0.294512	-0.276958	0.228378	0.063732	-0.145561	-0.183855	0.0260853	-0.281118	-0.0478862	-0.069115	0.21628	0.135408	0.0760911	-0.212157	-0.101617	-0.130514
Mtr.31213.1.S1_s_at	-0.0423737	-0.0899535	-0.0171968	-0.0690137	-0.107504	0.144548	-0.227257	-0.0687673	0.0134676	-0.118168	-0.138909	-0.0533203	-0.126302	0.401774	-0.00753735	0.0469704	0.286574	0.259893	0.249718	0.124355	-0.0417043	0.019508	0.0340441	-0.0573689	-0.030787	0.0587652	0.00653665	-0.303081	-0.249703	-0.138843	-0.132562	-0.127458	-0.045742	-0.251626	-0.233871	0.151119	-0.000808008	-0.116154	-0.15468	-0.0234923	-0.216891	-0.0284046	-0.0373205	0.208659	0.094512	0.0376214	-0.281254	-0.0723893	-0.079946
Mtr.35687.1.S1_at	-0.000834126	0.0223352	-0.0677601	-0.0561489	-0.0523059	0.0314672	-0.267501	-0.0722557	0.174401	-0.155185	0.0458139	-0.0443036	-0.0302418	0.446668	0.0447182	0.172764	0.0809234	0.0747767	0.19281	0.211172	0.0592663	0.0653066	0.0488819	0.115999	0.104218	0.124551	0.0579487	-0.291855	-0.248088	-0.082453	-0.0416348	-0.0753455	-0.206761	-0.275745	-0.28495	0.154287	0.0293408	-0.11554	-0.117807	0.068361	-0.275441	-0.0600382	-0.129843	0.25038	0.168256	0.0703773	-0.116583	-0.0728297	-0.0759986
Mtr.13382.1.S1_at	-0.183693	-0.301916	0.175593	0.188607	0.20925	0.162964	-0.202875	0.0261441	0.352166	0.00544903	-0.0937391	-0.0371481	0.052197	0.210822	-0.00567965	0.0564043	0.125657	0.193126	0.24708	0.188964	-0.110057	-0.0553774	-0.051244	0.00758153	-0.0465525	0.0935523	0.187389	0.00125221	-0.126645	0.18657	0.200958	-0.0733867	-0.115497	-0.0457092	-0.0618527	0.0071132	0.000146235	0.0425258	0.0292144	0.0959552	-0.0773417	0.0919822	0.0373466	0.116558	0.0458487	0.0539939	-0.19915	0.0305211	0.146974
Mtr.42781.1.S1_at	-0.0157111	-0.0819033	0.0707046	-0.0375525	-0.160449	0.624787	-0.185049	-0.116994	0.0284094	-0.151312	0.0281594	-0.00971174	-0.0691801	0.387646	0.0165887	-0.0797624	0.231306	0.15967	0.112126	-0.106733	0.186105	0.306674	0.374835	0.0911905	-0.0657349	-0.14572	-0.128456	-0.19353	-0.327243	0.0423175	0.00249423	-0.390888	-0.15295	-0.294464	-0.231843	0.29965	0.193594	-0.0910471	-0.156021	0.0302959	-0.219954	-0.135976	-0.088546	0.126552	0.0213465	0.113537	-0.365692	-0.0395635	-0.0990052
Mtr.42126.1.S1_at	0.230215	0.103254	-0.074317	-0.0519361	-0.0218689	0.192647	-0.089233	-0.113188	-0.0627592	-0.114649	0.122878	-0.216944	0.163217	-0.0792069	-0.0426677	0.00226235	-0.116199	-0.18211	-0.198464	-0.11891	0.216423	0.328404	0.295583	0.230939	0.274157	-0.108677	-0.220745	-0.132025	-0.272655	0.0222526	0.0471354	-0.250929	-0.253823	-0.245599	-0.248338	0.00373347	-0.0392344	-0.121215	-0.121342	0.0539116	-0.203511	-0.0465868	-0.0593999	0.116775	0.0583951	-0.153261	-0.379738	-0.0335922	-0.350153
Mtr.27030.1.S1_at	0.415178	0.192753	-0.0332384	-0.0325205	-0.106065	0.101251	-0.147575	-0.0104551	-0.092796	-0.0707526	0.109144	-0.146834	0.121375	-0.0728532	-0.0153822	0.0123293	-0.141599	-0.187043	-0.226772	-0.108665	0.241751	0.324966	0.285928	0.234794	0.2925	-0.0878696	-0.170296	-0.243193	-0.275841	-0.0869707	-0.0806022	-0.25159	-0.160189	-0.258763	-0.24767	-0.0220532	0.0718544	-0.188025	-0.202633	0.28212	-0.254545	-0.0880777	-0.0755276	0.0428175	0.0161847	-0.0762256	-0.179245	-0.0905673	-0.254742
Mtr.47332.1.S1_at	-0.148236	-0.0316124	-0.191286	-0.171842	-0.0320468	-0.224846	0.245189	-0.00609436	-0.154734	-0.0195651	-0.103389	0.250463	-0.13807	-0.148984	-0.111863	0.0789202	-0.0900449	-0.0801045	0.0726249	0.198833	-0.127806	-0.213262	-0.212267	-0.116265	-0.0683385	0.155795	0.105737	0.278912	0.286081	0.128924	0.124892	0.383328	0.224587	0.204837	0.179349	-0.150242	-0.143598	0.0133865	0.0553461	-0.100828	0.142251	-0.00922203	-0.0239075	-0.0530681	0.0207426	0.00855684	0.19933	0.0528729	0.110648
Mtr.47333.1.S1_at	0.162177	0.300427	-0.122133	-0.144987	-0.28686	0.146841	-0.172993	-0.0315546	0.107424	-0.122465	0.264853	-0.12279	0.167529	0.177954	0.203675	-0.0420555	-0.150422	-0.204826	-0.269567	-0.224875	0.416009	0.366845	0.321018	0.391251	0.01746	-0.240173	-0.29498	-0.345846	-0.389302	-0.173686	-0.171719	-0.415099	-0.212801	-0.348174	-0.308906	0.164294	0.123646	-0.177112	-0.212191	0.346034	-0.323752	-0.174973	-0.154778	0.238573	0.152642	-0.0636188	-0.00981966	-0.13596	-0.342902
Mtr.5263.1.S1_at	-0.015564	-0.0572626	-0.0541391	-0.118086	-0.0440909	0.216593	0.00397119	-0.115769	-0.145076	-0.0710964	0.203852	0.249091	-0.0440146	0.227709	-0.109575	0.0734544	0.00310492	-0.0314147	-0.00912672	0.0934916	0.138	0.217585	0.216753	0.0132093	0.102613	0.0215319	0.0525335	0.255	0.0111784	0.457351	0.425866	0.00342438	0.0502636	-0.105785	-0.0968766	0.121107	0.256933	-0.106964	-0.126078	-0.104045	-0.0368777	0.047002	0.0867448	-0.0974962	-0.0170527	0.282965	-0.0463778	0.112029	-0.0512934
Mtr.11023.1.S1_at	0.227775	0.38333	0.149166	0.0598889	-0.0937566	0.188542	-0.212751	-0.102351	0.042851	-0.0717657	0.631835	-0.189947	0.251994	0.564363	0.23231	0.295286	-0.125959	-0.179634	-0.255897	-0.231788	0.601982	0.57618	0.549045	0.471416	0.404	-0.0828978	-0.188848	-0.39453	-0.378082	-0.249646	-0.243514	-0.391192	-0.293934	-0.293755	-0.27382	0.54559	0.500309	-0.226122	-0.257922	0.0421851	-0.34843	-0.171515	-0.153966	0.0948695	0.0634867	0.374618	0.16243	-0.181862	-0.352549
Mtr.39924.1.S1_at	0.304555	0.487448	0.173811	0.144379	-0.0303136	0.0822147	-0.256587	-0.105895	0.0874215	-0.0726842	0.649742	-0.249346	0.339681	0.472281	0.252502	0.348566	-0.181375	-0.209349	-0.232751	-0.181293	0.578462	0.501958	0.413822	0.550266	0.474866	-0.0372091	-0.142543	-0.411625	-0.405467	-0.234404	-0.208032	-0.369346	-0.367554	-0.292811	-0.291212	0.472417	0.455907	-0.207655	-0.220443	0.0470699	-0.359867	-0.158384	-0.177258	0.142945	0.140075	0.328308	0.227579	-0.181162	-0.334374
Mtr.20531.1.S1_at	0.175591	0.0764344	-0.015827	-0.0189389	-0.0670274	0.220205	-0.0706203	-0.0517812	-0.172731	-0.0775804	0.241369	-0.15787	0.112502	0.0325932	-0.0221519	-0.0206717	-0.130401	-0.195059	-0.235016	-0.18515	0.29236	0.435317	0.400883	0.260592	0.275288	-0.139847	-0.225517	-0.218803	-0.209844	-0.138951	-0.142467	-0.227846	-0.160591	-0.200321	-0.18536	-0.0400439	0.218197	-0.160099	-0.171339	0.0917943	-0.210788	-0.137073	-0.117635	0.0430031	-0.0355897	-0.0630787	-0.151249	-0.117452	-0.245411
Mtr.20533.1.S1_at	0.211456	0.14965	-0.0178595	-0.0208826	-0.0410345	0.226968	-0.0852784	-0.0368503	-0.149869	-0.0763672	0.263921	-0.159863	0.116961	0.0761265	-0.0177444	0.00392204	-0.131938	-0.189685	-0.231289	-0.179307	0.356375	0.478002	0.416219	0.34208	0.334758	-0.130757	-0.210004	-0.227267	-0.221454	-0.138653	-0.140113	-0.229822	-0.166221	-0.209472	-0.195008	-0.00626317	0.228348	-0.159063	-0.171912	0.116203	-0.220762	-0.134179	-0.116907	0.0318858	-0.0338037	-0.0364694	-0.13477	-0.116179	-0.24449
Mtr.38013.1.S1_at	-0.175893	-0.140433	0.0841773	0.13043	0.348954	-0.346714	0.171011	-0.0119448	0.202929	0.109112	0.180963	0.0351213	0.0429778	0.064718	0.0658022	0.36641	-0.222396	-0.107413	0.182554	0.482911	-0.233732	-0.331739	-0.345406	-0.0409137	0.167375	0.431613	0.397515	0.293543	0.387458	0.194195	0.228844	0.521654	-0.0724706	0.279651	0.217203	-0.163767	-0.0701633	0.253895	0.276043	0.0829546	0.173301	0.0553929	-0.0498471	-0.0729454	0.0856221	0.148821	0.32323	0.154983	0.345849
Mtr.10755.1.S1_at	0.240298	0.647646	-0.0975518	-0.136922	-0.340769	-0.0312108	-0.108109	-0.0750999	0.123574	-0.0994443	0.491069	0.0199944	0.185187	0.291406	0.130083	0.0460954	-0.222173	-0.277379	-0.407439	-0.268519	0.796933	0.670116	0.612279	0.582784	0.190433	-0.17221	-0.278274	-0.304012	-0.273788	-0.197494	-0.204294	-0.297412	-0.163408	-0.259937	-0.235344	0.431084	0.24168	-0.231394	-0.249553	0.0435859	-0.310952	-0.166684	-0.14151	0.00139173	-0.0259364	0.0823008	0.328563	-0.167983	-0.344251
Mtr.34737.1.S1_at	0.269635	0.692798	-0.110142	-0.148339	-0.339889	-0.0276567	-0.116192	-0.0653806	0.0780122	-0.105035	0.511646	0.00251542	0.200557	0.34898	0.0990949	0.0787133	-0.215091	-0.267117	-0.413648	-0.272615	0.798865	0.662538	0.557577	0.635234	0.219963	-0.171503	-0.275791	-0.320378	-0.282936	-0.20725	-0.213712	-0.309946	-0.164608	-0.28131	-0.255723	0.442156	0.290134	-0.246512	-0.26587	0.0566969	-0.326561	-0.171764	-0.141543	-0.0167294	-0.0262444	0.122482	0.333629	-0.178499	-0.351936
Mtr.37400.1.S1_at	-0.240438	-0.285422	0.208055	0.123575	0.301533	0.472339	-0.0152012	-0.078823	-0.365718	-0.0501672	0.186201	0.0314371	-0.240541	0.583265	-0.237296	0.320001	0.116047	0.17665	0.230307	0.222577	-0.0905228	0.00521229	0.0637952	-0.133444	0.289764	0.12066	0.282392	0.0495628	0.0320761	0.0976958	0.0782213	0.164403	0.110781	0.0244854	0.0503741	0.226825	0.430736	0.128134	0.081205	-0.272601	-0.028545	-0.050204	-0.0440463	-0.163595	-0.120528	0.493296	0.0679063	0.0589984	0.294984
Mtr.38322.1.S1_at	-0.311067	-0.375464	0.220882	0.245405	0.515883	0.10625	0.197017	-0.0960651	-0.329729	-0.00488542	0.0616752	0.0916339	-0.234252	0.352113	-0.31046	0.432116	-0.00269992	0.127173	0.335379	0.449989	-0.343887	-0.315626	-0.252805	-0.26682	0.325224	0.321208	0.469664	0.331592	0.37561	0.211704	0.22092	0.559384	0.160242	0.319129	0.275539	0.00949508	0.231139	0.283711	0.3067	-0.358552	0.203808	0.0145622	-0.0590409	-0.285296	-0.161861	0.449596	0.244345	0.122591	0.470979
Mtr.43316.1.S1_at	-0.14595	-0.0364922	-0.0657138	-0.0423835	0.124078	-0.331048	0.425839	-0.195945	-0.208495	-0.0314564	-0.0965421	0.415689	-0.0968153	-0.100132	-0.221734	0.211061	-0.183348	-0.126044	0.0303194	0.405135	-0.178934	-0.282809	-0.281337	-0.128888	-0.0146896	0.383316	0.363351	0.633481	0.765859	0.238233	0.223382	0.724603	0.227794	0.614208	0.57527	-0.136756	-0.109058	0.193445	0.243227	-0.231602	0.573399	-0.062565	-0.114511	-0.408022	-0.25096	0.200999	0.502782	0.0866864	0.407125
Mtr.652.1.S1_at	0.51475	0.751158	-0.166691	-0.167804	-0.387598	-0.141826	-0.135964	-0.0300248	0.129777	-0.128924	0.320645	-0.181361	0.386884	-0.0453385	0.201357	0.0412219	-0.329455	-0.404992	-0.519776	-0.288894	0.62081	0.546016	0.394609	0.655542	0.225045	-0.232207	-0.408319	-0.383569	-0.369381	-0.22236	-0.228063	-0.437016	-0.346648	-0.341422	-0.318653	0.0919911	0.0905508	-0.273236	-0.291437	0.48525	-0.372499	-0.214284	-0.189173	0.171489	0.110449	-0.174358	0.07977	-0.199294	-0.465092
Mtr.47943.1.S1_at	-0.0676352	-0.0913542	0.0142482	0.0503886	0.0768373	0.0961025	-0.190746	-0.132523	-0.0305263	-0.0796337	-0.058118	-0.0674767	-0.15864	0.461305	-0.150267	0.0851734	0.15755	0.170874	0.21149	0.116046	-0.083355	-0.0388079	-0.00781226	-0.0470834	0.216841	0.0513248	0.0927928	-0.191303	-0.147103	-0.0215168	0.00282725	-0.0590281	-0.109749	-0.154121	-0.159811	0.168691	0.0445779	-0.0197264	0.000666923	-0.0742017	-0.184053	0.0840154	0.0200852	0.101051	0.0382516	0.107617	-0.216669	-0.0298922	-0.0127126
Mtr.47943.1.S1_s_at	-0.0759576	-0.105755	-0.0133807	0.00673565	0.0199439	0.110649	-0.152912	-0.12439	-0.0298478	-0.0738175	-0.089473	-0.0697136	-0.165662	0.409497	-0.124711	0.012448	0.186985	0.187891	0.206882	0.0671126	-0.0855802	-0.0310512	0.00194899	-0.0697088	0.118694	-0.00435759	0.0299581	-0.185137	-0.154135	-0.0377934	-0.0216858	-0.0808406	-0.0936193	-0.16071	-0.160188	0.149695	0.0249751	-0.034731	-0.0241605	-0.0768985	-0.159156	0.0850351	0.0363918	0.128141	0.0361332	0.0391878	-0.249708	-0.040256	-0.0499415
Mtr.15416.1.S1_at	-0.109149	-0.130895	0.185961	0.214232	0.210847	0.126279	-0.0639623	-0.0612572	-0.130135	-0.00677066	-0.077744	-0.118669	-0.109947	-0.0433437	-0.107261	0.0683248	-0.0263323	0.00887736	0.0453883	0.0096132	-0.116948	-0.118283	-0.100946	-0.0750435	0.0644202	0.116078	0.395989	-0.0392612	-0.0428002	-0.0856828	-0.0602511	0.0812056	0.0424081	0.015871	0.0090943	-0.0629169	-0.118247	0.329885	0.336464	-0.110014	0.0923182	0.106035	0.0411829	-0.0578016	-0.00858256	0.0446732	0.159444	0.454789	0.511689
Mtr.14223.1.S1_at	0.438752	0.607279	-0.10136	-0.0864717	-0.303441	-0.175543	-0.103152	0.0423549	0.052919	-0.0605858	0.345774	-0.215495	0.685697	-0.108679	0.204596	0.0873254	-0.35667	-0.423944	-0.523225	-0.312063	0.478973	0.399799	0.298334	0.478795	0.161912	-0.25546	-0.434503	-0.31483	-0.286585	-0.232307	-0.242887	-0.384772	-0.349225	-0.205518	-0.18426	0.048592	0.112167	-0.231594	-0.244613	0.261498	-0.293224	-0.184527	-0.165086	0.0977419	0.0688098	-0.19693	0.112232	-0.240263	-0.4699
Mtr.17497.1.S1_at	-0.283912	-0.301467	0.0754693	0.0947367	0.372052	-0.127593	0.0994606	0.0939347	-0.150666	0.268663	-0.271565	0.224596	-0.232173	-0.0619385	-0.257728	0.174677	0.0306708	0.172025	0.432492	0.48406	-0.464139	-0.526357	-0.466664	-0.394969	0.0179723	0.384527	0.487033	0.323783	0.507269	0.124878	0.134569	0.706225	0.460188	0.468117	0.448799	-0.177384	-0.15475	0.224121	0.236771	-0.271247	0.261269	0.354517	0.313236	-0.279148	-0.0781098	0.153583	0.166575	0.144631	0.532913
Mtr.4083.1.S1_at	-0.268646	-0.288452	0.0564829	0.109748	0.406044	-0.260354	0.129498	0.082411	-0.0826154	0.243421	-0.204819	0.230724	-0.19199	-0.0612652	-0.24596	0.242209	-0.0241691	0.130768	0.356118	0.545969	-0.443941	-0.510583	-0.460002	-0.343394	0.0648002	0.441524	0.546295	0.399961	0.569517	0.17659	0.208901	0.772082	0.404941	0.505998	0.448881	-0.201411	-0.155914	0.231892	0.275138	-0.252685	0.283821	0.344223	0.274632	-0.301356	-0.0922886	0.167502	0.258854	0.154205	0.546686
Mtr.4083.1.S1_s_at	-0.290775	-0.314965	0.0951715	0.141406	0.438297	-0.191139	0.0706072	0.13096	-0.107609	0.275359	-0.250101	0.207146	-0.231167	-0.0678309	-0.268192	0.216238	0.0148445	0.175626	0.402902	0.535689	-0.476594	-0.54108	-0.484315	-0.390551	0.04376	0.417789	0.548469	0.343652	0.499549	0.155979	0.182392	0.730171	0.441491	0.473233	0.432219	-0.202575	-0.166398	0.224321	0.249286	-0.279713	0.267234	0.372233	0.306913	-0.27798	-0.0817328	0.158521	0.194151	0.149183	0.564082
Mtr.42111.1.S1_at	0.130334	0.103186	0.0973397	0.196776	0.184756	0.000168676	-0.295302	-0.0665521	0.183353	-0.000698677	0.283333	-0.104371	0.154889	0.229782	0.0415814	0.186817	-0.35502	-0.275635	-0.125773	0.0789216	0.166919	0.157302	0.12108	0.271761	0.369575	-0.0187942	0.12574	-0.265518	-0.265032	-0.0426284	-0.000676984	-0.136224	-0.407828	-0.197273	-0.216904	0.0611814	0.175897	-0.0588988	-0.0485757	0.177013	-0.232743	0.0909461	-0.0210462	0.138275	0.210469	0.0538874	0.125373	-0.0516344	5.16561e-05
Mtr.45066.1.S1_at	0.132205	0.106001	-0.00208327	-0.101672	-0.33598	0.532271	-0.237904	-0.0910067	-0.121693	-0.177537	0.12154	-0.163262	-0.0330822	0.355665	0.100358	-0.156874	0.0655074	-0.0206499	-0.214682	-0.30886	0.354333	0.511654	0.568505	0.21652	0.011121	-0.37658	-0.318231	-0.45874	-0.516936	-0.21181	-0.251734	-0.585534	-0.219652	-0.465711	-0.39085	0.303586	0.263553	-0.17823	-0.258337	0.153929	-0.367704	-0.193291	-0.123445	0.221439	0.055803	-0.0527475	-0.325145	-0.1521	-0.263262
Mtr.6059.1.S1_at	0.290425	0.596653	-0.0532257	-0.0986212	-0.350071	0.0039627	-0.113001	-0.0768224	0.213304	-0.115995	0.399294	-0.0656843	0.19363	0.235544	0.207634	0.0282353	-0.222273	-0.293296	-0.437609	-0.293413	0.767566	0.695311	0.721193	0.563683	0.159486	-0.203922	-0.317869	-0.328468	-0.31059	-0.207571	-0.215223	-0.40264	-0.245313	-0.283563	-0.258678	0.457929	0.199108	-0.238606	-0.256613	0.164842	-0.328178	-0.194364	-0.162997	0.0527855	-0.0198826	0.0319508	0.147768	-0.179967	-0.381474
Mtr.22769.1.S1_at	0.101487	0.15336	-0.0373356	-0.0552772	-0.0463222	0.161452	-0.0730439	-0.04592	0.276042	-0.0211383	0.316021	-0.0138109	0.0860969	0.348835	0.12444	0.025404	-0.028138	-0.0716289	-0.120365	-0.202734	0.396097	0.421006	0.534529	0.256695	0.170031	-0.132546	-0.160205	-0.157838	-0.195425	-0.0648421	-0.054246	-0.278809	-0.226045	-0.224163	-0.21172	0.397327	0.202218	-0.119819	-0.113181	0.0429162	-0.165594	-0.0345852	-0.0128964	0.056354	-0.00405909	0.218006	-0.0850065	-0.0954873	-0.273208
Mtr.21498.1.S1_at	-0.0964971	-0.127254	-0.0173995	0.0444806	0.0562894	-0.196107	-0.10834	0.158243	0.190796	0.150256	0.0967385	-0.00068373	0.0190551	0.00574883	0.145896	0.156553	0.0284664	0.0926923	0.227306	0.355158	-0.193026	-0.213226	-0.201716	-0.145195	-0.0469301	0.118443	0.0411023	-0.0688843	-0.00488227	0.209884	0.205598	0.108272	-0.0242706	-0.0714799	-0.0724541	-0.115708	0.0771064	-0.0596462	-0.0620367	-0.0291762	-0.161694	0.0164278	-0.0130305	0.0989058	0.128715	0.0338571	-0.0237983	-0.0927918	-0.0202915
Mtr.4966.1.S1_at	-0.128653	-0.126988	-0.0904275	-0.103343	-0.0786379	-0.197978	-0.112366	0.0820125	0.136817	0.113312	0.0412682	0.149875	0.00698543	0.116986	0.179502	0.137631	0.121673	0.154839	0.277491	0.350682	-0.167205	-0.18969	-0.189773	-0.13799	-0.140758	0.168176	0.116847	-0.0816625	0.0490643	0.0146596	0.0205382	0.215953	0.107429	-0.0755233	-0.0586789	-0.0985242	0.0930053	-0.0495309	-0.0683856	-0.0496275	-0.129725	-0.0470451	-0.0509893	0.0404098	0.0584107	0.0971415	0.102517	-0.0736287	0.0817848
Mtr.4966.1.S1_s_at	-0.115879	-0.15081	0.0525187	0.0459464	0.125935	-0.197581	-0.120129	0.255751	0.160421	0.292433	0.0506975	-0.035782	-0.00290716	0.0269455	0.104067	0.221602	0.145387	0.189162	0.324568	0.320633	-0.224359	-0.250806	-0.234697	-0.196492	-0.0515761	0.20694	0.114063	-0.0866368	0.0237113	0.0523667	0.0633336	0.192817	0.105944	-0.00190665	0.0039544	-0.0991358	0.149277	-0.0546764	-0.0671947	-0.051407	-0.120997	0.0729605	0.0648466	0.0136251	0.0569447	0.109662	0.00754488	-0.0729448	0.0246225
Mtr.28568.1.S1_at	0.0123052	-0.0317567	-0.0393435	0.00668693	0.0163501	-0.172431	0.225048	0.0733141	0.544814	0.0763299	-0.0267676	0.0261195	0.176663	-0.24613	0.113405	-0.219152	-0.208792	-0.212683	-0.13578	-0.152571	-0.00513174	-0.0347236	-0.0590118	0.0970717	-0.283908	-0.122531	-0.178832	0.223369	0.260327	0.0359798	-0.000665854	-0.0249369	-0.305408	0.2574	0.248857	-0.13451	-0.0609275	0.0669938	0.104344	0.359047	0.333205	-0.0434801	-0.0760234	0.0947565	-0.0349432	-0.234696	0.0905808	-0.0860301	-0.0992288
Mtr.8411.1.S1_at	0.0531231	-0.0204473	0.00257192	-0.00710626	-0.108309	0.143094	0.00452069	0.0505302	0.434843	-0.00829356	-0.187727	-0.130642	0.114539	-0.201952	0.141301	-0.256629	0.0159601	-0.0408202	0.0406473	-0.185998	0.0695605	0.0957344	0.0663195	0.143944	-0.298119	-0.158356	-0.229117	-0.100041	-0.107562	-0.0580442	-0.0769142	-0.292096	-0.231752	-0.082345	-0.0652785	-0.0786613	-0.0342807	-0.0411652	-0.0358832	0.448185	0.0288576	-0.129033	-0.113036	0.213536	0.0526763	-0.223528	-0.188943	-0.128503	-0.177091
Mtr.48296.1.S1_at	0.205901	0.314663	-0.0359932	-0.0801361	-0.112639	0.118856	0.0584079	-0.0508266	-0.0464235	-0.0940474	0.486241	-0.0895042	0.346807	0.512995	0.028889	0.274313	-0.172609	-0.21556	-0.30433	-0.212084	0.375125	0.374243	0.33096	0.349077	0.263611	-0.139504	-0.186747	-0.155917	-0.151968	-0.121735	-0.145272	-0.243361	-0.220264	-0.175486	-0.161916	0.342536	0.428376	-0.170405	-0.180633	0.0332791	-0.169144	-0.16284	-0.139559	-0.0274276	-0.0316113	0.271962	0.0918649	-0.143946	-0.277525
Mtr.10652.1.S1_at	-0.329246	-0.376841	0.14506	0.194293	0.464283	0.176395	0.0712073	-0.110719	-0.150036	-0.027246	-0.165836	0.0593645	-0.366477	0.126339	-0.289545	0.111964	0.0999201	0.220189	0.394124	0.442605	-0.414225	-0.399584	-0.326393	-0.359963	0.157074	0.258819	0.422308	0.405572	0.254929	0.497421	0.51267	0.375821	0.102366	0.219982	0.177735	-0.087479	-0.149172	0.320409	0.331706	-0.33474	0.194613	0.18374	0.0953382	-0.136902	-0.0468726	0.14751	-0.108318	0.314782	0.356805
Mtr.35741.1.S1_at	-0.126465	-0.0888154	-0.346083	-0.374508	-0.234711	-0.268318	0.569417	-0.133021	-0.136176	-0.124639	-0.0563426	0.574685	-0.0681805	-0.0901004	-0.0519693	-0.00604581	-0.0534052	-0.0881202	0.00113127	0.321463	-0.11644	-0.132982	-0.118869	-0.154232	-0.321621	0.174831	0.0608074	0.555231	0.735036	0.223167	0.142897	0.570921	0.260669	0.429383	0.440779	-0.116902	-0.150212	0.0850692	0.102973	-0.0368709	0.342492	-0.159056	-0.117123	-0.195135	-0.149514	0.0786055	0.224261	-0.0767213	0.107494
Mtr.27133.1.S1_at	0.150948	0.00543787	0.321316	0.330381	0.155132	0.0666604	-0.0982536	0.0415729	0.130933	0.337232	-0.0946445	-0.133539	-0.0184335	-0.0506801	-0.0805852	-0.0353403	0.074188	0.119424	0.156941	-0.086124	-0.033607	-0.0287811	-0.00416727	-0.0948047	0.0488314	-0.0442409	0.0193834	-0.113932	-0.0868848	-0.126942	-0.124979	-0.0563177	-0.0539743	0.0282428	0.028452	0.0706508	0.148435	0.0579051	0.0395664	-0.0343341	0.255848	0.162477	0.165626	-0.0338426	-0.0579851	0.0241735	-0.0133637	-0.0567586	-0.0125306
Mtr.10190.1.S1_at	0.0346401	0.0794385	-0.0238027	-0.12006	-0.192361	0.437955	-0.175211	-0.0381221	-0.010877	-0.098797	0.134252	-0.164953	-0.0875799	0.508691	0.114887	-0.0153887	0.178656	0.0968044	-0.0820875	-0.233052	0.366049	0.482219	0.564568	0.205633	0.0693049	-0.208561	-0.237542	-0.359073	-0.381441	-0.205041	-0.218622	-0.447633	-0.143702	-0.358083	-0.320846	0.412572	0.291073	-0.187408	-0.233854	0.0747622	-0.189152	-0.140669	-0.0778282	0.169753	0.0722697	0.182738	-0.293422	-0.150011	-0.27095
Mtr.38762.1.S1_at	0.289229	0.283912	-0.0174466	0.0198604	-0.0396555	0.0250191	-0.259159	0.0620776	0.306686	0.0422402	0.288537	-0.247958	0.193993	0.269461	0.257372	0.10599	-0.191443	-0.17669	-0.180664	-0.108428	0.364319	0.346298	0.34004	0.344636	0.196322	-0.116542	-0.139637	-0.383073	-0.363963	-0.224836	-0.195306	-0.303621	-0.338304	-0.299319	-0.30811	0.18059	0.276702	-0.180028	-0.196896	0.228951	-0.106432	-0.0537912	-0.0926411	0.237591	0.16141	0.0359262	0.0887024	-0.198832	-0.21742
Mtr.22076.1.S1_at	0.0469754	0.195139	-0.100875	-0.114063	-0.0613308	-0.10299	-0.0502999	-0.00204304	0.0195116	-0.0819999	0.0725654	0.0989878	-0.00269347	0.0550029	0.02866	0.0809109	-0.0436696	-0.0699225	-0.092796	-0.00412578	0.266708	0.177066	0.123484	0.216173	0.146643	0.0879612	0.0218341	0.00409042	-0.0330872	0.0103134	0.0381363	-0.0100263	0.0455879	-0.0955562	-0.104237	0.0852583	-0.0127349	-0.0593483	-0.0453303	0.0167131	-0.0896197	0.0235941	0.0186706	-0.0545554	0.0450433	0.119586	0.118247	0.0978919	-0.0480058
Mtr.9429.1.S1_at	-0.199928	-0.171799	0.244189	0.273251	0.342866	-0.118732	0.0928166	0.0499655	0.131681	0.596916	-0.200643	0.0265929	-0.157402	-0.204692	-0.199367	-0.025325	0.0499465	0.103197	0.192928	0.0179229	-0.277537	-0.33154	-0.307266	-0.248898	0.00799212	0.214794	0.252637	0.315849	0.359292	0.0509176	0.0803988	0.328725	0.126537	0.400435	0.38177	0.00650722	-0.0936814	0.300595	0.338251	-0.172722	0.640316	0.529078	0.467481	-0.218998	-0.133562	0.0201236	0.179868	0.223905	0.32105
Mtr.42251.1.S1_at	0.194536	-0.0721534	0.0092742	0.0187217	0.228614	0.171891	-0.122444	-0.204756	0.0525093	-0.157247	0.0124387	-0.0646999	0.137463	-0.150562	-0.00430023	0.172163	-0.264804	-0.268592	-0.179861	0.148757	0.138899	0.237782	0.178334	0.252697	0.363484	0.105451	0.0941819	0.0135012	-0.174386	0.174569	0.209612	-0.050506	-0.171141	-0.121175	-0.142172	-0.184497	-0.138842	-0.0645541	-0.0738199	0.232349	-0.092339	-0.0484254	-0.0989483	0.052751	0.0993118	-0.000873668	-0.272903	0.117676	-0.0816566
Mtr.34810.1.S1_at	0.0366816	-0.00120953	-0.0047041	-0.0782423	-0.22397	0.383644	-0.198329	-0.0652906	0.0502416	-0.177854	-0.102381	-0.170347	0.045258	0.287853	0.20111	-0.0340112	0.174776	0.10334	0.0305825	-0.159137	0.204323	0.301739	0.33984	0.175607	-0.0592921	-0.128176	-0.13054	-0.346614	-0.348939	-0.171019	-0.177154	-0.417969	-0.0609145	-0.303077	-0.282349	0.193167	0.114166	-0.171208	-0.200386	0.250027	-0.268591	-0.159922	-0.11185	0.268174	0.182484	0.0887234	-0.342469	-0.131954	-0.205196
Mtr.38526.1.S1_at	0.0712994	0.0858061	0.0876439	-0.0254612	-0.149087	0.380488	-0.142179	-0.152513	0.0707742	-0.177381	0.187821	-0.0141932	0.0362996	0.506021	0.186324	0.0860448	0.0809393	-0.0354345	-0.0958705	-0.143489	0.425637	0.523864	0.631154	0.266238	0.160057	-0.0398841	-0.126688	-0.288138	-0.257211	-0.185412	-0.221639	-0.363405	-0.232243	-0.209374	-0.16377	0.410439	0.200084	-0.119758	-0.177739	0.221948	-0.221527	-0.227802	-0.170658	0.110167	0.0566467	0.289334	-0.184993	-0.129731	-0.147277
Mtr.41404.1.S1_at	0.0389187	0.119425	0.0724336	0.139297	0.150377	-0.143674	-0.0180979	-0.208515	0.341519	-0.126987	0.347208	-0.00850697	0.315323	0.284067	0.245363	0.299556	-0.272887	-0.258865	-0.0977781	0.0892182	0.19252	0.136232	0.103628	0.311689	0.321122	0.18444	0.210513	0.086737	0.1188	0.038464	0.0704422	0.0727189	-0.348726	0.131889	0.0688931	0.119531	0.0701993	0.104886	0.166288	0.187516	0.0679036	-0.0336082	-0.139384	0.108374	0.116339	0.262538	0.339685	0.00446629	0.0744473
Mtr.24270.1.S1_s_at	0.0718178	0.128621	-0.0417424	-0.0636946	-0.124195	-0.071174	-0.0938859	-0.033848	0.216361	-0.0697562	0.266603	-0.30249	0.322209	-0.10205	0.550155	-0.0381682	-0.173577	-0.216454	-0.22324	-0.16907	0.147308	0.112083	0.0804441	0.212221	0.00594102	-0.113565	-0.230036	-0.210151	-0.26326	-0.105314	-0.100986	-0.345267	-0.322301	-0.170081	-0.169902	-0.0809697	-0.0890008	-0.0953137	-0.106837	0.580288	-0.17624	-0.117747	-0.117783	0.392768	0.386809	-0.178094	-0.0099896	-0.0550087	-0.268749
Mtr.28699.1.S1_s_at	0.0789552	0.179225	-0.0350247	-0.0702591	-0.124081	-0.0350972	-0.0934866	-0.0299812	0.172176	-0.0693185	0.266073	-0.284086	0.278985	-0.0892637	0.543207	-0.0269053	-0.143393	-0.184985	-0.205349	-0.166646	0.179505	0.143092	0.102446	0.225905	0.0388677	-0.0871246	-0.219979	-0.203786	-0.25483	-0.0899558	-0.0934595	-0.345491	-0.303661	-0.165605	-0.162993	-0.0440404	-0.0772272	-0.102726	-0.117746	0.497603	-0.17996	-0.119228	-0.113616	0.375543	0.410457	-0.141126	-0.0285291	-0.0468553	-0.27038
Mtr.12392.1.S1_at	0.182917	0.0156479	0.21689	0.258178	0.238625	0.0671221	-0.0830045	0.0798737	0.175846	0.53378	-0.0784276	-0.151295	0.0270544	-0.143918	-0.131939	0.00896948	-0.0354512	-0.0077524	0.0357544	-0.069181	-0.101473	-0.118264	-0.105054	-0.124191	0.0947727	-0.0472205	-0.0211007	-0.0132989	-0.0587311	-0.0256091	0.00197241	0.000980881	-0.0499686	-0.0110775	-0.019046	-0.0462893	0.170437	-0.00987124	-0.00435583	-0.0707663	0.366418	0.307304	0.273239	-0.064009	-0.0677093	-0.0604845	0.0186894	0.00299787	0.0180248
Mtr.38588.1.S1_at	0.0833371	0.514003	-0.0710836	-0.0790744	-0.107327	-0.107526	0.181087	-0.175906	0.100679	-0.0432325	0.13952	0.174246	-0.010828	-0.0415154	0.0663787	-0.011424	-0.125056	-0.126676	-0.122923	0.0273507	0.510815	0.368984	0.381753	0.364684	0.135182	0.0480914	-0.0105562	0.174367	0.0733244	0.151027	0.132626	0.0401874	-0.0577226	0.0509713	0.0473743	0.32067	-0.120138	-0.0111619	-0.021544	-0.0924488	0.023018	0.0334583	0.0288425	-0.142641	-0.0179839	0.0510795	0.125355	0.0372099	-0.0758728
[truncated: 119 more columns]

## Sheet: E) Differ_Pearson-Spearman
Table S17 E: Difference between Pearson's and Spearman's correlation coefficients from the Cleaned dataset
Conditional formatting: large positive values in red;large negative values green; intermediate values are in gradual transition.
	Mtr.45454.1.S1_at	Mtr.33494.1.S1_at	Mtr.1566.1.S1_at	Mtr.1885.1.S1_at	Mtr.11703.1.S1_at	Mtr.38780.1.S1_at	Mtr.50163.1.S1_at	Mtr.23988.1.S1_at	Mtr.39288.1.S1_at	Mtr.45444.1.S1_at	Mtr.19560.1.S1_at	Mtr.42299.1.S1_at	Mtr.43328.1.S1_at	Mtr.9143.1.S1_at	Mtr.22479.1.S1_at	Mtr.21313.1.S1_at	Mtr.38605.1.S1_at	Mtr.5576.1.S1_s_at	Mtr.9848.1.S1_at	Mtr.24842.1.S1_at	Mtr.27377.1.S1_at	Mtr.27377.1.S1_s_at	Mtr.41865.1.S1_at	Mtr.41928.1.S1_at	Mtr.49670.1.S1_at	Mtr.27247.1.S1_at	Mtr.43615.1.S1_at	Mtr.25887.1.S1_at	Mtr.7448.1.S1_s_at	Mtr.25885.1.S1_s_at	Mtr.35725.1.S1_at	Mtr.12342.1.S1_at	Mtr.32218.1.S1_s_at	Mtr.16587.1.S1_at	Mtr.4545.1.S1_s_at	Mtr.28002.1.S1_at	Mtr.48694.1.S1_at	Mtr.37926.1.S1_at	Mtr.8894.1.S1_at	Mtr.44201.1.S1_at	Mtr.51379.1.S1_at	Mtr.22854.1.S1_at	Mtr.33275.1.S1_s_at	Mtr.15712.1.S1_at	Mtr.15713.1.S1_at	Mtr.9990.1.S1_at	Mtr.12429.1.S1_at	Mtr.5024.1.S1_at	Mtr.43459.1.S1_at
Mtr.45454.1.S1_at	0	0.0350113	-0.122752	-0.0704448	0.0146002	0.00261562	0.236722	-0.22422	0.0695383	-0.00418478	-0.129348	0.0464242	-0.0466555	-0.147126	-0.361849	-0.143073	0.0184261	0.0264939	-0.0240006	0.0349967	-0.195905	-0.150454	-0.123203	-0.183847	-0.178946	-0.0569271	-0.11175	0.112448	0.125555	0.192364	0.232056	0.0585755	0.0110946	0.169617	0.165125	-0.139601	-0.138468	0.239966	0.217338	-0.284687	0.204538	0.0439936	0.0599459	-0.147405	-0.148578	-0.213954	0.0663684	0.148788	0.0239669
Mtr.33494.1.S1_at	0.0350113	0	-0.0518202	-0.0316809	-0.0660993	-0.0563469	0.327998	-0.214172	0.00882076	0.0969562	0.0134901	0.0288191	-0.133306	-0.000182636	-0.375343	-0.113189	0.0788305	0.0953685	-0.00252028	0.137291	0.162435	0.0623592	-0.0076752	0.17785	-0.0140873	0.0739716	0.0296906	0.121886	0.140247	0.191532	0.249454	0.0730452	0.113847	0.206143	0.2202	-0.0178478	-0.36188	0.338184	0.309405	-0.282768	0.187111	0.0726857	0.0770664	-0.106921	-0.0676148	-0.060708	0.312857	0.268629	0.142115
Mtr.1566.1.S1_at	-0.122752	-0.0518202	0	0.0140768	-0.0908665	-0.177132	-0.106641	-0.233303	0.0278171	-0.182254	-0.0837693	0.0491772	-0.101931	-0.0137202	-0.0597071	-0.245621	-0.0333264	-0.0183747	0.039284	-0.252481	-0.194772	-0.11617	-0.126707	-0.243661	-0.133552	-0.247331	-0.25706	-0.100646	-0.0823529	-0.0615138	-0.080301	-0.0557337	-0.0565175	0.0144462	-0.0417723	-0.294554	0.0233182	0.0551243	0.028536	-0.0034246	-0.0951751	-0.219771	-0.226293	-0.0444269	-0.067166	-0.227441	-0.0309013	-0.0815758	-0.086836
Mtr.1885.1.S1_at	-0.0704448	-0.0316809	0.0140768	0	-0.0578222	-0.152988	-0.152583	-0.130225	0.00999151	-0.183513	-0.102669	-0.0125537	-0.106617	-4.19234e-06	-0.0115857	-0.205031	-0.0149651	-0.018099	0.0439461	-0.276714	-0.148176	-0.0609621	-0.0673561	-0.220856	-0.0836505	-0.206071	-0.222493	-0.157151	-0.133174	-0.0992154	-0.105733	-0.0895767	-0.040149	-0.0227844	-0.0823267	-0.232394	-0.0402061	0.0285512	0.0154772	-0.00978524	-0.142444	-0.207465	-0.189221	-0.0219382	-0.0391511	-0.181611	-0.0595793	-0.111364	-0.0948961
Mtr.11703.1.S1_at	0.0146002	-0.0660993	-0.0908665	-0.0578222	0	-0.0959885	-0.432188	-0.102113	-0.0344207	-0.229485	0.00363271	-0.0890004	-0.0425659	-0.0036165	0.0648311	-0.0754295	-0.183418	-0.17318	-0.0519875	-0.287852	-0.129014	0.0068594	0.016938	-0.185576	0.0264556	-0.245769	-0.179519	-0.229659	-0.230172	-0.201365	-0.191171	-0.107052	-0.160935	-0.110825	-0.164121	-0.194324	0.0292267	-0.233534	-0.192426	0.161339	-0.199303	-0.254736	-0.263767	-0.0209312	-0.0793741	-0.0976705	-0.0920184	-0.18661	-0.107846
Mtr.38780.1.S1_at	0.00261562	-0.0563469	-0.177132	-0.152988	-0.0959885	0	-0.0231241	-0.117881	0.00738762	-0.189597	0.126059	0.0138193	0.0337014	0.00438131	-0.0540265	-0.063104	-0.146024	-0.0999017	-0.000671943	-0.203587	-0.22908	-0.189956	-0.272787	-0.117097	0.00366205	-0.206055	-0.174241	-0.00101356	-0.0580283	0.129732	0.124473	-0.0138887	-0.0431079	-0.0449405	-0.0729204	-0.16583	0.157569	0.0543772	0.00558195	-0.00792874	-0.0917585	-0.14575	-0.178424	-0.181878	-0.04523	-0.10067	0.00932103	0.013143	-0.0756644
Mtr.50163.1.S1_at	0.236722	0.327998	-0.106641	-0.152583	-0.432188	-0.0231241	0	0.211378	0.0557586	-0.240618	0.196338	-0.235249	0.273211	-0.0667332	0.37091	-0.153212	-0.219958	-0.287193	-0.385507	-0.532045	0.231556	0.294307	0.311394	0.158969	-0.284252	-0.470577	-0.564148	-0.192205	-0.263455	-0.335578	-0.474609	-0.382694	-0.388507	-0.290539	-0.279991	0.0898115	0.293168	-0.574842	-0.5412	0.327366	-0.260032	-0.311555	-0.274479	0.25444	-0.0230897	-0.320068	-0.124003	-0.62117	-0.550879
Mtr.23988.1.S1_at	-0.22422	-0.214172	-0.233303	-0.130225	-0.102113	-0.117881	0.211378	0	-0.0375945	-0.07351	-0.0557917	0.204105	-0.166808	-0.0684296	-0.229313	-0.238377	0.051751	0.0454104	-0.000955529	-0.0623675	-0.197802	-0.166016	-0.0866318	-0.207574	-0.342757	-0.184372	-0.112576	0.105696	0.129191	0.112616	0.113858	0.145917	0.146339	0.0921903	0.0946409	-0.219522	-0.240439	0.174308	0.17639	-0.176002	0.0826276	-0.11351	-0.0948519	-0.0634852	-0.12361	-0.249161	0.184106	0.186894	0.210947
Mtr.39288.1.S1_at	0.0695383	0.00882076	0.0278171	0.00999151	-0.0344207	0.00738762	0.0557586	-0.0375945	0	0.113334	0.00483197	0.0289072	0.0223333	-0.0053981	0.14293	-0.0460878	0.0234812	-0.0199664	-0.025795	-0.0941149	0.146999	0.212345	0.251228	0.170293	0.044121	0.0196698	0.0197588	-0.0621176	-0.0505648	-0.117601	-0.0579592	-0.0542477	0.00964163	-0.134586	-0.109831	0.0937756	-0.0272583	0.0129159	0.0142094	0.101862	-0.0512016	-0.0331809	0.00910501	0.0831008	-0.0379398	0.0552612	0.0721197	0.114699	-0.0335867
Mtr.45444.1.S1_at	-0.00418478	0.0969562	-0.182254	-0.183513	-0.229485	-0.189597	-0.240618	-0.07351	0.113334	0	0.125248	-0.0506433	0.222291	-0.0369901	0.0832288	-0.0367157	-0.216471	-0.237748	-0.197257	-0.365713	0.0503779	0.0621664	0.0825562	0.0588815	-0.137982	-0.402373	-0.414028	-0.269398	-0.21987	-0.224885	-0.28114	-0.163618	-0.230646	-0.241248	-0.229807	-0.146515	0.32837	-0.313065	-0.311779	0.0999568	-0.144126	-0.120697	-0.0641406	0.0129694	-0.128029	-0.279561	-0.0124761	-0.304963	-0.310921
Mtr.19560.1.S1_at	-0.129348	0.0134901	-0.0837693	-0.102669	0.00363271	0.126059	0.196338	-0.0557917	0.00483197	0.125248	0	0.0539731	-0.093553	0.299656	0.020674	-0.0240033	-0.0991544	-0.0811094	-0.00375749	0.0609936	0.129837	0.159798	0.169051	0.0661643	0.0526167	0.0566994	0.042437	0.0369962	0.0851904	0.034751	0.114376	0.0293562	-0.150539	0.0419608	0.0233736	0.152405	-0.0200445	0.134076	0.111278	-0.133054	0.058722	0.196309	0.191852	0.0934086	0.172999	0.126427	0.218872	0.164729	0.0543756
Mtr.42299.1.S1_at	0.0464242	0.0288191	0.0491772	-0.0125537	-0.0890004	0.0138193	-0.235249	0.204105	0.0289072	-0.0506433	0.0539731	0	0.0235975	-0.100334	0.0729624	0.0502339	-0.0194626	-0.0789054	0.0067645	0.0941586	0.11781	0.097731	0.0949322	0.0257089	-0.105063	0.0185591	-0.0415956	-0.175481	-0.0885881	-0.240798	-0.259116	-0.0671183	-0.148278	-0.0822034	-0.0551848	-0.0726091	0.0984287	-0.206055	-0.189486	-0.0538081	-0.0830845	-0.0713829	-0.0305705	0.0916481	-0.0575004	0.0373752	-0.0926718	-0.314771	-0.0949647
Mtr.43328.1.S1_at	-0.0466555	-0.133306	-0.101931	-0.106617	-0.0425659	0.0337014	0.273211	-0.166808	0.0223333	0.222291	-0.093553	0.0235975	0	0.00314542	0.0464692	-0.0121699	0.243216	0.20803	0.1458	0.182504	-0.0982727	-0.0172136	-0.00380549	-0.135074	-0.107759	0.131527	0.0574126	0.12688	0.127774	0.171585	0.234935	0.0223437	0.122056	-0.0333252	-0.0383856	0.00987965	-0.38216	0.209969	0.186009	-0.155842	0.0989079	0.224031	0.277418	0.0939549	0.106011	0.04965	-0.163454	0.217257	-0.00832396
Mtr.9143.1.S1_at	-0.147126	-0.000182636	-0.0137202	-4.19234e-06	-0.0036165	0.00438131	-0.0667332	-0.0684296	-0.0053981	-0.0369901	0.299656	-0.100334	0.00314542	0	-0.180876	0.0323846	-0.243321	-0.239149	-0.206199	-0.0921237	-0.00927637	0.0237332	0.0171555	-0.0773192	-0.0110667	-0.184681	-0.151663	-0.128527	-0.154931	-0.156074	-0.0846804	-0.0910034	-0.160782	-0.0391023	-0.0540862	-0.0630972	0.401335	-0.0243927	-0.0439983	-0.0343705	-0.0391011	-0.152323	-0.153148	-0.034482	-0.0501541	0.0684084	-0.0510182	-0.0379156	-0.141826
Mtr.22479.1.S1_at	-0.361849	-0.375343	-0.0597071	-0.0115857	0.0648311	-0.0540265	0.37091	-0.229313	0.14293	0.0832288	0.020674	0.0729624	0.0464692	-0.180876	0	-0.230122	0.132259	0.164888	0.18419	0.139004	-0.301563	-0.294575	-0.156455	-0.271986	-0.333501	0.0895604	0.0379241	0.380886	0.354603	0.406444	0.4325	0.214216	0.102461	0.389751	0.389357	-0.162615	-0.28103	0.430074	0.411418	-0.312163	0.343648	0.135333	0.106078	0.335048	0.350446	-0.185019	0.134772	0.252555	0.19068
Mtr.21313.1.S1_at	-0.143073	-0.113189	-0.245621	-0.205031	-0.0754295	-0.063104	-0.153212	-0.238377	-0.0460878	-0.0367157	-0.0240033	0.0502339	-0.0121699	0.0323846	-0.230122	0	-0.087433	-0.0606055	0.00765834	0.154312	-0.196758	-0.0851717	-0.0258558	-0.285294	-0.125322	-0.0232315	-0.0339445	-0.0724401	-0.026448	-0.0340082	0.0251617	0.126273	0.0483714	-0.0499738	-0.070827	-0.236706	0.0190861	-0.0139267	0.00329368	-0.154582	-0.0303812	-0.0965866	-0.0839324	0.00300844	-0.0691386	0.0295807	-0.0690821	0.0419228	0.0151451
Mtr.38605.1.S1_at	0.0184261	0.0788305	-0.0333264	-0.0149651	-0.183418	-0.146024	-0.219958	0.051751	0.0234812	-0.216471	-0.0991544	-0.0194626	0.243216	-0.243321	0.132259	-0.087433	0	0.0266755	-0.142977	-0.222032	0.0230803	-0.0284145	-0.0405161	0.0254795	-0.147475	-0.205222	-0.243025	-0.236589	-0.296171	-0.292793	-0.317809	-0.208641	0.0498056	-0.185729	-0.179542	-0.216492	0.233465	-0.159683	-0.15977	0.117864	-0.182861	-0.268468	-0.223074	0.0536481	-0.0817646	-0.155114	-0.178095	-0.155737	-0.231223
Mtr.5576.1.S1_s_at	0.0264939	0.0953685	-0.0183747	-0.018099	-0.17318	-0.0999017	-0.287193	0.0454104	-0.0199664	-0.237748	-0.0811094	-0.0789054	0.20803	-0.239149	0.164888	-0.0606055	0.0266755	0	-0.150454	-0.23917	0.00306685	-0.0358188	-0.0358198	-0.0132862	-0.114764	-0.247717	-0.238684	-0.281673	-0.34978	-0.320382	-0.351587	-0.205668	0.0497343	-0.243051	-0.232152	-0.218925	0.256015	-0.248081	-0.237956	0.107185	-0.213997	-0.318471	-0.262541	0.0441602	-0.0996323	-0.147546	-0.173385	-0.181891	-0.216087
Mtr.9848.1.S1_at	-0.0240006	-0.00252028	0.039284	0.0439461	-0.0519875	-0.000671943	-0.385507	-0.000955529	-0.025795	-0.197257	-0.00375749	0.0067645	0.1458	-0.206199	0.18419	0.00765834	-0.142977	-0.150454	0	-0.117972	-0.0413922	-0.0375575	-0.0303286	-0.0808819	-0.0310997	-0.096512	-0.0850925	-0.261282	-0.301176	-0.337914	-0.360296	-0.0794474	-0.112431	-0.239077	-0.228487	-0.19755	0.237506	-0.199342	-0.180691	0.0664708	-0.190964	-0.268757	-0.247849	0.065337	-0.0507815	-0.0450584	-0.123538	-0.16296	-0.0803661
Mtr.24842.1.S1_at	0.0349967	0.137291	-0.252481	-0.276714	-0.287852	-0.203587	-0.532045	-0.0623675	-0.0941149	-0.365713	0.0609936	0.0941586	0.182504	-0.0921237	0.139004	0.154312	-0.222032	-0.23917	-0.117972	0	0.0011618	0.0220856	-0.0271663	-0.0770328	-0.0717519	-0.0119937	-0.0659216	-0.269375	-0.19356	-0.222441	-0.233823	0.137014	-0.0126297	-0.323084	-0.325747	-0.0992629	0.241444	-0.404244	-0.410854	0.114045	-0.367365	-0.48322	-0.428616	-0.00647075	-0.134793	0.0636295	0.0504745	-0.435895	-0.0943126
Mtr.27377.1.S1_at	-0.195905	0.162435	-0.194772	-0.148176	-0.129014	-0.22908	0.231556	-0.197802	0.146999	0.0503779	0.129837	0.11781	-0.0982727	-0.00927637	-0.301563	-0.196758	0.0230803	0.00306685	-0.0413922	0.0011618	0	0.0179081	0.00433134	0.0328071	-0.110478	-0.0201866	-0.138352	0.13119	0.199857	0.208623	0.282866	0.106885	0.118967	0.232657	0.215447	-0.0142867	-0.111809	0.269766	0.246153	-0.239887	0.111998	0.0356049	0.0463273	-0.167368	-0.0761031	-0.091132	0.22259	0.100637	-0.0195101
Mtr.27377.1.S1_s_at	-0.150454	0.0623592	-0.11617	-0.0609621	0.0068594	-0.189956	0.294307	-0.166016	0.212345	0.0621664	0.159798	0.097731	-0.0172136	0.0237332	-0.294575	-0.0851717	-0.0284145	-0.0358188	-0.0375575	0.0220856	0.0179081	0	0.0148355	0.0748888	0.0265691	0.0165172	-0.100652	0.183564	0.230725	0.261967	0.323365	0.133282	0.0588259	0.252634	0.230061	-0.00677137	0.0175385	0.290735	0.276948	-0.195795	0.141678	0.0501346	0.0384157	-0.206078	-0.0436747	-0.0372496	0.169472	0.1292	0.00408565
Mtr.41865.1.S1_at	-0.123203	-0.0076752	-0.126707	-0.0673561	0.016938	-0.272787	0.311394	-0.0866318	0.251228	0.0825562	0.169051	0.0949322	-0.00380549	0.0171555	-0.156455	-0.0258558	-0.0405161	-0.0358198	-0.0303286	-0.0271663	0.00433134	0.0148355	0	0.00395324	0.0633458	0.0239392	-0.114415	0.19472	0.255984	0.236946	0.299634	0.155921	0.0611532	0.255819	0.228696	0.0688203	0.0616421	0.266973	0.249719	-0.196724	0.134382	0.0688223	0.0630354	-0.249493	-0.0907944	0.0263819	0.10959	0.123115	-0.0412269
Mtr.41928.1.S1_at	-0.183847	0.17785	-0.243661	-0.220856	-0.185576	-0.117097	0.158969	-0.207574	0.170293	0.0588815	0.0661643	0.0257089	-0.135074	-0.0773192	-0.271986	-0.285294	0.0254795	-0.0132862	-0.0808819	-0.0770328	0.0328071	0.0748888	0.00395324	0	-0.216282	-0.130175	-0.214015	0.0359501	0.0790896	0.131254	0.212822	0.00453278	0.0752938	0.106412	0.107408	-0.0681614	-0.12566	0.208273	0.19813	-0.131002	0.101507	0.0116674	0.0596638	-0.0807734	-0.0574141	-0.187255	0.0835451	0.0997281	-0.064437
Mtr.49670.1.S1_at	-0.178946	-0.0140873	-0.133552	-0.0836505	0.0264556	0.00366205	-0.284252	-0.342757	0.044121	-0.137982	0.0526167	-0.105063	-0.107759	-0.0110667	-0.333501	-0.125322	-0.147475	-0.114764	-0.0310997	-0.0717519	-0.110478	0.0265691	0.0633458	-0.216282	0	-0.10975	-0.123185	-0.201021	-0.175321	-0.0329682	0.0659513	-0.0420695	-0.0794548	-0.0251434	-0.0680395	-0.273079	-0.0767438	0.0685979	0.0813018	-0.105174	-0.104371	-0.0721832	-0.0841376	-0.0423199	-0.0774589	-0.131969	-0.0603267	0.0263585	-0.0172218
Mtr.27247.1.S1_at	-0.0569271	0.0739716	-0.247331	-0.206071	-0.245769	-0.206055	-0.470577	-0.184372	0.0196698	-0.402373	0.0566994	0.0185591	0.131527	-0.184681	0.0895604	-0.0232315	-0.205222	-0.247717	-0.096512	-0.0119937	-0.0201866	0.0165172	0.0239392	-0.130175	-0.10975	0	-0.137481	-0.295637	-0.239931	-0.323501	-0.313246	0.00912383	-0.143728	-0.27631	-0.307173	-0.318819	0.0807858	-0.301623	-0.267273	0.13019	-0.246906	-0.468566	-0.470279	0.0624022	-0.0951514	-0.112286	-0.0795449	-0.178145	-0.131965
Mtr.43615.1.S1_at	-0.11175	0.0296906	-0.25706	-0.222493	-0.179519	-0.174241	-0.564148	-0.112576	0.0197588	-0.414028	0.042437	-0.0415956	0.0574126	-0.151663	0.0379241	-0.0339445	-0.243025	-0.238684	-0.0850925	-0.0659216	-0.138352	-0.100652	-0.114415	-0.214015	-0.123185	-0.137481	0	-0.308135	-0.277286	-0.316611	-0.312787	0.0352658	-0.128635	-0.256828	-0.2917	-0.324416	0.134558	-0.278873	-0.252207	0.0548755	-0.245187	-0.341907	-0.389695	0.0240816	-0.0806229	-0.145291	-0.0404712	-0.255644	-0.0250027
Mtr.25887.1.S1_at	0.112448	0.121886	-0.100646	-0.157151	-0.229659	-0.00101356	-0.192205	0.105696	-0.0621176	-0.269398	0.0369962	-0.175481	0.12688	-0.128527	0.380886	-0.0724401	-0.236589	-0.281673	-0.261282	-0.269375	0.13119	0.183564	0.19472	0.0359501	-0.201021	-0.295637	-0.308135	0	-0.134805	-0.126198	-0.194018	-0.206661	-0.315381	-0.113965	-0.122104	-0.0467236	0.0924997	-0.382276	-0.327406	0.215302	-0.111547	-0.196769	-0.173661	0.146762	-0.0437677	-0.227115	-0.117731	-0.378448	-0.307405
Mtr.7448.1.S1_s_at	0.125555	0.140247	-0.0823529	-0.133174	-0.230172	-0.0580283	-0.263455	0.129191	-0.0505648	-0.21987	0.0851904	-0.0885881	0.127774	-0.154931	0.354603	-0.026448	-0.296171	-0.34978	-0.301176	-0.19356	0.199857	0.230725	0.255984	0.0790896	-0.175321	-0.239931	-0.277286	-0.134805	0	-0.434257	-0.506482	-0.12399	-0.301946	-0.0217357	-0.014342	-0.0951805	0.119772	-0.321768	-0.250506	0.24698	-0.0690304	-0.246278	-0.219344	0.174944	-0.0823117	-0.206852	-0.0812506	-0.460011	-0.272314
Mtr.25885.1.S1_s_at	0.192364	0.191532	-0.0615138	-0.0992154	-0.201365	0.129732	-0.335578	0.112616	-0.117601	-0.224885	0.034751	-0.240798	0.171585	-0.156074	0.406444	-0.0340082	-0.292793	-0.320382	-0.337914	-0.222441	0.208623	0.261967	0.236946	0.131254	-0.0329682	-0.323501	-0.316611	-0.126198	-0.434257	0	0.027521	-0.362227	-0.348909	-0.410177	-0.395075	0.0185017	0.208476	-0.473987	-0.452815	0.221974	-0.315053	-0.196602	-0.175235	0.206808	0.036926	-0.174048	-0.223791	-0.259999	-0.397021
Mtr.35725.1.S1_at	0.232056	0.249454	-0.080301	-0.105733	-0.191171	0.124473	-0.474609	0.113858	-0.0579592	-0.28114	0.114376	-0.259116	0.234935	-0.0846804	0.4325	0.0251617	-0.317809	-0.351587	-0.360296	-0.233823	0.282866	0.323365	0.299634	0.212822	0.0659513	-0.313246	-0.312787	-0.194018	-0.506482	0.027521	0	-0.395498	-0.396467	-0.487248	-0.472821	0.0663395	0.243833	-0.486985	-0.441543	0.256683	-0.392307	-0.230763	-0.224641	0.22656	0.0851748	-0.163971	-0.21689	-0.290026	-0.425579
Mtr.12342.1.S1_at	0.0585755	0.0730452	-0.0557337	-0.0895767	-0.107052	-0.0138887	-0.382694	0.145917	-0.0542477	-0.163618	0.0293562	-0.0671183	0.0223437	-0.0910034	0.214216	0.126273	-0.208641	-0.205668	-0.0794474	0.137014	0.106885	0.133282	0.155921	0.00453278	-0.0420695	0.00912383	0.0352658	-0.206661	-0.12399	-0.362227	-0.395498	0	-0.199276	-0.19755	-0.206819	-0.105324	0.108903	-0.36717	-0.312019	0.130745	-0.182632	-0.208311	-0.200581	0.0993694	-0.0709059	0.0337521	-0.0760251	-0.41343	-0.0697572
Mtr.32218.1.S1_s_at	0.0110946	0.113847	-0.0565175	-0.040149	-0.160935	-0.0431079	-0.388507	0.146339	0.00964163	-0.230646	-0.150539	-0.148278	0.122056	-0.160782	0.102461	0.0483714	0.0498056	0.0497343	-0.112431	-0.0126297	0.118967	0.0588259	0.0611532	0.0752938	-0.0794548	-0.143728	-0.128635	-0.315381	-0.301946	-0.348909	-0.396467	-0.199276	0	-0.276765	-0.277039	-0.163516	0.196759	-0.331068	-0.31557	0.118555	-0.240366	-0.217325	-0.199017	0.076117	-0.0856569	-0.0894097	-0.19053	-0.369116	-0.173498
Mtr.16587.1.S1_at	0.169617	0.206143	0.0144462	-0.0227844	-0.110825	-0.0449405	-0.290539	0.0921903	-0.134586	-0.241248	0.0419608	-0.0822034	-0.0333252	-0.0391023	0.389751	-0.0499738	-0.185729	-0.243051	-0.239077	-0.323084	0.232657	0.252634	0.255819	0.106412	-0.0251434	-0.27631	-0.256828	-0.113965	-0.0217357	-0.410177	-0.487248	-0.19755	-0.276765	0	0.00724356	-0.0162093	0.110806	-0.375332	-0.319454	0.303085	-0.0957238	-0.274584	-0.249174	0.115179	-0.11575	-0.117092	-0.093746	-0.454989	-0.257446
Mtr.4545.1.S1_s_at	0.165125	0.2202	-0.0417723	-0.0823267	-0.164121	-0.0729204	-0.279991	0.0946409	-0.109831	-0.229807	0.0233736	-0.0551848	-0.0383856	-0.0540862	0.389357	-0.070827	-0.179542	-0.232152	-0.228487	-0.325747	0.215447	0.230061	0.228696	0.107408	-0.0680395	-0.307173	-0.2917	-0.122104	-0.014342	-0.395075	-0.472821	-0.206819	-0.277039	0.00724356	0	-0.0415163	0.0994571	-0.36576	-0.316972	0.32101	-0.105191	-0.254439	-0.234957	0.113873	-0.089771	-0.161108	-0.113496	-0.456447	-0.280015
Mtr.28002.1.S1_at	-0.139601	-0.0178478	-0.294554	-0.232394	-0.194324	-0.16583	0.0898115	-0.219522	0.0937756	-0.146515	0.152405	-0.0726091	0.00987965	-0.0630972	-0.162615	-0.236706	-0.216492	-0.218925	-0.19755	-0.0992629	-0.0142867	-0.00677137	0.0688203	-0.0681614	-0.273079	-0.318819	-0.324416	-0.0467236	-0.0951805	0.0185017	0.0663395	-0.105324	-0.163516	-0.0162093	-0.0415163	0	-0.0045028	0.044432	0.0433133	-0.136603	-0.0326138	-0.0471068	-0.0537727	0.148439	0.0222686	-0.292603	-0.0998182	0.0150728	-0.188516
Mtr.48694.1.S1_at	-0.138468	-0.36188	0.0233182	-0.0402061	0.0292267	0.157569	0.293168	-0.240439	-0.0272583	0.32837	-0.0200445	0.0984287	-0.38216	0.401335	-0.28103	0.0190861	0.233465	0.256015	0.237506	0.241444	-0.111809	0.0175385	0.0616421	-0.12566	-0.0767438	0.0807858	0.134558	0.0924997	0.119772	0.208476	0.243833	0.108903	0.196759	0.110806	0.0994571	-0.0045028	0	0.265163	0.249565	-0.272854	0.174236	0.218275	0.24066	0.00340288	0.00488687	0.202018	0.0605538	0.315063	0.207519
Mtr.37926.1.S1_at	0.239966	0.338184	0.0551243	0.0285512	-0.233534	0.0543772	-0.574842	0.174308	0.0129159	-0.313065	0.134076	-0.206055	0.209969	-0.0243927	0.430074	-0.0139267	-0.159683	-0.248081	-0.199342	-0.404244	0.269766	0.290735	0.266973	0.208273	0.0685979	-0.301623	-0.278873	-0.382276	-0.321768	-0.473987	-0.486985	-0.36717	-0.331068	-0.375332	-0.36576	0.044432	0.265163	0	7.34563e-05	0.36914	-0.339299	-0.318855	-0.306828	0.170793	0.0042684	-0.138883	-0.146901	-0.32236	-0.226479
Mtr.8894.1.S1_at	0.217338	0.309405	0.028536	0.0154772	-0.192426	0.00558195	-0.5412	0.17639	0.0142094	-0.311779	0.111278	-0.189486	0.186009	-0.0439983	0.411418	0.00329368	-0.15977	-0.237956	-0.180691	-0.410854	0.246153	0.276948	0.249719	0.19813	0.0813018	-0.267273	-0.252207	-0.327406	-0.250506	-0.452815	-0.441543	-0.312019	-0.31557	-0.319454	-0.316972	0.0433133	0.249565	7.34563e-05	0	0.347567	-0.297955	-0.315971	-0.306214	0.139679	-0.0125589	-0.133487	-0.127394	-0.314269	-0.219587
Mtr.44201.1.S1_at	-0.284687	-0.282768	-0.0034246	-0.00978524	0.161339	-0.00792874	0.327366	-0.176002	0.101862	0.0999568	-0.133054	-0.0538081	-0.155842	-0.0343705	-0.312163	-0.154582	0.117864	0.107185	0.0664708	0.114045	-0.239887	-0.195795	-0.196724	-0.131002	-0.105174	0.13019	0.0548755	0.215302	0.24698	0.221974	0.256683	0.130745	0.118555	0.303085	0.32101	-0.136603	-0.272854	0.36914	0.347567	0	0.284919	0.116384	0.156301	-0.104311	-0.0831183	-0.066577	0.0768622	0.247889	0.171592
Mtr.51379.1.S1_at	0.204538	0.187111	-0.0951751	-0.142444	-0.199303	-0.0917585	-0.260032	0.0826276	-0.0512016	-0.144126	0.058722	-0.0830845	0.0989079	-0.0391011	0.343648	-0.0303812	-0.182861	-0.213997	-0.190964	-0.367365	0.111998	0.141678	0.134382	0.101507	-0.104371	-0.246906	-0.245187	-0.111547	-0.0690304	-0.315053	-0.392307	-0.182632	-0.240366	-0.0957238	-0.105191	-0.0326138	0.174236	-0.339299	-0.297955	0.284919	0	-0.149201	-0.178595	0.0943931	-0.0472288	-0.171394	-0.0572367	-0.36226	-0.275995
Mtr.22854.1.S1_at	0.0439936	0.0726857	-0.219771	-0.207465	-0.254736	-0.14575	-0.311555	-0.11351	-0.0331809	-0.120697	0.196309	-0.0713829	0.224031	-0.152323	0.135333	-0.0965866	-0.268468	-0.318471	-0.268757	-0.48322	0.0356049	0.0501346	0.0688223	0.0116674	-0.0721832	-0.468566	-0.341907	-0.196769	-0.246278	-0.196602	-0.230763	-0.208311	-0.217325	-0.274584	-0.254439	-0.0471068	0.218275	-0.318855	-0.315971	0.116384	-0.149201	0	0.0121384	0.0074026	-0.123874	-0.229717	-0.023699	-0.13879	-0.260525
Mtr.33275.1.S1_s_at	0.0599459	0.0770664	-0.226293	-0.189221	-0.263767	-0.178424	-0.274479	-0.0948519	0.00910501	-0.0641406	0.191852	-0.0305705	0.277418	-0.153148	0.106078	-0.0839324	-0.223074	-0.262541	-0.247849	-0.428616	0.0463273	0.0384157	0.0630354	0.0596638	-0.0841376	-0.470279	-0.389695	-0.173661	-0.219344	-0.175235	-0.224641	-0.200581	-0.199017	-0.249174	-0.234957	-0.0537727	0.24066	-0.306828	-0.306214	0.156301	-0.178595	0.0121384	0	0.0178146	-0.139408	-0.241891	-0.0571319	-0.184393	-0.270461
Mtr.15712.1.S1_at	-0.147405	-0.106921	-0.0444269	-0.0219382	-0.0209312	-0.181878	0.25444	-0.0634852	0.0831008	0.0129694	0.0934086	0.0916481	0.0939549	-0.034482	0.335048	0.00300844	0.0536481	0.0441602	0.065337	-0.00647075	-0.167368	-0.206078	-0.249493	-0.0807734	-0.0423199	0.0624022	0.0240816	0.146762	0.174944	0.206808	0.22656	0.0993694	0.076117	0.115179	0.113873	0.148439	0.00340288	0.170793	0.139679	-0.104311	0.0943931	0.0074026	0.0178146	0	0.297673	0.0678323	0.118424	0.197038	0.0473646
Mtr.15713.1.S1_at	-0.148578	-0.0676148	-0.067166	-0.0391511	-0.0793741	-0.04523	-0.0230897	-0.12361	-0.0379398	-0.128029	0.172999	-0.0575004	0.106011	-0.0501541	0.350446	-0.0691386	-0.0817646	-0.0996323	-0.0507815	-0.134793	-0.0761031	-0.0436747	-0.0907944	-0.0574141	-0.0774589	-0.0951514	-0.0806229	-0.0437677	-0.0823117	0.036926	0.0851748	-0.0709059	-0.0856569	-0.11575	-0.089771	0.0222686	0.00488687	0.0042684	-0.0125589	-0.0831183	-0.0472288	-0.123874	-0.139408	0.297673	0	-0.0522114	0.0285312	0.0262198	-0.037282
Mtr.9990.1.S1_at	-0.213954	-0.060708	-0.227441	-0.181611	-0.0976705	-0.10067	-0.320068	-0.249161	0.0552612	-0.279561	0.126427	0.0373752	0.04965	0.0684084	-0.185019	0.0295807	-0.155114	-0.147546	-0.0450584	0.0636295	-0.091132	-0.0372496	0.0263819	-0.187255	-0.131969	-0.112286	-0.145291	-0.227115	-0.206852	-0.174048	-0.163971	0.0337521	-0.0894097	-0.117092	-0.161108	-0.292603	0.202018	-0.138883	-0.133487	-0.066577	-0.171394	-0.229717	-0.241891	0.0678323	-0.0522114	0	-0.0740983	-0.198001	-0.114838
Mtr.12429.1.S1_at	0.0663684	0.312857	-0.0309013	-0.0595793	-0.0920184	0.00932103	-0.124003	0.184106	0.0721197	-0.0124761	0.218872	-0.0926718	-0.163454	-0.0510182	0.134772	-0.0690821	-0.178095	-0.173385	-0.123538	0.0504745	0.22259	0.169472	0.10959	0.0835451	-0.0603267	-0.0795449	-0.0404712	-0.117731	-0.0812506	-0.223791	-0.21689	-0.0760251	-0.19053	-0.093746	-0.113496	-0.0998182	0.0605538	-0.146901	-0.127394	0.0768622	-0.0572367	-0.023699	-0.0571319	0.118424	0.0285312	-0.0740983	0	-0.191576	-0.130619
Mtr.5024.1.S1_at	0.148788	0.268629	-0.0815758	-0.111364	-0.18661	0.013143	-0.62117	0.186894	0.114699	-0.304963	0.164729	-0.314771	0.217257	-0.0379156	0.252555	0.0419228	-0.155737	-0.181891	-0.16296	-0.435895	0.100637	0.1292	0.123115	0.0997281	0.0263585	-0.178145	-0.255644	-0.378448	-0.460011	-0.259999	-0.290026	-0.41343	-0.369116	-0.454989	-0.456447	0.0150728	0.315063	-0.32236	-0.314269	0.247889	-0.36226	-0.13879	-0.184393	0.197038	0.0262198	-0.198001	-0.191576	0	-0.299758
Mtr.43459.1.S1_at	0.0239669	0.142115	-0.086836	-0.0948961	-0.107846	-0.0756644	-0.550879	0.210947	-0.0335867	-0.310921	0.0543756	-0.0949647	-0.00832396	-0.141826	0.19068	0.0151451	-0.231223	-0.216087	-0.0803661	-0.0943126	-0.0195101	0.00408565	-0.0412269	-0.064437	-0.0172218	-0.131965	-0.0250027	-0.307405	-0.272314	-0.397021	-0.425579	-0.0697572	-0.173498	-0.257446	-0.280015	-0.188516	0.207519	-0.226479	-0.219587	0.171592	-0.275995	-0.260525	-0.270461	0.0473646	-0.037282	-0.114838	-0.130619	-0.299758	0
Mtr.13161.1.S1_at	0.136011	0.139854	0.0581064	0.0105807	-0.104754	0.0295163	-0.162091	0.184127	-0.106775	-0.159	-0.0487226	-0.0229751	0.153657	-0.0660726	0.207439	0.0539931	0.0795825	-0.0015057	-0.0677242	-0.0838414	0.222453	0.15109	0.188293	0.152883	-0.029176	-0.105033	-0.122952	-0.16742	-0.137172	-0.304466	-0.354871	-0.141976	-0.0510702	-0.172059	-0.147837	-0.06151	0.101409	-0.288213	-0.259417	0.115115	-0.0834266	-0.201269	-0.168015	0.121226	-0.0449544	0.00559092	-0.144797	-0.218799	-0.184934
Mtr.41038.1.S1_at	0.0761259	0.189799	-0.126539	-0.131307	-0.0991168	-0.137158	0.199746	0.0174632	0.0526637	-0.0121744	0.0629572	-0.0378972	-0.191729	0.191515	0.0125607	0.0286928	0.00208864	-0.00767852	-0.0139125	0.0145182	0.193281	0.165168	0.189507	0.133644	0.0212749	-0.0694674	-0.0426939	0.0283269	0.0880173	0.0128263	0.0449582	-0.0389715	-0.0473348	0.074975	0.0500904	0.00858403	-0.0263484	0.0762571	0.0573279	-0.0572961	-0.0240553	0.0451502	0.0272436	-0.0553013	0.0277136	-0.0127132	0.0552071	-0.0222123	-0.0876604
Mtr.38819.1.S1_s_at	-0.0663639	0.0642184	-0.0196101	0.00976091	-0.0695816	-0.130565	-0.34026	-0.163733	0.0252794	-0.146612	0.163964	-0.0345022	0.124276	-0.0633676	0.0999362	-0.0489444	-0.168558	-0.147824	-0.0388845	-0.164183	-0.0892735	-0.0870058	-0.130158	-0.0906469	0.0139817	-0.188217	-0.061805	-0.259851	-0.290767	-0.214174	-0.156387	-0.0818059	-0.106524	-0.238913	-0.253428	-0.254402	0.196727	-0.0472222	-0.0866238	0.191355	-0.207746	-0.197057	-0.239334	0.0431846	0.0122297	-0.100447	-0.0675588	-0.0307823	-0.0527322
Mtr.3451.1.S1_s_at	0.0406126	-0.0175079	0.112127	0.130446	0.00852421	0.247931	-0.131027	0.397365	-0.0129656	-0.124105	-0.0722609	-0.292284	0.0910105	-0.152521	-0.0125334	0.0333857	-0.156065	-0.189099	-0.0369657	-0.2629	0.0997319	0.0825058	0.0929119	0.0673683	-0.0994928	-0.256637	-0.236131	-0.288038	-0.310329	-0.35216	-0.369693	-0.234873	-0.271104	-0.117606	-0.112127	0.0136429	0.131465	-0.120624	-0.0850775	-0.0779501	-0.0898532	-0.153123	-0.174018	0.0596234	-0.0133705	-0.176468	-0.00262943	-0.175105	-0.100044
Mtr.3879.1.S1_at	0.0689647	-0.00648471	0.184746	0.177061	0.105746	0.266331	-0.288794	0.775994	0.156317	0.00915829	0.0884381	-0.384077	-0.0150761	0.068611	0.0650369	0.0718553	-0.0813891	-0.0837499	-0.0533714	-0.148075	0.190788	0.208024	0.249835	0.123397	-0.063535	-0.195645	-0.145041	-0.3889	-0.422989	-0.399835	-0.417223	-0.335664	-0.354609	-0.256744	-0.246442	0.0839649	0.0751109	-0.216707	-0.19739	-0.0302984	-0.202898	-0.02263	-0.0445448	0.206649	-0.0483886	-0.109049	-0.0470455	-0.274003	-0.0426996
Mtr.35493.1.S1_at	-0.217073	-0.0971626	-0.297528	-0.278493	-0.174324	-0.101721	0.0716612	-0.325141	-0.0977825	-0.188794	-0.173486	0.177949	-0.0173414	0.150636	-0.0487314	-0.156927	-0.074367	-0.0958878	-0.125932	-0.130366	0.0300029	0.0668237	0.0200434	0.0532809	-0.131747	-0.134966	-0.132743	0.0182164	0.0859363	-0.0690155	-0.0738125	0.102956	0.0626558	-0.0213881	-0.00575604	-0.0740251	-0.0654576	0.0240779	0.0339944	0.484017	-0.0176826	-0.155119	-0.128046	-0.0244452	-0.154721	-0.109869	0.127822	0.024802	-0.0100643
Mtr.12441.1.S1_at	0.0459477	0.146884	-0.0536577	-0.0878085	-0.113849	-0.0229839	-0.242191	0.304382	-0.0281918	-0.126332	0.0839366	-0.0801586	-0.049723	-0.115776	0.157906	0.067607	-0.151766	-0.190323	-0.0880127	0.0905669	0.173405	0.124352	0.12231	0.0918191	-0.0746721	-0.00791098	-0.00299543	-0.142609	-0.0812687	-0.32417	-0.34765	-0.0259078	-0.185012	-0.161196	-0.157144	-0.0527812	0.0721604	-0.294277	-0.252102	0.0578621	-0.0872254	-0.113483	-0.102058	0.0855142	-0.073698	-0.00712651	-0.0342947	-0.261235	-0.0950916
Mtr.43204.1.S1_at	0.0404871	0.198755	-0.0321215	-0.0480467	-0.131554	-0.02032	-0.261179	0.275467	0.0305847	-0.152009	0.0650115	-0.0191831	0.0268141	-0.127338	0.109644	0.064063	-0.0448227	-0.101598	-0.0844822	0.0798324	0.24821	0.126936	0.107124	0.164488	-0.0722286	-0.0532347	-0.0695455	-0.223487	-0.182196	-0.315732	-0.350924	-0.0982683	-0.100756	-0.211741	-0.195603	-0.0205547	0.12149	-0.274561	-0.249779	0.0649969	-0.151998	-0.130961	-0.104911	0.0943522	-0.0393725	-0.0118281	-0.0519732	-0.278266	-0.145187
Mtr.13973.1.S1_s_at	-0.316702	-0.226944	-0.13519	-0.153324	-0.00358809	0.175154	0.0583429	-0.0603303	0.0642018	-0.116565	0.3417	-0.236029	-0.172485	0.171436	-0.323557	-0.150203	-0.143358	-0.153701	-0.14059	-0.173458	-0.0483864	0.0935888	0.117081	-0.168558	-0.23831	-0.334258	-0.374729	-0.116976	-0.19811	-0.00972033	0.0277292	-0.185337	-0.183362	0.00143207	-0.024903	-0.181005	0.391008	0.0587272	0.0420745	-0.297301	-0.00493752	-0.0865815	-0.069501	0.0873906	-0.0731112	-0.135859	-0.0619128	-0.0848364	-0.195617
Mtr.17802.1.S1_at	-0.280482	-0.228679	-0.0881692	-0.139882	0.0168683	0.19824	0.0611408	-0.0446534	0.0365968	-0.11192	0.307236	-0.240802	-0.172423	0.179966	-0.319256	-0.114274	-0.0982743	-0.120338	-0.112756	-0.182151	-0.042285	0.111257	0.1252	-0.161023	-0.201888	-0.310992	-0.361543	-0.139659	-0.203342	-0.0357045	-0.000116859	-0.173941	-0.148363	0.00808548	-0.00452665	-0.113641	0.415263	0.0598208	0.037301	-0.315689	-0.0145245	-0.086491	-0.0431477	0.0340689	-0.0925661	-0.0772978	-0.0384076	-0.0894331	-0.186679
Mtr.10993.1.S1_at	0.0862186	0.0907068	-0.0317767	-0.00482385	-0.173605	-0.146324	-0.44299	0.091787	0.00163494	-0.172192	0.105198	-0.115203	0.158215	-0.131191	0.207197	-0.16785	-0.252291	-0.289969	-0.236468	-0.461688	0.044226	0.117927	0.109358	0.00390427	-0.0904025	-0.423192	-0.316985	-0.337511	-0.358248	-0.350752	-0.370548	-0.2782	-0.252905	-0.223907	-0.222508	-0.117251	0.200098	-0.413709	-0.379426	0.225197	-0.285413	-0.431532	-0.420597	0.0812769	-0.119578	-0.210113	-0.069381	-0.286595	-0.251318
Mtr.44005.1.S1_at	-0.0280011	0.0369645	-0.276281	-0.272964	-0.31506	-0.24119	-0.278753	-0.158143	-0.0784692	-0.24878	-0.0298256	0.0742639	0.188567	-0.104316	0.077689	0.0198436	-0.272825	-0.28654	-0.209343	0.0301072	0.0249125	0.0590646	0.0199338	-0.0486957	-0.114155	-0.100046	-0.14747	-0.201007	-0.138103	-0.189776	-0.183167	0.0902365	-0.0527864	-0.210891	-0.197379	-0.160317	0.115775	-0.347314	-0.336615	0.0237771	-0.232419	-0.414464	-0.353421	-0.0178874	-0.162035	-0.00671174	0.0352128	-0.26443	-0.132391
Mtr.11882.1.S1_at	-0.205776	-0.142711	-0.236198	-0.193261	-0.0895717	-0.00665281	-0.143646	-0.355517	-0.00997024	-0.112626	0.0829625	0.0471068	-0.0243028	0.321736	-0.173408	-0.106425	-0.0462349	-0.0319709	-0.0499798	-0.196853	-0.149151	-0.00120887	0.0503183	-0.195185	-0.0836973	-0.2466	-0.218376	-0.103526	-0.101368	0.0227494	0.0712934	-0.0727151	-0.0380982	-0.0598844	-0.0887493	-0.00271951	0.151315	0.0161346	0.0363924	-0.0827341	-0.0874676	-0.0978834	-0.113165	-0.0138269	-0.055248	0.00595615	-0.02542	-0.0560904	-0.100219
Mtr.39090.1.S1_at	-0.265335	0.0966465	-0.156726	-0.113182	-0.0752198	-0.130076	0.2709	-0.0963537	0.0667659	0.0376804	0.104068	0.0385219	0.206054	-0.198183	-0.404479	-0.227051	-0.145511	-0.153533	-0.173958	-0.0799696	0.14094	0.0691943	0.0124943	0.0810821	-0.187923	-0.089517	-0.188012	0.0824285	0.117115	0.13464	0.219789	0.0424646	0.0172513	0.274752	0.259883	-0.210662	-0.16435	0.242685	0.231176	-0.350452	0.180589	0.0440421	0.05127	-0.141722	-0.12204	-0.215078	0.348184	0.088283	-0.0154385
Mtr.11697.1.S1_at	-0.018117	0.138504	-0.133181	-0.0960913	-0.0248357	0.050403	-0.442421	-0.242002	-0.126006	-0.521388	0.0619499	-0.0613492	0.167728	-0.164395	-0.0328089	-0.0766791	-0.212564	-0.252385	-0.20908	-0.46639	-0.0805641	-0.0186013	0.000726127	-0.0700374	0.0640464	-0.291843	-0.337993	-0.0802374	-0.209514	0.0363367	-0.000610849	-0.129947	-0.171652	-0.151895	-0.171904	-0.152397	0.144031	-0.213067	-0.19386	0.105637	-0.187469	-0.403007	-0.426489	-0.0186358	-0.121108	-0.170406	-0.0714349	-0.189764	-0.25231
Mtr.42097.1.S1_at	-0.147656	0.262683	-0.0242024	-0.0103606	-0.00643258	-0.0873299	0.343898	-0.128287	0.171146	0.225156	0.085286	-0.105956	-0.171331	-0.186496	-0.400411	-0.189844	-0.00477179	0.00856695	-0.10847	-0.0956805	0.237971	0.132482	0.0717288	0.139957	-0.11375	-0.0656294	-0.171029	0.0757081	0.0613969	0.116145	0.200683	0.00132245	0.0169702	0.163852	0.151991	0.0550998	-0.192031	0.337517	0.319324	-0.402647	0.221467	0.196461	0.217904	-0.182629	-0.125251	-0.187384	0.297837	0.157443	-0.0491101
Mtr.9503.1.S1_at	-0.230518	0.15526	-0.00212225	0.0284597	0.0752663	-0.102476	0.403883	-0.151033	0.196994	0.204868	0.0885803	-0.00240702	-0.166028	-0.165229	-0.349919	-0.163926	-0.0824643	-0.0361621	-0.113937	-0.0144603	0.23938	0.105577	0.0949863	0.0870147	-0.08686	-0.00572051	-0.0928127	0.175074	0.162937	0.155153	0.228352	0.106762	0.0240483	0.284432	0.26961	0.0843633	-0.23249	0.406375	0.391094	-0.46838	0.277339	0.198937	0.18239	-0.227441	-0.137241	-0.153706	0.39242	0.225473	0.0235948
Mtr.41283.1.S1_at	-0.0989712	0.140906	-0.0344677	-0.00129014	-0.0336785	-0.044103	0.36625	-0.264876	0.0623982	0.0483011	0.0254767	-0.0342097	-0.0731914	-0.181297	-0.41083	-0.177894	-0.0951037	-0.120117	-0.183588	-0.0751524	0.185011	0.115854	0.0637042	0.127087	-0.0589535	-0.0568507	-0.182112	0.0645334	0.0495899	0.111664	0.164402	-0.0224956	-0.0981199	0.194953	0.184936	-0.0799263	-0.286159	0.330229	0.326639	-0.362457	0.213968	0.115941	0.114916	-0.103101	-0.129524	-0.201592	0.354915	0.165978	-0.0593612
Mtr.47758.1.S1_at	0.179103	-0.000571755	-0.28528	-0.255825	-0.165601	-0.0291093	0.135852	-0.239001	0.0536294	0.0581554	-0.0722601	0.0109073	-0.109745	0.0125439	-0.323882	-0.304807	0.0234435	0.021567	-0.0420933	-0.0838934	-0.136396	-0.0312047	-0.00267262	-0.240371	-0.259797	-0.186791	-0.261263	-0.0456002	-0.0168453	0.0696494	0.125277	-0.0622906	0.0138112	0.00422618	-0.0149696	-0.193934	-0.0308831	0.157449	0.140351	-0.254146	0.0445378	0.0623772	0.0879825	-0.0337427	-0.0527638	-0.257797	-0.0279567	0.0957524	-0.119603
Mtr.38381.1.S1_at	-0.0747661	-0.193135	0.0816067	0.0242929	-0.000861312	0.0222973	0.0591163	-0.0234281	0.113885	0.0154529	0.023776	-0.0298194	-0.0137209	-0.0464101	-0.221459	-0.0649892	0.0797485	0.0180984	0.0192541	-0.0192561	-0.0589613	-0.0326025	-0.060931	-0.0201018	-0.116764	-0.0059416	-0.0979853	-0.0652032	-0.0813233	0.00173981	0.0169559	-0.123648	-0.143042	0.0409494	0.0590133	-0.0545568	-0.0163877	0.0059737	0.00768029	-0.119633	0.051978	-0.0173771	0.0245593	0.108654	-0.0670542	-0.0613019	-0.144532	-0.0362223	-0.121126
Mtr.7025.1.S1_at	0.0522628	-0.0937	-0.0572331	-0.109144	-0.0994006	-0.0610631	-0.0323633	0.0560629	0.101023	-0.043224	0.0743128	0.128835	0.0724295	-0.0520069	-0.00287763	0.0217571	-0.0640367	-0.0655974	-0.0546907	-0.00189857	-0.0763101	-0.0519864	-0.107796	-0.0581027	-0.075284	0.0359967	-0.0559314	-0.0928552	-0.101753	-0.0691195	-0.0920837	-0.0346751	-0.0519821	-0.0263458	-0.0242177	0.00816138	0.162532	-0.104797	-0.108868	-0.0384087	-0.0543634	-0.0922407	-0.0865683	0.062208	-0.0196569	0.0149514	-0.134527	-0.154888	-0.124141
Mtr.50973.1.S1_at	0.121085	0.245347	-0.0219098	-0.0375016	-0.138275	-0.0104815	-0.523193	0.111833	0.0449844	-0.339044	0.130234	-0.242244	0.219557	-0.0529263	0.246875	0.00511555	-0.137459	-0.155918	-0.0533367	-0.314446	0.151093	0.151915	0.152308	0.121166	0.0912172	-0.0458888	-0.143196	-0.321126	-0.323676	-0.393835	-0.414123	-0.29368	-0.344048	-0.338872	-0.337738	-0.0837735	0.209776	-0.217884	-0.201006	0.259994	-0.313136	-0.231834	-0.261142	0.165338	0.00279807	-0.119529	-0.0974537	-0.187215	-0.167887
Mtr.38245.1.S1_at	0.256049	0.113602	0.0924622	0.0033741	-0.120652	-0.00473853	-0.120285	0.100511	-0.0314105	-0.204073	0.0414519	-0.117769	-0.0823735	0.0515306	0.241529	0.0417637	0.169293	0.113919	0.122821	-0.148827	0.0757316	0.115791	0.097867	0.103449	0.045613	-0.0106583	-0.052126	-0.137337	-0.0680252	-0.215135	-0.266806	-0.164483	-0.119118	-0.149173	-0.134338	0.0833035	0.0387702	-0.139502	-0.133625	0.158986	-0.18924	-0.203816	-0.164777	-0.000666021	-0.0477327	0.0409331	-0.0438884	-0.178728	-0.159975
Mtr.9397.1.S1_at	0.0944726	0.148988	-0.0106406	0.0136412	-0.0412857	-0.0468769	-0.501347	-0.190082	-0.167277	-0.437375	0.0308854	-0.14838	0.142782	-0.0871559	0.16727	-0.0503487	-0.171478	-0.217059	-0.149558	-0.46675	-0.00437339	0.0694103	0.0609076	-0.00106634	0.114804	-0.322716	-0.312215	-0.21961	-0.34292	-0.148791	-0.10795	-0.203807	-0.171336	-0.209955	-0.239368	-0.135343	0.087339	-0.322428	-0.276078	0.197558	-0.348802	-0.425059	-0.421827	0.0404501	-0.0628621	-0.127228	-0.0636216	-0.249383	-0.257078
Mtr.13664.1.S1_s_at	-0.267172	0.138877	-0.165281	-0.129291	-0.0747648	-0.026372	0.331099	-0.261663	-0.00725276	0.0391494	0.0546943	0.073394	-0.182654	0.0271119	-0.4733	-0.220402	0.0465619	0.0423094	-0.0342027	0.0576766	0.122923	0.0485818	-0.00745264	0.0848386	-0.116009	-0.0180479	-0.086587	0.0957103	0.143352	0.179443	0.222282	0.118578	0.105682	0.22881	0.237298	-0.00791572	-0.242078	0.34772	0.333257	-0.382323	0.161318	0.108764	0.114449	-0.149318	-0.144932	-0.171033	0.39027	0.181926	0.05621
Mtr.24226.1.S1_s_at	-0.266642	0.101691	-0.181701	-0.16206	-0.128651	-0.00709167	0.263574	-0.183583	-0.0132241	0.0659982	0.000658454	-0.0444551	-0.222937	-0.057565	-0.455429	-0.33059	0.0899414	0.0836789	-0.0359669	-0.0746017	0.017051	0.0147881	-0.0429728	-0.0108198	-0.216452	-0.128974	-0.206577	0.00421677	0.0416302	0.0905969	0.16008	0.0132449	0.0994815	0.141538	0.154766	-0.0837488	-0.196331	0.297499	0.266017	-0.399985	0.124907	0.0733976	0.120542	-0.107185	-0.167395	-0.242151	0.269256	0.0912797	-0.0349778
Mtr.42304.1.S1_at	-0.252279	-0.12857	-0.120635	-0.103982	-0.0465757	0.00267796	0.310518	-0.198678	-0.105635	0.0936713	-0.0772997	-0.0609888	-0.174651	-0.132163	-0.452195	-0.303791	0.14555	0.138188	0.0392323	-0.0251023	-0.189618	-0.0983349	-0.119458	-0.165024	-0.152954	-0.0381225	-0.140551	0.0531638	0.116489	0.148586	0.199661	0.0668175	0.139101	0.171034	0.183208	-0.110373	-0.16274	0.30431	0.268233	-0.40769	0.144339	0.129515	0.190368	-0.174437	-0.177235	-0.173987	0.163845	0.113159	0.00508583
Mtr.27274.1.S1_at	-0.10995	-0.0836409	-0.0182847	0.0346871	0.0295736	-0.123995	0.11558	-0.143125	0.127948	0.11486	0.0390824	0.119505	0.0382489	-0.00364691	-0.00593201	0.0269978	-0.0512518	-0.0434166	-0.00561863	0.15162	-0.155423	-0.197874	-0.250222	-0.0787811	-0.0594195	0.0501423	0.0183935	0.0437146	0.0466991	-0.00233485	0.0467597	0.164296	0.0721165	0.0486631	0.0418234	-0.0901576	0.236535	0.0989306	0.111354	-0.019941	0.102984	0.0374439	0.00890967	-0.0155166	0.0161159	0.0630987	0.0391419	0.0616571	0.028686
Mtr.35128.1.S1_at	-0.0440496	-0.119067	-0.0655848	-0.0592432	-0.0845462	-0.0546922	-0.120708	-0.0597441	0.0502338	0.0478286	0.123786	0.0195088	0.0154734	-0.0129748	0.343204	-0.0348331	-0.180627	-0.200987	-0.0695041	-0.0282219	-0.115829	-0.0254363	-0.0751978	-0.0892636	-0.0501551	-0.0580255	-0.0122762	-0.127598	-0.125169	-0.197533	-0.150363	-0.0162004	-0.153463	-0.178189	-0.166801	0.0322942	0.217126	-0.124889	-0.11287	0.162262	-0.0853456	-0.111771	-0.121926	0.137264	0.0194088	0.0844843	-0.0371733	-0.0419472	-0.0410562
Mtr.41358.1.S1_at	-0.104305	-0.0470038	-0.0405049	0.00676585	-0.0245893	-0.0153542	0.0985938	-0.0956276	0.106015	0.103687	0.0466805	0.025142	-0.00685067	0.0704016	0.103689	-0.0151966	0.0116047	-0.00573905	-0.0263316	0.0320696	-0.0236536	-0.0376384	-0.0827044	0.0276816	-0.0201173	-0.0410784	-0.0182752	-0.0168706	-0.0250992	-0.0301391	0.0169463	-0.00461125	-0.0115073	-0.0641246	-0.0461738	0.0330249	0.233411	0.0680163	0.0670645	0.0856722	0.0366921	-0.000818384	-0.0253252	0.0476002	0.0392142	0.0853635	-0.01526	0.127232	-0.00376971
Mtr.45719.1.S1_at	0.0889944	0.146162	-0.207454	-0.22109	-0.247507	-0.149216	-0.415736	-0.189865	-0.132186	-0.392129	0.0907806	-0.119559	0.186935	-0.176562	0.315909	-0.147057	-0.276941	-0.391895	-0.374688	-0.560374	0.152511	0.233724	0.223705	0.0142451	-0.0825971	-0.485372	-0.463771	-0.359315	-0.407333	-0.460595	-0.475009	-0.369826	-0.273658	-0.219117	-0.22273	-0.14126	0.104745	-0.515154	-0.514238	0.257278	-0.287397	-0.540644	-0.476351	0.0994702	-0.103469	-0.15733	-0.120769	-0.377502	-0.405655
Mtr.8357.1.S1_s_at	0.0893931	0.18309	-0.233569	-0.247162	-0.237572	-0.212271	-0.356392	-0.208777	-0.0906633	-0.417636	0.0939392	-0.0621091	0.219102	-0.211952	0.286215	-0.15294	-0.308928	-0.4187	-0.38303	-0.579939	0.141825	0.193976	0.153452	0.0290251	-0.0780887	-0.493827	-0.472321	-0.288253	-0.335577	-0.406849	-0.42322	-0.312251	-0.262807	-0.166108	-0.169512	-0.160826	0.124159	-0.482206	-0.482263	0.253051	-0.25358	-0.544088	-0.485143	0.0343531	-0.105628	-0.163111	-0.0903025	-0.342835	-0.4106
Mtr.18518.1.S1_at	0.00654377	0.102391	-0.0742759	-0.0603432	-0.0163729	-0.00725729	-0.333501	0.0600168	-0.120212	-0.302329	0.0440977	-0.102402	0.00616908	-0.0616665	0.0985917	-0.0337807	-0.113046	-0.128172	-0.0986119	-0.179771	-0.0402704	-0.0574877	-0.0851222	-0.0142174	0.0232309	-0.171895	0.0011263	-0.110986	-0.172481	-0.126887	-0.126283	-0.117587	-0.176931	-0.191524	-0.207277	-0.143233	0.0706129	-0.253049	-0.233303	-0.0293199	-0.0953624	-0.224157	-0.278734	-0.0554499	-0.134699	-0.0686561	-0.0372813	-0.199787	-0.0154385
Mtr.50803.1.S1_at	-0.00521911	0.106933	-0.0897133	-0.0679772	-0.0291929	-0.0330606	-0.0262874	0.167087	-0.0485192	-0.19697	-0.0482978	-0.00834142	0.0726815	-0.0378279	-0.0352747	-0.0197067	0.0298586	0.0388976	-0.0244267	-0.15312	-0.0597437	-0.181621	-0.22256	0.0299775	0.014538	-0.114602	-0.0357853	0.0279083	-0.0189304	0.0649294	0.0511065	-0.0480213	0.0284637	-0.0507782	-0.0396334	-0.0529082	0.108745	-0.00626114	-0.0339939	-0.0159861	-0.0139437	-0.120849	-0.149312	-0.190477	-0.0891074	-0.0636235	0.0302456	-0.0269913	0.0336296
Mtr.50445.1.S1_at	-0.197904	-0.219643	-0.0212481	0.00696757	0.0449162	-0.0159211	0.163718	-0.185004	0.0480599	-0.00982677	-0.080929	0.0171032	-0.100473	0.0198436	-0.110294	-0.142331	0.132403	0.119954	0.13634	0.00654627	-0.285392	-0.303146	-0.256496	-0.23954	-0.166418	-0.0117448	-0.015373	0.126419	0.120474	0.19802	0.246748	0.10119	0.0831066	0.103193	0.117768	0.396986	-0.128046	0.209636	0.196872	-0.256522	0.185924	0.136287	0.115209	0.0849526	0.00960149	-0.0649263	-0.0534345	0.184687	0.0979378
Mtr.25821.1.S1_at	-0.203847	-0.179483	-0.0104305	0.0250096	0.0242414	0.11689	0.232019	-0.183523	-0.0164881	-0.0450952	-0.200871	0.120317	-0.0910283	-0.00450534	-0.233631	-0.184133	0.131764	0.0704352	0.0671569	-0.0658975	-0.17351	-0.196788	-0.130422	-0.208891	-0.197761	-0.0675882	-0.0590195	0.198818	0.170285	0.0922496	0.108858	0.125746	0.0031297	0.150689	0.165733	-0.00520137	-0.0523935	0.169985	0.175892	-0.242761	0.35812	-0.0382345	-0.0676814	0.0447025	-0.0620404	-0.132526	-0.0168136	0.20878	0.0983525
Mtr.627.1.S1_s_at	-0.139576	-0.150287	0.0075188	-0.0455914	-0.0782364	0.11629	0.108414	-0.0917741	-0.130882	-0.0377164	-0.278988	0.0591796	-0.174305	0.114921	-0.175823	-0.212153	0.288402	0.251883	0.1273	-0.207796	-0.206518	-0.115919	-0.128704	-0.209801	-0.238899	-0.0909683	-0.120495	0.025733	0.0672483	-0.0449776	-0.0206956	-0.0125251	0.0853882	-0.00695325	0.0190098	0.184184	-0.0115571	0.072908	0.0490261	-0.215911	0.181336	-0.071819	-0.0299716	-0.0552786	-0.196096	-0.0315279	-0.137562	0.0598938	-0.0399782
Mtr.627.1.S1_at	-0.0865613	-0.106396	-0.0247449	-0.0175884	-0.0840339	0.0836261	0.121093	-0.183068	-0.025228	-0.101527	-0.0835906	0.149587	0.0131603	0.00150831	-0.166168	-0.200174	0.0655421	0.0376107	-0.0438062	-0.194062	-0.0635512	-0.0541477	-0.00295212	-0.0889067	-0.195403	-0.187672	-0.16074	0.0616947	0.0222021	0.0659922	0.0450765	-0.0187897	-0.0229179	0.00545256	0.0481472	0.0411199	0.0741378	0.0501311	0.0434776	-0.144025	0.23466	-0.1841	-0.201398	0.0402003	-0.111238	-0.147236	-0.0224527	0.0858067	-0.0243872
Mtr.27993.1.S1_s_at	0.00413599	0.0442241	-0.0854101	-0.0403159	-0.0258014	-0.0919755	-0.247757	0.3153	0.139688	0.0697798	0.0589999	-0.140193	0.0705134	-0.201357	0.0670835	-0.168126	-0.273676	-0.26326	-0.184188	-0.297375	0.0721316	0.0794462	0.083402	-0.0234474	-0.137788	-0.383942	-0.288994	-0.245129	-0.277464	-0.293175	-0.30162	-0.204055	-0.270217	-0.139469	-0.148517	-0.183759	0.238708	-0.263731	-0.25307	0.157583	-0.144382	-0.163515	-0.173014	0.0871912	-0.0532187	-0.255185	-0.13609	-0.147226	-0.211221
Mtr.14760.1.S1_at	-0.061508	0.0249329	0.000801514	-0.00394202	0.105524	-0.0283677	-0.000411475	0.262429	0.0340618	0.0620344	0.122278	-0.131368	0.0982339	-0.316463	-0.0936177	-0.220177	-0.210244	-0.262118	-0.208896	-0.33893	0.10686	0.100376	0.0502441	0.0160147	-0.151878	-0.237377	-0.274873	0.0134278	-0.0854371	-0.133368	-0.119904	-0.0982179	-0.179373	0.116137	0.128748	-0.237392	0.167567	-0.17346	-0.154929	0.0121587	0.052277	-0.20557	-0.160558	-0.0597126	-0.178305	-0.18609	0.0230651	-0.0398713	-0.151787
Mtr.22988.1.S1_at	0.263867	0.259031	-0.0904862	-0.189085	-0.411848	-0.0248218	-0.0826386	0.0438891	-0.0615502	-0.306169	0.2028	-0.129543	0.251307	0.0103825	0.493188	-0.111297	-0.335614	-0.40678	-0.489963	-0.474989	0.356829	0.388388	0.411693	0.302328	-0.215235	-0.441025	-0.484423	-0.172165	0.00917872	-0.496502	-0.628829	-0.328274	-0.435998	-0.0406911	-0.00478307	0.0928173	0.201452	-0.321887	-0.259519	0.339435	-0.151316	-0.367073	-0.321672	0.19203	-0.0818304	-0.252831	0.0488248	-0.499395	-0.434593
Mtr.32292.1.S1_at	0.271126	0.229231	-0.106321	-0.212893	-0.449977	-0.0511011	-0.124963	0.0658863	-0.0918542	-0.297771	0.182612	-0.176636	0.220125	-0.0326582	0.510536	-0.143127	-0.31176	-0.398408	-0.497784	-0.517346	0.303408	0.371557	0.396276	0.233241	-0.255381	-0.472735	-0.526348	-0.180787	-0.0222676	-0.527267	-0.646933	-0.357737	-0.424012	-0.0707733	-0.0435825	0.0640071	0.206109	-0.373106	-0.31516	0.335076	-0.160559	-0.399249	-0.328911	0.196575	-0.109893	-0.263351	-0.0177503	-0.525218	-0.4703
Mtr.47654.1.S1_at	0.166066	0.173149	-0.0996415	-0.155088	-0.400412	-0.00814724	-0.109309	0.0213008	-0.0811234	-0.183276	0.110423	-0.141898	0.147827	-0.0398634	0.417106	-0.189508	-0.295204	-0.353043	-0.443927	-0.439451	0.272847	0.348335	0.394788	0.202458	-0.293988	-0.445531	-0.464282	-0.171874	-0.0309682	-0.488423	-0.597636	-0.317462	-0.406106	-0.0531576	-0.0101793	0.0337443	0.168273	-0.307679	-0.235457	0.273778	-0.0860435	-0.28422	-0.242949	0.238578	-0.123651	-0.291526	-0.0222653	-0.486458	-0.393963
Mtr.11605.1.S1_s_at	-0.200228	-0.129611	-0.295048	-0.305574	-0.103621	-0.306341	0.257112	-0.303668	0.0558402	-0.151841	-0.226614	0.333241	-0.0607531	0.0606061	-0.112537	0.0710509	0.0210917	0.0220237	0.0181438	0.0454961	-0.0115297	0.0114208	-0.140753	0.207666	-0.0188908	0.115207	0.048327	0.156837	0.301307	0.0873358	0.118466	0.323696	0.25367	0.110303	0.115699	-0.0709509	-0.131948	0.141368	0.12737	0.303601	0.0347471	-0.0497351	-0.0107437	-0.170667	-0.100015	0.0975626	0.212391	0.138277	0.0808249
Mtr.22986.1.S1_at	0.0215023	-0.0494855	-0.0769073	-0.123463	-0.134445	-0.0691815	-0.0140774	-0.181966	0.0626265	0.0634314	-0.252281	0.0873767	-0.0652564	0.199234	0.0911558	0.0882332	0.0634511	0.0481521	-0.0155514	0.124359	0.183704	0.275668	0.146684	0.384133	0.0911338	0.18739	0.182952	-0.131435	-0.0382476	-0.130816	-0.0807937	0.0192487	0.167352	-0.1376	-0.12345	0.0329299	-0.218918	-0.0453966	-0.0618221	0.491851	-0.158818	0.104646	0.146307	0.153204	0.0537629	0.163739	0.0234116	0.0958242	0.0420685
Mtr.19721.1.S1_at	0.0670273	0.130603	-0.104673	-0.106591	-0.0640372	-0.052653	-0.0541665	0.0869523	0.0389631	-0.16954	-0.0402976	0.00926772	-0.0516219	-0.0388377	0.000813047	-0.0282717	0.180302	0.146465	0.00611664	0.0205015	0.0518088	-0.018576	-0.0243362	0.0348073	-0.0296783	-0.0590758	-0.0735582	-0.0919763	-0.112845	-0.0799771	-0.113475	-0.0389349	0.131537	-0.148522	-0.133806	-0.048582	0.0757085	-0.0247828	0.00286429	-0.140373	-0.0851681	-0.0236541	0.0192694	-0.0510272	-0.0283626	-0.0461551	0.0129963	-0.0780345	-0.0568301
Mtr.37837.1.S1_at	0.0251739	-0.0122449	-0.0521321	-0.0195504	0.0347384	-0.0109349	0.124144	-0.0134728	0.0592376	-0.0104346	0.0188982	0.0391216	0.0632583	0.00436311	-0.0454101	0.0210929	0.0889027	0.0954799	0.0587944	-0.074895	-0.229392	-0.284675	-0.360015	-0.111322	0.0336601	-0.0566616	-0.052452	0.183885	0.0646813	0.300219	0.279216	0.0714009	0.111643	0.0539253	0.0485974	0.0196696	0.184038	0.119083	0.104013	-0.0315564	0.0474554	0.0104199	-0.031525	-0.17221	0.025543	0.0145432	-0.0276153	0.080149	-0.0129455
Mtr.37837.1.S1_s_at	0.0822315	0.0107666	-0.0496126	-0.0474513	0.011249	0.00629949	0.0145446	0.0175231	0.023653	-0.0367733	0.0583567	-0.0109423	0.0425738	-0.0578479	0.0508598	-0.00183468	-0.0321401	-0.032319	0.00672779	-0.101636	-0.265492	-0.253311	-0.319075	-0.154039	0.0401906	-0.0444465	-0.038703	0.141869	0.0329175	0.211865	0.202306	0.0559894	-0.0113532	-0.0218344	-0.045284	-0.0646336	0.179567	0.0476007	0.0286213	0.0607382	0.00325855	-0.0286685	-0.0628529	-0.102564	0.0377398	-0.0129673	-0.0670801	-0.00631722	-0.0227784
Mtr.37838.1.S1_at	0.106307	0.0205642	-0.0641024	-0.0760336	-0.122169	0.033816	-0.269436	0.00258241	-0.0364279	-0.132264	0.050313	-0.0674579	0.0511799	-0.0412521	0.247543	-0.0141232	-0.141777	-0.171411	-0.0954194	-0.106388	-0.09786	0.0211275	0.0737003	-0.130063	-0.0793073	-0.0756403	-0.0555888	0.00819491	0.00874682	-0.12692	-0.147823	0.00262039	-0.190315	-0.0807281	-0.109993	-0.00667448	0.10565	-0.210142	-0.134398	0.188582	-0.0617367	-0.135345	-0.164204	0.106067	-0.0283934	-0.0625928	-0.0978295	-0.288651	-0.099468
Mtr.48558.1.S1_at	-0.1305	-0.112168	-0.00814379	0.0212242	0.0927847	0.00339333	-0.0729125	-0.173045	-0.0479589	0.0333276	-0.105156	0.00105147	-0.0155589	0.0187829	0.0288052	-0.0130226	0.00822384	0.0354024	0.0698789	-0.0846486	-0.0559303	0.0227615	0.0911619	-0.0338229	0.0278534	0.0202408	0.0286063	0.0131406	0.0266892	-0.0128454	0.07619	0.0134096	-0.00654154	0.00741828	0.00337554	-0.0443922	-0.133132	0.0682638	0.115377	-0.0191087	-0.0658172	-0.0308648	-0.0619741	0.102845	0.0703526	-0.0154334	0.00695913	0.000656732	0.0296085
Mtr.11394.1.S1_at	0.154658	0.0733915	-0.00499297	-0.0227383	-0.0495747	0.0142511	0.230402	0.0416153	-0.0712736	-0.0499039	-0.02457	-0.0496449	0.138176	-0.032698	0.112657	0.0276424	-0.0704792	-0.048141	-0.0609907	-0.105181	-0.0140034	-0.0273184	-0.0479833	0.0443812	-0.0191297	-0.0215946	-0.0939147	0.138552	-0.0389927	0.0961705	0.054432	-0.00921096	-0.0328385	-0.0238937	-0.0252009	-0.0221542	0.12712	-0.0483897	-0.049016	0.203252	-0.0586128	-0.00215513	-0.0211481	0.0485022	0.130346	-0.0768885	-0.0324007	-0.0122797	-0.10558
Mtr.35648.1.S1_at	0.0578189	0.0103664	-0.0610769	-0.125564	-0.153501	-0.032225	0.350724	0.0424427	-0.182226	0.0147382	-0.0596769	-0.0247007	0.014248	-0.025794	0.095451	-0.111249	-0.00499125	-0.0223472	-0.0782678	-0.137237	-0.0981114	-0.0462438	-0.026104	-0.117277	-0.235455	-0.0336377	-0.141925	0.253522	0.201289	0.041528	-0.0309739	0.0894622	0.0473887	0.144232	0.134747	-0.0459994	0.0166622	-0.0381362	-0.0224384	0.0743147	0.0885111	0.0201249	0.0602821	0.0366057	0.0264643	-0.149892	-0.00426339	-0.140727	-0.105097
Mtr.3182.1.S1_at	0.0734826	0.171894	-0.135976	-0.212882	-0.401371	-0.00712557	0.0208414	0.138618	0.112867	-0.14864	0.120238	-0.151457	0.151599	-0.0677736	0.279654	-0.223046	-0.111372	-0.187278	-0.281948	-0.422376	0.181715	0.244863	0.307419	0.00952231	-0.401161	-0.358316	-0.456176	-0.0645072	-0.0842084	-0.277151	-0.399269	-0.311693	-0.326451	-0.0830858	-0.0897885	0.0684457	0.125115	-0.461607	-0.432873	0.211434	-0.0835304	-0.241215	-0.186628	0.209317	-0.015682	-0.282997	-0.129799	-0.509922	-0.404163
Mtr.253.1.S1_at	0.221752	-0.0775475	-0.275626	-0.217694	-0.105551	-0.137623	0.275602	-0.209956	0.0626346	-0.120157	-0.152677	0.103846	0.0291634	0.0444302	-0.376111	-0.155287	0.0631616	0.0693322	0.0629036	0.0772467	-0.290251	-0.244066	-0.179004	-0.231041	-0.186367	0.0193988	-0.0996914	0.106259	0.200296	0.222726	0.260182	0.159999	0.122867	0.19959	0.179244	-0.163854	-0.135511	0.27467	0.263846	-0.285387	0.118186	0.0498496	0.0360733	-0.0947529	-0.0787323	-0.185505	0.146003	0.108095	0.0392708
Mtr.255.1.S1_at	-0.138691	-0.234606	-0.145299	-0.151313	0.081581	0.0735632	0.339388	-0.21702	-0.0697582	0.0391707	0.118682	0.131775	-0.0952589	0.486235	-0.379787	0.0574569	0.128847	0.142346	0.0975613	0.130581	-0.128508	-0.09541	-0.026638	-0.155719	0.0764216	0.0487409	0.0484157	0.180847	0.264119	0.260184	0.278329	0.166494	0.140486	0.192536	0.192703	0.115455	-0.0598098	0.340648	0.330199	-0.283447	0.185738	0.08239	0.0964956	-0.209901	-0.155744	0.240987	0.089085	0.230466	0.120299
Mtr.25285.1.S1_at	-0.114079	0.315765	-0.425904	-0.408293	-0.360833	-0.199641	0.140945	-0.314084	0.0566273	-0.152056	-0.0067832	0.162968	-0.175081	0.104125	-0.30847	-0.293239	0.132034	0.0948739	0.0165868	-0.075325	0.152522	0.122095	0.125184	0.0513974	-0.266341	-0.0772638	-0.184578	0.000832612	0.0991629	0.187386	0.256466	0.0291236	0.156973	0.0111115	0.00017866	-0.00198627	-0.360191	0.178915	0.155979	-0.269507	-0.0281986	-0.0928649	-0.0407649	-0.0619931	-0.0680894	-0.146745	0.237696	0.0772362	-0.0372714
Mtr.25287.1.S1_at	0.21909	0.214554	0.0350811	-0.0142167	-0.234965	0.0688865	-0.345539	-0.0272698	0.0988474	0.036553	0.135875	-0.188491	0.117742	0.0802636	0.385805	-0.012916	-0.0869662	-0.161911	-0.197405	-0.297715	0.302433	0.322782	0.349437	0.234332	-0.0351987	-0.334582	-0.334791	-0.35133	-0.264592	-0.417348	-0.51518	-0.394622	-0.371296	-0.287869	-0.274463	0.100903	0.132816	-0.362477	-0.32814	0.325983	-0.0839749	-0.12936	-0.075921	0.219039	0.00677572	-0.162738	-0.168583	-0.387626	-0.317316
Mtr.40873.1.S1_at	0.222896	0.201797	-0.0102123	-0.0935513	-0.288389	-0.0143094	-0.261191	0.0377403	0.0316657	0.0366494	0.0908557	-0.198007	0.0771508	0.0151786	0.435212	-0.092351	-0.136937	-0.219859	-0.263644	-0.423505	0.250388	0.308308	0.301655	0.157838	-0.140459	-0.376589	-0.405531	-0.263796	-0.156722	-0.459775	-0.54125	-0.351457	-0.348183	-0.202993	-0.205585	0.0783279	0.158835	-0.390772	-0.343206	0.316382	-0.0524782	-0.186958	-0.12038	0.169892	-0.0742508	-0.194749	-0.139482	-0.426329	-0.381384
Mtr.49495.1.S1_at	-0.130772	-0.130568	-0.200435	-0.159317	-0.15999	-0.137779	-0.134774	-0.370757	0.0359285	-0.146699	-0.00220035	0.11626	0.0942111	-0.0931393	0.127456	-0.236294	-0.12716	-0.131984	-0.147335	-0.279715	-0.23375	-0.114316	-0.150251	-0.148649	-0.137059	-0.211065	-0.199288	0.111904	-0.039564	0.243623	0.289429	-0.0644259	-0.0205336	-0.099828	-0.106921	-0.0417287	-0.0188377	-0.00626035	0.0041565	0.259828	-0.136522	-0.113826	-0.141503	0.139774	0.00744308	-0.176915	-0.0301255	0.0279939	-0.117183
Mtr.50930.1.S1_at	-0.0792193	0.0450651	-0.031415	-0.00153563	0.0280661	0.00501906	0.0944874	-0.00845058	0.0189791	-0.0183397	-0.149215	-0.122171	-0.13234	-0.0521567	-0.366323	-0.043306	0.0534609	0.0701632	0.0372889	0.0102699	-0.151942	-0.0805992	-0.0906454	-0.0588222	-0.0612578	-0.0160153	-0.0467867	0.0435124	0.0541531	0.117773	0.147927	0.0215984	0.0221676	0.122417	0.121693	-0.155199	-0.119131	0.201468	0.190398	-0.141566	0.111508	0.0539124	0.0758341	-0.00847351	-0.172358	-0.138635	0.0310101	0.0116896	0.0543038
Mtr.41088.1.S1_at	0.143731	0.11457	-0.0420321	-0.0774801	-0.107436	-0.0304108	-0.213741	0.119325	-0.0761886	-0.156002	0.0940128	-0.0429822	-0.078465	-0.0962463	0.216129	-0.0355314	-0.195112	-0.234588	-0.141768	-0.107745	0.0599696	0.127881	0.158951	-0.066329	-0.104892	-0.16125	-0.12053	-0.0798953	-0.00501838	-0.310865	-0.356994	-0.0353238	-0.216687	-0.0270236	-0.0513096	-0.0744945	0.0935826	-0.22114	-0.154741	0.0897703	-0.062754	-0.174578	-0.164076	0.0667376	-0.105249	-0.11818	-0.132845	-0.363179	-0.146434
Mtr.8657.1.S1_at	0.0262353	0.0206075	-0.0881465	-0.0904757	-0.0735387	-0.18889	-0.0186371	0.131929	0.0913315	-0.135427	0.0167062	0.156982	0.0937528	-0.018169	-0.0139449	0.00707136	0.0604464	0.0402699	0.067099	-0.0517773	-0.13611	-0.217106	-0.301127	-0.0715469	-0.0434831	-0.111624	-0.0865643	-0.0115479	-0.0114005	0.058802	0.0182483	0.0433606	0.048348	0.0335919	0.0327344	-0.128492	0.143022	0.0395079	0.0169478	-0.0664023	-0.056102	-0.073835	-0.0707023	-0.16854	-0.0279044	-0.0458573	-0.0477109	-0.129283	0.0113782
Mtr.14710.1.S1_at	-0.117932	-0.054032	-0.16868	-0.159009	-0.119536	-0.0803166	-0.0488626	0.0771804	0.0744476	0.0470304	0.0585317	0.0227391	0.0440536	-0.228925	0.127187	-0.276893	-0.208258	-0.231103	-0.186099	-0.33648	-0.00594914	0.0593381	0.0383746	-0.094979	-0.189777	-0.239812	-0.239867	-0.0885104	-0.123537	-0.11095	-0.0996105	-0.128909	-0.0949924	-0.0895019	-0.0727032	-0.0905065	0.00975913	-0.136737	-0.139844	0.270037	-0.0786354	-0.118713	-0.0748854	0.187444	0.100162	-0.182718	-0.00106977	-0.0314251	-0.143399
[truncated: 56 more rows]
[truncated: 119 more columns]
