# Supplementary material for: Cleaning the Medicago Microarray Database to Improve Gene Function Analysis
Source: Plants (Basel). 2021 Jun 18;10(6):1240. doi: 10.3390/plants10061240 (PMC8234645; doi:10.3390/plants10061240)
Supplement: Supplementary file 1 [file plants-10-01240-s001.zip › Table S18_Marzorati-EF2-One-Vs-All.xlsx]

## Sheet: OneVsAll (A)
Table S17 A: Pearson correlation values between the expression values of Mtr.12330.1.S1_at and the expression values of all the other genes present in the Medicago Affymetrix microarray. Calculation were performed on the original and the cleaned linear dataset.
LINEAR Original						LINEAR Cleaned
	Mtr.12230.1.S1_at						Mtr.12230.1.S1_at
Mtr.12230.1.S1_at	1	MTR_2g069050	translation elongation factor EF-2 subunit			Mtr.12230.1.S1_at	1	MTR_2g069050	translation elongation factor EF-2 subunit
Mtr.11153.1.S1_at	0.865088	MTR_3g105430	eukaryotic translation initiation factor 3 subunit B			Mtr.35602.1.S1_s_at	0.900169	MTR_1g103100	40S ribosomal protein S3a-1
Mtr.40074.1.S1_at	0.845283	MTR_2g038250	60S ribosomal protein L7			Mtr.43794.1.S1_s_at	0.884452	MTR_5g087560	TCP-1/cpn60 chaperonin family protein
Mtr.42998.1.S1_at	0.84032	MTR_2g086500	ribosomal protein L1p/L10e family protein			Mtr.12230.1.S1_s_at	0.883586	MTR_2g069050	translation elongation factor EF-2 subunit
Mtr.43794.1.S1_s_at	0.836514	MTR_5g087560	TCP-1/cpn60 chaperonin family protein			Mtr.12294.1.S1_at	0.866129	MTR_6g043210	ribosomal protein S13P/S18e
Mtr.40834.1.S1_at	0.829023	MTR_1g048030	guanine nucleotide-binding-like protein			Mtr.42998.1.S1_at	0.859433	MTR_2g086500	ribosomal protein L1p/L10e family protein
Mtr.12912.1.S1_at	0.82811	MTR_8g102050	cytoplasmic asparagine-tRNA ligase			Mtr.43374.1.S1_at	0.853661	MTR_8g106010	import receptor subunit TOM40-like protein
Mtr.37465.1.S1_at	0.822676	MTR_7g103320	60S ribosomal protein L24-2			Mtr.8506.1.S1_at	0.849577	MTR_3g078653	60S ribosomal protein L15-1
Mtr.40262.1.S1_at	0.822354	MTR_4g094598	ribosomal protein S8			Mtr.29174.1.S1_at	0.849451	MTR_8g017080	TCP-1/cpn60 chaperonin family protein
Mtr.37323.1.S1_at	0.821119	MTR_5g026750	60S ribosomal L13-like protein			Mtr.37480.1.S1_at	0.849045	MTR_1g051820	eukaryotic translation initiation factor 3E
Mtr.10442.1.S1_at	0.816664	MTR_3g086330	TCP-1/cpn60 chaperonin family protein			Mtr.43003.1.S1_at	0.84759	MTR_1g045410	60S ribosomal L4-like protein
Mtr.42991.1.S1_at	0.814638	MTR_3g115330	ribosomal protein S14p/S29e			Mtr.12367.1.S1_at	0.845328	MTR_8g091910	60S ribosomal L6-like protein
Mtr.42997.1.S1_at	0.814268	MTR_5g012930	ribosomal protein L1p/L10e family protein			Mtr.42859.1.S1_at	0.845225	MTR_3g013635	40S ribosomal protein S19-1
Mtr.37371.1.S1_at	0.809472	MTR_3g094860	60S ribosomal L6-like protein			Mtr.10371.1.S1_at	0.843907	MTR_1g023000	40S ribosomal S3-like protein
Mtr.8832.1.S1_at	0.808808	MTR_7g099680	heat shock cognate 70 kDa protein			Mtr.10437.1.S1_at	0.84073	MTR_8g028125	60S ribosomal protein L5-2
Mtr.8514.1.S1_at	0.806314	MTR_7g057770	60S ribosomal protein L13a-4			Mtr.37655.1.S1_at	0.837692	MTR_2g084815	histone deacetylase 2a, putative
Mtr.29174.1.S1_at	0.804562	MTR_8g017080	TCP-1/cpn60 chaperonin family protein			Mtr.40172.1.S1_at	0.836257	MTR_3g007700	50S ribosomal protein L5P
Mtr.40582.1.S1_at	0.804108	MTR_7g113470	TCP-1/cpn60 chaperonin family protein			Mtr.40202.1.S1_at	0.83565	MTR_8g098850	plectin/S10 domain protein
Mtr.40740.1.S1_at	0.804054	MTR_1g106040	cytoplasmic-like arginine-tRNA ligase			Mtr.40834.1.S1_at	0.83493	MTR_1g048030	guanine nucleotide-binding-like protein
Mtr.40148.1.S1_at	0.801966	MTR_2g006170	60S ribosomal protein L27-1			Mtr.40786.1.S1_at	0.834482	MTR_2g086610	ribosomal protein S25
Mtr.6653.1.S1_at	0.801164	MTR_5g076950	expansin A1			Mtr.52082.1.S1_at	0.833359	MTR_1g083460	60S ribosomal protein L18-3
Mtr.40313.1.S1_at	0.799256	MTR_6g013210	40S ribosomal protein S28-1			Mtr.43846.1.S1_at	0.833336	MTR_1g030650	TCP-1/cpn60 chaperonin family protein
Mtr.12341.1.S1_at	0.792723	MTR_7g108805	60S ribosomal protein L18-3			Mtr.11153.1.S1_at	0.833248	MTR_3g105430	eukaryotic translation initiation factor 3 subunit B
Mtr.10449.1.S1_at	0.792626	MTR_4g019610	elongation factor 1-beta			Mtr.10426.1.S1_at	0.832925	MTR_1g103100	40S ribosomal protein S3a-1
Mtr.38108.1.S1_at	0.79132	MTR_6g004010	hypothetical protein			Mtr.10304.1.S1_at	0.832512	MTR_8g080460	60S ribosomal protein L17A
Mtr.1485.1.S1_at	0.790287	None	None			Mtr.40317.1.S1_at	0.832112	MTR_7g105080	ubiquitin-60S ribosomal L40 fusion protein
Mtr.35858.1.S1_at	0.790135	MTR_4g096880	nucleosome/chromatin assembly factor group protein			Mtr.37373.1.S1_at	0.830309	MTR_7g053450	40S ribosomal S8-like protein
Mtr.35602.1.S1_s_at	0.785047	MTR_1g103100	40S ribosomal protein S3a-1			Mtr.4670.1.S1_s_at	0.830013	MTR_7g108805	60S ribosomal protein L18-3
Mtr.35463.1.S1_at	0.78414	MTR_4g127160	SRP40, carboxy-terminal domain protein			Mtr.40358.1.S1_at	0.829542	MTR_4g120770	60S ribosomal L14-like protein
Mtr.44389.1.S1_at	0.783781	MTR_8g093860	phosphoribosylformylglycinamidine cyclo-ligase			Mtr.40196.1.S1_at	0.829254	MTR_7g053180	60S ribosomal protein L32-1
Mtr.43682.1.S1_at	0.782312	MTR_8g007485	60S ribosomal protein L37a-2			Mtr.37558.1.S1_at	0.828971	MTR_8g101980	60S ribosomal protein L31B
Mtr.31741.1.S1_at	0.780809	MTR_7g099170	transducin/WD40 repeat protein			Mtr.12790.1.S1_at	0.828741	MTR_1g014040	enoyl-CoA hydratase/isomerase
Mtr.2847.1.S1_at	0.780207	MTR_7g106650	transducin/WD-like repeat-protein			Mtr.10442.1.S1_at	0.827768	MTR_3g086330	TCP-1/cpn60 chaperonin family protein
Mtr.11438.1.S1_at	0.779153	None	None			Mtr.9025.1.S1_at	0.82764	MTR_0227s0020	60S acidic ribosomal protein
Mtr.37127.1.S1_at	0.778758	MTR_2g089340	dihydroxyacid dehydratase			Mtr.40313.1.S1_at	0.82684	MTR_6g013210	40S ribosomal protein S28-1
Mtr.37480.1.S1_at	0.777625	MTR_1g051820	eukaryotic translation initiation factor 3E			Mtr.43006.1.S1_at	0.824919	MTR_7g108955	60S ribosomal protein L19
Mtr.10193.1.S1_at	0.776064	MTR_4g123670	armadillo/beta-catenin-like repeat protein			Mtr.40234.1.S1_s_at	0.823253	MTR_4g019610	elongation factor 1-beta
Mtr.37777.1.S1_at	0.775915	MTR_7g057250	DEAD-box ATP-dependent RNA helicase			Mtr.37323.1.S1_at	0.822339	MTR_5g026750	60S ribosomal L13-like protein
Mtr.34566.1.S1_at	0.770448	MTR_1g006690	Nup85 nucleoporin protein			Mtr.10859.1.S1_at	0.822034	MTR_7g116340	peptidyl-prolyl cis-trans isomerase
Mtr.42965.1.S1_at	0.769589	MTR_7g112880	60S ribosomal protein L18-3			Mtr.42965.1.S1_at	0.82115	MTR_7g112880	60S ribosomal protein L18-3
Mtr.43854.1.S1_at	0.762649	MTR_1g080770	prefoldin			Mtr.44105.1.S1_at	0.820799	MTR_7g097110	nucleolar RNA-binding Nop10p-like protein
Mtr.10776.1.S1_at	0.761474	MTR_7g081735	COP9 signalosome complex subunit-like protein			Mtr.42992.1.S1_at	0.819864	MTR_1g032450	40S ribosomal protein S2-4
Mtr.38082.1.S1_at	0.760652	MTR_4g116430	elongation factor EF-Tu-like protein			Mtr.40413.1.S1_at	0.819697	MTR_4g036110	calmodulin-binding protein, putative
Mtr.35790.1.S1_at	0.760339	None	None			Mtr.40074.1.S1_at	0.819648	MTR_2g038250	60S ribosomal protein L7
Mtr.40103.1.S1_at	0.759227	MTR_5g091120	60S ribosomal protein L18a-3			Mtr.8534.1.S1_at	0.818096	MTR_8g106790	guanine nucleotide-binding protein beta subunit-like protein
Mtr.13252.1.S1_at	0.757999	MTR_4g068150	P-loop nucleoside triphosphate hydrolase superfamily protein			Mtr.13945.1.S1_at	0.817241	MTR_8g069570	PPR containing plant protein
Mtr.43574.1.S1_at	0.756127	MTR_4g105590	Mpp10 protein			Mtr.31741.1.S1_at	0.817103	MTR_7g099170	transducin/WD40 repeat protein
Mtr.22259.1.S1_s_at	0.75598	snoR77Y	Small nucleolar RNA snoR77Y			Mtr.40261.1.S1_s_at	0.816065	MTR_1g105415	ribosomal protein S8
Mtr.40316.1.S1_at	0.755462	MTR_1g022410	20S proteasome subunit alpha type 1			Mtr.34602.1.S1_at	0.815679	MTR_3g070930	ribosomal protein L1p/L10e family protein
Mtr.39049.1.S1_at	0.753578	MTR_4g105700	transducin/WD40 repeat protein			Mtr.37360.1.S1_at	0.815213	MTR_8g012325	40S ribosomal S8-like protein
Mtr.43374.1.S1_at	0.753411	MTR_8g106010	import receptor subunit TOM40-like protein			Mtr.12436.1.S1_at	0.814992	MTR_2g101900	60S ribosomal protein L37-1
Mtr.40172.1.S1_at	0.75187	MTR_3g007700	50S ribosomal protein L5P			Mtr.40201.1.S1_at	0.813729	MTR_5g010025	40S ribosomal S10-like protein
Mtr.44132.1.S1_at	0.751728	MTR_8g018770	long form dihydrolipoamide acetyltransferase			Mtr.14681.1.S1_at	0.81357	MTR_5g025120	60S ribosomal L4-like protein
Mtr.13760.1.S1_at	0.750528	MTR_3g112090	60S ribosome subunit biogenesis NIP7-like protein			Mtr.39049.1.S1_at	0.81343	MTR_4g105700	transducin/WD40 repeat protein
Mtr.44165.1.S1_at	0.74895	MTR_1g085150	glutamyl-tRNA synthetase			Mtr.10354.1.S1_at	0.813383	MTR_5g040570	60S ribosomal L34-like protein
Mtr.43654.1.S1_at	0.748895	MTR_4g074160	centromere/microtubule-binding protein			Mtr.42991.1.S1_at	0.813183	MTR_3g115330	ribosomal protein S14p/S29e
Mtr.35769.1.S1_at	0.747366	MTR_2g013490	ribosomal RNA large subunit methyltransferase			Mtr.11279.1.S1_at	0.812597	MTR_2g069440	eukaryotic translation initiation factor 2 EIF2-gamma-II
Mtr.22259.1.S1_x_at	0.746958	MTR_3g077580	hypothetical protein			Mtr.38400.1.S1_at	0.812207	MTR_3g080670	import inner membrane translocase protein
Mtr.31833.1.S1_s_at	0.746674	MTR_7g061155	40S ribosomal protein S23-1			Mtr.43654.1.S1_at	0.81169	MTR_4g074160	centromere/microtubule-binding protein
Mtr.36948.1.S1_at	0.746084	MTR_6g006970	50S ribosomal protein L3P			Mtr.10453.1.S1_at	0.811467	snoU30	Small nucleolar RNA U30
Mtr.8506.1.S1_at	0.745142	MTR_3g078653	60S ribosomal protein L15-1			Mtr.4579.1.S1_at	0.810942	MTR_4g021175	metal-dependent protein hydrolase
Mtr.7445.1.S1_at	0.742364	None	None			Mtr.13252.1.S1_at	0.810273	MTR_4g068150	P-loop nucleoside triphosphate hydrolase superfamily protein
Mtr.30422.1.S1_at	0.742082	MTR_3g009260	F-box protein interaction domain protein			Mtr.43080.1.S1_at	0.809914	MTR_1g022165	60S ribosomal L13-like protein
Mtr.42614.1.S1_at	0.742037	MTR_4g070040	phenylalanyl-tRNA synthetase alpha chain, putative			Mtr.38221.1.S1_at	0.809753	MTR_4g009100	30S ribosomal protein S15
Mtr.34602.1.S1_at	0.739626	MTR_3g070930	ribosomal protein L1p/L10e family protein			Mtr.42997.1.S1_at	0.809546	MTR_5g012930	ribosomal protein L1p/L10e family protein
Mtr.38301.1.S1_at	0.739493	MTR_3g108640	arginine N-methyltransferase			Mtr.11196.1.S1_at	0.808921	MTR_8g094650	PPR containing plant protein
Mtr.41207.1.S1_at	0.739478	snoR99	Small nucleolar RNA snoR99			Mtr.22972.1.S1_at	0.808615	MTR_5g074430	U1 small nuclear ribonucleoprotein
Mtr.40358.1.S1_at	0.738937	MTR_4g120770	60S ribosomal L14-like protein			Mtr.51196.1.S1_at	0.80798	MTR_1g081410	40S ribosomal protein S24-2
Mtr.8834.1.S1_at	0.737205	MTR_0699s0020	60S ribosomal protein L35a-3			Mtr.10534.1.S1_at	0.807172	MTR_6g091630	60S ribosomal protein L31B
Mtr.37391.1.S1_at	0.73627	MTR_2g014360	nucleic acid-binding, OB-fold-like protein			Mtr.15486.1.S1_at	0.807147	MTR_8g076830	40S ribosomal protein S11-1
Mtr.4579.1.S1_at	0.735411	MTR_4g021175	metal-dependent protein hydrolase			Mtr.51537.1.S1_s_at	0.806568	MTR_4g070600	ribosomal protein S25
Mtr.9998.1.S1_at	0.735148	MTR_8g022050	nucleolysin TIAR-like protein			Mtr.37218.1.S1_at	0.806487	MTR_6g021670	40S ribosomal S7-like protein
Mtr.2108.1.S1_at	0.735104	None	None			Mtr.43682.1.S1_at	0.806384	MTR_8g007485	60S ribosomal protein L37a-2
Mtr.43945.1.S1_at	0.734063	MTR_1g114250	oligosaccharyltransferase subunit STT3			Mtr.47613.1.S1_at	0.806158	MTR_8g105340	40S ribosomal protein S2-4
Mtr.39338.1.S1_at	0.733527	MTR_4g086290	DNA-directed RNA polymerase I protein			Mtr.8797.1.S1_at	0.805628	MTR_8g467460	60S ribosomal L34-like protein
Mtr.12215.1.S1_at	0.731779	MTR_4g076850	isoleucine-tRNA ligase			Mtr.23423.1.S1_at	0.805029	MTR_7g021030	ribosomal protein L7Ae/L30e/S12e/Gadd45 family protein
Mtr.10306.1.S1_at	0.731494	MTR_4g017630	tubulin beta-1 chain			Mtr.9333.1.S1_at	0.805012	MTR_2g013540	TCP-1/cpn60 chaperonin family protein
Mtr.45137.1.S1_at	0.731355	MTR_3g088865	ribosomal protein S8e family protein			Mtr.40197.1.S1_at	0.804991	None	None
Mtr.38452.1.S1_at	0.729717	MTR_8g078230	hydroxyproline-rich glycoprotein family protein [Source:Projected from Arabidopsis thaliana (AT1G53645) TAIR			Mtr.6147.1.S1_at	0.804871	MTR_1g110560	nucleolar complex-like protein
Mtr.12212.1.S1_at	0.727257	MTR_5g033960	ubiquitin-40S ribosomal S27a-like protein			Mtr.2847.1.S1_at	0.804662	MTR_7g106650	transducin/WD-like repeat-protein
Mtr.37334.1.S1_at	0.726256	MTR_1g023590	60S ribosomal protein L13a-4			Mtr.38082.1.S1_at	0.804293	MTR_4g116430	elongation factor EF-Tu-like protein
Mtr.22358.1.S1_at	0.725053	MTR_7g083640	hypothetical protein			Mtr.4050.1.S1_at	0.804137	MTR_4g094315	methyltransferase/nucleic acid-binding protein
Mtr.10357.1.S1_at	0.724322	None	None			Mtr.40878.1.S1_at	0.803971	MTR_4g074260	ribosomal protein L7Ae/L30e/S12e/Gadd45 family protein
Mtr.38529.1.S1_s_at	0.723452	MTR_8g093680	30S ribosomal protein S5			Mtr.37332.1.S1_s_at	0.803654	MTR_7g057770	60S ribosomal protein L13a-4
Mtr.11196.1.S1_at	0.72253	MTR_8g094650	PPR containing plant protein			Mtr.40161.1.S1_at	0.803618	MTR_1g068965	40S ribosomal S9-like protein
Mtr.40261.1.S1_at	0.722354	MTR_1g105415	ribosomal protein S8			Mtr.43002.1.S1_at	0.803503	MTR_1g066990	60S ribosomal L4-like protein
Mtr.35707.1.S1_at	0.722123	MTR_4g092620	LL-diaminopimelate aminotransferase			Mtr.40103.1.S1_at	0.802267	MTR_5g091120	60S ribosomal protein L18a-3
Mtr.38211.1.S1_at	0.722116	MTR_7g080860	DNA-directed RNA polymerase I subunit rpa43			Mtr.18666.1.S1_at	0.801661	MTR_7g112770	ribosomal L22e family protein
Mtr.24119.1.S1_s_at	0.717455	MTR_1g083990	Lon protease S16 carboxy-terminal proteolytic domain protein			Mtr.31668.1.S1_s_at	0.801313	MTR_8g080460	60S ribosomal protein L17A
Mtr.11516.1.S1_at	0.715906	MTR_8g074010	phosphoserine aminotransferase			Mtr.10306.1.S1_at	0.801309	MTR_4g017630	tubulin beta-1 chain
Mtr.34487.1.S1_x_at	0.715466	None	None			Mtr.40171.1.S1_at	0.801167	MTR_4g080740	50S ribosomal protein L5P
Mtr.4035.1.S1_at	0.714268	MTR_4g078640	adoMet-dependent rRNA methyltransferase Spb1			Mtr.40119.1.S1_at	0.801063	MTR_1g044660	40S ribosomal S3-like protein
Mtr.8749.1.S1_at	0.71369	MTR_3g071550	eukaryotic translation initiation factor 2 alpha			Mtr.41654.1.S1_at	0.800595	MTR_4g111750	single-stranded DNA-binding protein
Mtr.39211.1.S1_at	0.713456	MTR_3g064180	beta-catenin-like protein			Mtr.40186.1.S1_at	0.800084	MTR_1g069585	60S ribosomal L23-like protein
Mtr.17714.1.S1_at	0.71201	MTR_3g091460	PPR containing plant-like protein			Mtr.37433.1.S1_at	0.800081	MTR_1g087910	60S ribosomal protein L19
Mtr.10637.1.S1_at	0.710673	MTR_1g067490	60S ribosomal L35-like protein			Mtr.38211.1.S1_at	0.799922	MTR_7g080860	DNA-directed RNA polymerase I subunit rpa43
Mtr.40202.1.S1_at	0.709998	MTR_8g098850	plectin/S10 domain protein			Mtr.42995.1.S1_at	0.799735	snoZ102_R77	Small nucleolar RNA Z102/R77
Mtr.8686.1.S1_at	0.709906	MTR_7g069390	proliferation-associated 2G4-like protein			Mtr.10802.1.S1_at	0.799568	MTR_7g406870	TCP-1/cpn60 chaperonin family protein
Mtr.39926.1.S1_at	0.709176	None	None			Mtr.20870.1.S1_s_at	0.799475	MTR_3g094570	60S ribosomal L6-like protein
Mtr.41764.1.S1_s_at	0.706953	MTR_8g038460	histone H4 domain protein			Mtr.13760.1.S1_at	0.799392	MTR_3g112090	60S ribosome subunit biogenesis NIP7-like protein
Mtr.40398.1.S1_at	0.70661	None	None			Mtr.14839.1.S1_at	0.799192	MTR_3g093110	60S ribosomal protein L6
Mtr.8635.1.S1_at	0.706407					Mtr.24119.1.S1_s_at	0.798655
Mtr.10539.1.S1_at	0.704893					Mtr.20663.1.S1_at	0.798647
Mtr.44105.1.S1_at	0.704718					Mtr.49097.1.S1_at	0.798072
Mtr.35836.1.S1_at	0.704448					Mtr.37980.1.S1_at	0.798021
Mtr.37558.1.S1_at	0.70392					Mtr.35423.1.S1_at	0.797784
Mtr.43570.1.S1_at	0.70357					Mtr.25732.1.S1_s_at	0.79775
Mtr.10304.1.S1_at	0.702565					Mtr.20733.1.S1_at	0.797648
Mtr.1491.1.S1_s_at	0.702085					Mtr.22084.1.S1_s_at	0.797362
Mtr.12282.1.S1_at	0.700727					Mtr.12297.1.S1_s_at	0.797148
Mtr.35807.1.S1_at	0.700174					Mtr.41167.1.S1_at	0.796793
Mtr.40604.1.S1_at	0.699855					Mtr.44292.1.S1_at	0.796172
Mtr.20248.1.S1_s_at	0.699429					Mtr.8600.1.S1_at	0.795707
Mtr.39577.1.S1_at	0.699311					Mtr.38529.1.S1_s_at	0.795643
Mtr.31653.1.S1_at	0.69928					Mtr.40200.1.S1_at	0.795562
Mtr.7292.1.S1_at	0.698798					Mtr.51687.1.S1_at	0.794597
Mtr.4050.1.S1_at	0.696993					Mtr.8561.1.S1_at	0.794058
Mtr.8945.1.S1_at	0.696407					Mtr.35463.1.S1_at	0.794055
Mtr.40317.1.S1_at	0.696171					Mtr.43015.1.S1_at	0.793245
Mtr.12782.1.S1_at	0.695665					Mtr.34487.1.S1_s_at	0.792571
Mtr.37655.1.S1_at	0.695536					Mtr.37419.1.S1_at	0.792289
Mtr.38663.1.S1_at	0.695281					Mtr.10316.1.S1_at	0.792279
Mtr.9333.1.S1_at	0.694555					Mtr.48856.1.S1_at	0.792162
Mtr.43085.1.S1_at	0.691825					Mtr.12075.1.S1_at	0.791746
Mtr.9539.1.S1_at	0.691385					Mtr.37465.1.S1_at	0.791381
Mtr.12257.1.S1_at	0.690916					Mtr.10478.1.S1_at	0.791262
Mtr.43015.1.S1_at	0.690816					Mtr.44253.1.S1_at	0.791065
Mtr.10315.1.S1_at	0.689664					Mtr.48223.1.S1_at	0.791032
Mtr.12023.1.S1_at	0.689273					Mtr.44375.1.S1_at	0.790708
Mtr.12612.1.S1_at	0.689175					Mtr.21477.1.S1_at	0.790461
Mtr.12790.1.S1_at	0.688691					Mtr.12341.1.S1_at	0.790333
Mtr.12294.1.S1_at	0.688636					Mtr.44092.1.S1_at	0.78948
Mtr.8741.1.S1_at	0.687862					Mtr.12438.1.S1_at	0.78942
Mtr.12230.1.S1_s_at	0.686582					Mtr.47373.1.S1_at	0.789365
Mtr.40042.1.S1_at	0.686264					Mtr.50776.1.S1_at	0.789347
Mtr.39693.1.S1_at	0.685423					Mtr.10979.1.S1_at	0.789007
Mtr.42851.1.S1_at	0.684499					Mtr.26586.1.S1_at	0.788962
Mtr.24599.1.S1_at	0.684376					Mtr.23409.1.S1_at	0.788448
Mtr.41457.1.S1_at	0.682997					Mtr.12257.1.S1_at	0.788122
Mtr.40786.1.S1_at	0.682359					Mtr.41603.1.S1_at	0.788021
Mtr.9642.1.S1_at	0.682184					Mtr.48970.1.S1_at	0.787894
Mtr.38382.1.S1_at	0.681673					Mtr.43608.1.S1_at	0.787758
Mtr.37974.1.S1_at	0.681554					Mtr.11115.1.S1_at	0.787217
Mtr.43484.1.S1_at	0.680509					Mtr.42614.1.S1_at	0.786764
Mtr.31697.1.S1_at	0.680449					Mtr.31499.1.S1_at	0.786538
Mtr.32287.1.S1_at	0.679731					Mtr.9934.1.S1_s_at	0.786429
Mtr.12367.1.S1_at	0.679599					Mtr.16296.1.S1_at	0.785845
Mtr.10371.1.S1_at	0.67916					Mtr.36163.1.S1_s_at	0.785589
Mtr.38222.1.S1_at	0.679018					Mtr.50847.1.S1_s_at	0.785463
Mtr.7353.1.S1_at	0.678954					Mtr.40044.1.S1_at	0.785441
Mtr.43905.1.S1_at	0.678833					Mtr.7441.1.S1_at	0.785264
Mtr.40216.1.S1_at	0.677371					Mtr.12819.1.S1_at	0.785006
Mtr.38402.1.S1_at	0.677075					Mtr.9642.1.S1_at	0.784166
Mtr.12716.1.S1_at	0.676368					Mtr.12212.1.S1_at	0.784051
Mtr.40161.1.S1_at	0.676332					Mtr.43085.1.S1_at	0.783506
Mtr.31765.1.S1_at	0.676271					Mtr.8631.1.S1_at	0.783177
Mtr.4191.1.S1_at	0.675703					Mtr.40296.1.S1_at	0.783127
Mtr.15228.1.S1_s_at	0.675496					Mtr.11400.1.S1_at	0.782662
Mtr.12075.1.S1_at	0.675182					Mtr.49547.1.S1_at	0.782327
Mtr.20870.1.S1_at	0.674899					Mtr.21241.1.S1_at	0.781824
Mtr.10367.1.S1_at	0.674631					Mtr.3552.1.S1_at	0.781471
Mtr.44253.1.S1_at	0.674272					Mtr.9515.1.S1_at	0.781352
Mtr.6147.1.S1_at	0.673408					Mtr.25416.1.S1_at	0.780248
Mtr.26801.1.S1_at	0.672752					Mtr.37851.1.S1_at	0.779848
Mtr.36055.1.S1_at	0.672422					Mtr.16656.1.S1_at	0.779619
Mtr.41167.1.S1_at	0.672341					Mtr.40107.1.S1_at	0.779544
Mtr.11469.1.S1_at	0.672336					Mtr.1485.1.S1_at	0.779398
Mtr.12353.1.S1_at	0.672285					Mtr.37371.1.S1_at	0.779361
Mtr.40119.1.S1_at	0.671829					Mtr.24899.1.S1_at	0.779354
Mtr.44092.1.S1_at	0.671618					Mtr.46316.1.S1_at	0.779311
Mtr.11056.1.S1_at	0.6716					Mtr.43036.1.S1_at	0.779196
Mtr.38221.1.S1_at	0.670814					Mtr.12369.1.S1_at	0.778938
Mtr.6561.1.S1_at	0.670757					Mtr.10465.1.S1_at	0.778859
Mtr.11038.1.S1_at	0.670242					Mtr.40294.1.S1_at	0.778731
Mtr.40197.1.S1_at	0.66989					Mtr.37974.1.S1_at	0.778731
Mtr.37738.1.S1_at	0.669071					Mtr.15415.1.S1_at	0.778693
Mtr.37980.1.S1_at	0.668744					Mtr.22049.1.S1_at	0.778632
Mtr.26946.1.S1_at	0.668343					Mtr.8686.1.S1_at	0.778519
Mtr.49547.1.S1_at	0.668285					Mtr.22583.1.S1_s_at	0.778427
Mtr.43985.1.S1_at	0.667547					Mtr.6555.1.S1_at	0.777951
Mtr.11962.1.S1_at	0.667373					Mtr.40208.1.S1_at	0.777899
Mtr.42062.1.S1_at	0.667209					Mtr.45862.1.S1_at	0.777442
Mtr.3552.1.S1_at	0.667048					Mtr.12716.1.S1_at	0.777392
Mtr.52082.1.S1_at	0.667008					Mtr.35836.1.S1_at	0.777306
Mtr.9080.1.S1_at	0.666616					Mtr.581.1.S1_at	0.77714
Mtr.44608.1.S1_at	0.666244					Mtr.17714.1.S1_at	0.776919
Mtr.2936.1.S1_at	0.665803					Mtr.43361.1.S1_at	0.776711
Mtr.51581.1.S1_s_at	0.665253					Mtr.41119.1.S1_at	0.776598
Mtr.10728.1.S1_at	0.664904					Mtr.43945.1.S1_at	0.776252
Mtr.12781.1.S1_at	0.664691					Mtr.51545.1.S1_at	0.776157
Mtr.43003.1.S1_at	0.664608					Mtr.10430.1.S1_s_at	0.776154
Mtr.12266.1.S1_at	0.664257					Mtr.8514.1.S1_at	0.775812
Mtr.37360.1.S1_at	0.663759					Mtr.9539.1.S1_at	0.775747
Mtr.34390.1.S1_at	0.663633					Mtr.12912.1.S1_at	0.775695
Mtr.9406.1.S1_at	0.663574					Mtr.9170.1.S1_at	0.775415
Mtr.11115.1.S1_at	0.663554					Mtr.15733.1.S1_at	0.774731
Mtr.9590.1.S1_at	0.662947					Mtr.40176.1.S1_at	0.774598
Mtr.39867.1.S1_at	0.662857					Mtr.43019.1.S1_at	0.774575
Mtr.10437.1.S1_at	0.662464					Mtr.40472.1.S1_at	0.774485
Mtr.8737.1.S1_at	0.662264					Mtr.8864.1.S1_at	0.773988
Mtr.8631.1.S1_at	0.662256					Mtr.43086.1.S1_at	0.773728
Mtr.40570.1.S1_at	0.661978					Mtr.38108.1.S1_at	0.772584
Mtr.11872.1.S1_at	0.66144					Mtr.31241.1.S1_at	0.772428
Mtr.43268.1.S1_at	0.661103					Mtr.11438.1.S1_at	0.772391
Mtr.42859.1.S1_at	0.660616					Mtr.50326.1.S1_at	0.772254
Mtr.1960.1.S1_at	0.660169					Mtr.6946.1.S1_at	0.772165
Mtr.46941.1.S1_at	0.659557					Mtr.10357.1.S1_at	0.772146
Mtr.10354.1.S1_at	0.65954					Mtr.42130.1.S1_at	0.771968
Mtr.28040.1.S1_at	0.659193					Mtr.24599.1.S1_at	0.771272
Mtr.10979.1.S1_at	0.659125					Mtr.43804.1.S1_at	0.771227
Mtr.40201.1.S1_at	0.658647					Mtr.37868.1.S1_at	0.771181
Mtr.6105.1.S1_at	0.65809					Mtr.22358.1.S1_at	0.771167
Mtr.9979.1.S1_at	0.657894					Mtr.10549.1.S1_at	0.770772
Mtr.37258.1.S1_at	0.657511					Mtr.49147.1.S1_x_at	0.770376
Mtr.38601.1.S1_at	0.657141					Mtr.12781.1.S1_at	0.770303
Mtr.40472.1.S1_at	0.656982					Mtr.7527.1.S1_at	0.770189
Mtr.37325.1.S1_at	0.656616					Mtr.31833.1.S1_s_at	0.770083
Mtr.43344.1.S1_at	0.656115					Mtr.49147.1.S1_at	0.769832
Mtr.8561.1.S1_at	0.656048					Mtr.40148.1.S1_s_at	0.769743
Mtr.9469.1.S1_at	0.655937					Mtr.40262.1.S1_at	0.769017
Mtr.9585.1.S1_at	0.65528					Mtr.11800.1.S1_at	0.768728
Mtr.38778.1.S1_at	0.655147					Mtr.40785.1.S1_at	0.768632
Mtr.11800.1.S1_at	0.655065					Mtr.40212.1.S1_at	0.768353
Mtr.12793.1.S1_at	0.654792					Mtr.43218.1.S1_at	0.768336
Mtr.38231.1.S1_at	0.654284					Mtr.50381.1.S1_at	0.768129
Mtr.14681.1.S1_at	0.654244					Mtr.40798.1.S1_at	0.767695
Mtr.30425.1.S1_at	0.654114					Mtr.44188.1.S1_at	0.767516
Mtr.43804.1.S1_at	0.653984					Mtr.43321.1.S1_at	0.767453
Mtr.40878.1.S1_at	0.653816					Mtr.35769.1.S1_at	0.767162
Mtr.37373.1.S1_at	0.653772					Mtr.12718.1.S1_at	0.766918
Mtr.42931.1.S1_at	0.653329					Mtr.40019.1.S1_at	0.7668
Mtr.2617.1.S1_at	0.653256					Mtr.40398.1.S1_at	0.766475
Mtr.37419.1.S1_at	0.653064					Mtr.47640.1.S1_s_at	0.766205
Mtr.377.1.S1_s_at	0.652779					Mtr.10476.1.S1_at	0.7657
Mtr.41117.1.S1_at	0.652666					Mtr.19225.1.S1_x_at	0.765452
Mtr.31668.1.S1_s_at	0.652327					Mtr.37554.1.S1_at	0.765186
Mtr.31499.1.S1_at	0.652064					Mtr.37620.1.S1_at	0.765176
Mtr.44365.1.S1_s_at	0.651775					Mtr.26801.1.S1_at	0.764909
Mtr.43064.1.S1_at	0.651076					Mtr.6137.1.S1_at	0.764841
Mtr.43006.1.S1_at	0.650495					Mtr.37258.1.S1_at	0.764682
Mtr.8472.1.S1_at	0.649658					Mtr.36948.1.S1_at	0.764547
Mtr.40693.1.S1_s_at	0.64881					Mtr.16815.1.S1_at	0.764301
Mtr.26985.1.S1_s_at	0.648709					Mtr.23855.1.S1_at	0.763785
Mtr.26491.1.S1_at	0.648364					Mtr.42887.1.S1_at	0.763448
Mtr.35423.1.S1_at	0.64832					Mtr.27472.1.S1_s_at	0.762859
Mtr.36082.1.S1_x_at	0.64827					Mtr.10906.1.S1_at	0.762439
Mtr.51687.1.S1_at	0.648071					Mtr.2541.1.S1_at	0.761531
Mtr.41852.1.S1_at	0.648038					Mtr.17797.1.S1_at	0.760898
Mtr.4364.1.S1_at	0.647854					Mtr.18244.1.S1_at	0.760657
Mtr.43002.1.S1_at	0.647204					Mtr.45839.1.S1_at	0.760637
Mtr.44891.1.S1_at	0.647052					Mtr.15524.1.S1_at	0.760065
Mtr.40038.1.S1_at	0.646795					Mtr.11144.1.S1_at	0.759937
Mtr.44375.1.S1_at	0.64675					Mtr.11064.1.S1_at	0.759541
Mtr.43846.1.S1_at	0.646556					Mtr.40740.1.S1_at	0.759536
Mtr.10802.1.S1_at	0.646519					Mtr.43088.1.S1_at	0.759492
Mtr.38302.1.S1_at	0.646464					Mtr.31564.1.S1_at	0.759129
Mtr.44085.1.S1_at	0.646449					Mtr.22971.1.S1_s_at	0.759097
Mtr.5372.1.S1_at	0.646342					Mtr.8834.1.S1_at	0.758071
Mtr.7420.1.S1_at	0.646161					Mtr.4035.1.S1_at	0.758015
Mtr.39323.1.S1_at	0.645961					Mtr.45428.1.S1_at	0.757871
Mtr.35831.1.S1_at	0.645487					Mtr.39926.1.S1_s_at	0.757565
Mtr.50221.1.S1_at	0.645299					Mtr.2720.1.S1_at	0.757491
Mtr.9025.1.S1_at	0.645011					Mtr.13131.1.S1_at	0.757338
Mtr.7527.1.S1_at	0.644598					Mtr.205.1.S1_at	0.757081
Mtr.37868.1.S1_at	0.644414					Mtr.6653.1.S1_at	0.757069
Mtr.10534.1.S1_at	0.644339					Mtr.19225.1.S1_at	0.757014
Mtr.42736.1.S1_at	0.64428					Mtr.37364.1.S1_at	0.756909
Mtr.47640.1.S1_s_at	0.643687					Mtr.20235.1.S1_at	0.756802
Mtr.44212.1.S1_at	0.643025					Mtr.10623.1.S1_at	0.756211
Mtr.40171.1.S1_at	0.642881					Mtr.8749.1.S1_at	0.756186
Mtr.40231.1.S1_at	0.64231					Mtr.9484.1.S1_at	0.756165
Mtr.11355.1.S1_at	0.642132					Mtr.16225.1.S1_at	0.756053
Mtr.7093.1.S1_at	0.641768					Mtr.12608.1.S1_at	0.755788
Mtr.12362.1.S1_at	0.641513					Mtr.42149.1.S1_at	0.755779
Mtr.28105.1.S1_at	0.640668					Mtr.37325.1.S1_at	0.754786
Mtr.42738.1.S1_at	0.640317					Mtr.41945.1.S1_at	0.754739
Mtr.41945.1.S1_at	0.639588					Mtr.9177.1.S1_at	0.754596
Mtr.6555.1.S1_at	0.639058					Mtr.48326.1.S1_s_at	0.754592
Mtr.38071.1.S1_at	0.638746					Mtr.37760.1.S1_at	0.754024
Mtr.7118.1.S1_at	0.638641					Mtr.10193.1.S1_at	0.753932
Mtr.38400.1.S1_at	0.637853					Mtr.44638.1.S1_at	0.753893
Mtr.41267.1.S1_at	0.637566					Mtr.44575.1.S1_at	0.75376
Mtr.38892.1.S1_at	0.637563					Mtr.15683.1.S1_at	0.753543
Mtr.44406.1.S1_at	0.637546					Mtr.38301.1.S1_at	0.753408
Mtr.40955.1.S1_at	0.637476					Mtr.14578.1.S1_at	0.753173
Mtr.4224.1.S1_at	0.636343					Mtr.19377.1.S1_at	0.753084
Mtr.42887.1.S1_at	0.6363					Mtr.8355.1.S1_at	0.75282
Mtr.8797.1.S1_at	0.636272					Mtr.377.1.S1_s_at	0.752648
Mtr.12718.1.S1_at	0.63585					Mtr.19355.1.S1_s_at	0.752419
Mtr.42130.1.S1_at	0.635606					Mtr.41430.1.S1_at	0.752137
Mtr.36082.1.S1_at	0.635462					Mtr.10503.1.S1_at	0.751871
Mtr.1414.1.S1_at	0.63509					Mtr.39867.1.S1_at	0.751523
Mtr.12436.1.S1_at	0.634988					Mtr.42931.1.S1_at	0.751514
Mtr.13674.1.S1_at	0.634766					Mtr.8832.1.S1_at	0.750991
Mtr.42957.1.S1_at	0.634415					Mtr.31653.1.S1_at	0.750697
Mtr.4585.1.S1_at	0.634405					Mtr.38222.1.S1_at	0.750622
Mtr.31552.1.S1_at	0.634232					Mtr.20870.1.S1_at	0.750447
Mtr.10819.1.S1_at	0.634176					Mtr.12030.1.S1_at	0.75041
Mtr.52056.1.S1_s_at	0.633951					Mtr.28680.1.S1_at	0.750372
Mtr.44638.1.S1_at	0.633306					Mtr.52056.1.S1_s_at	0.750338
Mtr.7430.1.S1_at	0.632997					Mtr.40582.1.S1_at	0.75029
Mtr.42934.1.S1_at	0.632927					Mtr.15228.1.S1_s_at	0.749976
Mtr.40196.1.S1_at	0.632912					Mtr.40545.1.S1_at	0.74993
Mtr.12947.1.S1_at	0.632521					Mtr.44051.1.S1_at	0.749798
Mtr.41546.1.S1_at	0.632256					Mtr.38778.1.S1_at	0.749332
Mtr.7325.1.S1_at	0.632146					Mtr.9781.1.S1_at	0.749317
Mtr.40044.1.S1_at	0.631393					Mtr.17801.1.S1_s_at	0.749196
Mtr.43542.1.S1_at	0.631004					Mtr.8581.1.S1_at	0.749043
Mtr.10549.1.S1_at	0.630461					Mtr.16728.1.S1_at	0.748877
Mtr.48439.1.S1_at	0.63046					Mtr.12310.1.S1_at	0.748288
Mtr.38318.1.S1_at	0.630417					Mtr.30410.1.S1_at	0.748216
Mtr.13283.1.S1_at	0.629832					Mtr.9510.1.S1_at	0.748132
Mtr.41175.1.S1_at	0.629552					Mtr.8737.1.S1_at	0.747865
Mtr.37254.1.S1_at	0.629283					Mtr.43570.1.S1_at	0.747649
Mtr.51196.1.S1_at	0.629181					Mtr.43220.1.S1_at	0.747396
Mtr.796.1.S1_s_at	0.629071					Mtr.22025.1.S1_at	0.747378
Mtr.45560.1.S1_at	0.628896					Mtr.48136.1.S1_at	0.74714
Mtr.40088.1.S1_at	0.628705					Mtr.10611.1.S1_at	0.747062
Mtr.43135.1.S1_at	0.628547					Mtr.40738.1.S1_at	0.746571
Mtr.6137.1.S1_at	0.62829					Mtr.40043.1.S1_s_at	0.746546
Mtr.41212.1.S1_at	0.62789					Mtr.37334.1.S1_at	0.746483
Mtr.40186.1.S1_at	0.627501					Mtr.10362.1.S1_at	0.746442
Mtr.7387.1.S1_at	0.627154					Mtr.43574.1.S1_at	0.746351
Mtr.19670.1.S1_s_at	0.626395					Mtr.40175.1.S1_at	0.746062
Mtr.49027.1.S1_s_at	0.626281					Mtr.10509.1.S1_at	0.74606
Mtr.18410.1.S1_at	0.626068					Mtr.9406.1.S1_at	0.745928
Mtr.38186.1.S1_at	0.626048					Mtr.41058.1.S1_at	0.745914
Mtr.2720.1.S1_at	0.625746					Mtr.33839.1.S1_at	0.745901
Mtr.42436.1.S1_at	0.625031					Mtr.18000.1.S1_at	0.745709
Mtr.30410.1.S1_at	0.624879					Mtr.38302.1.S1_at	0.74529
Mtr.38904.1.S1_at	0.624576					Mtr.47612.1.S1_at	0.745189
Mtr.6290.1.S1_x_at	0.623881					Mtr.40831.1.S1_at	0.745088
Mtr.6129.1.S1_at	0.622959					Mtr.37333.1.S1_at	0.744946
Mtr.13945.1.S1_at	0.622876					Mtr.11533.1.S1_at	0.74477
Mtr.43220.1.S1_at	0.622746					Mtr.8910.1.S1_at	0.744629
Mtr.10859.1.S1_at	0.622407					Mtr.29287.1.S1_at	0.744344
Mtr.11341.1.S1_at	0.62193					Mtr.42050.1.S1_at	0.744202
Mtr.41058.1.S1_at	0.621847					Mtr.39166.1.S1_at	0.744092
Mtr.31492.1.S1_at	0.621498					Mtr.47646.1.S1_s_at	0.743922
Mtr.40234.1.S1_s_at	0.621376					Mtr.35790.1.S1_at	0.743624
Mtr.11494.1.S1_at	0.621068					Mtr.51786.1.S1_at	0.743574
Mtr.42050.1.S1_at	0.621015					Mtr.13025.1.S1_s_at	0.743258
Mtr.43608.1.S1_at	0.620792					Mtr.46822.1.S1_at	0.743171
Mtr.49097.1.S1_at	0.620773					Mtr.37127.1.S1_at	0.743029
Mtr.40413.1.S1_at	0.620285					Mtr.43985.1.S1_at	0.742858
Mtr.14578.1.S1_at	0.620091					Mtr.38452.1.S1_at	0.741624
Mtr.8534.1.S1_at	0.620076					Mtr.40604.1.S1_at	0.741163
Mtr.5392.1.S1_at	0.61973					Mtr.7292.1.S1_at	0.74083
Mtr.28832.1.S1_at	0.619588					Mtr.20483.1.S1_at	0.740325
Mtr.25732.1.S1_s_at	0.619526					Mtr.9590.1.S1_at	0.739883
Mtr.43983.1.S1_at	0.619081					Mtr.4191.1.S1_at	0.73987
Mtr.50326.1.S1_at	0.619054					Mtr.42957.1.S1_at	0.739746
Mtr.51537.1.S1_s_at	0.619047					Mtr.45047.1.S1_at	0.739516
Mtr.40261.1.S1_s_at	0.61858					Mtr.8958.1.S1_at	0.739356
Mtr.38089.1.S1_at	0.618537					Mtr.5372.1.S1_at	0.739081
Mtr.38396.1.S1_at	0.618514					Mtr.12207.1.S1_at	0.738584
Mtr.31569.1.S1_at	0.618477					Mtr.9934.1.S1_at	0.737995
Mtr.7549.1.S1_at	0.618223					Mtr.43344.1.S1_at	0.737716
Mtr.10426.1.S1_at	0.617906					Mtr.44960.1.S1_at	0.737518
Mtr.27060.1.S1_at	0.617848					Mtr.14381.1.S1_at	0.737497
Mtr.3873.1.S1_at	0.617825					Mtr.4560.1.S1_at	0.737484
Mtr.10460.1.S1_s_at	0.617752					Mtr.9080.1.S1_at	0.737477
Mtr.4585.1.S1_s_at	0.617726					Mtr.17897.1.S1_at	0.736877
Mtr.6946.1.S1_at	0.617711					Mtr.7527.1.S1_s_at	0.736695
Mtr.36621.1.S1_at	0.617331					Mtr.10477.1.S1_at	0.736666
Mtr.9415.1.S1_at	0.617068					Mtr.38154.1.S1_at	0.736014
Mtr.12207.1.S1_at	0.616965					Mtr.9585.1.S1_at	0.735872
Mtr.22850.1.S1_at	0.616405					Mtr.20893.1.S1_s_at	0.735861
Mtr.37519.1.S1_at	0.61595					Mtr.43545.1.S1_at	0.735159
Mtr.26897.1.S1_at	0.615671					Mtr.20756.1.S1_at	0.734853
Mtr.41763.1.S1_at	0.615636					Mtr.35807.1.S1_at	0.734656
Mtr.21904.1.S1_at	0.615279					Mtr.12362.1.S1_at	0.734338
Mtr.35961.1.S1_at	0.615275					Mtr.18410.1.S1_at	0.733709
Mtr.40923.1.S1_at	0.615051					Mtr.12934.1.S1_at	0.733671
Mtr.43817.1.S1_at	0.615006					Mtr.1958.1.S1_at	0.733297
Mtr.37433.1.S1_at	0.614766					Mtr.10637.1.S1_at	0.73296
Mtr.37760.1.S1_at	0.61473					Mtr.39590.1.S1_at	0.732663
Mtr.27939.1.S1_at	0.614689					Mtr.4320.1.S1_at	0.732512
Mtr.8355.1.S1_at	0.614537					Mtr.40065.1.S1_at	0.732355
Mtr.40150.1.S1_at	0.614086					Mtr.34566.1.S1_at	0.731447
Mtr.42990.1.S1_at	0.61342					Mtr.607.1.S1_s_at	0.731307
Mtr.29287.1.S1_at	0.613394					Mtr.8635.1.S1_at	0.731126
Mtr.39598.1.S1_at	0.613126					Mtr.9998.1.S1_at	0.730891
Mtr.23409.1.S1_at	0.613022					Mtr.40570.1.S1_at	0.730588
Mtr.43809.1.S1_at	0.612942					Mtr.38065.1.S1_at	0.729956
Mtr.42919.1.S1_at	0.612914					Mtr.44389.1.S1_at	0.729937
Mtr.31696.1.S1_at	0.612868					Mtr.13906.1.S1_at	0.729297
Mtr.12934.1.S1_at	0.612559					Mtr.49517.1.S1_s_at	0.728992
Mtr.10550.1.S1_at	0.612445					Mtr.37466.1.S1_s_at	0.728798
Mtr.9781.1.S1_at	0.612413					Mtr.21286.1.S1_at	0.728655
Mtr.30982.1.S1_at	0.612395					Mtr.34583.1.S1_at	0.728152
Mtr.10199.1.S1_at	0.61237					Mtr.12077.1.S1_at	0.728052
Mtr.34583.1.S1_at	0.612245					Mtr.20248.1.S1_s_at	0.728019
Mtr.9934.1.S1_s_at	0.612137					Mtr.43983.1.S1_at	0.727969
Mtr.7379.1.S1_at	0.611937					Mtr.44032.1.S1_at	0.727776
Mtr.7293.1.S1_at	0.611541					Mtr.10278.1.S1_at	0.727771
Mtr.35706.1.S1_at	0.611351					Mtr.42862.1.S1_at	0.727751
Mtr.43080.1.S1_at	0.61135					Mtr.8945.1.S1_at	0.727638
Mtr.10552.1.S1_at	0.611307					Mtr.37733.1.S1_at	0.72754
Mtr.25998.1.S1_at	0.611231					Mtr.10935.1.S1_at	0.727234
Mtr.13025.1.S1_at	0.611205					Mtr.31921.1.S1_s_at	0.727203
Mtr.51725.1.S1_at	0.611152					Mtr.796.1.S1_s_at	0.727158
Mtr.29884.1.S1_at	0.611091					Mtr.7093.1.S1_at	0.727076
Mtr.7836.1.S1_at	0.610771					Mtr.12830.1.S1_at	0.72706
Mtr.11400.1.S1_at	0.610598					Mtr.13674.1.S1_at	0.727047
Mtr.9344.1.S1_x_at	0.610388					Mtr.2108.1.S1_at	0.726796
Mtr.9067.1.S1_s_at	0.610167					Mtr.33502.1.S1_s_at	0.726773
Mtr.8871.1.S1_at	0.61006					Mtr.43484.1.S1_at	0.726622
Mtr.11131.1.S1_at	0.609881					Mtr.31697.1.S1_at	0.726592
Mtr.43361.1.S1_at	0.609744					Mtr.39338.1.S1_at	0.726206
Mtr.40220.1.S1_at	0.609743					Mtr.31549.1.S1_at	0.725304
Mtr.43088.1.S1_at	0.609691					Mtr.8494.1.S1_at	0.72508
Mtr.9305.1.S1_at	0.60948					Mtr.4041.1.S1_at	0.72489
Mtr.38395.1.S1_at	0.609173					Mtr.39586.1.S1_at	0.724837
Mtr.2627.1.S1_at	0.608907					Mtr.12793.1.S1_at	0.724687
Mtr.8910.1.S1_at	0.608882					Mtr.10728.1.S1_at	0.724652
Mtr.4670.1.S1_s_at	0.608778					Mtr.40955.1.S1_at	0.72443
Mtr.10478.1.S1_at	0.608742					Mtr.14517.1.S1_at	0.72436
Mtr.43448.1.S1_at	0.6087					Mtr.37507.1.S1_at	0.724146
Mtr.28713.1.S1_at	0.608553					Mtr.4605.1.S1_at	0.724102
Mtr.10316.1.S1_at	0.608221					Mtr.32285.1.S1_at	0.723811
Mtr.39813.1.S1_at	0.607973					Mtr.2273.1.S1_at	0.723556
Mtr.41792.1.S1_at	0.607132					Mtr.35876.1.S1_at	0.723149
Mtr.20663.1.S1_at	0.607087					Mtr.37826.1.S1_at	0.722884
Mtr.11279.1.S1_at	0.606888					Mtr.15044.1.S1_at	0.722755
Mtr.22971.1.S1_s_at	0.606865					Mtr.35858.1.S1_at	0.722534
Mtr.28313.1.S1_at	0.606761					Mtr.27407.1.S1_at	0.722352
Mtr.26614.1.S1_at	0.606737					Mtr.45134.1.S1_at	0.721899
Mtr.40004.1.S1_at	0.606466					Mtr.31569.1.S1_at	0.721892
Mtr.35355.1.S1_at	0.606425					Mtr.39211.1.S1_at	0.721656
Mtr.38690.1.S1_at	0.606022					Mtr.51991.1.S1_x_at	0.721603
Mtr.10455.1.S1_at	0.605912					Mtr.40806.1.S1_at	0.72134
Mtr.9344.1.S1_at	0.605874					Mtr.10409.1.S1_at	0.721282
Mtr.31523.1.S1_at	0.605588					Mtr.17342.1.S1_s_at	0.719888
Mtr.31549.1.S1_at	0.604813					Mtr.41457.1.S1_at	0.7197
Mtr.25245.1.S1_at	0.604661					Mtr.43226.1.S1_at	0.719641
Mtr.35841.1.S1_at	0.604587					Mtr.39950.1.S1_at	0.719411
Mtr.40559.1.S1_at	0.604539					Mtr.48519.1.S1_at	0.719353
Mtr.43802.1.S1_at	0.604487					Mtr.13345.1.S1_at	0.718896
Mtr.50352.1.S1_at	0.604419					Mtr.2256.1.S1_at	0.71865
Mtr.49667.1.S1_at	0.603709					Mtr.4585.1.S1_at	0.718632
Mtr.8322.1.S1_at	0.603679					Mtr.16343.1.S1_s_at	0.718457
Mtr.35549.1.S1_at	0.603327					Mtr.11838.1.S1_at	0.718319
Mtr.51695.1.S1_at	0.602794					Mtr.10690.1.S1_at	0.718187
Mtr.20870.1.S1_s_at	0.602594					Mtr.13000.1.S1_at	0.718103
Mtr.40043.1.S1_s_at	0.602304					Mtr.42776.1.S1_at	0.718009
Mtr.40988.1.S1_at	0.602254					Mtr.40148.1.S1_at	0.71797
Mtr.39761.1.S1_at	0.602036					Mtr.15969.1.S1_at	0.71794
Mtr.44293.1.S1_at	0.601949					Mtr.47687.1.S1_s_at	0.717654
Mtr.15969.1.S1_at	0.601885					Mtr.52070.1.S1_at	0.717602
Mtr.13312.1.S1_at	0.601868					Mtr.5392.1.S1_at	0.717492
Mtr.44514.1.S1_at	0.601805					Mtr.6174.1.S1_at	0.717406
Mtr.37332.1.S1_s_at	0.601722					Mtr.7420.1.S1_at	0.717234
Mtr.41654.1.S1_at	0.601255					Mtr.7236.1.S1_at	0.717038
Mtr.39192.1.S1_at	0.601245					Mtr.14252.1.S1_at	0.716915
Mtr.6131.1.S1_at	0.601078					Mtr.43154.1.S1_at	0.716695
Mtr.8488.1.S1_at	0.60082					Mtr.26985.1.S1_s_at	0.716669
Mtr.51483.1.S1_x_at	0.600641					Mtr.40261.1.S1_at	0.715875
Mtr.11032.1.S1_at	0.600496					Mtr.41044.1.S1_at	0.71585
Mtr.12811.1.S1_at	0.600394					Mtr.12973.1.S1_at	0.715842
Mtr.30116.1.S1_at	0.600215					Mtr.34722.1.S1_at	0.715672
Mtr.2273.1.S1_at	0.599663					Mtr.4335.1.S1_at	0.71531
Mtr.10611.1.S1_at	0.59902					Mtr.13286.1.S1_at	0.71521
Mtr.18531.1.S1_at	0.598834					Mtr.2537.1.S1_at	0.715113
Mtr.32115.1.S1_at	0.598786					Mtr.7293.1.S1_at	0.71467
Mtr.47640.1.S1_at	0.59872					Mtr.47608.1.S1_at	0.714366
Mtr.8783.1.S1_at	0.598364					Mtr.22846.1.S1_s_at	0.714278
Mtr.1400.1.S1_s_at	0.598317					Mtr.37423.1.S1_at	0.714195
Mtr.38861.1.S1_at	0.598069					Mtr.38231.1.S1_at	0.71364
Mtr.12568.1.S1_at	0.598012					Mtr.39589.1.S1_at	0.713095
Mtr.9065.1.S1_at	0.597391					Mtr.37519.1.S1_at	0.712798
Mtr.12297.1.S1_s_at	0.597298					Mtr.35589.1.S1_at	0.712682
Mtr.31054.1.S1_at	0.597166					Mtr.38298.1.S1_at	0.712638
Mtr.30001.1.S1_at	0.597136					Mtr.37254.1.S1_at	0.712555
Mtr.9170.1.S1_at	0.597024					Mtr.12211.1.S1_at	0.712528
Mtr.12836.1.S1_at	0.596365					Mtr.40101.1.S1_s_at	0.712433
Mtr.41430.1.S1_at	0.596345					Mtr.40923.1.S1_at	0.712288
Mtr.31684.1.S1_at	0.596297					Mtr.25855.1.S1_s_at	0.712059
Mtr.13286.1.S1_at	0.596114					Mtr.15866.1.S1_at	0.711444
Mtr.46275.1.S1_at	0.595771					Mtr.41344.1.S1_at	0.711163
Mtr.42400.1.S1_s_at	0.59568					Mtr.40004.1.S1_at	0.711041
Mtr.40200.1.S1_at	0.59565					Mtr.27732.1.S1_at	0.710735
Mtr.44084.1.S1_at	0.595617					Mtr.29452.1.S1_at	0.710572
Mtr.8600.1.S1_at	0.595557					Mtr.7294.1.S1_at	0.710561
Mtr.9747.1.S1_at	0.595355					Mtr.11032.1.S1_at	0.710495
Mtr.30755.1.S1_at	0.595245					Mtr.12354.1.S1_at	0.710333
Mtr.13025.1.S1_s_at	0.594742					Mtr.834.1.S1_s_at	0.710052
Mtr.8494.1.S1_at	0.594361					Mtr.32287.1.S1_at	0.710013
Mtr.10795.1.S1_at	0.594254					Mtr.41368.1.S1_at	0.709812
Mtr.10809.1.S1_at	0.594238					Mtr.42504.1.S1_at	0.709109
Mtr.2537.1.S1_at	0.594111					Mtr.34487.1.S1_x_at	0.708716
Mtr.44051.1.S1_at	0.594077					Mtr.41648.1.S1_at	0.708581
Mtr.34487.1.S1_s_at	0.593958					Mtr.33870.1.S1_at	0.708505
Mtr.21014.1.S1_s_at	0.593913					Mtr.47640.1.S1_at	0.708466
Mtr.11144.1.S1_at	0.593686					Mtr.16262.1.S1_at	0.708453
Mtr.39586.1.S1_at	0.593515					Mtr.44686.1.S1_at	0.708193
Mtr.29452.1.S1_at	0.593459					Mtr.40988.1.S1_at	0.708087
Mtr.33839.1.S1_at	0.593437					Mtr.12999.1.S1_at	0.708002
Mtr.34015.1.S1_at	0.593391					Mtr.47396.1.S1_at	0.707655
Mtr.10362.1.S1_at	0.592966					Mtr.28151.1.S1_at	0.70757
Mtr.22909.1.S1_at	0.592928					Mtr.26162.1.S1_s_at	0.707236
Mtr.9510.1.S1_at	0.592874					Mtr.10315.1.S1_at	0.707185
Mtr.48519.1.S1_at	0.592792					Mtr.44514.1.S1_at	0.706766
Mtr.37544.1.S1_at	0.592733					Mtr.26946.1.S1_at	0.706361
Mtr.8326.1.S1_at	0.592728					Mtr.47079.1.S1_at	0.706044
Mtr.41165.1.S1_at	0.592661					Mtr.43854.1.S1_at	0.705943
Mtr.44156.1.S1_at	0.592579					Mtr.45560.1.S1_at	0.705939
Mtr.40233.1.S1_at	0.59237					Mtr.8597.1.S1_at	0.705785
Mtr.45283.1.S1_at	0.592069					Mtr.44212.1.S1_at	0.70569
Mtr.13345.1.S1_at	0.591994					Mtr.49898.1.S1_at	0.704646
Mtr.46316.1.S1_at	0.591909					Mtr.30733.1.S1_at	0.704453
Mtr.10934.1.S1_at	0.591837					Mtr.38318.1.S1_at	0.704244
Mtr.43652.1.S1_at	0.591599					Mtr.29884.1.S1_at	0.704041
Mtr.10453.1.S1_at	0.591459					Mtr.41175.1.S1_at	0.703999
Mtr.37078.1.S1_at	0.591194					Mtr.10449.1.S1_at	0.703892
Mtr.43696.1.S1_at	0.591027					Mtr.35653.1.S1_at	0.703573
Mtr.39902.1.S1_at	0.590881					Mtr.27570.1.S1_at	0.702548
Mtr.45433.1.S1_at	0.590404					Mtr.35841.1.S1_at	0.702054
Mtr.28680.1.S1_at	0.590331					Mtr.34423.1.S1_at	0.701913
Mtr.42995.1.S1_at	0.589603					Mtr.41207.1.S1_at	0.70182
Mtr.18417.1.S1_at	0.589598					Mtr.37078.1.S1_at	0.701712
Mtr.23000.1.S1_at	0.589551					Mtr.2374.1.S1_at	0.701683
Mtr.9191.1.S1_at	0.589489					Mtr.44348.1.S1_at	0.701001
Mtr.32935.1.S1_at	0.589392					Mtr.40968.1.S1_at	0.700556
Mtr.47079.1.S1_at	0.589139					Mtr.38726.1.S1_at	0.70043
Mtr.4008.1.S1_at	0.589128					Mtr.44272.1.S1_at	0.700403
Mtr.26318.1.S1_at	0.589098					Mtr.45921.1.S1_at	0.700052
Mtr.42068.1.S1_at	0.589036					Mtr.26361.1.S1_at	0.699934
Mtr.8581.1.S1_at	0.588958					Mtr.51581.1.S1_s_at	0.699753
Mtr.11838.1.S1_at	0.588869					Mtr.35689.1.S1_at	0.699586
Mtr.44015.1.S1_at	0.588613					Mtr.11516.1.S1_at	0.699444
Mtr.16728.1.S1_at	0.588607					Mtr.43696.1.S1_at	0.69938
Mtr.14315.1.S1_at	0.588606					Mtr.52025.1.S1_at	0.699309
Mtr.24772.1.S1_s_at	0.588521					Mtr.47077.1.S1_at	0.699028
Mtr.45839.1.S1_at	0.588257					Mtr.32125.1.S1_s_at	0.698762
Mtr.43751.1.S1_at	0.588148					Mtr.4085.1.S1_at	0.698619
Mtr.51581.1.S1_at	0.588133					Mtr.17528.1.S1_at	0.698494
Mtr.36030.1.S1_at	0.588094					Mtr.40524.1.S1_at	0.698308
Mtr.42992.1.S1_at	0.587956					Mtr.37647.1.S1_at	0.698195
Mtr.7322.1.S1_at	0.587897					Mtr.31464.1.S1_at	0.69809
Mtr.40107.1.S1_at	0.587848					Mtr.32806.1.S1_at	0.697859
Mtr.9193.1.S1_at	0.587716					Mtr.38669.1.S1_at	0.697585
Mtr.42493.1.S1_at	0.587671					Mtr.13283.1.S1_at	0.697264
Mtr.40296.1.S1_at	0.587307					Mtr.11124.1.S1_at	0.696475
Mtr.42589.1.S1_at	0.587191					Mtr.19670.1.S1_s_at	0.69638
Mtr.834.1.S1_s_at	0.58717					Mtr.2537.1.S1_a_at	0.696208
Mtr.34750.1.S1_at	0.587085					Mtr.40215.1.S1_at	0.696134
Mtr.12077.1.S1_at	0.587041					Mtr.7118.1.S1_at	0.695863
Mtr.34621.1.S1_at	0.586969					Mtr.32801.1.S1_at	0.695781
Mtr.37333.1.S1_at	0.586799					Mtr.43064.1.S1_at	0.695658
Mtr.4688.1.S1_x_at	0.586459					Mtr.10794.1.S1_at	0.695472
Mtr.26936.1.S1_at	0.58642					Mtr.41852.1.S1_at	0.695402
Mtr.40831.1.S1_at	0.586402					Mtr.38382.1.S1_at	0.695011
Mtr.10476.1.S1_at	0.586308					Mtr.13599.1.S1_at	0.695002
Mtr.7073.1.S1_at	0.586298					Mtr.41598.1.S1_at	0.69487
Mtr.15739.1.S1_at	0.586274					Mtr.8838.1.S1_at	0.694846
Mtr.4320.1.S1_at	0.586147					Mtr.12568.1.S1_at	0.694526
Mtr.25684.1.S1_at	0.586132					Mtr.21214.1.S1_at	0.694274
Mtr.28543.1.S1_at	0.586094					Mtr.12215.1.S1_at	0.694205
Mtr.37851.1.S1_at	0.585963					Mtr.11056.1.S1_at	0.694198
Mtr.15228.1.S1_at	0.585731					Mtr.48787.1.S1_s_at	0.693789
Mtr.43777.1.S1_at	0.585722					Mtr.44424.1.S1_at	0.693727
Mtr.4560.1.S1_at	0.585412					Mtr.7325.1.S1_at	0.693439
Mtr.31757.1.S1_at	0.585341					Mtr.30422.1.S1_at	0.693431
Mtr.6515.1.S1_at	0.585115					Mtr.30755.1.S1_at	0.693357
Mtr.42456.1.S1_at	0.585085					Mtr.12023.1.S1_at	0.692846
Mtr.41526.1.S1_at	0.585062					Mtr.17460.1.S1_at	0.692673
Mtr.43560.1.S1_at	0.585059					Mtr.40150.1.S1_at	0.69243
Mtr.16804.1.S1_at	0.584625					Mtr.9065.1.S1_at	0.692354
Mtr.37554.1.S1_at	0.584538					Mtr.43092.1.S1_at	0.692072
Mtr.20733.1.S1_at	0.584435					Mtr.9979.1.S1_at	0.691952
Mtr.39355.1.S1_at	0.584359					Mtr.39577.1.S1_at	0.691888
Mtr.21566.1.S1_at	0.58422					Mtr.38892.1.S1_at	0.691181
Mtr.19377.1.S1_at	0.583787					Mtr.28314.1.S1_at	0.690935
Mtr.41648.1.S1_at	0.583706					Mtr.11038.1.S1_at	0.690853
Mtr.37218.1.S1_at	0.583669					Mtr.44057.1.S1_at	0.690783
Mtr.51362.1.S1_at	0.583576					Mtr.38663.1.S1_at	0.690728
Mtr.44033.1.S1_at	0.58352					Mtr.42990.1.S1_at	0.690503
Mtr.8952.1.S1_at	0.583507					Mtr.48971.1.S1_at	0.690279
Mtr.11322.1.S1_at	0.583476					Mtr.43355.1.S1_at	0.689714
Mtr.50776.1.S1_at	0.583182					Mtr.13917.1.S1_at	0.689225
Mtr.20541.1.S1_at	0.583135					Mtr.38402.1.S1_at	0.689065
Mtr.22583.1.S1_s_at	0.582875					Mtr.216.1.S1_at	0.688995
Mtr.39351.1.S1_at	0.582824					Mtr.19657.1.S1_s_at	0.688621
Mtr.7687.1.S1_at	0.582796					Mtr.34588.1.S1_s_at	0.68833
Mtr.15363.1.S1_x_at	0.582756					Mtr.8783.1.S1_at	0.688316
Mtr.18429.1.S1_at	0.582723					Mtr.417.1.S1_s_at	0.688293
Mtr.9554.1.S1_at	0.582709					Mtr.33853.1.S1_at	0.688233
Mtr.12608.1.S1_at	0.582606					Mtr.49556.1.S1_s_at	0.688176
Mtr.49147.1.S1_x_at	0.582465					Mtr.12172.1.S1_at	0.687776
Mtr.6613.1.S1_at	0.582381					Mtr.40559.1.S1_at	0.687731
Mtr.11533.1.S1_at	0.582307					Mtr.14025.1.S1_s_at	0.687468
Mtr.25730.1.S1_at	0.582214					Mtr.34001.1.S1_at	0.687426
Mtr.18000.1.S1_at	0.581926					Mtr.51725.1.S1_at	0.687398
Mtr.5596.1.S1_at	0.581911					Mtr.44406.1.S1_at	0.68726
Mtr.43414.1.S1_at	0.581605					Mtr.37795.1.S1_at	0.687233
Mtr.13000.1.S1_at	0.5816					Mtr.43273.1.S1_at	0.687089
Mtr.39381.1.S1_at	0.581591					Mtr.38861.1.S1_at	0.68674
Mtr.2281.1.S1_at	0.581326					Mtr.8852.1.S1_at	0.686695
Mtr.50513.1.S1_at	0.581259					Mtr.23686.1.S1_s_at	0.686594
Mtr.10568.1.S1_at	0.581055					Mtr.51874.1.S1_at	0.686288
Mtr.29530.1.S1_at	0.580994					Mtr.8626.1.S1_at	0.686285
Mtr.40785.1.S1_at	0.580867					Mtr.11819.1.S1_at	0.68617
Mtr.7294.1.S1_at	0.580728					Mtr.42252.1.S1_at	0.68613
Mtr.10477.1.S1_at	0.580713					Mtr.49779.1.S1_at	0.685858
Mtr.24889.1.S1_at	0.580458					Mtr.51933.1.S1_at	0.685809
Mtr.43379.1.S1_at	0.580338					Mtr.38640.1.S1_at	0.685796
Mtr.49149.1.S1_at	0.580123					Mtr.40984.1.S1_at	0.685669
Mtr.37885.1.S1_at	0.579965					Mtr.47674.1.S1_at	0.685447
Mtr.50684.1.S1_at	0.579923					Mtr.9469.1.S1_at	0.685379
Mtr.31639.1.S1_at	0.579876					Mtr.22850.1.S1_at	0.685293
Mtr.6350.1.S1_at	0.579613					Mtr.6131.1.S1_at	0.685252
Mtr.43355.1.S1_at	0.579391					Mtr.44085.1.S1_at	0.685141
Mtr.42776.1.S1_at	0.579387					Mtr.37977.1.S1_at	0.684922
Mtr.1969.1.S1_at	0.579259					Mtr.39995.1.S1_at	0.684743
Mtr.15486.1.S1_at	0.579091					Mtr.13032.1.S1_at	0.684724
Mtr.31733.1.S1_at	0.579039					Mtr.13447.1.S1_at	0.684522
Mtr.47674.1.S1_at	0.578973					Mtr.10031.1.S1_at	0.684476
Mtr.12830.1.S1_at	0.578939					Mtr.39926.1.S1_at	0.684212
Mtr.32135.1.S1_at	0.57872					Mtr.51658.1.S1_s_at	0.684212
Mtr.45108.1.S1_at	0.578585					Mtr.38896.1.S1_at	0.684105
Mtr.30732.1.S1_at	0.578396					Mtr.9485.1.S1_at	0.684033
Mtr.49513.1.S1_at	0.578176					Mtr.46279.1.S1_at	0.684013
Mtr.1958.1.S1_at	0.57806					Mtr.37391.1.S1_at	0.683995
Mtr.417.1.S1_s_at	0.578058					Mtr.34669.1.S1_s_at	0.683815
Mtr.25708.1.S1_at	0.577967					Mtr.45225.1.S1_at	0.683482
Mtr.12210.1.S1_at	0.577543					Mtr.43951.1.S1_at	0.683049
Mtr.43794.1.S1_at	0.577464					Mtr.8326.1.S1_at	0.682961
Mtr.38792.1.S1_s_at	0.577247					Mtr.40560.1.S1_at	0.682931
Mtr.35646.1.S1_at	0.57706					Mtr.22259.1.S1_s_at	0.682815
Mtr.43218.1.S1_at	0.576959					Mtr.10314.1.S1_at	0.682779
Mtr.45386.1.S1_at	0.5769					Mtr.9179.1.S1_at	0.68251
Mtr.25555.1.S1_at	0.576668					Mtr.41844.1.S1_at	0.682489
Mtr.46731.1.S1_at	0.576613					Mtr.1960.1.S1_at	0.682406
Mtr.12027.1.S1_at	0.576609					Mtr.10635.1.S1_at	0.682349
Mtr.46632.1.S1_at	0.576496					Mtr.42544.1.S1_at	0.682034
Mtr.11211.1.S1_at	0.57644					Mtr.10733.1.S1_at	0.68195
Mtr.13316.1.S1_at	0.576175					Mtr.16538.1.S1_at	0.681554
Mtr.40176.1.S1_at	0.5758					Mtr.44365.1.S1_s_at	0.681465
Mtr.10935.1.S1_at	0.575778					Mtr.5596.1.S1_at	0.681424
Mtr.40798.1.S1_at	0.575556					Mtr.22186.1.S1_at	0.681395
Mtr.45569.1.S1_at	0.575527					Mtr.9349.1.S1_at	0.681235
Mtr.50964.1.S1_at	0.575493					Mtr.4585.1.S1_s_at	0.681043
Mtr.28583.1.S1_at	0.57544					Mtr.12795.1.S1_at	0.680952
Mtr.24169.1.S1_at	0.575187					Mtr.43751.1.S1_at	0.680599
Mtr.37364.1.S1_at	0.575142					Mtr.12254.1.S1_x_at	0.680517
Mtr.49867.1.S1_x_at	0.575008					Mtr.38186.1.S1_at	0.680419
Mtr.51756.1.S1_at	0.575002					Mtr.16804.1.S1_at	0.680412
Mtr.4178.1.S1_at	0.574957					Mtr.7445.1.S1_at	0.680252
Mtr.35531.1.S1_at	0.57471					Mtr.8849.1.S1_at	0.679938
Mtr.3053.1.S1_x_at	0.574685					Mtr.8991.1.S1_at	0.679901
Mtr.34001.1.S1_at	0.574603					Mtr.43777.1.S1_at	0.679818
Mtr.17528.1.S1_at	0.57451					Mtr.37586.1.S1_at	0.679446
Mtr.7441.1.S1_at	0.574398					Mtr.30728.1.S1_at	0.678969
Mtr.18666.1.S1_at	0.574251					Mtr.39311.1.S1_at	0.678912
Mtr.37246.1.S1_at	0.574242					Mtr.38284.1.S1_at	0.678872
Mtr.4938.1.S1_at	0.574175					Mtr.15540.1.S1_at	0.678856
Mtr.13018.1.S1_at	0.573902					Mtr.33384.1.S1_at	0.678829
Mtr.39590.1.S1_at	0.573894					Mtr.10399.1.S1_at	0.67857
Mtr.43321.1.S1_at	0.57375					Mtr.10550.1.S1_at	0.678282
Mtr.37620.1.S1_at	0.573736					Mtr.40038.1.S1_at	0.677993
Mtr.48240.1.S1_at	0.573703					Mtr.41763.1.S1_at	0.677895
Mtr.33803.1.S1_at	0.573666					Mtr.15819.1.S1_x_at	0.677797
Mtr.15819.1.S1_x_at	0.573472					Mtr.45386.1.S1_at	0.677629
Mtr.22972.1.S1_at	0.573376					Mtr.44156.1.S1_at	0.677621
Mtr.50847.1.S1_s_at	0.573328					Mtr.39355.1.S1_at	0.677435
Mtr.42252.1.S1_at	0.573324					Mtr.42861.1.S1_s_at	0.677375
Mtr.8802.1.S1_at	0.573116					Mtr.45160.1.S1_at	0.676708
Mtr.9715.1.S1_at	0.573028					Mtr.8472.1.S1_at	0.67651
Mtr.30408.1.S1_at	0.572984					Mtr.51450.1.S1_at	0.676347
Mtr.42861.1.S1_s_at	0.572897					Mtr.22909.1.S1_at	0.67629
Mtr.41598.1.S1_at	0.572813					Mtr.43818.1.S1_at	0.675873
Mtr.1948.1.S1_at	0.572788					Mtr.52170.1.S1_at	0.675581
Mtr.30102.1.S1_at	0.572726					Mtr.13146.1.S1_at	0.675551
Mtr.50381.1.S1_at	0.572709					Mtr.6258.1.S1_at	0.675271
Mtr.19355.1.S1_s_at	0.572583					Mtr.15643.1.S1_at	0.674883
Mtr.38326.1.S1_at	0.572511					Mtr.22848.1.S1_at	0.67472
Mtr.10322.1.S1_at	0.572497					Mtr.11127.1.S1_at	0.674678
Mtr.21241.1.S1_at	0.572489					Mtr.18898.1.S1_at	0.674382
Mtr.44348.1.S1_at	0.572295					Mtr.28320.1.S1_at	0.674301
Mtr.31876.1.S1_at	0.572233					Mtr.10884.1.S1_at	0.674239
Mtr.25692.1.S1_at	0.572177					Mtr.43221.1.S1_at	0.674129
Mtr.48838.1.S1_at	0.572161					Mtr.20965.1.S1_at	0.673811
Mtr.22084.1.S1_s_at	0.572087					Mtr.50584.1.S1_at	0.673612
Mtr.40396.1.S1_at	0.571865					Mtr.1199.1.S1_at	0.673512
Mtr.43890.1.S1_at	0.571839					Mtr.16553.1.S1_at	0.673465
Mtr.4329.1.S1_at	0.571837					Mtr.44478.1.S1_at	0.673244
Mtr.44292.1.S1_at	0.571807					Mtr.10472.1.S1_at	0.673217
Mtr.41862.1.S1_at	0.571683					Mtr.29319.1.S1_at	0.673019
Mtr.50061.1.S1_at	0.571525					Mtr.35008.1.S1_at	0.672848
Mtr.6949.1.S1_at	0.571364					Mtr.11494.1.S1_at	0.672847
Mtr.30728.1.S1_at	0.571359					Mtr.48838.1.S1_at	0.672797
Mtr.33853.1.S1_at	0.571269					Mtr.45670.1.S1_s_at	0.672698
Mtr.29636.1.S1_at	0.571085					Mtr.27664.1.S1_at	0.672675
Mtr.27858.1.S1_at	0.571034					Mtr.31795.1.S1_at	0.672668
Mtr.11792.1.S1_at	0.570953					Mtr.31684.1.S1_at	0.672592
Mtr.50191.1.S1_at	0.570918					Mtr.90.1.S1_s_at	0.672518
Mtr.46824.1.S1_at	0.570883					Mtr.9385.1.S1_at	0.672412
Mtr.37318.1.S1_at	0.570852					Mtr.40213.1.S1_at	0.672362
Mtr.5318.1.S1_at	0.570775					Mtr.40457.1.S1_at	0.672351
Mtr.22654.1.S1_at	0.57066					Mtr.31719.1.S1_at	0.672239
Mtr.48856.1.S1_at	0.570655					Mtr.12986.1.S1_at	0.67207
Mtr.29359.1.S1_at	0.570599					Mtr.44203.1.S1_at	0.671633
Mtr.39443.1.S1_at	0.570557					Mtr.31687.1.S1_at	0.671438
Mtr.49898.1.S1_at	0.570493					Mtr.37486.1.S1_at	0.671369
Mtr.49500.1.S1_at	0.57045					Mtr.16955.1.S1_at	0.671231
Mtr.4041.1.S1_at	0.570198					Mtr.40396.1.S1_at	0.671231
Mtr.35877.1.S1_at	0.570157					Mtr.45119.1.S1_at	0.671103
Mtr.47646.1.S1_s_at	0.570132					Mtr.7353.1.S1_at	0.671074
Mtr.50607.1.S1_at	0.569918					Mtr.45137.1.S1_at	0.670998
Mtr.24187.1.S1_s_at	0.569842					Mtr.50685.1.S1_at	0.670703
Mtr.12309.1.S1_at	0.569765					Mtr.49961.1.S1_x_at	0.6707
Mtr.9799.1.S1_at	0.569727					Mtr.20541.1.S1_at	0.670486
Mtr.13032.1.S1_at	0.569702					Mtr.42150.1.S1_at	0.670353
Mtr.30429.1.S1_at	0.569641					Mtr.44135.1.S1_at	0.669755
Mtr.17486.1.S1_at	0.569573					Mtr.49556.1.S1_at	0.669683
Mtr.27659.1.S1_at	0.569522					Mtr.4350.1.S1_at	0.669649
Mtr.37292.1.S1_at	0.569413					Mtr.49989.1.S1_at	0.669239
Mtr.32114.1.S1_s_at	0.569289					Mtr.19331.1.S1_s_at	0.669192
Mtr.42149.1.S1_at	0.568935					Mtr.39797.1.S1_at	0.669024
Mtr.19431.1.S1_at	0.568596					Mtr.49961.1.S1_at	0.669001
Mtr.7313.1.S1_at	0.568358					Mtr.42436.1.S1_at	0.668814
Mtr.17889.1.S1_at	0.568186					Mtr.49284.1.S1_at	0.668166
Mtr.43764.1.S1_at	0.568175					Mtr.39761.1.S1_at	0.668112
Mtr.30553.1.S1_at	0.568088					Mtr.43249.1.S1_at	0.668097
Mtr.18399.1.S1_x_at	0.568013					Mtr.28327.1.S1_at	0.667994
Mtr.43951.1.S1_at	0.56798					Mtr.37992.1.S1_s_at	0.667756
Mtr.7492.1.S1_at	0.567646					Mtr.13560.1.S1_at	0.66771
Mtr.24786.1.S1_at	0.567627					Mtr.15376.1.S1_at	0.66706
Mtr.3606.1.S1_at	0.567467					Mtr.37777.1.S1_at	0.666928
Mtr.44188.1.S1_at	0.567354					Mtr.43357.1.S1_at	0.666816
Mtr.14845.1.S1_s_at	0.567281					Mtr.41389.1.S1_at	0.666711
Mtr.10278.1.S1_at	0.567222					Mtr.12083.1.S1_at	0.666493
Mtr.46802.1.S1_x_at	0.566852					Mtr.10776.1.S1_at	0.666294
Mtr.29262.1.S1_at	0.566836					Mtr.10746.1.S1_at	0.666156
Mtr.30086.1.S1_at	0.566834					Mtr.10786.1.S1_at	0.665746
Mtr.43086.1.S1_at	0.566821					Mtr.4178.1.S1_at	0.66567
Mtr.42656.1.S1_at	0.566805					Mtr.45283.1.S1_at	0.665626
Mtr.34423.1.S1_at	0.566772					Mtr.41117.1.S1_at	0.665576
Mtr.25519.1.S1_at	0.566685					Mtr.15228.1.S1_at	0.665131
Mtr.18996.1.S1_s_at	0.566624					Mtr.12210.1.S1_at	0.665045
Mtr.23423.1.S1_at	0.566587					Mtr.43167.1.S1_at	0.66504
Mtr.15866.1.S1_at	0.566347					Mtr.39955.1.S1_at	0.664587
Mtr.41775.1.S1_at	0.566245					Mtr.9675.1.S1_at	0.664586
Mtr.47373.1.S1_at	0.566157					Mtr.19125.1.S1_s_at	0.664394
Mtr.42250.1.S1_at	0.566138					Mtr.43542.1.S1_at	0.664302
Mtr.35238.1.S1_at	0.566027					Mtr.9345.1.S1_at	0.664215
Mtr.22895.1.S1_at	0.565996					Mtr.15255.1.S1_s_at	0.664088
Mtr.8626.1.S1_at	0.56591					Mtr.8328.1.S1_at	0.663917
Mtr.8480.1.S1_at	0.565892					Mtr.10763.1.S1_at	0.663767
Mtr.43545.1.S1_at	0.565865					Mtr.40927.1.S1_at	0.663723
Mtr.45134.1.S1_at	0.565808					Mtr.4060.1.S1_at	0.663415
Mtr.27270.1.S1_at	0.565552					Mtr.9799.1.S1_at	0.66317
Mtr.51545.1.S1_at	0.565491					Mtr.43373.1.S1_s_at	0.663013
Mtr.3515.1.S1_at	0.565309					Mtr.20212.1.S1_s_at	0.662904
Mtr.26673.1.S1_at	0.565109					Mtr.40057.1.S1_at	0.662854
Mtr.9177.1.S1_at	0.565026					Mtr.2627.1.S1_at	0.662779
Mtr.25022.1.S1_at	0.564991					Mtr.40064.1.S1_at	0.66273
Mtr.27545.1.S1_at	0.564864					Mtr.41426.1.S1_at	0.662674
Mtr.216.1.S1_at	0.564829					Mtr.50548.1.S1_at	0.662606
Mtr.10906.1.S1_at	0.564743					Mtr.7313.1.S1_at	0.662201
Mtr.48463.1.S1_at	0.564722					Mtr.30425.1.S1_at	0.662139
Mtr.47105.1.S1_at	0.564649					Mtr.32115.1.S1_at	0.661848
Mtr.46459.1.S1_at	0.564596					Mtr.12947.1.S1_at	0.661567
Mtr.43036.1.S1_at	0.564581					Mtr.47032.1.S1_at	0.661548
Mtr.30053.1.S1_at	0.564464					Mtr.38395.1.S1_at	0.661466
Mtr.16455.1.S1_x_at	0.564442					Mtr.37292.1.S1_at	0.66145
Mtr.45428.1.S1_at	0.564384					Mtr.12224.1.S1_at	0.661356
Mtr.15863.1.S1_at	0.564255					Mtr.45569.1.S1_at	0.661028
Mtr.44960.1.S1_at	0.564159					Mtr.41003.1.S1_at	0.660855
Mtr.40457.1.S1_at	0.563992					Mtr.31721.1.S1_at	0.660653
Mtr.20893.1.S1_s_at	0.563957					Mtr.12451.1.S1_at	0.660383
Mtr.41044.1.S1_at	0.563943					Mtr.15544.1.S1_at	0.660334
Mtr.1641.1.S1_at	0.563869					Mtr.2617.1.S1_at	0.660122
Mtr.36849.1.S1_at	0.56378					Mtr.44891.1.S1_at	0.65988
Mtr.10465.1.S1_at	0.563767					Mtr.51362.1.S1_at	0.659764
Mtr.36023.1.S1_at	0.563629					Mtr.24889.1.S1_at	0.659725
Mtr.33867.1.S1_at	0.563603					Mtr.39443.1.S1_at	0.659148
Mtr.40718.1.S1_at	0.563578					Mtr.2594.1.S1_at	0.659131
Mtr.42846.1.S1_at	0.563517					Mtr.9094.1.S1_at	0.659052
Mtr.35581.1.S1_at	0.563455					Mtr.41764.1.S1_s_at	0.659008
Mtr.16656.1.S1_at	0.563406					Mtr.41.1.S1_at	0.658601
Mtr.36163.1.S1_s_at	0.563304					Mtr.48427.1.S1_at	0.658534
Mtr.31719.1.S1_at	0.563206					Mtr.33596.1.S1_at	0.658513
Mtr.49147.1.S1_at	0.563095					Mtr.32061.1.S1_at	0.658432
Mtr.39205.1.S1_at	0.562972					Mtr.45333.1.S1_at	0.65824
Mtr.24807.1.S1_at	0.562882					Mtr.34390.1.S1_at	0.658189
Mtr.855.1.S1_at	0.56288					Mtr.6073.1.S1_at	0.658063
Mtr.37826.1.S1_at	0.562821					Mtr.16016.1.S1_at	0.658047
Mtr.46227.1.S1_x_at	0.562803					Mtr.38416.1.S1_at	0.658009
Mtr.34457.1.S1_at	0.562669					Mtr.35823.1.S1_at	0.657906
Mtr.41289.1.S1_at	0.562643					Mtr.44029.1.S1_at	0.657868
Mtr.11064.1.S1_at	0.562601					Mtr.33492.1.S1_at	0.657746
Mtr.43226.1.S1_at	0.562599					Mtr.38601.1.S1_at	0.657524
Mtr.39166.1.S1_at	0.562404					Mtr.40513.1.S1_at	0.657305
Mtr.7743.1.S1_at	0.562395					Mtr.12828.1.S1_at	0.657197
Mtr.31564.1.S1_at	0.56236					Mtr.5584.1.S1_at	0.65716
Mtr.28263.1.S1_at	0.561935					Mtr.37225.1.S1_at	0.657132
Mtr.37795.1.S1_at	0.561871					Mtr.35999.1.S1_at	0.656517
Mtr.20154.1.S1_x_at	0.561856					Mtr.10819.1.S1_at	0.656517
Mtr.14891.1.S1_s_at	0.561715					Mtr.4016.1.S1_at	0.656294
Mtr.31991.1.S1_at	0.56167					Mtr.30408.1.S1_at	0.656248
Mtr.42544.1.S1_at	0.561646					Mtr.8525.1.S1_at	0.65612
Mtr.51551.1.S1_x_at	0.561629					Mtr.10297.1.S1_at	0.65562
Mtr.3045.1.S1_at	0.561554					Mtr.39399.1.S1_at	0.65544
Mtr.23023.1.S1_at	0.561509					Mtr.51529.1.S1_at	0.655377
Mtr.6518.1.S1_at	0.561459					Mtr.27703.1.S1_at	0.655176
Mtr.24383.1.S1_at	0.561367					Mtr.43817.1.S1_at	0.654828
Mtr.8446.1.S1_at	0.56129					Mtr.48571.1.S1_at	0.654777
Mtr.19523.1.S1_at	0.561111					Mtr.29159.1.S1_at	0.654762
Mtr.44233.1.S1_x_at	0.561036					Mtr.46824.1.S1_at	0.654757
Mtr.27732.1.S1_at	0.560977					Mtr.18429.1.S1_at	0.654211
Mtr.18332.1.S1_at	0.560926					Mtr.42870.1.S1_at	0.653898
Mtr.9111.1.S1_at	0.560926					Mtr.32902.1.S1_at	0.6538
Mtr.34950.1.S1_at	0.560862					Mtr.18011.1.S1_at	0.653463
Mtr.47613.1.S1_at	0.56072					Mtr.19779.1.S1_at	0.653397
Mtr.32030.1.S1_at	0.560675					Mtr.37884.1.S1_at	0.652933
Mtr.21668.1.S1_at	0.560653					Mtr.41199.1.S1_s_at	0.652749
Mtr.21477.1.S1_at	0.560537					Mtr.17289.1.S1_at	0.652594
Mtr.50400.1.S1_at	0.560456					Mtr.23686.1.S1_at	0.652593
Mtr.35653.1.S1_at	0.560433					Mtr.4133.1.S1_at	0.652444
Mtr.15415.1.S1_at	0.560264					Mtr.8741.1.S1_at	0.652406
Mtr.37507.1.S1_at	0.559782					Mtr.49523.1.S1_at	0.652386
Mtr.4085.1.S1_at	0.559773					Mtr.34111.1.S1_at	0.652179
Mtr.41190.1.S1_at	0.559738					Mtr.4062.1.S1_at	0.652038
Mtr.35197.1.S1_at	0.559697					Mtr.39274.1.S1_at	0.651847
Mtr.40545.1.S1_at	0.559648					Mtr.218.1.S1_at	0.651837
Mtr.28327.1.S1_at	0.559482					Mtr.41443.1.S1_at	0.651678
Mtr.18399.1.S1_at	0.559338					Mtr.45691.1.S1_s_at	0.651675
Mtr.291.1.S1_at	0.559272					Mtr.38326.1.S1_at	0.651196
Mtr.1618.1.S1_at	0.559					Mtr.39503.1.S1_at	0.650966
Mtr.37862.1.S1_at	0.558996					Mtr.42062.1.S1_at	0.650777
Mtr.29959.1.S1_at	0.558987					Mtr.3698.1.S1_at	0.650667
Mtr.23526.1.S1_at	0.558774					Mtr.2524.1.S1_at	0.650553
Mtr.35956.1.S1_at	0.558708					Mtr.43764.1.S1_at	0.650376
Mtr.34575.1.S1_at	0.558593					Mtr.15716.1.S1_at	0.650335
Mtr.2541.1.S1_at	0.558589					Mtr.45045.1.S1_at	0.650222
Mtr.44272.1.S1_at	0.558454					Mtr.10222.1.S1_at	0.650202
Mtr.38154.1.S1_at	0.558447					Mtr.31552.1.S1_at	0.649954
Mtr.44242.1.S1_at	0.558441					Mtr.13312.1.S1_at	0.649406
Mtr.37909.1.S1_at	0.558363					Mtr.12504.1.S1_at	0.649137
Mtr.13599.1.S1_at	0.558301					Mtr.21741.1.S1_s_at	0.648808
Mtr.27080.1.S1_at	0.558238					Mtr.8723.1.S1_at	0.648797
Mtr.29872.1.S1_at	0.558161					Mtr.1206.1.S1_at	0.64873
Mtr.13642.1.S1_at	0.558104					Mtr.43721.1.S1_at	0.648714
Mtr.35512.1.S1_s_at	0.558057					Mtr.43268.1.S1_at	0.64851
Mtr.48236.1.S1_x_at	0.558041					Mtr.20961.1.S1_at	0.648439
Mtr.30791.1.S1_at	0.558019					Mtr.12343.1.S1_at	0.6483
Mtr.8597.1.S1_at	0.558002					Mtr.13170.1.S1_at	0.648194
Mtr.27841.1.S1_x_at	0.557936					Mtr.12353.1.S1_at	0.648154
Mtr.44839.1.S1_at	0.557807					Mtr.38077.1.S1_at	0.647735
Mtr.34321.1.S1_at	0.557763					Mtr.12869.1.S1_at	0.647634
Mtr.44319.1.S1_at	0.557646					Mtr.28583.1.S1_at	0.647347
Mtr.37712.1.S1_at	0.557622					Mtr.48439.1.S1_at	0.647343
Mtr.2256.1.S1_at	0.55758					Mtr.5375.1.S1_at	0.64724
Mtr.10031.1.S1_at	0.557562					Mtr.42678.1.S1_at	0.647176
Mtr.962.1.S1_at	0.557517					Mtr.7073.1.S1_at	0.647137
Mtr.10623.1.S1_at	0.557508					Mtr.44091.1.S1_at	0.647005
Mtr.44136.1.S1_at	0.557456					Mtr.49000.1.S1_s_at	0.646863
Mtr.25359.1.S1_at	0.557436					Mtr.37909.1.S1_at	0.646823
Mtr.47608.1.S1_at	0.557419					Mtr.45108.1.S1_at	0.646817
Mtr.23855.1.S1_at	0.557114					Mtr.45433.1.S1_at	0.646598
Mtr.5587.1.S1_s_at	0.557064					Mtr.24471.1.S1_s_at	0.646558
Mtr.36087.1.S1_at	0.557054					Mtr.12394.1.S1_at	0.646379
Mtr.27472.1.S1_s_at	0.556902					Mtr.33492.1.S1_s_at	0.646315
Mtr.36681.1.S1_at	0.55682					Mtr.37522.1.S1_at	0.646157
Mtr.15733.1.S1_at	0.556771					Mtr.19975.1.S1_at	0.645899
Mtr.40524.1.S1_at	0.556706					Mtr.38818.1.S1_at	0.645887
Mtr.9400.1.S1_at	0.556613					Mtr.9400.1.S1_at	0.645878
Mtr.5347.1.S1_at	0.556612					Mtr.27858.1.S1_at	0.645783
Mtr.40738.1.S1_at	0.55658					Mtr.35539.1.S1_at	0.645537
Mtr.31241.1.S1_at	0.556486					Mtr.42221.1.S1_at	0.645495
Mtr.45200.1.S1_at	0.556471					Mtr.39325.1.S1_at	0.645238
Mtr.22846.1.S1_s_at	0.556409					Mtr.48772.1.S1_at	0.644946
Mtr.47612.1.S1_at	0.556368					Mtr.9882.1.S1_at	0.644885
Mtr.45047.1.S1_at	0.556244					Mtr.34750.1.S1_at	0.644882
Mtr.48136.1.S1_at	0.556218					Mtr.47988.1.S1_at	0.644824
Mtr.41788.1.S1_s_at	0.556117					Mtr.50400.1.S1_at	0.644808
Mtr.48465.1.S1_at	0.556112					Mtr.41171.1.S1_at	0.644659
Mtr.35589.1.S1_at	0.5561					Mtr.38028.1.S1_at	0.644578
Mtr.25807.1.S1_at	0.55601					Mtr.39045.1.S1_at	0.644545
Mtr.11890.1.S1_at	0.555898					Mtr.13267.1.S1_at	0.644029
Mtr.28151.1.S1_at	0.555896					Mtr.35581.1.S1_at	0.643857
Mtr.10088.1.S1_at	0.555832					Mtr.11551.1.S1_at	0.643786
Mtr.26586.1.S1_at	0.555731					Mtr.17463.1.S1_at	0.643736
Mtr.43221.1.S1_at	0.55565					Mtr.42851.1.S1_at	0.643578
Mtr.25422.1.S1_at	0.555634					Mtr.43356.1.S1_at	0.643547
Mtr.47229.1.S1_at	0.555608					Mtr.6653.1.S1_s_at	0.643507
Mtr.20415.1.S1_at	0.555307					Mtr.31732.1.S1_at	0.643414
Mtr.2684.1.S1_at	0.555233					Mtr.37785.1.S1_at	0.643252
Mtr.26675.1.S1_at	0.555172					Mtr.37992.1.S1_at	0.643209
Mtr.20507.1.S1_at	0.555158					Mtr.39736.1.S1_at	0.643057
Mtr.1471.1.S1_at	0.554973					Mtr.39278.1.S1_at	0.643042
Mtr.24587.1.S1_at	0.554943					Mtr.38383.1.S1_at	0.643013
Mtr.3627.1.S1_at	0.554921					Mtr.8579.1.S1_at	0.642957
Mtr.44260.1.S1_at	0.554772					Mtr.12450.1.S1_at	0.642928
Mtr.22318.1.S1_at	0.554749					Mtr.7074.1.S1_at	0.642627
Mtr.12640.1.S1_at	0.554573					Mtr.13519.1.S1_at	0.642024
Mtr.37936.1.S1_at	0.554526					Mtr.31765.1.S1_at	0.641927
Mtr.33502.1.S1_s_at	0.554517					Mtr.31991.1.S1_at	0.64186
Mtr.28995.1.S1_at	0.55449					Mtr.915.1.S1_s_at	0.641337
Mtr.21286.1.S1_at	0.554438					Mtr.39813.1.S1_at	0.641272
Mtr.3966.1.S1_at	0.554385					Mtr.34621.1.S1_at	0.641045
Mtr.16700.1.S1_at	0.554362					Mtr.38372.1.S1_at	0.640903
Mtr.29801.1.S1_at	0.554355					Mtr.25519.1.S1_at	0.640845
Mtr.19225.1.S1_at	0.554305					Mtr.46812.1.S1_at	0.640762
Mtr.35918.1.S1_at	0.554298					Mtr.41377.1.S1_at	0.640727
Mtr.19971.1.S1_at	0.554281					Mtr.35844.1.S1_at	0.640626
Mtr.21128.1.S1_x_at	0.554241					Mtr.7300.1.S1_at	0.64051
Mtr.20683.1.S1_at	0.554205					Mtr.46682.1.S1_at	0.640509
Mtr.3704.1.S1_at	0.554196					Mtr.37905.1.S1_at	0.640092
Mtr.31692.1.S1_at	0.554134					Mtr.43993.1.S1_at	0.640082
Mtr.48433.1.S1_at	0.554066					Mtr.22629.1.S1_s_at	0.639996
Mtr.37884.1.S1_at	0.554037					Mtr.36978.1.S1_at	0.639996
Mtr.205.1.S1_at	0.553918					Mtr.12836.1.S1_at	0.639861
Mtr.48309.1.S1_at	0.553851					Mtr.41867.1.S1_at	0.639832
Mtr.25416.1.S1_at	0.553835					Mtr.41190.1.S1_at	0.639331
Mtr.40101.1.S1_s_at	0.553812					Mtr.41317.1.S1_at	0.639255
Mtr.27467.1.S1_at	0.553801					Mtr.22633.1.S1_at	0.639224
Mtr.3084.1.S1_x_at	0.553708					Mtr.21741.1.S1_at	0.63918
Mtr.50848.1.S1_at	0.553703					Mtr.27955.1.S1_s_at	0.639029
Mtr.38472.1.S1_at	0.553654					Mtr.39282.1.S1_at	0.638867
Mtr.41426.1.S1_at	0.553609					Mtr.24517.1.S1_at	0.63877
Mtr.3522.1.S1_at	0.553556					Mtr.14439.1.S1_at	0.638638
Mtr.6209.1.S1_at	0.553547					Mtr.90.1.S1_at	0.638567
Mtr.27773.1.S1_at	0.553383					Mtr.43905.1.S1_at	0.638282
Mtr.38630.1.S1_at	0.55322					Mtr.15260.1.S1_at	0.638119
Mtr.26918.1.S1_at	0.553187					Mtr.45460.1.S1_at	0.637906
Mtr.16088.1.S1_at	0.553123					Mtr.11469.1.S1_at	0.637804
Mtr.19557.1.S1_at	0.552954					Mtr.39351.1.S1_at	0.637601
Mtr.46822.1.S1_at	0.552842					Mtr.6515.1.S1_at	0.63753
Mtr.31464.1.S1_at	0.552837					Mtr.2626.1.S1_at	0.637382
Mtr.524.1.S1_at	0.552791					Mtr.4610.1.S1_at	0.637354
Mtr.33870.1.S1_at	0.552714					Mtr.10751.1.S1_at	0.63712
Mtr.44203.1.S1_at	0.55268					Mtr.41104.1.S1_at	0.637117
Mtr.26324.1.S1_at	0.552617					Mtr.18102.1.S1_at	0.636539
Mtr.20737.1.S1_at	0.552507					Mtr.40375.1.S1_at	0.636192
Mtr.7882.1.S1_at	0.552436					Mtr.16310.1.S1_at	0.635989
Mtr.51704.1.S1_at	0.552433					Mtr.23061.1.S1_s_at	0.635567
Mtr.29816.1.S1_at	0.552332					Mtr.43909.1.S1_at	0.63552
Mtr.39503.1.S1_at	0.552257					Mtr.23373.1.S1_at	0.635389
Mtr.7757.1.S1_at	0.552163					Mtr.33874.1.S1_at	0.635365
Mtr.33540.1.S1_at	0.552141					Mtr.4992.1.S1_at	0.634908
Mtr.46367.1.S1_at	0.552117					Mtr.48393.1.S1_at	0.63487
Mtr.12526.1.S1_at	0.552109					Mtr.16797.1.S1_s_at	0.634863
Mtr.31921.1.S1_s_at	0.552094					Mtr.23924.1.S1_at	0.634625
Mtr.12369.1.S1_at	0.552045					Mtr.13986.1.S1_at	0.634574
Mtr.21741.1.S1_at	0.551978					Mtr.2617.1.S1_s_at	0.634573
Mtr.47077.1.S1_at	0.551974					Mtr.18111.1.S1_at	0.634542
Mtr.10174.1.S1_at	0.551972					Mtr.44165.1.S1_at	0.634499
Mtr.14397.1.S1_s_at	0.551959					Mtr.19552.1.S1_s_at	0.634385
Mtr.30170.1.S1_at	0.551926					Mtr.11435.1.S1_at	0.634332
Mtr.26890.1.S1_at	0.551809					Mtr.12154.1.S1_at	0.634316
Mtr.28613.1.S1_at	0.551666					Mtr.2710.1.S1_at	0.634256
Mtr.46557.1.S1_at	0.551595					Mtr.11666.1.S1_at	0.634246
Mtr.6816.1.S1_at	0.551293					Mtr.39693.1.S1_at	0.634202
Mtr.10826.1.S1_at	0.551281					Mtr.15511.1.S1_at	0.634096
Mtr.47988.1.S1_at	0.551253					Mtr.15739.1.S1_at	0.633543
Mtr.50552.1.S1_at	0.551189					Mtr.44225.1.S1_at	0.633115
Mtr.41119.1.S1_at	0.55112					Mtr.25059.1.S1_at	0.633099
Mtr.40215.1.S1_at	0.551109					Mtr.31054.1.S1_at	0.633089
Mtr.40294.1.S1_at	0.551079					Mtr.39192.1.S1_at	0.63274
Mtr.28320.1.S1_at	0.551013					Mtr.44359.1.S1_at	0.63267
Mtr.23528.1.S1_at	0.551002					Mtr.49500.1.S1_at	0.632435
Mtr.7355.1.S1_at	0.550989					Mtr.37499.1.S1_at	0.63231
Mtr.4073.1.S1_at	0.550904					Mtr.41526.1.S1_at	0.632164
Mtr.8958.1.S1_at	0.550805					Mtr.10072.1.S1_at	0.632034
Mtr.30352.1.S1_at	0.550797					Mtr.3627.1.S1_at	0.632032
Mtr.30354.1.S1_at	0.550786					Mtr.11114.1.S1_at	0.631726
Mtr.24125.1.S1_at	0.550624					Mtr.42217.1.S1_at	0.631609
Mtr.31657.1.S1_at	0.550565					Mtr.50124.1.S1_s_at	0.631511
Mtr.607.1.S1_at	0.55051					Mtr.38301.1.S1_s_at	0.63143
Mtr.46219.1.S1_x_at	0.550493					Mtr.51581.1.S1_at	0.631428
Mtr.29338.1.S1_at	0.550485					Mtr.35075.1.S1_s_at	0.631397
Mtr.36079.1.S1_at	0.550326					Mtr.20209.1.S1_at	0.631206
Mtr.38896.1.S1_at	0.550163					Mtr.9791.1.S1_at	0.631177
Mtr.11551.1.S1_at	0.550113					Mtr.44055.1.S1_at	0.631154
Mtr.40806.1.S1_at	0.550094					Mtr.45901.1.S1_s_at	0.630989
Mtr.10786.1.S1_at	0.549995					Mtr.40216.1.S1_at	0.630977
Mtr.12030.1.S1_at	0.54988					Mtr.43809.1.S1_at	0.630747
Mtr.19567.1.S1_at	0.549845					Mtr.48516.1.S1_at	0.630481
Mtr.10430.1.S1_at	0.549838					Mtr.43652.1.S1_at	0.630422
Mtr.3733.1.S1_at	0.549741					Mtr.46763.1.S1_at	0.630418
Mtr.15540.1.S1_at	0.549667					Mtr.39895.1.S1_at	0.63038
Mtr.11124.1.S1_at	0.549649					Mtr.41931.1.S1_at	0.630004
Mtr.21559.1.S1_at	0.54956					Mtr.46731.1.S1_at	0.629926
Mtr.50732.1.S1_at	0.549533					Mtr.552.1.S1_at	0.629766
Mtr.36822.1.S1_s_at	0.549481					Mtr.25022.1.S1_at	0.629513
Mtr.18898.1.S1_at	0.549453					Mtr.28129.1.S1_at	0.629451
Mtr.38307.1.S1_at	0.549418					Mtr.22932.1.S1_at	0.629404
Mtr.22916.1.S1_at	0.549392					Mtr.44059.1.S1_at	0.629362
Mtr.5552.1.S1_at	0.549291					Mtr.21300.1.S1_at	0.62933
Mtr.49262.1.S1_x_at	0.549262					Mtr.27953.1.S1_at	0.629093
Mtr.299.1.S1_at	0.549213					Mtr.11890.1.S1_at	0.629044
Mtr.2131.1.S1_at	0.549199					Mtr.42927.1.S1_at	0.62904
Mtr.12776.1.S1_at	0.549167					Mtr.3070.1.S1_at	0.628954
Mtr.41104.1.S1_at	0.5491					Mtr.46078.1.S1_s_at	0.628758
Mtr.12819.1.S1_at	0.549093					Mtr.40974.1.S1_at	0.628705
Mtr.32700.1.S1_at	0.54902					Mtr.44704.1.S1_at	0.628532
Mtr.28791.1.S1_at	0.549018					Mtr.16504.1.S1_at	0.628444
Mtr.3905.1.S1_at	0.548948					Mtr.9078.1.S1_at	0.628365
Mtr.953.1.S1_at	0.548946					Mtr.45182.1.S1_at	0.628185
Mtr.48971.1.S1_at	0.548929					Mtr.344.1.S1_at	0.627803
Mtr.40212.1.S1_at	0.548925					Mtr.45307.1.S1_at	0.627782
Mtr.44268.1.S1_at	0.548899					Mtr.12266.1.S1_at	0.627635
Mtr.13534.1.S1_at	0.548719					Mtr.8782.1.S1_at	0.627473
Mtr.11300.1.S1_at	0.548699					Mtr.17949.1.S1_at	0.627468
Mtr.34950.1.S1_s_at	0.548643					Mtr.42825.1.S1_s_at	0.627364
Mtr.37466.1.S1_s_at	0.548608					Mtr.47571.1.S1_at	0.627354
Mtr.7490.1.S1_at	0.548583					Mtr.6561.1.S1_at	0.627323
Mtr.49299.1.S1_at	0.548577					Mtr.3224.1.S1_at	0.627098
Mtr.22892.1.S1_at	0.548496					Mtr.35695.1.S1_at	0.626942
Mtr.20216.1.S1_x_at	0.548442					Mtr.25789.1.S1_at	0.626599
Mtr.28697.1.S1_at	0.548416					Mtr.10921.1.S1_s_at	0.626459
Mtr.45225.1.S1_at	0.548387					Mtr.41826.1.S1_at	0.626407
Mtr.12574.1.S1_at	0.548358					Mtr.24914.1.S1_at	0.626301
Mtr.22761.1.S1_at	0.54822					Mtr.8719.1.S1_at	0.626087
Mtr.28874.1.S1_at	0.548218					Mtr.35707.1.S1_at	0.626066
Mtr.42216.1.S1_at	0.548154					Mtr.12254.1.S1_at	0.62606
Mtr.48236.1.S1_at	0.548148					Mtr.33874.1.S1_s_at	0.625939
Mtr.9515.1.S1_at	0.548146					Mtr.12671.1.S1_at	0.625834
Mtr.36701.1.S1_at	0.548138					Mtr.8595.1.S1_at	0.625824
Mtr.27231.1.S1_at	0.547996					Mtr.42237.1.S1_at	0.625451
Mtr.38669.1.S1_at	0.547883					Mtr.37592.1.S1_at	0.625133
Mtr.13906.1.S1_at	0.547784					Mtr.38161.1.S1_at	0.624966
Mtr.35847.1.S1_at	0.547688					Mtr.291.1.S1_at	0.624922
Mtr.30178.1.S1_at	0.547682					Mtr.1891.1.S1_at	0.624843
Mtr.14929.1.S1_at	0.547514					Mtr.18417.1.S1_at	0.624843
Mtr.30355.1.S1_at	0.547491					Mtr.11091.1.S1_at	0.62467
Mtr.18244.1.S1_at	0.547411					Mtr.22665.1.S1_at	0.624582
Mtr.15864.1.S1_at	0.547327					Mtr.41437.1.S1_at	0.624552
Mtr.11147.1.S1_at	0.547213					Mtr.20496.1.S1_at	0.624424
Mtr.8171.1.S1_at	0.547123					Mtr.46429.1.S1_s_at	0.624404
Mtr.14201.1.S1_at	0.546994					Mtr.43360.1.S1_at	0.624254
Mtr.12254.1.S1_x_at	0.546958					Mtr.13112.1.S1_at	0.624077
Mtr.40148.1.S1_s_at	0.546826					Mtr.43805.1.S1_at	0.624032
Mtr.8909.1.S1_at	0.546791					Mtr.17472.1.S1_at	0.623959
Mtr.9935.1.S1_at	0.546756					Mtr.43625.1.S1_at	0.623757
Mtr.21926.1.S1_at	0.546713					Mtr.18746.1.S1_s_at	0.623713
Mtr.9917.1.S1_at	0.546653					Mtr.31758.1.S1_at	0.623658
Mtr.19887.1.S1_at	0.546527					Mtr.40334.1.S1_at	0.623526
Mtr.25392.1.S1_at	0.546472					Mtr.27943.1.S1_at	0.623386
Mtr.11238.1.S1_at	0.546459					Mtr.31646.1.S1_at	0.623216
Mtr.43625.1.S1_at	0.546449					Mtr.15639.1.S1_s_at	0.622873
Mtr.3806.1.S1_at	0.546394					Mtr.17064.1.S1_s_at	0.622852
Mtr.52125.1.S1_at	0.546316					Mtr.6807.1.S1_at	0.622667
Mtr.16527.1.S1_at	0.546287					Mtr.43306.1.S1_at	0.622655
Mtr.43109.1.S1_at	0.546277					Mtr.9852.1.S1_at	0.622566
Mtr.41368.1.S1_at	0.546103					Mtr.40088.1.S1_at	0.622033
Mtr.39546.1.S1_at	0.546089					Mtr.14896.1.S1_at	0.622024
Mtr.46551.1.S1_at	0.546024					Mtr.8794.1.S1_at	0.621709
Mtr.6190.1.S1_at	0.546016					Mtr.43549.1.S1_at	0.621527
Mtr.47945.1.S1_at	0.545988					Mtr.41818.1.S1_at	0.621524
Mtr.4884.1.S1_at	0.545959					Mtr.7108.1.S1_at	0.621352
Mtr.2374.1.S1_at	0.54584					Mtr.38690.1.S1_at	0.621272
Mtr.34722.1.S1_at	0.54578					Mtr.21067.1.S1_s_at	0.621247
Mtr.18667.1.S1_at	0.545766					Mtr.44132.1.S1_at	0.621145
Mtr.4573.1.S1_at	0.545675					Mtr.13166.1.S1_at	0.621133
Mtr.13131.1.S1_at	0.545568					Mtr.22259.1.S1_x_at	0.621084
Mtr.9484.1.S1_at	0.545564					Mtr.7539.1.S1_at	0.621074
Mtr.25789.1.S1_at	0.545552					Mtr.18291.1.S1_at	0.620902
Mtr.46901.1.S1_at	0.545518					Mtr.40110.1.S1_at	0.62082
Mtr.43591.1.S1_at	0.545318					Mtr.40316.1.S1_at	0.620796
Mtr.4143.1.S1_at	0.545199					Mtr.51563.1.S1_at	0.620598
Mtr.12438.1.S1_at	0.545151					Mtr.12526.1.S1_at	0.620517
Mtr.45307.1.S1_at	0.545094					Mtr.29959.1.S1_at	0.619843
Mtr.18869.1.S1_at	0.545023					Mtr.24749.1.S1_at	0.619782
Mtr.41389.1.S1_at	0.544999					Mtr.31696.1.S1_at	0.619722
Mtr.35075.1.S1_at	0.544946					Mtr.19971.1.S1_at	0.619701
Mtr.44032.1.S1_at	0.544771					Mtr.29262.1.S1_at	0.619546
Mtr.26114.1.S1_at	0.544763					Mtr.26596.1.S1_s_at	0.619523
Mtr.42414.1.S1_at	0.544744					Mtr.1933.1.S1_at	0.619494
Mtr.6372.1.S1_at	0.544703					Mtr.34592.1.S1_s_at	0.619309
Mtr.10430.1.S1_s_at	0.544674					Mtr.11611.1.S1_at	0.6193
Mtr.39926.1.S1_s_at	0.544594					Mtr.5429.1.S1_at	0.619252
Mtr.45862.1.S1_at	0.544593					Mtr.10571.1.S1_at	0.619211
Mtr.31086.1.S1_at	0.544572					Mtr.39401.1.S1_at	0.619028
Mtr.47644.1.S1_at	0.544488					Mtr.44538.1.S1_at	0.619017
Mtr.50031.1.S1_s_at	0.544437					Mtr.25176.1.S1_s_at	0.618941
Mtr.39895.1.S1_at	0.544372					Mtr.41212.1.S1_at	0.618729
Mtr.38161.1.S1_at	0.544341					Mtr.40310.1.S1_at	0.618553
Mtr.24914.1.S1_at	0.544066					Mtr.10810.1.S1_at	0.618537
Mtr.42680.1.S1_at	0.544058					Mtr.12584.1.S1_at	0.618474
Mtr.6665.1.S1_at	0.544025					Mtr.35197.1.S1_at	0.618459
Mtr.23805.1.S1_at	0.543971					Mtr.6129.1.S1_at	0.618441
Mtr.14943.1.S1_at	0.543938					Mtr.8446.1.S1_at	0.618366
Mtr.29010.1.S1_at	0.543871					Mtr.28832.1.S1_at	0.618359
Mtr.31732.1.S1_at	0.543669					Mtr.38109.1.S1_at	0.618345
Mtr.7179.1.S1_at	0.543642					Mtr.28713.1.S1_at	0.618039
Mtr.5506.1.S1_at	0.543599					Mtr.38721.1.S1_at	0.617916
Mtr.35516.1.S1_at	0.543592					Mtr.754.1.S1_at	0.617799
Mtr.48963.1.S1_at	0.543564					Mtr.33851.1.S1_at	0.617775
Mtr.28957.1.S1_at	0.543401					Mtr.8996.1.S1_at	0.617589
Mtr.44575.1.S1_at	0.543319					Mtr.51931.1.S1_at	0.617548
Mtr.27805.1.S1_at	0.543295					Mtr.48465.1.S1_at	0.617501
Mtr.51673.1.S1_at	0.543292					Mtr.9715.1.S1_at	0.617361
Mtr.20712.1.S1_at	0.543273					Mtr.49667.1.S1_at	0.616656
Mtr.46191.1.S1_s_at	0.543192					Mtr.12192.1.S1_at	0.616625
Mtr.13006.1.S1_at	0.543121					Mtr.8629.1.S1_at	0.616601
Mtr.45695.1.S1_s_at	0.543072					Mtr.5907.1.S1_at	0.61647
Mtr.43128.1.S1_at	0.54302					Mtr.27379.1.S1_at	0.615529
Mtr.3484.1.S1_at	0.543003					Mtr.40957.1.S1_at	0.615501
Mtr.21629.1.S1_at	0.542995					Mtr.43743.1.S1_at	0.615435
Mtr.2537.1.S1_a_at	0.542981					Mtr.10077.1.S1_at	0.615332
Mtr.16538.1.S1_at	0.542778					Mtr.16802.1.S1_at	0.615088
Mtr.48936.1.S1_at	0.542762					Mtr.41895.1.S1_at	0.614985
Mtr.51146.1.S1_at	0.542662					Mtr.35547.1.S1_at	0.614542
Mtr.43993.1.S1_at	0.542606					Mtr.38673.1.S1_at	0.614526
Mtr.46542.1.S1_at	0.54259					Mtr.10158.1.S1_at	0.6145
Mtr.46645.1.S1_at	0.54257					Mtr.26072.1.S1_s_at	0.614398
Mtr.16467.1.S1_at	0.5425					Mtr.50221.1.S1_at	0.614139
Mtr.4610.1.S1_at	0.542488					Mtr.9537.1.S1_at	0.613806
Mtr.16815.1.S1_at	0.542439					Mtr.40217.1.S1_at	0.613788
Mtr.30627.1.S1_at	0.542407					Mtr.26801.1.S1_a_at	0.613659
Mtr.27836.1.S1_at	0.542362					Mtr.7439.1.S1_at	0.613599
Mtr.2066.1.S1_at	0.542325					Mtr.12282.1.S1_at	0.61358
Mtr.13166.1.S1_at	0.542302					Mtr.4329.1.S1_at	0.613307
Mtr.9675.1.S1_at	0.542298					Mtr.8986.1.S1_at	0.613196
Mtr.34538.1.S1_at	0.542293					Mtr.1106.1.S1_at	0.613116
Mtr.33052.1.S1_at	0.542223					Mtr.6949.1.S1_at	0.613068
Mtr.36787.1.S1_at	0.542141					Mtr.11747.1.S1_at	0.612978
Mtr.22493.1.S1_at	0.542097					Mtr.6613.1.S1_at	0.612901
Mtr.43227.1.S1_at	0.542087					Mtr.50398.1.S1_s_at	0.612873
Mtr.8664.1.S1_at	0.542073					Mtr.12489.1.S1_at	0.612763
Mtr.38710.1.S1_at	0.542063					Mtr.41448.1.S1_at	0.612591
Mtr.8838.1.S1_at	0.542051					Mtr.27459.1.S1_s_at	0.61252
Mtr.12504.1.S1_at	0.542038					Mtr.14724.1.S1_at	0.612491
Mtr.44135.1.S1_at	0.541977					Mtr.42101.1.S1_at	0.611885
Mtr.14394.1.S1_at	0.541967					Mtr.29610.1.S1_at	0.611562
Mtr.48970.1.S1_at	0.541954					Mtr.38989.1.S1_at	0.611493
Mtr.50375.1.S1_at	0.541929					Mtr.20413.1.S1_at	0.610779
Mtr.18699.1.S1_x_at	0.541917					Mtr.41267.1.S1_at	0.610585
Mtr.40208.1.S1_at	0.541887					Mtr.9747.1.S1_at	0.610583
Mtr.1643.1.S1_at	0.541864					Mtr.5347.1.S1_at	0.610546
Mtr.46733.1.S1_at	0.541772					Mtr.40660.1.S1_at	0.61054
Mtr.14517.1.S1_at	0.541734					Mtr.43860.1.S1_at	0.610254
Mtr.37093.1.S1_at	0.541703					Mtr.49667.1.S1_s_at	0.610008
Mtr.37423.1.S1_at	0.541697					Mtr.32214.1.S1_at	0.610004
Mtr.26906.1.S1_at	0.54165					Mtr.21904.1.S1_at	0.609965
Mtr.7236.1.S1_at	0.541604					Mtr.39375.1.S1_at	0.609714
Mtr.10503.1.S1_at	0.54156					Mtr.13424.1.S1_at	0.609529
Mtr.17449.1.S1_at	0.541476					Mtr.33923.1.S1_at	0.609489
Mtr.18102.1.S1_at	0.541425					Mtr.17775.1.S1_at	0.609383
Mtr.44295.1.S1_at	0.541207					Mtr.42656.1.S1_at	0.609314
Mtr.48223.1.S1_at	0.541092					Mtr.28744.1.S1_at	0.609159
Mtr.15524.1.S1_at	0.541081					Mtr.13642.1.S1_at	0.609135
Mtr.10794.1.S1_at	0.540875					Mtr.42203.1.S1_at	0.609076
Mtr.16343.1.S1_s_at	0.540625					Mtr.44485.1.S1_at	0.609019
Mtr.1638.1.S1_x_at	0.540561					Mtr.33052.1.S1_at	0.608958
Mtr.10690.1.S1_at	0.540512					Mtr.26491.1.S1_at	0.608921
Mtr.22265.1.S1_at	0.54033					Mtr.30708.1.S1_at	0.608607
Mtr.32061.1.S1_at	0.5403					Mtr.17624.1.S1_at	0.608345
Mtr.2326.1.S1_at	0.540267					Mtr.27704.1.S1_at	0.60821
Mtr.10490.1.S1_at	0.540224					Mtr.39902.1.S1_at	0.608086
Mtr.11944.1.S1_at	0.540146					Mtr.35285.1.S1_at	0.607984
Mtr.1219.1.S1_at	0.54004					Mtr.10858.1.S1_at	0.607922
Mtr.19124.1.S1_at	0.539831					Mtr.45236.1.S1_at	0.607791
Mtr.529.1.S1_x_at	0.539707					Mtr.40811.1.S1_at	0.607581
Mtr.27217.1.S1_at	0.539512					Mtr.49027.1.S1_s_at	0.607545
Mtr.10538.1.S1_at	0.539432					Mtr.29359.1.S1_at	0.607515
Mtr.30733.1.S1_at	0.539419					Mtr.13018.1.S1_at	0.607481
Mtr.19067.1.S1_at	0.539415					Mtr.43379.1.S1_at	0.607418
Mtr.26162.1.S1_s_at	0.539362					Mtr.16313.1.S1_s_at	0.607385
Mtr.40972.1.S1_at	0.53929					Mtr.44293.1.S1_at	0.607375
Mtr.24775.1.S1_x_at	0.539197					Mtr.49447.1.S1_s_at	0.607371
Mtr.30569.1.S1_at	0.539133					Mtr.7335.1.S1_at	0.607196
Mtr.12795.1.S1_at	0.539129					Mtr.2097.1.S1_at	0.606976
Mtr.23285.1.S1_at	0.538952					Mtr.20554.1.S1_s_at	0.606941
Mtr.39589.1.S1_at	0.538835					Mtr.11079.1.S1_at	0.606657
Mtr.49779.1.S1_at	0.538827					Mtr.20180.1.S1_at	0.606593
Mtr.17878.1.S1_x_at	0.538826					Mtr.42621.1.S1_at	0.606559
Mtr.11913.1.S1_at	0.538752					Mtr.40275.1.S1_x_at	0.606496
Mtr.47329.1.S1_at	0.538729					Mtr.27186.1.S1_s_at	0.606407
Mtr.5555.1.S1_at	0.538679					Mtr.14808.1.S1_at	0.606207
Mtr.10977.1.S1_at	0.538565					Mtr.8740.1.S1_at	0.605958
Mtr.44958.1.S1_at	0.538564					Mtr.33791.1.S1_at	0.605953
Mtr.40513.1.S1_at	0.538545					Mtr.9042.1.S1_at	0.605821
Mtr.37225.1.S1_at	0.538498					Mtr.6105.1.S1_at	0.605668
Mtr.90.1.S1_s_at	0.538443					Mtr.40003.1.S1_at	0.605658
Mtr.30368.1.S1_at	0.538421					Mtr.16998.1.S1_at	0.605608
Mtr.26758.1.S1_at	0.538414					Mtr.41862.1.S1_at	0.605411
Mtr.23995.1.S1_at	0.538382					Mtr.48968.1.S1_at	0.605405
Mtr.50232.1.S1_at	0.538302					Mtr.43408.1.S1_at	0.605265
Mtr.219.1.S1_at	0.538301					Mtr.40693.1.S1_s_at	0.605194
Mtr.39311.1.S1_at	0.538269					Mtr.21360.1.S1_at	0.604993
Mtr.6232.1.S1_at	0.538007					Mtr.32105.1.S1_at	0.604867
Mtr.1019.1.S1_at	0.538005					Mtr.31256.1.S1_at	0.604846
Mtr.39483.1.S1_at	0.537987					Mtr.7430.1.S1_at	0.604696
Mtr.581.1.S1_at	0.537904					Mtr.46963.1.S1_at	0.60467
Mtr.3346.1.S1_at	0.537841					Mtr.857.1.S1_at	0.604545
Mtr.28483.1.S1_at	0.537804					Mtr.40275.1.S1_at	0.604491
Mtr.22261.1.S1_at	0.53779					Mtr.11355.1.S1_at	0.604327
Mtr.34689.1.S1_at	0.5377					Mtr.11872.1.S1_at	0.604185
Mtr.23577.1.S1_at	0.537657					Mtr.45593.1.S1_at	0.604135
Mtr.49599.1.S1_at	0.537654					Mtr.46552.1.S1_at	0.603979
Mtr.42915.1.S1_at	0.537607					Mtr.17815.1.S1_s_at	0.603953
Mtr.41867.1.S1_at	0.537544					Mtr.35452.1.S1_at	0.603932
Mtr.12671.1.S1_at	0.537487					Mtr.9741.1.S1_s_at	0.603887
Mtr.15255.1.S1_s_at	0.53742					Mtr.14129.1.S1_at	0.603791
Mtr.38065.1.S1_at	0.537317					Mtr.35792.1.S1_at	0.603749
Mtr.43357.1.S1_at	0.537156					Mtr.32903.1.S1_at	0.603741
Mtr.23152.1.S1_at	0.537111					Mtr.8548.1.S1_at	0.603652
Mtr.10509.1.S1_at	0.536997					Mtr.25692.1.S1_at	0.603483
Mtr.3884.1.S1_at	0.536905					Mtr.43448.1.S1_at	0.603406
Mtr.35969.1.S1_at	0.536898					Mtr.42266.1.S1_at	0.60335
Mtr.16937.1.S1_at	0.536816					Mtr.35249.1.S1_at	0.603313
Mtr.27407.1.S1_at	0.536808					Mtr.39558.1.S1_at	0.60326
Mtr.42866.1.S1_s_at	0.536793					Mtr.14227.1.S1_at	0.603236
Mtr.38640.1.S1_at	0.536667					Mtr.2159.1.S1_at	0.603089
Mtr.34564.1.S1_at	0.536524					Mtr.33621.1.S1_at	0.603071
Mtr.40026.1.S1_at	0.536465					Mtr.12698.1.S1_at	0.603056
Mtr.12228.1.S1_at	0.536424					Mtr.26032.1.S1_at	0.603027
Mtr.46587.1.S1_at	0.536364					Mtr.24772.1.S1_s_at	0.602882
Mtr.46075.1.S1_s_at	0.536341					Mtr.4436.1.S1_at	0.602855
Mtr.41603.1.S1_at	0.536145					Mtr.50492.1.S1_s_at	0.60279
Mtr.6406.1.S1_at	0.535985					Mtr.46367.1.S1_at	0.60255
Mtr.45703.1.S1_s_at	0.535845					Mtr.31265.1.S1_at	0.602325
Mtr.8525.1.S1_at	0.535835					Mtr.35549.1.S1_at	0.602272
Mtr.46588.1.S1_at	0.535831					Mtr.31360.1.S1_at	0.601852
Mtr.49201.1.S1_at	0.535754					Mtr.45579.1.S1_s_at	0.601557
Mtr.39045.1.S1_at	0.535735					Mtr.17319.1.S1_at	0.60155
Mtr.10582.1.S1_at	0.535631					Mtr.11913.1.S1_at	0.601484
Mtr.39197.1.S1_at	0.535613					Mtr.22264.1.S1_at	0.601402
Mtr.30049.1.S1_at	0.535534					Mtr.12130.1.S1_at	0.601181
Mtr.5424.1.S1_at	0.535483					Mtr.12388.1.S1_at	0.6011
Mtr.40019.1.S1_at	0.535456					Mtr.7355.1.S1_at	0.600923
Mtr.7945.1.S1_a_at	0.535423					Mtr.26896.1.S1_at	0.600922
Mtr.26662.1.S1_at	0.535411					Mtr.26883.1.S1_at	0.600811
Mtr.40902.1.S1_at	0.535285					Mtr.3732.1.S1_s_at	0.600722
Mtr.48464.1.S1_at	0.535255					Mtr.39672.1.S1_at	0.600698
Mtr.8339.1.S1_at	0.535247					Mtr.18417.1.S1_s_at	0.600693
Mtr.26361.1.S1_at	0.53518					Mtr.44235.1.S1_at	0.600621
Mtr.12999.1.S1_at	0.535097					Mtr.52104.1.S1_at	0.600603
Mtr.12216.1.S1_at	0.535073					Mtr.41486.1.S1_at	0.600101
Mtr.45914.1.S1_x_at	0.535052					Mtr.34629.1.S1_at	0.600081
Mtr.23632.1.S1_x_at	0.535016					Mtr.49201.1.S1_at	0.599777
Mtr.33874.1.S1_at	0.53481					Mtr.1882.1.S1_at	0.599588
Mtr.23345.1.S1_at	0.5348					Mtr.39471.1.S1_at	0.599575
Mtr.32691.1.S1_at	0.534796					Mtr.8982.1.S1_at	0.599456
Mtr.9691.1.S1_at	0.534795					Mtr.6290.1.S1_x_at	0.599166
Mtr.14839.1.S1_at	0.534775					Mtr.7442.1.S1_at	0.599027
Mtr.40968.1.S1_at	0.534773					Mtr.43925.1.S1_at	0.598973
Mtr.17654.1.S1_at	0.534771					Mtr.23992.1.S1_at	0.5989
Mtr.21426.1.S1_x_at	0.534594					Mtr.43524.1.S1_at	0.598822
Mtr.26690.1.S1_at	0.534589					Mtr.42623.1.S1_at	0.598751
Mtr.47859.1.S1_at	0.534513					Mtr.12811.1.S1_at	0.598473
Mtr.17472.1.S1_at	0.534498					Mtr.21782.1.S1_at	0.598233
Mtr.49556.1.S1_s_at	0.534408					Mtr.23406.1.S1_at	0.598084
Mtr.25782.1.S1_at	0.534255					Mtr.2816.1.S1_at	0.598071
Mtr.8293.1.S1_at	0.534145					Mtr.34405.1.S1_s_at	0.598068
Mtr.29762.1.S1_at	0.534031					Mtr.40291.1.S1_at	0.597877
Mtr.42825.1.S1_at	0.533992					Mtr.10675.1.S1_at	0.597776
Mtr.37785.1.S1_at	0.533986					Mtr.45900.1.S1_at	0.597775
Mtr.30921.1.S1_at	0.533956					Mtr.3732.1.S1_at	0.59777
Mtr.46218.1.S1_at	0.533906					Mtr.35249.1.S1_s_at	0.597693
Mtr.51969.1.S1_at	0.533794					Mtr.35864.1.S1_at	0.597514
Mtr.4605.1.S1_at	0.533737					Mtr.10455.1.S1_at	0.597354
Mtr.3794.1.S1_at	0.533734					Mtr.11682.1.S1_at	0.597211
Mtr.16553.1.S1_at	0.533685					Mtr.42680.1.S1_at	0.596968
Mtr.48418.1.S1_x_at	0.533681					Mtr.33803.1.S1_at	0.59672
Mtr.24899.1.S1_at	0.533521					Mtr.27852.1.S1_at	0.596706
Mtr.52070.1.S1_at	0.533443					Mtr.28543.1.S1_at	0.5966
Mtr.17533.1.S1_at	0.533427					Mtr.45785.1.S1_s_at	0.596438
Mtr.35689.1.S1_at	0.533414					Mtr.6153.1.S1_at	0.596284
Mtr.27689.1.S1_at	0.533374					Mtr.46941.1.S1_at	0.596126
Mtr.10668.1.S1_at	0.533366					Mtr.42726.1.S1_at	0.596083
Mtr.514.1.S1_at	0.533338					Mtr.43890.1.S1_at	0.595953
Mtr.32902.1.S1_at	0.533302					Mtr.43446.1.S1_at	0.595749
Mtr.17806.1.S1_at	0.533296					Mtr.13488.1.S1_at	0.595663
Mtr.165.1.S1_at	0.533285					Mtr.13328.1.S1_at	0.595599
Mtr.14539.1.S1_s_at	0.533263					Mtr.49119.1.S1_at	0.595499
Mtr.18893.1.S1_x_at	0.533186					Mtr.39391.1.S1_at	0.595472
Mtr.51979.1.S1_s_at	0.533154					Mtr.42915.1.S1_at	0.595376
Mtr.28878.1.S1_at	0.53314					Mtr.10826.1.S1_at	0.59535
Mtr.25895.1.S1_at	0.533091					Mtr.42971.1.S1_at	0.595349
Mtr.30673.1.S1_at	0.533044					Mtr.14315.1.S1_at	0.595287
Mtr.33987.1.S1_at	0.532987					Mtr.9726.1.S1_at	0.595284
Mtr.46157.1.S1_at	0.532926					Mtr.37793.1.S1_at	0.595204
Mtr.43232.1.S1_s_at	0.532909					Mtr.11331.1.S1_at	0.595034
Mtr.21523.1.S1_at	0.532868					Mtr.11912.1.S1_at	0.594925
Mtr.48427.1.S1_at	0.532817					Mtr.6518.1.S1_at	0.594701
Mtr.17224.1.S1_at	0.532792					Mtr.27633.1.S1_at	0.594665
Mtr.22104.1.S1_at	0.532769					Mtr.33867.1.S1_at	0.594585
Mtr.49412.1.S1_at	0.532667					Mtr.14458.1.S1_at	0.594545
Mtr.49556.1.S1_at	0.532654					Mtr.1491.1.S1_s_at	0.594493
Mtr.50529.1.S1_at	0.532583					Mtr.11082.1.S1_at	0.594472
Mtr.13469.1.S1_at	0.532371					Mtr.42934.1.S1_at	0.594438
Mtr.39672.1.S1_at	0.532343					Mtr.42813.1.S1_at	0.594363
Mtr.10635.1.S1_at	0.532234					Mtr.4606.1.S1_at	0.594201
Mtr.1939.1.S1_at	0.532223					Mtr.17573.1.S1_at	0.594123
Mtr.35388.1.S1_at	0.53219					Mtr.13238.1.S1_at	0.594048
Mtr.12828.1.S1_at	0.532187					Mtr.39546.1.S1_at	0.594038
Mtr.18844.1.S1_at	0.532177					Mtr.8668.1.S1_at	0.593828
Mtr.43373.1.S1_s_at	0.532155					Mtr.41199.1.S1_at	0.593783
Mtr.34036.1.S1_at	0.532091					Mtr.26906.1.S1_at	0.593586
Mtr.27570.1.S1_at	0.532085					Mtr.12810.1.S1_at	0.59356
Mtr.14913.1.S1_at	0.532078					Mtr.4693.1.S1_at	0.593454
Mtr.47065.1.S1_at	0.532076					Mtr.7492.1.S1_at	0.59305
Mtr.35474.1.S1_at	0.531987					Mtr.7554.1.S1_at	0.592862
Mtr.11599.1.S1_at	0.531952					Mtr.20694.1.S1_at	0.592811
Mtr.19604.1.S1_at	0.531935					Mtr.13750.1.S1_at	0.59278
Mtr.36789.1.S1_at	0.531874					Mtr.38089.1.S1_at	0.592668
Mtr.36402.1.S1_at	0.531831					Mtr.12612.1.S1_at	0.592636
Mtr.48706.1.S1_at	0.531701					Mtr.9240.1.S1_at	0.592476
Mtr.16310.1.S1_at	0.531587					Mtr.4364.1.S1_at	0.592476
Mtr.4894.1.S1_at	0.531561					Mtr.18399.1.S1_x_at	0.592417
Mtr.48787.1.S1_s_at	0.5315					Mtr.41560.1.S1_at	0.592362
Mtr.3012.1.S1_at	0.531443					Mtr.2045.1.S1_at	0.592358
Mtr.4062.1.S1_at	0.531416					Mtr.14627.1.S1_at	0.592357
Mtr.50549.1.S1_at	0.531311					Mtr.8694.1.S1_at	0.592306
Mtr.37733.1.S1_at	0.531259					Mtr.42400.1.S1_s_at	0.592291
Mtr.315.1.S1_at	0.531192					Mtr.13699.1.S1_at	0.592233
Mtr.20235.1.S1_at	0.530965					Mtr.6350.1.S1_at	0.59214
Mtr.25678.1.S1_at	0.530941					Mtr.49579.1.S1_at	0.59207
Mtr.21214.1.S1_at	0.53089					Mtr.17227.1.S1_at	0.591917
Mtr.35249.1.S1_at	0.530875					Mtr.25245.1.S1_at	0.591916
Mtr.29319.1.S1_at	0.530853					Mtr.48643.1.S1_at	0.591756
Mtr.38726.1.S1_at	0.530793					Mtr.15739.1.S1_s_at	0.591744
Mtr.43888.1.S1_at	0.530621					Mtr.40541.1.S1_at	0.591737
Mtr.30571.1.S1_at	0.530568					Mtr.35582.1.S1_at	0.59154
Mtr.29263.1.S1_at	0.530555					Mtr.41546.1.S1_at	0.591509
Mtr.14695.1.S1_at	0.530504					Mtr.19943.1.S1_s_at	0.591257
Mtr.36152.1.S1_at	0.530473					Mtr.44464.1.S1_at	0.591162
Mtr.31835.1.S1_at	0.530441					Mtr.28493.1.S1_at	0.590934
Mtr.408.1.S1_at	0.530429					Mtr.8488.1.S1_at	0.590901
Mtr.26320.1.S1_x_at	0.530338					Mtr.11395.1.S1_at	0.59089
Mtr.3698.1.S1_at	0.53022					Mtr.46118.1.S1_at	0.590775
Mtr.15388.1.S1_x_at	0.530009					Mtr.9415.1.S1_at	0.590711
Mtr.46062.1.S1_at	0.529998					Mtr.36913.1.S1_at	0.590451
Mtr.26488.1.S1_at	0.52992					Mtr.49629.1.S1_at	0.590379
Mtr.35980.1.S1_at	0.529913					Mtr.37999.1.S1_at	0.590364
Mtr.8548.1.S1_at	0.529908					Mtr.16027.1.S1_at	0.590351
Mtr.18752.1.S1_at	0.529836					Mtr.7490.1.S1_at	0.590334
Mtr.46129.1.S1_at	0.529833					Mtr.40356.1.S1_at	0.590272
Mtr.21698.1.S1_at	0.529803					Mtr.32110.1.S1_at	0.590258
Mtr.4915.1.S1_at	0.529745					Mtr.32406.1.S1_at	0.589834
Mtr.17882.1.S1_at	0.529668					Mtr.37294.1.S1_at	0.589592
Mtr.1501.1.S1_at	0.529619					Mtr.38355.1.S1_s_at	0.589588
Mtr.37694.1.S1_at	0.529581					Mtr.7501.1.S1_at	0.589567
Mtr.24099.1.S1_s_at	0.529567					Mtr.4143.1.S1_at	0.589403
Mtr.31758.1.S1_at	0.529542					Mtr.32176.1.S1_at	0.589308
Mtr.25594.1.S1_at	0.529531					Mtr.43746.1.S1_at	0.589108
Mtr.28834.1.S1_at	0.52943					Mtr.31469.1.S1_at	0.589006
Mtr.6597.1.S1_at	0.529419					Mtr.22015.1.S1_at	0.588977
Mtr.42376.1.S1_at	0.529361					Mtr.25599.1.S1_at	0.588918
Mtr.28154.1.S1_at	0.529354					Mtr.7743.1.S1_at	0.588903
Mtr.15511.1.S1_at	0.529235					Mtr.36082.1.S1_x_at	0.588839
Mtr.23512.1.S1_at	0.52914					Mtr.7559.1.S1_at	0.58873
Mtr.34592.1.S1_s_at	0.529055					Mtr.36192.1.S1_at	0.588584
Mtr.45670.1.S1_s_at	0.529046					Mtr.6804.1.S1_at	0.588582
Mtr.43019.1.S1_at	0.529023					Mtr.46909.1.S1_at	0.588514
Mtr.17128.1.S1_x_at	0.528918					Mtr.9136.1.S1_at	0.588374
Mtr.36715.1.S1_at	0.528755					Mtr.2644.1.S1_at	0.588135
Mtr.30711.1.S1_at	0.528676					Mtr.37668.1.S1_at	0.588026
Mtr.43803.1.S1_at	0.528671					Mtr.51354.1.S1_at	0.588023
Mtr.50234.1.S1_at	0.528663					Mtr.9335.1.S1_at	0.587993
Mtr.18144.1.S1_at	0.528644					Mtr.38164.1.S1_at	0.58791
Mtr.45460.1.S1_at	0.528639					Mtr.44815.1.S1_at	0.587899
Mtr.49220.1.S1_at	0.52858					Mtr.43431.1.S1_at	0.587859
Mtr.13519.1.S1_at	0.528551					Mtr.6159.1.S1_at	0.587849
Mtr.6603.1.S1_at	0.528547					Mtr.40384.1.S1_at	0.5878
Mtr.4608.1.S1_at	0.528546					Mtr.44589.1.S1_at	0.587694
Mtr.43599.1.S1_at	0.528514					Mtr.9598.1.S1_at	0.587607
Mtr.15225.1.S1_x_at	0.528306					Mtr.38157.1.S1_at	0.587444
Mtr.8864.1.S1_at	0.528288					Mtr.49666.1.S1_at	0.5871
Mtr.7108.1.S1_at	0.528208					Mtr.14326.1.S1_s_at	0.587059
Mtr.36969.1.S1_at	0.528051					Mtr.41987.1.S1_at	0.587023
Mtr.17801.1.S1_s_at	0.527955					Mtr.42832.1.S1_at	0.586983
Mtr.14381.1.S1_at	0.527857					Mtr.50227.1.S1_s_at	0.586834
Mtr.10365.1.S1_at	0.527849					Mtr.43811.1.S1_at	0.586732
Mtr.29484.1.S1_x_at	0.527774					Mtr.11083.1.S1_at	0.586413
Mtr.23202.1.S1_at	0.527723					Mtr.10587.1.S1_at	0.586348
Mtr.25080.1.S1_at	0.527692					Mtr.26324.1.S1_at	0.586335
Mtr.42301.1.S1_at	0.527681					Mtr.12574.1.S1_at	0.586304
Mtr.30666.1.S1_at	0.527671					Mtr.16619.1.S1_at	0.586288
Mtr.47868.1.S1_at	0.527633					Mtr.421.1.S1_s_at	0.586251
Mtr.34678.1.S1_at	0.527596					Mtr.44608.1.S1_at	0.586131
Mtr.24216.1.S1_x_at	0.527573					Mtr.35417.1.S1_at	0.586068
Mtr.21691.1.S1_at	0.527515					Mtr.10042.1.S1_at	0.585982
Mtr.1055.1.S1_at	0.527471					Mtr.7387.1.S1_at	0.585976
Mtr.18039.1.S1_at	0.52743					Mtr.11246.1.S1_at	0.585925
Mtr.27368.1.S1_at	0.527425					Mtr.44084.1.S1_at	0.585897
Mtr.51970.1.S1_at	0.527413					Mtr.37180.1.S1_at	0.585577
Mtr.47700.1.S1_x_at	0.527387					Mtr.50839.1.S1_at	0.585555
Mtr.16296.1.S1_at	0.527357					Mtr.2889.1.S1_at	0.585543
Mtr.31077.1.S1_x_at	0.527348					Mtr.12782.1.S1_at	0.585419
Mtr.4827.1.S1_at	0.527342					Mtr.16731.1.S1_at	0.585299
Mtr.10733.1.S1_at	0.527323					Mtr.43802.1.S1_at	0.585246
Mtr.35539.1.S1_at	0.527314					Mtr.31905.1.S1_s_at	0.58514
Mtr.38961.1.S1_at	0.527295					Mtr.382.1.S1_at	0.584745
Mtr.47598.1.S1_at	0.527215					Mtr.38464.1.S1_at	0.584714
Mtr.3361.1.S1_at	0.527125					Mtr.40169.1.S1_at	0.584641
Mtr.21127.1.S1_x_at	0.527116					Mtr.19158.1.S1_s_at	0.584628
Mtr.13264.1.S1_at	0.527112					Mtr.18212.1.S1_at	0.584579
Mtr.33767.1.S1_at	0.5271					Mtr.31716.1.S1_at	0.584462
Mtr.38177.1.S1_at	0.527049					Mtr.41923.1.S1_at	0.584278
Mtr.26708.1.S1_at	0.527028					Mtr.12184.1.S1_at	0.58424
Mtr.47396.1.S1_at	0.526965					Mtr.4573.1.S1_at	0.584232
Mtr.27609.1.S1_at	0.526949					Mtr.28307.1.S1_at	0.583758
Mtr.33851.1.S1_at	0.526915					Mtr.42533.1.S1_at	0.583646
Mtr.18746.1.S1_s_at	0.526859					Mtr.23500.1.S1_at	0.583552
Mtr.48326.1.S1_s_at	0.526831					Mtr.32048.1.S1_at	0.583356
Mtr.49284.1.S1_at	0.52681					Mtr.45165.1.S1_at	0.58315
Mtr.38439.1.S1_at	0.526794					Mtr.28105.1.S1_at	0.583003
Mtr.20380.1.S1_at	0.526662					Mtr.17801.1.S1_at	0.582953
Mtr.36181.1.S1_at	0.526632					Mtr.38584.1.S1_at	0.582919
Mtr.28744.1.S1_at	0.526599					Mtr.25422.1.S1_at	0.582889
Mtr.33791.1.S1_at	0.526574					Mtr.37574.1.S1_at	0.582675
Mtr.26636.1.S1_at	0.526568					Mtr.37259.1.S1_at	0.58262
Mtr.39797.1.S1_at	0.526566					Mtr.34405.1.S1_at	0.582542
Mtr.663.1.S1_s_at	0.52655					Mtr.42376.1.S1_at	0.582525
Mtr.41771.1.S1_at	0.526456					Mtr.7045.1.S1_at	0.582405
Mtr.19578.1.S1_at	0.526445					Mtr.11339.1.S1_at	0.582221
Mtr.45288.1.S1_at	0.52642					Mtr.14664.1.S1_at	0.582156
Mtr.38567.1.S1_at	0.526412					Mtr.7644.1.S1_s_at	0.58212
Mtr.2145.1.S1_at	0.526377					Mtr.9481.1.S1_at	0.58188
Mtr.24613.1.S1_at	0.526356					Mtr.35355.1.S1_at	0.58186
Mtr.35695.1.S1_at	0.526338					Mtr.11742.1.S1_at	0.581782
Mtr.33492.1.S1_at	0.526296					Mtr.41155.1.S1_at	0.5815
Mtr.50413.1.S1_at	0.52625					Mtr.14422.1.S1_at	0.581338
Mtr.34658.1.S1_at	0.52624					Mtr.7687.1.S1_at	0.581178
Mtr.2107.1.S1_s_at	0.526225					Mtr.45482.1.S1_at	0.581138
Mtr.15626.1.S1_at	0.52621					Mtr.17918.1.S1_at	0.58103
Mtr.14137.1.S1_at	0.526157					Mtr.47700.1.S1_x_at	0.581006
Mtr.31702.1.S1_at	0.526034					Mtr.49151.1.S1_at	0.580949
Mtr.18415.1.S1_at	0.525815					Mtr.10697.1.S1_at	0.580814
Mtr.32112.1.S1_at	0.525758					Mtr.36079.1.S1_at	0.580628
Mtr.4204.1.S1_at	0.525697					Mtr.4884.1.S1_at	0.580173
Mtr.21581.1.S1_at	0.525467					Mtr.14924.1.S1_at	0.579883
Mtr.37992.1.S1_s_at	0.525456					Mtr.9935.1.S1_at	0.579869
Mtr.27158.1.S1_at	0.525453					Mtr.11159.1.S1_at	0.579808
Mtr.29031.1.S1_at	0.52545					Mtr.15082.1.S1_at	0.579781
Mtr.15683.1.S1_at	0.525444					Mtr.49974.1.S1_at	0.579703
Mtr.49663.1.S1_at	0.525423					Mtr.13495.1.S1_at	0.579655
Mtr.22702.1.S1_x_at	0.525396					Mtr.34400.1.S1_s_at	0.579616
Mtr.51658.1.S1_s_at	0.525386					Mtr.9093.1.S1_at	0.579565
Mtr.21713.1.S1_at	0.525331					Mtr.39398.1.S1_at	0.579559
Mtr.2963.1.S1_at	0.525316					Mtr.44948.1.S1_at	0.579459
Mtr.45119.1.S1_at	0.525281					Mtr.40407.1.S1_at	0.579421
Mtr.48175.1.S1_at	0.525267					Mtr.38389.1.S1_at	0.579269
Mtr.51563.1.S1_at	0.525249					Mtr.43370.1.S1_at	0.579261
Mtr.38028.1.S1_at	0.525228					Mtr.35646.1.S1_at	0.579119
Mtr.26896.1.S1_at	0.525186					Mtr.44906.1.S1_at	0.578826
Mtr.48454.1.S1_at	0.525174					Mtr.21014.1.S1_s_at	0.57877
Mtr.31721.1.S1_at	0.525142					Mtr.42903.1.S1_at	0.578728
Mtr.30708.1.S1_at	0.525128					Mtr.35703.1.S1_at	0.578679
Mtr.23964.1.S1_at	0.525101					Mtr.37544.1.S1_at	0.57861
Mtr.40560.1.S1_at	0.525099					Mtr.26936.1.S1_at	0.578557
Mtr.51991.1.S1_x_at	0.525054					Mtr.43560.1.S1_at	0.578518
Mtr.35597.1.S1_at	0.524979					Mtr.37580.1.S1_at	0.578447
Mtr.16809.1.S1_at	0.524972					Mtr.23399.1.S1_s_at	0.578426
Mtr.28031.1.S1_at	0.524905					Mtr.30711.1.S1_at	0.578409
Mtr.22206.1.S1_x_at	0.524897					Mtr.34466.1.S1_at	0.578338
Mtr.41260.1.S1_at	0.524844					Mtr.30766.1.S1_at	0.578333
Mtr.24368.1.S1_at	0.524837					Mtr.52324.1.S1_at	0.578284
Mtr.21937.1.S1_at	0.524834					Mtr.9716.1.S1_at	0.578277
Mtr.49463.1.S1_s_at	0.524668					Mtr.37475.1.S1_at	0.578253
Mtr.39972.1.S1_at	0.524666					Mtr.2089.1.S1_at	0.578213
Mtr.19372.1.S1_at	0.524547					Mtr.31846.1.S1_at	0.578138
Mtr.46500.1.S1_at	0.52448					Mtr.52202.1.S1_s_at	0.578064
Mtr.49329.1.S1_at	0.524479					Mtr.17779.1.S1_at	0.578009
Mtr.41003.1.S1_at	0.524436					Mtr.4772.1.S1_at	0.577983
Mtr.16225.1.S1_at	0.524365					Mtr.7465.1.S1_at	0.577886
Mtr.7300.1.S1_at	0.524314					Mtr.39417.1.S1_at	0.577835
Mtr.12973.1.S1_at	0.524312					Mtr.35405.1.S1_at	0.577757
Mtr.6208.1.S1_at	0.524247					Mtr.12729.1.S1_at	0.577755
Mtr.40407.1.S1_at	0.524225					Mtr.32866.1.S1_at	0.577692
Mtr.32856.1.S1_at	0.524177					Mtr.4938.1.S1_at	0.577638
Mtr.7275.1.S1_at	0.524166					Mtr.42898.1.S1_at	0.577544
Mtr.35432.1.S1_at	0.524035					Mtr.9490.1.S1_at	0.577349
Mtr.607.1.S1_s_at	0.524007					Mtr.17471.1.S1_at	0.577327
Mtr.21133.1.S1_at	0.523995					Mtr.4712.1.S1_s_at	0.577142
Mtr.34062.1.S1_at	0.523911					Mtr.36822.1.S1_s_at	0.577019
Mtr.27984.1.S1_at	0.523905					Mtr.38863.1.S1_at	0.576701
Mtr.12451.1.S1_at	0.523894					Mtr.7379.1.S1_at	0.576529
Mtr.20311.1.S1_at	0.523851					Mtr.6194.1.S1_at	0.57619
Mtr.13495.1.S1_at	0.523814					Mtr.26336.1.S1_at	0.576173
Mtr.48496.1.S1_at	0.523798					Mtr.7456.1.S1_at	0.576127
Mtr.723.1.S1_at	0.52374					Mtr.12238.1.S1_at	0.576025
Mtr.52166.1.S1_at	0.523704					Mtr.37698.1.S1_at	0.575987
Mtr.19225.1.S1_x_at	0.523684					Mtr.11531.1.S1_s_at	0.575962
Mtr.13146.1.S1_at	0.523625					Mtr.8301.1.S1_at	0.575765
Mtr.34954.1.S1_at	0.523616					Mtr.8786.1.S1_at	0.575717
Mtr.35792.1.S1_at	0.52361					Mtr.35638.1.S1_at	0.575636
Mtr.2035.1.S1_at	0.523604					Mtr.49066.1.S1_at	0.575589
Mtr.30920.1.S1_at	0.523587					Mtr.3530.1.S1_at	0.575578
Mtr.37294.1.S1_at	0.523569					Mtr.45461.1.S1_at	0.575374
Mtr.49193.1.S1_at	0.523499					Mtr.5974.1.S1_at	0.575295
Mtr.48671.1.S1_at	0.523499					Mtr.28792.1.S1_at	0.575218
Mtr.42678.1.S1_at	0.523455					Mtr.31859.1.S1_at	0.575048
Mtr.22426.1.S1_at	0.52343					Mtr.37932.1.S1_at	0.575037
Mtr.18087.1.S1_at	0.523405					Mtr.45896.1.S1_at	0.574928
Mtr.48046.1.S1_at	0.523355					Mtr.34950.1.S1_at	0.574876
Mtr.7806.1.S1_at	0.523322					Mtr.39763.1.S1_at	0.574705
Mtr.26468.1.S1_at	0.523181					Mtr.6129.1.S1_s_at	0.574572
Mtr.9005.1.S1_at	0.523176					Mtr.26614.1.S1_at	0.574569
Mtr.3591.1.S1_at	0.523173					Mtr.6799.1.S1_at	0.574509
Mtr.21960.1.S1_at	0.523087					Mtr.30028.1.S1_at	0.574387
Mtr.51874.1.S1_at	0.52307					Mtr.10539.1.S1_at	0.574286
Mtr.45642.1.S1_at	0.523041					Mtr.15421.1.S1_at	0.574263
Mtr.9369.1.S1_at	0.523037					Mtr.49412.1.S1_at	0.574184
Mtr.22542.1.S1_at	0.52297					Mtr.17045.1.S1_at	0.574085
Mtr.25653.1.S1_at	0.522969					Mtr.3900.1.S1_at	0.574007
Mtr.13447.1.S1_at	0.522874					Mtr.2693.1.S1_at	0.573858
Mtr.14664.1.S1_at	0.522861					Mtr.49237.1.S1_at	0.573693
Mtr.3979.1.S1_at	0.522805					Mtr.4958.1.S1_at	0.57336
Mtr.48657.1.S1_at	0.522726					Mtr.15870.1.S1_at	0.57327
Mtr.17897.1.S1_at	0.52271					Mtr.39805.1.S1_at	0.573265
Mtr.1105.1.S1_at	0.522704					Mtr.41507.1.S1_at	0.573051
Mtr.51615.1.S1_at	0.522691					Mtr.10519.1.S1_at	0.573014
Mtr.49989.1.S1_at	0.522673					Mtr.42919.1.S1_at	0.572999
Mtr.49312.1.S1_at	0.52267					Mtr.12241.1.S1_at	0.572974
Mtr.41826.1.S1_at	0.52258					Mtr.24170.1.S1_s_at	0.572844
Mtr.38105.1.S1_at	0.522577					Mtr.1105.1.S1_at	0.572804
Mtr.44029.1.S1_at	0.522541					Mtr.11322.1.S1_at	0.572644
Mtr.27703.1.S1_at	0.522538					Mtr.12539.1.S1_at	0.572588
Mtr.7047.1.S1_at	0.522533					Mtr.13394.1.S1_at	0.572502
Mtr.52025.1.S1_at	0.522437					Mtr.39381.1.S1_at	0.57241
Mtr.44686.1.S1_at	0.522388					Mtr.45102.1.S1_s_at	0.572394
Mtr.47883.1.S1_at	0.522363					Mtr.46632.1.S1_at	0.572387
Mtr.36873.1.S1_at	0.522359					Mtr.10538.1.S1_at	0.572338
Mtr.11819.1.S1_at	0.522336					Mtr.3733.1.S1_at	0.572207
Mtr.51484.1.S1_at	0.522312					Mtr.20966.1.S1_at	0.572039
Mtr.47288.1.S1_at	0.522277					Mtr.34441.1.S1_at	0.571945
Mtr.27633.1.S1_at	0.522229					Mtr.33710.1.S1_s_at	0.571882
Mtr.21032.1.S1_at	0.522169					Mtr.22350.1.S1_at	0.57179
Mtr.46350.1.S1_at	0.522167					Mtr.50549.1.S1_at	0.57172
Mtr.41171.1.S1_at	0.522155					Mtr.8614.1.S1_at	0.571698
Mtr.23283.1.S1_at	0.522133					Mtr.22670.1.S1_at	0.571676
Mtr.41818.1.S1_at	0.52204					Mtr.10088.1.S1_at	0.571558
Mtr.31458.1.S1_s_at	0.522039					Mtr.51787.1.S1_at	0.571529
Mtr.36741.1.S1_at	0.522034					Mtr.49250.1.S1_at	0.571452
Mtr.20070.1.S1_at	0.522015					Mtr.12829.1.S1_at	0.5714
Mtr.28396.1.S1_at	0.521971					Mtr.42825.1.S1_at	0.571386
Mtr.32806.1.S1_at	0.521948					Mtr.957.1.S1_s_at	0.571225
Mtr.46231.1.S1_at	0.521877					Mtr.13409.1.S1_at	0.571177
Mtr.23801.1.S1_x_at	0.521869					Mtr.37986.1.S1_at	0.571108
Mtr.30870.1.S1_at	0.521863					Mtr.40042.1.S1_at	0.571089
Mtr.18128.1.S1_at	0.521848					Mtr.9155.1.S1_at	0.570934
Mtr.4631.1.S1_at	0.521721					Mtr.2936.1.S1_at	0.570893
Mtr.2671.1.S1_at	0.521705					Mtr.30254.1.S1_at	0.570675
Mtr.35405.1.S1_at	0.521696					Mtr.13937.1.S1_at	0.570671
Mtr.17309.1.S1_x_at	0.521643					Mtr.30666.1.S1_at	0.57066
Mtr.35909.1.S1_at	0.521638					Mtr.51521.1.S1_at	0.570572
Mtr.34082.1.S1_at	0.521534					Mtr.22579.1.S1_s_at	0.570564
Mtr.19048.1.S1_at	0.52153					Mtr.9595.1.S1_at	0.570511
Mtr.35476.1.S1_at	0.521453					Mtr.9946.1.S1_at	0.570415
Mtr.34020.1.S1_at	0.521416					Mtr.46523.1.S1_at	0.570357
Mtr.18915.1.S1_x_at	0.521344					Mtr.32757.1.S1_at	0.570334
Mtr.18894.1.S1_at	0.521332					Mtr.41385.1.S1_at	0.570333
Mtr.5352.1.S1_at	0.521308					Mtr.40026.1.S1_at	0.570204
Mtr.21547.1.S1_at	0.521294					Mtr.25573.1.S1_s_at	0.570191
Mtr.45182.1.S1_at	0.521161					Mtr.20657.1.S1_at	0.569918
Mtr.49715.1.S1_at	0.521157					Mtr.29762.1.S1_at	0.569841
Mtr.16313.1.S1_s_at	0.521148					Mtr.48446.1.S1_at	0.569838
Mtr.20558.1.S1_x_at	0.521047					Mtr.46275.1.S1_at	0.569783
Mtr.51647.1.S1_at	0.521033					Mtr.42589.1.S1_s_at	0.569757
Mtr.11246.1.S1_at	0.521011					Mtr.42861.1.S1_at	0.569757
Mtr.12172.1.S1_at	0.520987					Mtr.10600.1.S1_at	0.56974
Mtr.683.1.S1_at	0.52086					Mtr.11341.1.S1_at	0.569366
Mtr.21951.1.S1_x_at	0.52085					Mtr.13174.1.S1_at	0.569163
Mtr.17797.1.S1_at	0.520808					Mtr.32627.1.S1_at	0.569125
Mtr.38298.1.S1_at	0.520719					Mtr.35831.1.S1_at	0.568977
Mtr.26007.1.S1_at	0.520693					Mtr.40220.1.S1_at	0.568898
Mtr.8419.1.S1_at	0.520619					Mtr.12638.1.S1_at	0.568831
Mtr.30166.1.S1_at	0.52058					Mtr.43892.1.S1_at	0.568795
Mtr.22049.1.S1_at	0.52054					Mtr.11147.1.S1_at	0.568704
Mtr.50106.1.S1_at	0.520511					Mtr.40718.1.S1_at	0.56865
Mtr.17840.1.S1_at	0.5205					Mtr.458.1.S1_at	0.568561
Mtr.13112.1.S1_at	0.520456					Mtr.11258.1.S1_at	0.568459
Mtr.29834.1.S1_at	0.520401					Mtr.31195.1.S1_at	0.568417
Mtr.2275.1.S1_at	0.520321					Mtr.46956.1.S1_at	0.568272
Mtr.20961.1.S1_at	0.520295					Mtr.13390.1.S1_at	0.568025
Mtr.30757.1.S1_at	0.520263					Mtr.46288.1.S1_at	0.568016
Mtr.6234.1.S1_at	0.520253					Mtr.11325.1.S1_at	0.567837
Mtr.47032.1.S1_at	0.520241					Mtr.44460.1.S1_at	0.567618
Mtr.31033.1.S1_at	0.520237					Mtr.38177.1.S1_at	0.567537
Mtr.13238.1.S1_at	0.520204					Mtr.49200.1.S1_at	0.567528
Mtr.14022.1.S1_at	0.520118					Mtr.8871.1.S1_at	0.56747
Mtr.4812.1.S1_at	0.520086					Mtr.35281.1.S1_at	0.567457
Mtr.13504.1.S1_at	0.520077					Mtr.11836.1.S1_s_at	0.567442
Mtr.27841.1.S1_at	0.519995					Mtr.19836.1.S1_x_at	0.56731
Mtr.45482.1.S1_at	0.519939					Mtr.41204.1.S1_at	0.567278
Mtr.27852.1.S1_at	0.519938					Mtr.29047.1.S1_at	0.567266
Mtr.27601.1.S1_at	0.519927					Mtr.36181.1.S1_at	0.567239
Mtr.36978.1.S1_at	0.519839					Mtr.38880.1.S1_at	0.567141
Mtr.29772.1.S1_at	0.519772					Mtr.11397.1.S1_at	0.566843
Mtr.9155.1.S1_at	0.51977					Mtr.11981.1.S1_at	0.566743
Mtr.12083.1.S1_at	0.519762					Mtr.9554.1.S1_at	0.566659
Mtr.50020.1.S1_s_at	0.51976					Mtr.28671.1.S1_at	0.566636
Mtr.8528.1.S1_at	0.519716					Mtr.5033.1.S1_s_at	0.566446
Mtr.29407.1.S1_at	0.519709					Mtr.6116.1.S1_at	0.566434
Mtr.24133.1.S1_at	0.519572					Mtr.18561.1.S1_at	0.566199
Mtr.46251.1.S1_x_at	0.519505					Mtr.37804.1.S1_at	0.566137
Mtr.45202.1.S1_at	0.519461					Mtr.10461.1.S1_at	0.566109
Mtr.5975.1.S1_at	0.519454					Mtr.9186.1.S1_at	0.566081
Mtr.519.1.S1_at	0.51945					Mtr.37309.1.S1_at	0.565935
Mtr.4350.1.S1_at	0.519441					Mtr.4440.1.S1_at	0.56582
Mtr.44359.1.S1_at	0.51943					Mtr.26347.1.S1_at	0.565788
Mtr.17448.1.S1_at	0.519418					Mtr.27574.1.S1_at	0.565752
Mtr.19357.1.S1_s_at	0.51941					Mtr.40783.1.S1_at	0.565731
Mtr.41931.1.S1_at	0.519192					Mtr.30053.1.S1_at	0.565621
Mtr.6298.1.S1_at	0.519158					Mtr.10991.1.S1_at	0.56562
Mtr.14530.1.S1_at	0.519122					Mtr.4419.1.S1_at	0.565457
Mtr.10921.1.S1_s_at	0.519101					Mtr.36030.1.S1_at	0.565433
Mtr.48382.1.S1_at	0.519101					Mtr.51316.1.S1_at	0.565269
Mtr.33977.1.S1_at	0.519091					Mtr.1831.1.S1_at	0.565108
Mtr.8926.1.S1_at	0.519066					Mtr.2109.1.S1_s_at	0.564797
Mtr.48910.1.S1_s_at	0.518939					Mtr.38426.1.S1_at	0.564738
Mtr.1638.1.S1_at	0.518884					Mtr.50868.1.S1_s_at	0.564701
Mtr.3610.1.S1_at	0.518876					Mtr.16050.1.S1_at	0.564438
Mtr.20336.1.S1_at	0.51887					Mtr.8432.1.S1_at	0.564417
Mtr.7580.1.S1_at	0.518861					Mtr.42860.1.S1_at	0.564269
Mtr.50949.1.S1_at	0.518802					Mtr.42152.1.S1_at	0.564081
Mtr.15277.1.S1_at	0.518797					Mtr.25375.1.S1_at	0.563931
Mtr.12583.1.S1_at	0.51879					Mtr.38607.1.S1_at	0.563843
Mtr.42862.1.S1_at	0.518663					Mtr.362.1.S1_at	0.563795
Mtr.11611.1.S1_at	0.518656					Mtr.31557.1.S1_at	0.563667
Mtr.42334.1.S1_at	0.518648					Mtr.45796.1.S1_at	0.563666
Mtr.50846.1.S1_at	0.518647					Mtr.39205.1.S1_at	0.563518
Mtr.35372.1.S1_at	0.518592					Mtr.48891.1.S1_s_at	0.5633
Mtr.22877.1.S1_x_at	0.518571					Mtr.44646.1.S1_at	0.563237
Mtr.49808.1.S1_at	0.518512					Mtr.31718.1.S1_at	0.563015
Mtr.4298.1.S1_at	0.518428					Mtr.15387.1.S1_at	0.562911
Mtr.22941.1.S1_s_at	0.518407					Mtr.21323.1.S1_at	0.562835
Mtr.18227.1.S1_at	0.51839					Mtr.47916.1.S1_at	0.562808
Mtr.20357.1.S1_at	0.518317					Mtr.10795.1.S1_at	0.562606
Mtr.5974.1.S1_at	0.518312					Mtr.41596.1.S1_at	0.562594
Mtr.31833.1.S1_x_at	0.518307					Mtr.13622.1.S1_at	0.562485
Mtr.10314.1.S1_at	0.518273					Mtr.38053.1.S1_at	0.562302
Mtr.41923.1.S1_at	0.518241					Mtr.18206.1.S1_at	0.562176
Mtr.46568.1.S1_at	0.51823					Mtr.1948.1.S1_at	0.562175
Mtr.52298.1.S1_at	0.518229					Mtr.44305.1.S1_s_at	0.562076
Mtr.9726.1.S1_at	0.518196					Mtr.48464.1.S1_at	0.561676
Mtr.19755.1.S1_at	0.518184					Mtr.22608.1.S1_at	0.561594
Mtr.30306.1.S1_at	0.518114					Mtr.51416.1.S1_at	0.561515
Mtr.22928.1.S1_at	0.51806					Mtr.933.1.S1_at	0.561431
Mtr.15030.1.S1_at	0.518046					Mtr.9190.1.S1_at	0.561409
Mtr.3224.1.S1_at	0.517997					Mtr.8956.1.S1_at	0.561237
Mtr.46930.1.S1_x_at	0.517889					Mtr.43388.1.S1_at	0.561061
Mtr.18417.1.S1_s_at	0.517776					Mtr.17483.1.S1_at	0.56092
Mtr.22782.1.S1_at	0.517763					Mtr.7311.1.S1_at	0.560917
Mtr.12577.1.S1_s_at	0.517763					Mtr.3079.1.S1_at	0.56086
Mtr.29546.1.S1_at	0.517733					Mtr.44387.1.S1_at	0.560857
Mtr.18699.1.S1_at	0.517717					Mtr.33080.1.S1_at	0.560853
Mtr.24638.1.S1_at	0.517706					Mtr.8860.1.S1_at	0.560719
Mtr.37834.1.S1_at	0.517648					Mtr.15954.1.S1_at	0.560577
Mtr.31389.1.S1_s_at	0.51764					Mtr.37583.1.S1_at	0.560266
Mtr.19889.1.S1_at	0.517547					Mtr.19153.1.S1_at	0.560263
Mtr.47571.1.S1_at	0.517538					Mtr.35062.1.S1_s_at	0.560117
Mtr.37993.1.S1_at	0.517529					Mtr.29605.1.S1_at	0.56007
Mtr.2143.1.S1_at	0.517483					Mtr.23104.1.S1_at	0.559898
Mtr.13622.1.S1_at	0.517355					Mtr.10966.1.S1_at	0.559859
Mtr.22456.1.S1_at	0.517236					Mtr.50845.1.S1_at	0.559794
Mtr.19975.1.S1_at	0.517216					Mtr.44058.1.S1_at	0.559765
Mtr.17623.1.S1_at	0.517172					Mtr.1414.1.S1_at	0.559764
Mtr.40974.1.S1_at	0.517171					Mtr.12564.1.S1_at	0.559763
Mtr.2469.1.S1_at	0.51714					Mtr.13421.1.S1_at	0.559602
Mtr.11706.1.S1_at	0.517138					Mtr.7634.1.S1_at	0.559567
Mtr.25681.1.S1_at	0.517102					Mtr.41742.1.S1_at	0.55956
Mtr.46279.1.S1_at	0.51709					Mtr.21645.1.S1_at	0.559557
Mtr.4705.1.S1_at	0.517078					Mtr.43102.1.S1_at	0.559545
Mtr.36828.1.S1_at	0.517072					Mtr.1638.1.S1_x_at	0.559422
Mtr.50573.1.S1_at	0.517039					Mtr.19656.1.S1_x_at	0.559324
Mtr.31398.1.S1_at	0.517018					Mtr.43851.1.S1_at	0.559318
Mtr.36826.1.S1_at	0.516862					Mtr.10668.1.S1_at	0.559179
Mtr.34533.1.S1_at	0.516736					Mtr.13052.1.S1_at	0.559045
Mtr.31143.1.S1_at	0.516727					Mtr.44183.1.S1_at	0.559021
Mtr.23018.1.S1_at	0.516704					Mtr.28304.1.S1_at	0.55879
Mtr.6513.1.S1_at	0.516685					Mtr.38703.1.S1_at	0.558769
Mtr.7045.1.S1_at	0.516639					Mtr.10809.1.S1_at	0.558626
Mtr.29484.1.S1_at	0.516638					Mtr.4491.1.S1_at	0.558619
Mtr.34669.1.S1_s_at	0.5166					Mtr.44839.1.S1_at	0.558282
Mtr.16292.1.S1_at	0.516597					Mtr.47100.1.S1_s_at	0.558168
Mtr.50036.1.S1_at	0.516581					Mtr.4884.1.S1_s_at	0.558137
Mtr.52290.1.S1_at	0.516514					Mtr.37195.1.S1_at	0.557837
Mtr.16027.1.S1_at	0.516475					Mtr.51132.1.S1_at	0.55767
Mtr.25606.1.S1_at	0.516467					Mtr.46641.1.S1_at	0.557636
Mtr.41335.1.S1_at	0.516447					Mtr.2646.1.S1_at	0.55763
Mtr.42040.1.S1_at	0.516334					Mtr.38148.1.S1_at	0.55712
Mtr.8794.1.S1_at	0.516318					Mtr.51970.1.S1_at	0.556892
Mtr.5970.1.S1_at	0.516306					Mtr.41738.1.S1_at	0.556805
Mtr.35401.1.S1_s_at	0.516302					Mtr.23497.1.S1_at	0.556748
Mtr.25843.1.S1_at	0.516301					Mtr.40720.1.S1_at	0.556592
Mtr.38077.1.S1_at	0.5163					Mtr.11211.1.S1_at	0.556499
Mtr.29740.1.S1_at	0.516272					Mtr.39529.1.S1_at	0.556494
Mtr.2123.1.S1_at	0.516258					Mtr.5352.1.S1_at	0.556397
Mtr.42961.1.S1_at	0.516224					Mtr.41513.1.S1_at	0.556257
Mtr.29774.1.S1_at	0.516144					Mtr.44259.1.S1_at	0.555882
Mtr.16369.1.S1_at	0.51614					Mtr.9977.1.S1_at	0.555872
Mtr.1124.1.S1_at	0.516123					Mtr.3183.1.S1_at	0.555761
Mtr.36097.1.S1_at	0.516108					Mtr.25598.1.S1_at	0.55544
Mtr.26334.1.S1_at	0.516082					Mtr.40833.1.S1_at	0.555359
Mtr.33492.1.S1_s_at	0.516081					Mtr.9305.1.S1_at	0.55535
Mtr.38109.1.S1_at	0.516005					Mtr.34950.1.S1_s_at	0.555298
Mtr.35379.1.S1_at	0.51596					Mtr.25423.1.S1_s_at	0.555239
Mtr.8982.1.S1_at	0.515899					Mtr.2469.1.S1_at	0.555157
Mtr.17597.1.S1_x_at	0.515883					Mtr.33330.1.S1_at	0.555088
Mtr.3264.1.S1_at	0.51586					Mtr.42929.1.S1_at	0.554853
Mtr.19439.1.S1_at	0.515797					Mtr.13404.1.S1_at	0.554852
Mtr.26001.1.S1_at	0.51578					Mtr.6665.1.S1_at	0.554796
Mtr.34236.1.S1_at	0.515731					Mtr.49427.1.S1_at	0.554741
Mtr.7087.1.S1_at	0.515663					Mtr.19829.1.S1_at	0.55469
Mtr.30007.1.S1_at	0.515624					Mtr.7128.1.S1_at	0.554633
Mtr.17342.1.S1_s_at	0.51562					Mtr.28854.1.S1_at	0.554609
Mtr.34588.1.S1_s_at	0.515565					Mtr.34607.1.S1_at	0.554562
Mtr.20384.1.S1_at	0.515542					Mtr.39405.1.S1_at	0.554534
Mtr.21687.1.S1_at	0.515537					Mtr.17795.1.S1_x_at	0.554487
Mtr.50685.1.S1_at	0.515529					Mtr.31876.1.S1_at	0.554407
Mtr.46598.1.S1_at	0.515521					Mtr.18014.1.S1_at	0.554325
Mtr.3818.1.S1_s_at	0.515439					Mtr.11497.1.S1_at	0.554161
Mtr.19514.1.S1_at	0.515395					Mtr.37457.1.S1_at	0.553829
Mtr.18286.1.S1_at	0.515372					Mtr.45795.1.S1_x_at	0.553826
Mtr.31348.1.S1_at	0.515322					Mtr.23725.1.S1_at	0.553799
Mtr.44948.1.S1_at	0.515322					Mtr.21521.1.S1_at	0.553768
Mtr.22186.1.S1_at	0.515295					Mtr.43128.1.S1_at	0.553644
Mtr.6509.1.S1_at	0.51528					Mtr.42385.1.S1_s_at	0.553634
Mtr.20382.1.S1_at	0.515265					Mtr.10339.1.S1_at	0.553634
Mtr.6258.1.S1_at	0.515261					Mtr.4624.1.S1_at	0.55361
Mtr.51943.1.S1_at	0.515222					Mtr.19261.1.S1_at	0.55352
Mtr.40229.1.S1_at	0.515212					Mtr.38300.1.S1_at	0.553476
Mtr.41150.1.S1_at	0.515198					Mtr.49103.1.S1_s_at	0.55343
Mtr.3653.1.S1_at	0.515196					Mtr.16792.1.S1_s_at	0.553412
Mtr.12413.1.S1_at	0.515152					Mtr.44609.1.S1_at	0.553396
Mtr.46784.1.S1_at	0.515134					Mtr.24091.1.S1_at	0.553392
Mtr.24257.1.S1_at	0.515074					Mtr.15710.1.S1_at	0.553308
Mtr.38941.1.S1_s_at	0.515039					Mtr.4054.1.S1_at	0.553284
Mtr.40310.1.S1_at	0.515001					Mtr.24241.1.S1_at	0.553245
Mtr.31795.1.S1_at	0.514996					Mtr.45180.1.S1_at	0.553242
Mtr.12254.1.S1_at	0.51497					Mtr.17756.1.S1_s_at	0.553132
Mtr.14705.1.S1_x_at	0.514885					Mtr.4660.1.S1_at	0.553124
Mtr.52170.1.S1_at	0.514726					Mtr.35152.1.S1_at	0.553105
Mtr.11091.1.S1_at	0.514705					Mtr.35956.1.S1_at	0.553053
Mtr.26106.1.S1_at	0.514698					Mtr.28307.1.S1_s_at	0.552873
Mtr.35016.1.S1_at	0.514657					Mtr.36106.1.S1_at	0.552657
Mtr.32110.1.S1_at	0.514632					Mtr.48309.1.S1_at	0.552385
Mtr.17072.1.S1_at	0.514559					Mtr.18667.1.S1_at	0.552237
Mtr.36062.1.S1_at	0.514519					Mtr.45795.1.S1_at	0.552175
Mtr.10913.1.S1_at	0.514454					Mtr.40902.1.S1_at	0.552154
Mtr.4803.1.S1_at	0.514419					Mtr.12873.1.S1_at	0.551961
Mtr.35876.1.S1_at	0.514388					Mtr.40600.1.S1_at	0.551957
Mtr.1001.1.S1_at	0.51438					Mtr.37712.1.S1_s_at	0.551844
Mtr.40090.1.S1_at	0.514371					Mtr.32063.1.S1_at	0.551824
Mtr.44802.1.S1_at	0.514336					Mtr.29294.1.S1_at	0.551645
Mtr.25796.1.S1_at	0.514319					Mtr.6493.1.S1_at	0.551579
Mtr.47821.1.S1_at	0.514315					Mtr.1811.1.S1_at	0.551562
Mtr.23373.1.S1_at	0.514283					Mtr.6014.1.S1_at	0.551528
Mtr.23111.1.S1_at	0.514258					Mtr.24739.1.S1_at	0.551464
Mtr.29621.1.S1_at	0.514214					Mtr.33439.1.S1_at	0.551447
Mtr.36239.1.S1_at	0.514204					Mtr.35804.1.S1_s_at	0.55143
Mtr.17584.1.S1_at	0.514155					Mtr.40170.1.S1_at	0.551285
Mtr.38196.1.S1_at	0.514154					Mtr.27546.1.S1_at	0.551221
Mtr.26883.1.S1_at	0.514125					Mtr.20684.1.S1_at	0.551217
Mtr.29539.1.S1_at	0.514076					Mtr.12585.1.S1_at	0.551009
Mtr.42813.1.S1_at	0.514072					Mtr.27689.1.S1_at	0.550985
Mtr.21156.1.S1_at	0.514058					Mtr.42108.1.S1_at	0.55097
Mtr.51622.1.S1_at	0.514051					Mtr.27933.1.S1_at	0.550917
Mtr.15832.1.S1_at	0.514026					Mtr.8926.1.S1_at	0.550883
Mtr.24023.1.S1_at	0.513988					Mtr.39965.1.S1_at	0.550826
Mtr.30960.1.S1_at	0.513856					Mtr.48547.1.S1_at	0.550742
Mtr.23569.1.S1_at	0.513841					Mtr.3115.1.S1_at	0.550734
Mtr.10409.1.S1_at	0.513782					Mtr.4705.1.S1_at	0.55054
Mtr.31558.1.S1_at	0.513778					Mtr.43485.1.S1_at	0.550495
Mtr.27011.1.S1_at	0.513758					Mtr.43894.1.S1_at	0.550393
Mtr.47687.1.S1_s_at	0.513756					Mtr.41150.1.S1_at	0.550295
Mtr.1988.1.S1_at	0.513743					Mtr.11727.1.S1_at	0.550284
Mtr.46599.1.S1_at	0.513731					Mtr.39367.1.S1_at	0.550274
Mtr.18464.1.S1_at	0.513614					Mtr.16340.1.S1_at	0.550247
Mtr.36646.1.S1_at	0.513585					Mtr.23280.1.S1_at	0.550185
Mtr.9915.1.S1_at	0.513582					Mtr.52043.1.S1_x_at	0.550075
Mtr.34287.1.S1_at	0.513541					Mtr.51014.1.S1_at	0.550074
Mtr.11127.1.S1_at	0.513513					Mtr.21208.1.S1_at	0.550043
Mtr.31557.1.S1_at	0.513502					Mtr.51755.1.S1_at	0.54999
Mtr.51361.1.S1_at	0.513478					Mtr.7149.1.S1_at	0.549906
Mtr.29420.1.S1_at	0.513427					Mtr.13015.1.S1_at	0.549852
Mtr.43315.1.S1_at	0.51338					Mtr.40430.1.S1_at	0.549707
Mtr.22057.1.S1_at	0.513377					Mtr.4608.1.S1_at	0.549626
Mtr.9349.1.S1_at	0.513355					Mtr.26069.1.S1_at	0.549522
Mtr.14268.1.S1_at	0.513317					Mtr.10367.1.S1_at	0.549484
Mtr.6073.1.S1_at	0.513249					Mtr.42087.1.S1_at	0.549262
Mtr.40003.1.S1_at	0.513179					Mtr.11238.1.S1_at	0.549206
Mtr.40334.1.S1_at	0.513149					Mtr.16411.1.S1_at	0.549058
Mtr.36384.1.S1_at	0.513149					Mtr.9067.1.S1_s_at	0.54901
Mtr.8852.1.S1_at	0.513144					Mtr.47814.1.S1_at	0.548963
Mtr.24376.1.S1_at	0.513143					Mtr.12413.1.S1_at	0.54894
Mtr.43818.1.S1_at	0.513085					Mtr.20955.1.S1_at	0.548825
Mtr.421.1.S1_s_at	0.513026					Mtr.44019.1.S1_at	0.54879
Mtr.22848.1.S1_at	0.512993					Mtr.13464.1.S1_at	0.54876
Mtr.26880.1.S1_at	0.512984					Mtr.1285.1.S1_s_at	0.548741
Mtr.4049.1.S1_at	0.512881					Mtr.13525.1.S1_at	0.548739
Mtr.26714.1.S1_at	0.512868					Mtr.4796.1.S1_at	0.548609
Mtr.36064.1.S1_at	0.512863					Mtr.12711.1.S1_s_at	0.548509
Mtr.40.1.S1_s_at	0.512839					Mtr.1868.1.S1_s_at	0.548456
Mtr.49387.1.S1_s_at	0.512829					Mtr.11262.1.S1_at	0.548367
Mtr.17463.1.S1_at	0.512829					Mtr.17895.1.S1_at	0.548045
Mtr.19552.1.S1_s_at	0.512804					Mtr.14806.1.S1_at	0.547992
Mtr.22404.1.S1_at	0.512766					Mtr.50313.1.S1_at	0.547852
Mtr.19300.1.S1_at	0.512695					Mtr.20858.1.S1_at	0.547725
Mtr.10751.1.S1_at	0.51269					Mtr.32108.1.S1_at	0.547637
Mtr.15183.1.S1_x_at	0.512667					Mtr.13243.1.S1_at	0.547609
Mtr.46688.1.S1_at	0.512637					Mtr.37379.1.S1_at	0.547525
Mtr.12130.1.S1_at	0.512636					Mtr.4084.1.S1_at	0.547344
Mtr.16935.1.S1_at	0.512602					Mtr.39972.1.S1_at	0.547338
Mtr.18869.1.S1_x_at	0.512563					Mtr.49915.1.S1_s_at	0.547323
Mtr.21355.1.S1_x_at	0.51234					Mtr.4972.1.S1_at	0.547306
Mtr.29610.1.S1_at	0.512302					Mtr.51695.1.S1_at	0.547215
Mtr.7179.1.S1_x_at	0.512272					Mtr.11519.1.S1_at	0.547154
Mtr.41711.1.S1_at	0.512239					Mtr.13863.1.S1_at	0.547151
Mtr.21970.1.S1_at	0.512239					Mtr.30872.1.S1_at	0.547134
Mtr.17778.1.S1_at	0.512185					Mtr.5354.1.S1_at	0.546899
Mtr.34648.1.S1_at	0.512171					Mtr.44448.1.S1_at	0.546897
Mtr.20278.1.S1_at	0.51217					Mtr.49031.1.S1_s_at	0.546887
Mtr.6682.1.S1_at	0.512169					Mtr.3869.1.S1_at	0.546864
Mtr.17614.1.S1_at	0.512152					Mtr.26615.1.S1_at	0.5466
Mtr.32285.1.S1_at	0.512147					Mtr.44744.1.S1_at	0.546543
Mtr.49517.1.S1_s_at	0.512147					Mtr.10460.1.S1_s_at	0.546299
Mtr.10617.1.S1_at	0.512112					Mtr.40856.1.S1_at	0.546287
Mtr.40274.1.S1_x_at	0.512099					Mtr.46497.1.S1_at	0.546099
Mtr.28333.1.S1_at	0.512075					Mtr.37246.1.S1_at	0.545949
Mtr.14187.1.S1_at	0.512071					Mtr.27845.1.S1_at	0.545923
Mtr.35772.1.S1_at	0.51206					Mtr.46588.1.S1_at	0.545897
Mtr.39950.1.S1_at	0.512057					Mtr.15491.1.S1_at	0.545892
Mtr.30582.1.S1_at	0.512033					Mtr.35512.1.S1_s_at	0.545781
Mtr.18260.1.S1_at	0.511973					Mtr.31712.1.S1_at	0.545766
Mtr.29141.1.S1_at	0.511913					Mtr.575.1.S1_at	0.545704
Mtr.52037.1.S1_at	0.511898					Mtr.603.1.S1_at	0.545686
Mtr.25527.1.S1_at	0.511885					Mtr.11428.1.S1_at	0.545652
Mtr.1435.1.S1_at	0.511874					Mtr.14322.1.S1_at	0.545604
Mtr.17446.1.S1_at	0.51186					Mtr.46161.1.S1_at	0.545566
Mtr.51532.1.S1_at	0.511833					Mtr.14951.1.S1_s_at	0.545536
Mtr.36728.1.S1_at	0.511827					Mtr.40789.1.S1_at	0.545487
Mtr.31687.1.S1_at	0.511812					Mtr.12913.1.S1_at	0.545437
Mtr.17258.1.S1_at	0.511791					Mtr.45196.1.S1_at	0.545426
Mtr.11895.1.S1_at	0.511776					Mtr.10977.1.S1_at	0.545405
Mtr.48975.1.S1_at	0.511771					Mtr.43337.1.S1_at	0.545344
Mtr.22025.1.S1_at	0.511747					Mtr.10688.1.S1_at	0.545286
Mtr.14376.1.S1_at	0.511729					Mtr.8753.1.S1_at	0.545246
Mtr.15157.1.S1_x_at	0.511714					Mtr.13147.1.S1_at	0.54522
Mtr.37793.1.S1_at	0.511701					Mtr.11564.1.S1_at	0.545206
Mtr.24567.1.S1_at	0.511694					Mtr.24000.1.S1_at	0.545181
Mtr.4916.1.S1_at	0.511652					Mtr.44845.1.S1_at	0.545093
Mtr.28942.1.S1_at	0.511645					Mtr.20184.1.S1_s_at	0.545033
Mtr.45593.1.S1_at	0.511645					Mtr.16528.1.S1_at	0.54498
Mtr.35576.1.S1_at	0.511642					Mtr.12759.1.S1_at	0.544924
Mtr.47823.1.S1_at	0.511632					Mtr.3522.1.S1_at	0.54484
Mtr.227.1.S1_at	0.511619					Mtr.10515.1.S1_at	0.544795
Mtr.7042.1.S1_at	0.511532					Mtr.15925.1.S1_at	0.544777
Mtr.16998.1.S1_at	0.511505					Mtr.387.1.S1_s_at	0.544703
Mtr.21666.1.S1_at	0.511418					Mtr.7579.1.S1_at	0.544685
Mtr.38372.1.S1_at	0.511297					Mtr.17268.1.S1_at	0.544621
Mtr.17483.1.S1_s_at	0.511257					Mtr.12027.1.S1_at	0.544453
Mtr.49579.1.S1_at	0.511246					Mtr.38037.1.S1_at	0.54442
Mtr.6287.1.S1_at	0.511223					Mtr.17468.1.S1_at	0.544337
Mtr.12874.1.S1_at	0.511161					Mtr.10832.1.S1_at	0.544317
Mtr.49522.1.S1_s_at	0.511142					Mtr.9744.1.S1_at	0.544299
Mtr.6338.1.S1_at	0.511111					Mtr.35940.1.S1_at	0.544196
Mtr.28863.1.S1_at	0.511094					Mtr.21325.1.S1_at	0.544166
Mtr.22199.1.S1_at	0.511068					Mtr.41580.1.S1_at	0.544067
Mtr.46546.1.S1_at	0.511029					Mtr.33668.1.S1_at	0.544051
Mtr.49223.1.S1_at	0.511027					Mtr.28399.1.S1_s_at	0.543845
Mtr.39401.1.S1_at	0.511001					Mtr.8994.1.S1_s_at	0.543838
Mtr.21640.1.S1_x_at	0.510958					Mtr.11131.1.S1_at	0.543736
Mtr.16712.1.S1_at	0.510921					Mtr.26318.1.S1_at	0.54371
Mtr.7074.1.S1_at	0.510897					Mtr.4721.1.S1_at	0.543537
Mtr.4873.1.S1_at	0.510875					Mtr.3426.1.S1_at	0.543447
Mtr.37649.1.S1_at	0.510848					Mtr.42300.1.S1_at	0.543257
Mtr.10810.1.S1_at	0.510828					Mtr.32114.1.S1_s_at	0.543247
Mtr.26471.1.S1_at	0.510816					Mtr.11962.1.S1_at	0.543232
Mtr.46427.1.S1_at	0.510789					Mtr.9193.1.S1_at	0.54279
Mtr.32014.1.S1_at	0.510748					Mtr.28040.1.S1_at	0.542788
Mtr.29972.1.S1_at	0.510748					Mtr.50216.1.S1_s_at	0.542776
Mtr.1106.1.S1_at	0.510738					Mtr.44021.1.S1_at	0.542437
Mtr.52227.1.S1_at	0.510737					Mtr.35234.1.S1_at	0.542418
Mtr.4831.1.S1_x_at	0.510714					Mtr.31799.1.S1_at	0.542411
Mtr.826.1.S1_at	0.510625					Mtr.50616.1.S1_at	0.542393
Mtr.13424.1.S1_at	0.510583					Mtr.42589.1.S1_at	0.542282
Mtr.5100.1.S1_at	0.51057					Mtr.10131.1.S1_at	0.542178
Mtr.51254.1.S1_at	0.510536					Mtr.42314.1.S1_at	0.542146
Mtr.14584.1.S1_at	0.510529					Mtr.52122.1.S1_at	0.542107
Mtr.2754.1.S1_at	0.510496					Mtr.50813.1.S1_at	0.542071
Mtr.10746.1.S1_at	0.510486					Mtr.43109.1.S1_at	0.542042
Mtr.28592.1.S1_at	0.510374					Mtr.34751.1.S1_at	0.541999
Mtr.8849.1.S1_at	0.510366					Mtr.45546.1.S1_at	0.541936
Mtr.50238.1.S1_at	0.510326					Mtr.42414.1.S1_at	0.541921
Mtr.40065.1.S1_at	0.510317					Mtr.31796.1.S1_at	0.541754
Mtr.4693.1.S1_at	0.510262					Mtr.44260.1.S1_at	0.541693
Mtr.22937.1.S1_x_at	0.510225					Mtr.50375.1.S1_at	0.541526
Mtr.8694.1.S1_at	0.510203					Mtr.11454.1.S1_at	0.541136
Mtr.30937.1.S1_at	0.510114					Mtr.18399.1.S1_at	0.541071
Mtr.24093.1.S1_at	0.510082					Mtr.1124.1.S1_s_at	0.541022
Mtr.19245.1.S1_at	0.51008					Mtr.27045.1.S1_at	0.540998
Mtr.15047.1.S1_at	0.509989					Mtr.35476.1.S1_at	0.540988
Mtr.24664.1.S1_at	0.509987					Mtr.44008.1.S1_at	0.540879
Mtr.3084.1.S1_at	0.509934					Mtr.42243.1.S1_at	0.540863
Mtr.2544.1.S1_x_at	0.509927					Mtr.48881.1.S1_at	0.540854
Mtr.39484.1.S1_at	0.509918					Mtr.9771.1.S1_at	0.540713
Mtr.26265.1.S1_at	0.509859					Mtr.37313.1.S1_at	0.54066
Mtr.30832.1.S1_at	0.509849					Mtr.38856.1.S1_at	0.540612
Mtr.12394.1.S1_at	0.509823					Mtr.40426.1.S1_at	0.540507
Mtr.24666.1.S1_at	0.50978					Mtr.3818.1.S1_s_at	0.540455
Mtr.50131.1.S1_at	0.509776					Mtr.42040.1.S1_at	0.540139
Mtr.49918.1.S1_at	0.509761					Mtr.11508.1.S1_at	0.540131
Mtr.50512.1.S1_at	0.509756					Mtr.39606.1.S1_at	0.540078
Mtr.25200.1.S1_at	0.509746					Mtr.32935.1.S1_at	0.540074
Mtr.43694.1.S1_at	0.509711					Mtr.10560.1.S1_at	0.540029
Mtr.12785.1.S1_at	0.509638					Mtr.11944.1.S1_at	0.539905
Mtr.43424.1.S1_at	0.509617					Mtr.14317.1.S1_at	0.539754
Mtr.22932.1.S1_at	0.50959					Mtr.21929.1.S1_at	0.539649
Mtr.25608.1.S1_at	0.509579					Mtr.5406.1.S1_s_at	0.539618
Mtr.25959.1.S1_at	0.509565					Mtr.49913.1.S1_at	0.539509
Mtr.51570.1.S1_at	0.50955					Mtr.36082.1.S1_at	0.539392
Mtr.14483.1.S1_at	0.509547					Mtr.10554.1.S1_at	0.539181
Mtr.26593.1.S1_at	0.509516					Mtr.35918.1.S1_at	0.538974
Mtr.27546.1.S1_at	0.50948					Mtr.31389.1.S1_s_at	0.538763
Mtr.38383.1.S1_at	0.509459					Mtr.44007.1.S1_at	0.538632
Mtr.5010.1.S1_at	0.509458					Mtr.5753.1.S1_s_at	0.538601
Mtr.18011.1.S1_at	0.509428					Mtr.10945.1.S1_at	0.538556
Mtr.18180.1.S1_at	0.509355					Mtr.8927.1.S1_s_at	0.538449
Mtr.19398.1.S1_s_at	0.509351					Mtr.41440.1.S1_at	0.538421
Mtr.24471.1.S1_s_at	0.509293					Mtr.12885.1.S1_at	0.538314
Mtr.46350.1.S1_x_at	0.509257					Mtr.24738.1.S1_at	0.538249
Mtr.1308.1.S1_at	0.509198					Mtr.13206.1.S1_at	0.538203
Mtr.8854.1.S1_at	0.509107					Mtr.50352.1.S1_at	0.538166
Mtr.34888.1.S1_at	0.509085					Mtr.38105.1.S1_at	0.538156
Mtr.45835.1.S1_at	0.509062					Mtr.13769.1.S1_at	0.538114
Mtr.8380.1.S1_at	0.509054					Mtr.31610.1.S1_at	0.538086
Mtr.42484.1.S1_at	0.509017					Mtr.38190.1.S1_at	0.538063
Mtr.51202.1.S1_at	0.509001					Mtr.37848.1.S1_at	0.537944
Mtr.45901.1.S1_s_at	0.508995					Mtr.37521.1.S1_at	0.537927
Mtr.20809.1.S1_at	0.508941					Mtr.29970.1.S1_at	0.537812
Mtr.33773.1.S1_at	0.50893					Mtr.21837.1.S1_at	0.537663
Mtr.43337.1.S1_at	0.508914					Mtr.11150.1.S1_at	0.537309
Mtr.9681.1.S1_at	0.508906					Mtr.48575.1.S1_at	0.536978
Mtr.30561.1.S1_at	0.50889					Mtr.11017.1.S1_at	0.536918
Mtr.20552.1.S1_at	0.508887					Mtr.34538.1.S1_at	0.536837
Mtr.7141.1.S1_at	0.508876					Mtr.6498.1.S1_at	0.536786
Mtr.14496.1.S1_at	0.508866					Mtr.10568.1.S1_at	0.536785
Mtr.24022.1.S1_at	0.50886					Mtr.11955.1.S1_at	0.536719
Mtr.25266.1.S1_at	0.508843					Mtr.42032.1.S1_at	0.536595
Mtr.946.1.S1_at	0.508842					Mtr.44180.1.S1_at	0.536488
Mtr.49662.1.S1_at	0.50882					Mtr.3381.1.S1_at	0.536423
Mtr.48764.1.S1_at	0.508813					Mtr.15681.1.S1_at	0.536315
Mtr.2405.1.S1_at	0.508796					Mtr.42334.1.S1_at	0.536311
Mtr.52059.1.S1_x_at	0.508765					Mtr.45372.1.S1_at	0.536214
Mtr.3963.1.S1_at	0.50873					Mtr.14268.1.S1_at	0.536151
Mtr.8301.1.S1_at	0.508719					Mtr.39557.1.S1_at	0.536028
Mtr.34665.1.S1_at	0.508652					Mtr.8655.1.S1_at	0.535996
Mtr.51426.1.S1_at	0.508641					Mtr.44249.1.S1_at	0.535955
Mtr.24665.1.S1_at	0.508573					Mtr.41375.1.S1_at	0.535867
Mtr.26486.1.S1_at	0.508519					Mtr.1115.1.S1_at	0.535866
Mtr.8837.1.S1_at	0.508482					Mtr.41068.1.S1_at	0.535863
Mtr.21586.1.S1_x_at	0.50848					Mtr.13023.1.S1_at	0.535786
Mtr.51257.1.S1_x_at	0.508478					Mtr.46045.1.S1_at	0.53573
Mtr.6403.1.S1_at	0.508434					Mtr.12785.1.S1_at	0.535622
Mtr.14627.1.S1_at	0.508384					Mtr.39904.1.S1_at	0.535602
Mtr.22178.1.S1_at	0.508381					Mtr.36312.1.S1_at	0.535557
Mtr.41333.1.S1_at	0.508358					Mtr.13548.1.S1_at	0.535529
Mtr.7732.1.S1_at	0.508347					Mtr.29024.1.S1_at	0.53538
Mtr.3091.1.S1_at	0.508318					Mtr.8802.1.S1_at	0.535374
Mtr.50219.1.S1_at	0.508302					Mtr.41260.1.S1_at	0.535357
Mtr.1879.1.S1_at	0.508301					Mtr.41585.1.S1_at	0.535216
Mtr.26414.1.S1_at	0.508237					Mtr.43888.1.S1_at	0.535162
Mtr.2961.1.S1_at	0.508226					Mtr.11818.1.S1_at	0.535082
Mtr.49403.1.S1_at	0.508136					Mtr.11424.1.S1_at	0.534943
Mtr.1017.1.S1_at	0.508121					Mtr.41033.1.S1_at	0.534877
Mtr.27661.1.S1_at	0.508075					Mtr.48465.1.S1_a_at	0.534739
Mtr.6636.1.S1_at	0.508072					Mtr.38146.1.S1_at	0.534696
Mtr.46474.1.S1_at	0.508055					Mtr.9005.1.S1_at	0.534669
Mtr.19817.1.S1_at	0.508038					Mtr.4321.1.S1_at	0.534512
Mtr.15067.1.S1_at	0.507996					Mtr.42736.1.S1_at	0.534381
Mtr.27886.1.S1_at	0.507974					Mtr.43794.1.S1_at	0.534359
Mtr.13267.1.S1_at	0.507956					Mtr.35575.1.S1_at	0.5343
Mtr.16228.1.S1_at	0.507947					Mtr.1582.1.S1_at	0.534241
Mtr.7782.1.S1_at	0.507942					Mtr.48946.1.S1_at	0.533951
Mtr.46010.1.S1_at	0.507905					Mtr.36087.1.S1_at	0.53395
Mtr.20377.1.S1_s_at	0.507876					Mtr.51979.1.S1_s_at	0.533865
Mtr.19101.1.S1_at	0.507798					Mtr.50404.1.S1_at	0.533805
Mtr.16149.1.S1_at	0.507759					Mtr.7000.1.S1_at	0.533797
Mtr.7559.1.S1_at	0.507756					Mtr.18766.1.S1_at	0.533746
Mtr.3366.1.S1_at	0.507745					Mtr.28613.1.S1_at	0.533714
Mtr.42825.1.S1_s_at	0.50769					Mtr.18245.1.S1_at	0.533657
Mtr.22282.1.S1_at	0.507679					Mtr.38495.1.S1_at	0.533654
Mtr.28287.1.S1_at	0.507667					Mtr.41094.1.S1_at	0.53365
Mtr.46215.1.S1_s_at	0.507658					Mtr.1014.1.S1_at	0.533596
Mtr.7857.1.S1_at	0.507652					Mtr.37319.1.S1_at	0.533552
Mtr.25977.1.S1_at	0.50765					Mtr.4298.1.S1_at	0.533393
Mtr.23001.1.S1_at	0.507608					Mtr.31588.1.S1_at	0.533281
Mtr.34866.1.S1_at	0.507588					Mtr.37694.1.S1_at	0.53328
Mtr.7963.1.S1_at	0.507584					Mtr.43294.1.S1_at	0.533249
Mtr.604.1.S1_at	0.507551					Mtr.6741.1.S1_at	0.533012
Mtr.21648.1.S1_at	0.507513					Mtr.30103.1.S1_at	0.532884
Mtr.40421.1.S1_at	0.507508					Mtr.39231.1.S1_at	0.532613
Mtr.17064.1.S1_s_at	0.507497					Mtr.42653.1.S1_at	0.532517
Mtr.26354.1.S1_at	0.507489					Mtr.11579.1.S1_at	0.532504
Mtr.7189.1.S1_at	0.50747					Mtr.50748.1.S1_at	0.53239
Mtr.7390.1.S1_at	0.507464					Mtr.31558.1.S1_at	0.532374
Mtr.17878.1.S1_at	0.507463					Mtr.9174.1.S1_at	0.532358
[truncated: 48,903 more rows]

## Sheet: Difference (A)
								Mean difference	-0.118059
LINEAR Original			LINEAR Cleaned
	Mtr.12230.1.S1_at			Mtr.12230.1.S1_at				Difference (Cleaned-Original)
Mtr.1.1.S1_at	0.101645		Mtr.1.1.S1_at	0.0954297		0		-0.00621524
Mtr.1.1.S1_s_at	-0.0492264		Mtr.1.1.S1_s_at	-0.126849		0		-0.0776227
Mtr.10.1.S1_at	0.0897859		Mtr.10.1.S1_at	-0.246628		0		-0.336414
Mtr.100.1.S1_at	-0.208193		Mtr.100.1.S1_at	-0.336061		0		-0.127868
Mtr.1000.1.S1_at	0.382217		Mtr.1000.1.S1_at	0.182409		0		-0.199808
Mtr.10000.1.S1_at	0.160407		Mtr.10000.1.S1_at	0.0861791		0		-0.0742275
Mtr.10001.1.S1_at	-0.0213236		Mtr.10001.1.S1_at	-0.265761		0		-0.244438
Mtr.10001.1.S1_s_at	-0.0733692		Mtr.10001.1.S1_s_at	-0.0230968		0		0.0502724
Mtr.10002.1.S1_at	-0.14797		Mtr.10002.1.S1_at	-0.273001		0		-0.125031
Mtr.10003.1.S1_at	-0.095673		Mtr.10003.1.S1_at	-0.0945145		0		0.00115851
Mtr.10004.1.S1_at	0.445271		Mtr.10004.1.S1_at	0.20208		0		-0.24319
Mtr.10005.1.S1_at	0.0617789		Mtr.10005.1.S1_at	0.0496233		0		-0.0121555
Mtr.10006.1.S1_at	-0.215615		Mtr.10006.1.S1_at	-0.225807		0		-0.0101923
Mtr.10007.1.S1_at	0.291949		Mtr.10007.1.S1_at	0.358672		0		0.066723
Mtr.10008.1.S1_at	0.439642		Mtr.10008.1.S1_at	0.376003		0		-0.0636398
Mtr.10009.1.S1_at	0.337627		Mtr.10009.1.S1_at	0.32281		0		-0.0148164
Mtr.1001.1.S1_at	0.51438		Mtr.1001.1.S1_at	0.206777		0		-0.307603
Mtr.10010.1.S1_at	-0.0964761		Mtr.10010.1.S1_at	-0.152672		0		-0.0561955
Mtr.10011.1.S1_at	0.013436		Mtr.10011.1.S1_at	-0.0212446		0		-0.0346806
Mtr.10012.1.S1_at	0.0781093		Mtr.10012.1.S1_at	-0.0351903		0		-0.1133
Mtr.10013.1.S1_at	0.0843457		Mtr.10013.1.S1_at	0.0809916		0		-0.00335413
Mtr.10014.1.S1_at	-0.123124		Mtr.10014.1.S1_at	-0.402094		0		-0.27897
Mtr.10015.1.S1_at	0.254255		Mtr.10015.1.S1_at	0.17823		0		-0.0760247
Mtr.10016.1.S1_at	-0.327819		Mtr.10016.1.S1_at	-0.486523		0		-0.158704
Mtr.10017.1.S1_at	0.194226		Mtr.10017.1.S1_at	0.0167651		0		-0.177461
Mtr.10018.1.S1_at	-0.0949022		Mtr.10018.1.S1_at	-0.0352431		0		0.0596591
Mtr.10019.1.S1_at	0.236008		Mtr.10019.1.S1_at	0.14488		0		-0.0911282
Mtr.1002.1.S1_at	0.0495953		Mtr.1002.1.S1_at	0.0388552		0		-0.0107401
Mtr.10020.1.S1_at	0.0713001		Mtr.10020.1.S1_at	-0.222728		0		-0.294028
Mtr.10021.1.S1_at	0.27797		Mtr.10021.1.S1_at	0.127269		0		-0.150701
Mtr.10022.1.S1_at	0.209702		Mtr.10022.1.S1_at	0.184721		0		-0.0249806
Mtr.10023.1.S1_at	-0.0181803		Mtr.10023.1.S1_at	-0.0283573		0		-0.010177
Mtr.10024.1.S1_at	0.308482		Mtr.10024.1.S1_at	0.0989248		0		-0.209558
Mtr.10025.1.S1_at	0.145021		Mtr.10025.1.S1_at	0.192746		0		0.0477246
Mtr.10026.1.S1_at	-0.00314211		Mtr.10026.1.S1_at	-0.279777		0		-0.276635
Mtr.10026.1.S1_s_at	0.321126		Mtr.10026.1.S1_s_at	0.0883336		0		-0.232792
Mtr.10027.1.S1_at	0.0940415		Mtr.10027.1.S1_at	0.116602		0		0.02256
Mtr.10028.1.S1_at	0.320095		Mtr.10028.1.S1_at	0.233871		0		-0.0862232
Mtr.10029.1.S1_at	-0.196669		Mtr.10029.1.S1_at	-0.298781		0		-0.102112
Mtr.10029.1.S1_s_at	-0.21689		Mtr.10029.1.S1_s_at	-0.31684		0		-0.0999506
Mtr.10030.1.S1_at	-0.109051		Mtr.10030.1.S1_at	-0.341565		0		-0.232513
Mtr.10031.1.S1_at	0.557562		Mtr.10031.1.S1_at	0.684476		0		0.126913
Mtr.10032.1.S1_at	0.241025		Mtr.10032.1.S1_at	0.114773		0		-0.126252
Mtr.10034.1.S1_at	0.1146		Mtr.10034.1.S1_at	0.121144		0		0.00654349
Mtr.10035.1.S1_at	-0.0652208		Mtr.10035.1.S1_at	-0.144604		0		-0.0793828
Mtr.10036.1.S1_at	0.0443537		Mtr.10036.1.S1_at	-0.0290748		0		-0.0734285
Mtr.10037.1.S1_at	-0.298522		Mtr.10037.1.S1_at	-0.398629		0		-0.100108
Mtr.10039.1.S1_at	-0.144836		Mtr.10039.1.S1_at	-0.239162		0		-0.0943265
Mtr.1004.1.S1_at	0.352347		Mtr.1004.1.S1_at	0.00369427		0		-0.348653
Mtr.10040.1.S1_at	0.237489		Mtr.10040.1.S1_at	0.188604		0		-0.0488852
Mtr.10041.1.S1_at	0.0826835		Mtr.10041.1.S1_at	0.107595		0		0.0249112
Mtr.10042.1.S1_at	0.477456		Mtr.10042.1.S1_at	0.585982		0		0.108526
Mtr.10043.1.S1_at	-0.179921		Mtr.10043.1.S1_at	-0.317705		0		-0.137784
Mtr.10044.1.S1_at	-0.00893266		Mtr.10044.1.S1_at	-0.114049		0		-0.105116
Mtr.10045.1.S1_at	-0.309523		Mtr.10045.1.S1_at	-0.4978		0		-0.188277
Mtr.10046.1.S1_at	-0.0149039		Mtr.10046.1.S1_at	-0.0637141		0		-0.0488101
Mtr.10047.1.S1_at	0.182621		Mtr.10047.1.S1_at	0.0458906		0		-0.13673
Mtr.10048.1.S1_at	-0.229635		Mtr.10048.1.S1_at	-0.385748		0		-0.156114
Mtr.10049.1.S1_at	-0.254077		Mtr.10049.1.S1_at	-0.311474		0		-0.057397
Mtr.1005.1.S1_at	0.262537		Mtr.1005.1.S1_at	-0.153933		0		-0.41647
Mtr.10050.1.S1_at	0.342352		Mtr.10050.1.S1_at	0.209418		0		-0.132934
Mtr.10051.1.S1_at	0.473895		Mtr.10051.1.S1_at	0.286527		0		-0.187368
Mtr.10052.1.S1_at	0.291509		Mtr.10052.1.S1_at	0.122158		0		-0.169351
Mtr.10053.1.S1_at	-0.078496		Mtr.10053.1.S1_at	-0.0786479		0		-0.000151855
Mtr.10054.1.S1_at	-0.225141		Mtr.10054.1.S1_at	-0.289773		0		-0.0646325
Mtr.10055.1.S1_at	0.200661		Mtr.10055.1.S1_at	0.0879239		0		-0.112737
Mtr.10056.1.S1_at	0.00696942		Mtr.10056.1.S1_at	-0.0726905		0		-0.0796599
Mtr.10057.1.S1_at	0.0496426		Mtr.10057.1.S1_at	-0.146313		0		-0.195955
Mtr.10058.1.S1_at	0.0701557		Mtr.10058.1.S1_at	0.0783392		0		0.00818359
Mtr.10059.1.S1_at	0.12847		Mtr.10059.1.S1_at	0.115629		0		-0.0128419
Mtr.1006.1.S1_at	0.481467		Mtr.1006.1.S1_at	0.145297		0		-0.33617
Mtr.10061.1.S1_at	-0.171564		Mtr.10061.1.S1_at	-0.276313		0		-0.104749
Mtr.10062.1.S1_at	0.407139		Mtr.10062.1.S1_at	0.491795		0		0.0846568
Mtr.10063.1.S1_at	-0.155984		Mtr.10063.1.S1_at	-0.242305		0		-0.0863215
Mtr.10064.1.S1_at	-0.115554		Mtr.10064.1.S1_at	-0.14076		0		-0.0252069
Mtr.10065.1.S1_at	-0.0136359		Mtr.10065.1.S1_at	-0.0964516		0		-0.0828158
Mtr.10066.1.S1_at	0.158897		Mtr.10066.1.S1_at	0.133252		0		-0.025645
Mtr.10067.1.S1_at	0.0273179		Mtr.10067.1.S1_at	0.00398519		0		-0.0233327
Mtr.10067.1.S1_s_at	-0.0277319		Mtr.10067.1.S1_s_at	-0.00646186		0		0.02127
Mtr.10068.1.S1_at	0.308505		Mtr.10068.1.S1_at	0.230039		0		-0.0784658
Mtr.10069.1.S1_at	0.366158		Mtr.10069.1.S1_at	-0.0086433		0		-0.374801
Mtr.1007.1.S1_at	0.159704		Mtr.1007.1.S1_at	-0.086018		0		-0.245722
Mtr.10070.1.S1_at	0.272179		Mtr.10070.1.S1_at	0.155717		0		-0.116461
Mtr.10071.1.S1_at	-0.193885		Mtr.10071.1.S1_at	-0.316467		0		-0.122582
Mtr.10071.1.S1_s_at	-0.223549		Mtr.10071.1.S1_s_at	-0.355556		0		-0.132007
Mtr.10072.1.S1_at	0.450895		Mtr.10072.1.S1_at	0.632034		0		0.181139
Mtr.10073.1.S1_at	-0.0305733		Mtr.10073.1.S1_at	-0.0169634		0		0.0136099
Mtr.10074.1.S1_at	0.0558648		Mtr.10074.1.S1_at	-0.0106387		0		-0.0665035
Mtr.10076.1.S1_at	0.342527		Mtr.10076.1.S1_at	-0.0293342		0		-0.371861
Mtr.10077.1.S1_at	0.45429		Mtr.10077.1.S1_at	0.615332		0		0.161041
Mtr.10078.1.S1_at	0.249757		Mtr.10078.1.S1_at	-0.0273727		0		-0.27713
Mtr.10079.1.S1_at	-0.055079		Mtr.10079.1.S1_at	-0.0491498		0		0.00592923
Mtr.1008.1.S1_at	0.473823		Mtr.1008.1.S1_at	0.22671		0		-0.247113
Mtr.10080.1.S1_at	0.14247		Mtr.10080.1.S1_at	-0.171885		0		-0.314355
Mtr.10081.1.S1_at	0.205875		Mtr.10081.1.S1_at	0.13591		0		-0.0699651
Mtr.10081.1.S1_s_at	0.125037		Mtr.10081.1.S1_s_at	0.11965		0		-0.00538693
Mtr.10082.1.S1_at	0.263631		Mtr.10082.1.S1_at	-0.0669697		0		-0.330601
Mtr.10083.1.S1_at	0.375279		Mtr.10083.1.S1_at	0.0619732		0		-0.313306
Mtr.10084.1.S1_at	-0.228316		Mtr.10084.1.S1_at	-0.285634		0		-0.0573187
Mtr.10085.1.S1_at	0.0452455		Mtr.10085.1.S1_at	0.02407		0		-0.0211756
Mtr.10086.1.S1_at	0.417205		Mtr.10086.1.S1_at	0.279645		0		-0.13756
Mtr.10086.1.S1_s_at	0.239771		Mtr.10086.1.S1_s_at	0.227717		0		-0.0120534
Mtr.10087.1.S1_at	0.309853		Mtr.10087.1.S1_at	0.0165019		0		-0.293351
Mtr.10088.1.S1_at	0.555832		Mtr.10088.1.S1_at	0.571558		0		0.0157261
Mtr.10089.1.S1_at	0.0270957		Mtr.10089.1.S1_at	-0.0218779		0		-0.0489736
Mtr.1009.1.S1_at	0.337854		Mtr.1009.1.S1_at	0.118789		0		-0.219065
Mtr.10090.1.S1_at	0.167825		Mtr.10090.1.S1_at	0.204212		0		0.0363868
Mtr.10091.1.S1_at	0.243038		Mtr.10091.1.S1_at	0.0314796		0		-0.211559
Mtr.10092.1.S1_at	-0.0347843		Mtr.10092.1.S1_at	-0.282641		0		-0.247857
Mtr.10093.1.S1_at	0.261004		Mtr.10093.1.S1_at	-0.131524		0		-0.392528
Mtr.10093.1.S1_x_at	0.155657		Mtr.10093.1.S1_x_at	-0.218554		0		-0.374211
Mtr.10094.1.S1_at	0.0681936		Mtr.10094.1.S1_at	0.066994		0		-0.00119964
Mtr.10095.1.S1_at	0.289368		Mtr.10095.1.S1_at	-0.0487683		0		-0.338136
Mtr.10096.1.S1_at	0.087603		Mtr.10096.1.S1_at	0.0864534		0		-0.00114961
Mtr.10097.1.S1_at	-0.0337763		Mtr.10097.1.S1_at	-0.183129		0		-0.149352
Mtr.10098.1.S1_at	0.119704		Mtr.10098.1.S1_at	-0.0362631		0		-0.155967
Mtr.10099.1.S1_s_at	-0.173948		Mtr.10099.1.S1_s_at	-0.296281		0		-0.122333
Mtr.101.1.S1_at	0.297687		Mtr.101.1.S1_at	0.237943		0		-0.059744
Mtr.1010.1.S1_at	0.256146		Mtr.1010.1.S1_at	0.269622		0		0.0134754
Mtr.10100.1.S1_at	0.184185		Mtr.10100.1.S1_at	-0.232485		0		-0.41667
Mtr.10101.1.S1_at	0.305082		Mtr.10101.1.S1_at	0.397033		0		0.0919515
Mtr.10102.1.S1_at	0.129465		Mtr.10102.1.S1_at	0.296424		0		0.166959
Mtr.10103.1.S1_at	0.375757		Mtr.10103.1.S1_at	0.198905		0		-0.176852
Mtr.10104.1.S1_at	-0.0379215		Mtr.10104.1.S1_at	-0.115416		0		-0.0774941
Mtr.10105.1.S1_at	0.0663809		Mtr.10105.1.S1_at	-0.154034		0		-0.220415
Mtr.10105.1.S1_s_at	-0.11143		Mtr.10105.1.S1_s_at	-0.185054		0		-0.0736243
Mtr.10106.1.S1_at	0.299528		Mtr.10106.1.S1_at	0.335874		0		0.0363459
Mtr.10107.1.S1_at	-0.148066		Mtr.10107.1.S1_at	-0.13568		0		0.0123859
Mtr.10107.1.S1_s_at	-0.076304		Mtr.10107.1.S1_s_at	-0.0556884		0		0.0206157
Mtr.10108.1.S1_at	0.200415		Mtr.10108.1.S1_at	0.105296		0		-0.0951195
Mtr.10109.1.S1_s_at	0.305853		Mtr.10109.1.S1_s_at	0.403069		0		0.0972162
Mtr.1011.1.S1_at	0.325523		Mtr.1011.1.S1_at	0.257222		0		-0.0683011
Mtr.10110.1.S1_at	0.375361		Mtr.10110.1.S1_at	0.49541		0		0.120049
Mtr.10111.1.S1_at	0.184174		Mtr.10111.1.S1_at	0.215565		0		0.0313915
Mtr.10112.1.S1_at	0.0215489		Mtr.10112.1.S1_at	0.0237884		0		0.00223949
Mtr.10113.1.S1_at	0.425786		Mtr.10113.1.S1_at	0.175382		0		-0.250404
Mtr.10114.1.S1_at	0.0278523		Mtr.10114.1.S1_at	0.0187901		0		-0.00906224
Mtr.10115.1.S1_at	0.188169		Mtr.10115.1.S1_at	0.233836		0		0.0456676
Mtr.10116.1.S1_at	-0.00699774		Mtr.10116.1.S1_at	0.0491699		0		0.0561676
Mtr.10116.1.S1_s_at	0.0874486		Mtr.10116.1.S1_s_at	-0.0614657		0		-0.148914
Mtr.10117.1.S1_at	0.111859		Mtr.10117.1.S1_at	0.104804		0		-0.00705475
Mtr.10118.1.S1_at	0.206003		Mtr.10118.1.S1_at	0.254056		0		0.0480535
Mtr.10119.1.S1_at	0.110301		Mtr.10119.1.S1_at	0.0827962		0		-0.0275048
Mtr.1012.1.S1_at	0.234486		Mtr.1012.1.S1_at	-0.177097		0		-0.411583
Mtr.10120.1.S1_at	0.247121		Mtr.10120.1.S1_at	0.279515		0		0.0323938
Mtr.10121.1.S1_at	0.0350619		Mtr.10121.1.S1_at	0.0197017		0		-0.0153602
Mtr.10122.1.S1_at	-0.0659673		Mtr.10122.1.S1_at	-0.126983		0		-0.0610161
Mtr.10123.1.S1_at	0.279941		Mtr.10123.1.S1_at	0.0106907		0		-0.26925
Mtr.10124.1.S1_at	-0.158234		Mtr.10124.1.S1_at	-0.252752		0		-0.0945183
Mtr.10125.1.S1_at	0.155123		Mtr.10125.1.S1_at	0.113568		0		-0.0415553
Mtr.10126.1.S1_at	-0.0837246		Mtr.10126.1.S1_at	-0.0966459		0		-0.0129213
Mtr.10127.1.S1_at	-0.137747		Mtr.10127.1.S1_at	-0.113527		0		0.0242206
Mtr.10127.1.S1_s_at	-0.169809		Mtr.10127.1.S1_s_at	-0.150571		0		0.0192378
Mtr.10128.1.S1_at	-0.148091		Mtr.10128.1.S1_at	-0.271929		0		-0.123838
Mtr.10129.1.S1_at	0.293113		Mtr.10129.1.S1_at	0.471349		0		0.178237
Mtr.1013.1.S1_at	0.475064		Mtr.1013.1.S1_at	0.0902432		0		-0.384821
Mtr.10130.1.S1_at	0.212339		Mtr.10130.1.S1_at	0.259		0		0.046661
Mtr.10131.1.S1_at	0.465932		Mtr.10131.1.S1_at	0.542178		0		0.0762462
Mtr.10132.1.S1_at	0.364271		Mtr.10132.1.S1_at	0.49756		0		0.133289
Mtr.10133.1.S1_at	0.261743		Mtr.10133.1.S1_at	0.0686805		0		-0.193062
Mtr.10134.1.S1_at	0.468411		Mtr.10134.1.S1_at	0.479483		0		0.0110721
Mtr.10135.1.S1_at	-0.0313408		Mtr.10135.1.S1_at	-0.225624		0		-0.194283
Mtr.10136.1.S1_at	-0.0163629		Mtr.10136.1.S1_at	-0.122726		0		-0.106363
Mtr.10137.1.S1_at	0.302516		Mtr.10137.1.S1_at	0.392269		0		0.0897529
Mtr.10138.1.S1_at	0.339179		Mtr.10138.1.S1_at	0.26045		0		-0.0787284
Mtr.10139.1.S1_at	-0.167215		Mtr.10139.1.S1_at	-0.167229		0		-1.4439e-05
Mtr.1014.1.S1_at	0.452867		Mtr.1014.1.S1_at	0.533596		0		0.0807283
Mtr.10140.1.S1_at	0.0372853		Mtr.10140.1.S1_at	0.0522869		0		0.0150016
Mtr.10141.1.S1_at	0.0916903		Mtr.10141.1.S1_at	0.138161		0		0.0464711
Mtr.10142.1.S1_at	0.19753		Mtr.10142.1.S1_at	0.242888		0		0.0453581
Mtr.10143.1.S1_at	0.309778		Mtr.10143.1.S1_at	0.237332		0		-0.0724463
Mtr.10144.1.S1_at	-0.146613		Mtr.10144.1.S1_at	-0.298405		0		-0.151792
Mtr.10145.1.S1_at	0.229415		Mtr.10145.1.S1_at	0.0430776		0		-0.186338
Mtr.10146.1.S1_at	0.0153744		Mtr.10146.1.S1_at	-0.012435		0		-0.0278094
Mtr.10146.1.S1_s_at	0.0268547		Mtr.10146.1.S1_s_at	0.00532227		0		-0.0215324
Mtr.10147.1.S1_at	-0.12034		Mtr.10147.1.S1_at	0.0193451		0		0.139685
Mtr.10148.1.S1_at	-0.133761		Mtr.10148.1.S1_at	-0.252939		0		-0.119178
Mtr.10149.1.S1_at	0.450619		Mtr.10149.1.S1_at	0.168676		0		-0.281943
Mtr.1015.1.S1_at	0.0579694		Mtr.1015.1.S1_at	0.0220022		0		-0.0359672
Mtr.10150.1.S1_at	0.343443		Mtr.10150.1.S1_at	0.094204		0		-0.249239
Mtr.10151.1.S1_s_at	0.14134		Mtr.10151.1.S1_s_at	0.173074		0		0.0317348
Mtr.10152.1.S1_at	0.146341		Mtr.10152.1.S1_at	0.127967		0		-0.0183744
Mtr.10153.1.S1_at	0.313729		Mtr.10153.1.S1_at	0.30242		0		-0.0113087
Mtr.10153.1.S1_s_at	0.34243		Mtr.10153.1.S1_s_at	0.398942		0		0.0565118
Mtr.10154.1.S1_at	-0.0246739		Mtr.10154.1.S1_at	-0.152458		0		-0.127784
Mtr.10155.1.S1_at	0.19898		Mtr.10155.1.S1_at	0.255352		0		0.0563715
Mtr.10156.1.S1_at	-0.0501736		Mtr.10156.1.S1_at	0.02469		0		0.0748636
Mtr.10157.1.S1_at	-0.0578154		Mtr.10157.1.S1_at	-0.0503351		0		0.00748027
Mtr.10158.1.S1_at	0.493508		Mtr.10158.1.S1_at	0.6145		0		0.120992
Mtr.10159.1.S1_at	0.176518		Mtr.10159.1.S1_at	0.129705		0		-0.0468127
Mtr.1016.1.S1_at	0.406545		Mtr.1016.1.S1_at	0.256136		0		-0.150409
Mtr.10160.1.S1_at	0.292516		Mtr.10160.1.S1_at	0.0665101		0		-0.226006
Mtr.10160.1.S1_x_at	0.0209615		Mtr.10160.1.S1_x_at	-0.147109		0		-0.168071
Mtr.10161.1.S1_at	-0.0130776		Mtr.10161.1.S1_at	-0.0743911		0		-0.0613135
Mtr.10162.1.S1_at	-0.126068		Mtr.10162.1.S1_at	-0.164528		0		-0.03846
Mtr.10163.1.S1_at	0.136334		Mtr.10163.1.S1_at	0.236759		0		0.100425
Mtr.10164.1.S1_at	0.0433537		Mtr.10164.1.S1_at	0.0402758		0		-0.00307788
Mtr.10165.1.S1_at	0.221331		Mtr.10165.1.S1_at	0.237117		0		0.0157863
Mtr.10166.1.S1_at	0.201336		Mtr.10166.1.S1_at	0.239343		0		0.0380071
Mtr.10167.1.S1_at	-0.0618623		Mtr.10167.1.S1_at	-0.136657		0		-0.0747947
Mtr.10168.1.S1_at	0.397744		Mtr.10168.1.S1_at	0.452704		0		0.0549597
Mtr.10169.1.S1_at	0.0190249		Mtr.10169.1.S1_at	-0.0764837		0		-0.0955086
Mtr.1017.1.S1_at	0.508121		Mtr.1017.1.S1_at	0.282747		0		-0.225373
Mtr.10170.1.S1_at	-0.100786		Mtr.10170.1.S1_at	-0.209319		0		-0.108533
Mtr.10171.1.S1_at	0.0670297		Mtr.10171.1.S1_at	-0.0198848		0		-0.0869145
Mtr.10172.1.S1_at	-0.0278712		Mtr.10172.1.S1_at	-0.0484574		0		-0.0205863
Mtr.10173.1.S1_at	-0.0408478		Mtr.10173.1.S1_at	-0.0670489		0		-0.026201
Mtr.10174.1.S1_at	0.551972		Mtr.10174.1.S1_at	0.354186		0		-0.197786
Mtr.10175.1.S1_at	0.18671		Mtr.10175.1.S1_at	0.210484		0		0.0237735
Mtr.10176.1.S1_at	-0.0272707		Mtr.10176.1.S1_at	0.0376077		0		0.0648784
Mtr.10177.1.S1_at	0.0697727		Mtr.10177.1.S1_at	-0.0456565		0		-0.115429
Mtr.10178.1.S1_at	-0.184553		Mtr.10178.1.S1_at	-0.270887		0		-0.0863335
Mtr.10179.1.S1_at	-0.0158412		Mtr.10179.1.S1_at	-0.307244		0		-0.291403
Mtr.1018.1.S1_at	0.428522		Mtr.1018.1.S1_at	0.119664		0		-0.308859
Mtr.1018.1.S1_s_at	0.0625308		Mtr.1018.1.S1_s_at	-0.0536876		0		-0.116218
Mtr.10180.1.S1_at	0.320167		Mtr.10180.1.S1_at	0.275652		0		-0.0445146
Mtr.10181.1.S1_at	-0.00214841		Mtr.10181.1.S1_at	-0.0114451		0		-0.00929665
Mtr.10182.1.S1_at	-0.21529		Mtr.10182.1.S1_at	-0.321272		0		-0.105982
Mtr.10183.1.S1_s_at	0.0872558		Mtr.10183.1.S1_s_at	0.166292		0		0.0790358
Mtr.10184.1.S1_at	0.00402937		Mtr.10184.1.S1_at	-0.013888		0		-0.0179174
Mtr.10185.1.S1_at	-0.159265		Mtr.10185.1.S1_at	-0.28171		0		-0.122444
Mtr.10186.1.S1_at	0.0469531		Mtr.10186.1.S1_at	-0.0127203		0		-0.0596734
Mtr.10187.1.S1_at	0.427704		Mtr.10187.1.S1_at	0.520424		0		0.0927205
Mtr.10188.1.S1_at	-0.132893		Mtr.10188.1.S1_at	-0.197375		0		-0.0644823
Mtr.10188.1.S1_x_at	-0.181978		Mtr.10188.1.S1_x_at	-0.264298		0		-0.0823204
Mtr.10189.1.S1_at	-0.17902		Mtr.10189.1.S1_at	-0.275208		0		-0.0961883
Mtr.1019.1.S1_at	0.538005		Mtr.1019.1.S1_at	0.234497		0		-0.303508
Mtr.10190.1.S1_at	0.0914649		Mtr.10190.1.S1_at	-0.0148012		0		-0.106266
Mtr.10191.1.S1_at	-0.143432		Mtr.10191.1.S1_at	-0.227687		0		-0.084255
Mtr.10192.1.S1_at	-0.0671919		Mtr.10192.1.S1_at	-0.14818		0		-0.0809876
Mtr.10193.1.S1_at	0.776064		Mtr.10193.1.S1_at	0.753932		0		-0.0221319
Mtr.10194.1.S1_at	-0.0950762		Mtr.10194.1.S1_at	-0.204103		0		-0.109027
Mtr.10195.1.S1_at	-0.177553		Mtr.10195.1.S1_at	-0.285385		0		-0.107831
Mtr.10196.1.S1_at	0.139585		Mtr.10196.1.S1_at	-0.00177815		0		-0.141363
Mtr.10197.1.S1_at	0.0810033		Mtr.10197.1.S1_at	0.0871821		0		0.00617885
Mtr.10198.1.S1_at	-0.109294		Mtr.10198.1.S1_at	-0.184032		0		-0.0747379
Mtr.10199.1.S1_at	0.61237		Mtr.10199.1.S1_at	0.492048		0		-0.120322
Mtr.10199.1.S1_s_at	0.313225		Mtr.10199.1.S1_s_at	0.376337		0		0.0631123
Mtr.102.1.S1_x_at	0.202742		Mtr.102.1.S1_x_at	-0.294223		0		-0.496965
Mtr.1020.1.S1_at	0.307716		Mtr.1020.1.S1_at	0.318265		0		0.010549
Mtr.10200.1.S1_at	0.0206699		Mtr.10200.1.S1_at	-0.112665		0		-0.133335
Mtr.10201.1.S1_at	-0.0994873		Mtr.10201.1.S1_at	-0.233454		0		-0.133967
Mtr.10202.1.S1_at	-0.0949173		Mtr.10202.1.S1_at	-0.148454		0		-0.0535369
Mtr.10203.1.S1_at	0.41971		Mtr.10203.1.S1_at	0.209054		0		-0.210656
Mtr.10203.1.S1_s_at	0.0831138		Mtr.10203.1.S1_s_at	0.0667499		0		-0.0163639
Mtr.10204.1.S1_at	0.0694283		Mtr.10204.1.S1_at	0.0918143		0		0.0223859
Mtr.10205.1.S1_at	-0.177205		Mtr.10205.1.S1_at	-0.247829		0		-0.0706234
Mtr.10206.1.S1_at	-0.0573528		Mtr.10206.1.S1_at	-0.127408		0		-0.0700548
Mtr.10207.1.S1_at	-0.227497		Mtr.10207.1.S1_at	-0.338551		0		-0.111054
Mtr.10208.1.S1_at	0.221835		Mtr.10208.1.S1_at	0.162285		0		-0.0595499
Mtr.10209.1.S1_at	0.0890562		Mtr.10209.1.S1_at	0.00660537		0		-0.0824508
Mtr.1021.1.S1_at	0.252403		Mtr.1021.1.S1_at	-0.119204		0		-0.371607
Mtr.10210.1.S1_at	0.378526		Mtr.10210.1.S1_at	0.0784621		0		-0.300064
Mtr.10211.1.S1_at	-0.0224219		Mtr.10211.1.S1_at	-0.0816229		0		-0.059201
Mtr.10212.1.S1_at	0.374698		Mtr.10212.1.S1_at	0.49853		0		0.123832
Mtr.10213.1.S1_at	0.105162		Mtr.10213.1.S1_at	0.135336		0		0.0301738
Mtr.10214.1.S1_at	0.182589		Mtr.10214.1.S1_at	-0.0134711		0		-0.19606
Mtr.10215.1.S1_at	0.0859164		Mtr.10215.1.S1_at	0.1825		0		0.0965839
Mtr.10216.1.S1_at	0.0331709		Mtr.10216.1.S1_at	0.0332611		0		9.01175e-05
Mtr.10217.1.S1_at	0.237966		Mtr.10217.1.S1_at	0.126183		0		-0.111783
Mtr.10218.1.S1_at	-0.228846		Mtr.10218.1.S1_at	-0.46086		0		-0.232014
Mtr.10219.1.S1_at	-0.0753624		Mtr.10219.1.S1_at	-0.127682		0		-0.0523194
Mtr.1022.1.S1_at	0.43647		Mtr.1022.1.S1_at	0.214109		0		-0.222361
Mtr.10220.1.S1_s_at	0.0142135		Mtr.10220.1.S1_s_at	0.0177419		0		0.00352836
Mtr.10221.1.S1_at	0.150018		Mtr.10221.1.S1_at	0.206155		0		0.0561365
Mtr.10222.1.S1_at	0.459845		Mtr.10222.1.S1_at	0.650202		0		0.190358
Mtr.10223.1.S1_at	-0.0604382		Mtr.10223.1.S1_at	-0.13257		0		-0.0721317
Mtr.10224.1.S1_at	0.121745		Mtr.10224.1.S1_at	0.062268		0		-0.0594772
Mtr.10225.1.S1_at	-0.102451		Mtr.10225.1.S1_at	-0.185767		0		-0.0833158
Mtr.10226.1.S1_at	0.181876		Mtr.10226.1.S1_at	0.111344		0		-0.0705324
Mtr.10227.1.S1_at	-0.0403858		Mtr.10227.1.S1_at	-0.0562867		0		-0.0159009
Mtr.10228.1.S1_at	-0.11687		Mtr.10228.1.S1_at	-0.182354		0		-0.065484
Mtr.10229.1.S1_at	-0.049223		Mtr.10229.1.S1_at	-0.08428		0		-0.0350569
Mtr.1023.1.S1_at	0.381809		Mtr.1023.1.S1_at	-0.000707366		0		-0.382516
Mtr.10230.1.S1_at	0.0272929		Mtr.10230.1.S1_at	-0.031312		0		-0.0586049
Mtr.10231.1.S1_at	-0.188388		Mtr.10231.1.S1_at	-0.295435		0		-0.107047
Mtr.10232.1.S1_at	-0.0524257		Mtr.10232.1.S1_at	-0.0741796		0		-0.0217539
Mtr.10233.1.S1_at	0.244814		Mtr.10233.1.S1_at	0.318386		0		0.0735717
Mtr.10234.1.S1_at	0.126446		Mtr.10234.1.S1_at	0.0459277		0		-0.080518
Mtr.10234.1.S1_s_at	0.0318493		Mtr.10234.1.S1_s_at	-0.0348098		0		-0.0666591
Mtr.10235.1.S1_at	-0.0394655		Mtr.10235.1.S1_at	-0.0597649		0		-0.0202994
Mtr.10236.1.S1_at	0.0352312		Mtr.10236.1.S1_at	0.0840012		0		0.04877
Mtr.10237.1.S1_at	0.0863503		Mtr.10237.1.S1_at	-0.0937943		0		-0.180145
Mtr.10238.1.S1_at	0.174295		Mtr.10238.1.S1_at	0.246183		0		0.0718881
Mtr.10239.1.S1_at	0.0165566		Mtr.10239.1.S1_at	-0.0029525		0		-0.0195091
Mtr.10240.1.S1_at	0.374624		Mtr.10240.1.S1_at	0.348695		0		-0.0259295
Mtr.10241.1.S1_at	0.316107		Mtr.10241.1.S1_at	0.188969		0		-0.127138
Mtr.10242.1.S1_at	-0.0643011		Mtr.10242.1.S1_at	-0.113431		0		-0.0491297
Mtr.10243.1.S1_at	0.310162		Mtr.10243.1.S1_at	0.294017		0		-0.0161448
Mtr.10244.1.S1_at	-0.238152		Mtr.10244.1.S1_at	-0.366635		0		-0.128483
Mtr.10245.1.S1_at	0.0660464		Mtr.10245.1.S1_at	0.0796619		0		0.0136155
Mtr.10246.1.S1_at	0.119178		Mtr.10246.1.S1_at	0.148597		0		0.0294188
Mtr.10247.1.S1_at	0.0580141		Mtr.10247.1.S1_at	0.0317245		0		-0.0262896
Mtr.10248.1.S1_at	0.279775		Mtr.10248.1.S1_at	0.319282		0		0.0395077
Mtr.10249.1.S1_at	-0.109922		Mtr.10249.1.S1_at	-0.124444		0		-0.0145218
Mtr.1025.1.S1_at	0.175992		Mtr.1025.1.S1_at	0.108305		0		-0.0676878
Mtr.10250.1.S1_at	0.222817		Mtr.10250.1.S1_at	0.0678725		0		-0.154944
Mtr.10251.1.S1_at	0.185706		Mtr.10251.1.S1_at	0.146077		0		-0.0396291
Mtr.10252.1.S1_at	0.140116		Mtr.10252.1.S1_at	-0.119891		0		-0.260007
Mtr.10253.1.S1_at	-0.109942		Mtr.10253.1.S1_at	-0.199655		0		-0.089713
Mtr.10254.1.S1_at	0.224043		Mtr.10254.1.S1_at	0.281707		0		0.0576642
Mtr.10255.1.S1_at	-0.129289		Mtr.10255.1.S1_at	-0.161818		0		-0.0325284
Mtr.10256.1.S1_at	0.0152424		Mtr.10256.1.S1_at	0.00261577		0		-0.0126267
Mtr.10257.1.S1_at	0.20092		Mtr.10257.1.S1_at	0.170032		0		-0.0308884
Mtr.10258.1.S1_at	0.268031		Mtr.10258.1.S1_at	0.367259		0		0.0992283
Mtr.10259.1.S1_at	0.15555		Mtr.10259.1.S1_at	0.0785421		0		-0.0770075
Mtr.10261.1.S1_at	0.083637		Mtr.10261.1.S1_at	-0.00687003		0		-0.090507
Mtr.10262.1.S1_at	-0.0985336		Mtr.10262.1.S1_at	-0.141273		0		-0.0427393
Mtr.10263.1.S1_at	-0.00172622		Mtr.10263.1.S1_at	0.0425345		0		0.0442607
Mtr.10264.1.S1_at	0.0547135		Mtr.10264.1.S1_at	-0.00535127		0		-0.0600648
Mtr.10265.1.S1_at	-0.157115		Mtr.10265.1.S1_at	-0.270702		0		-0.113586
Mtr.10265.1.S1_s_at	-0.239816		Mtr.10265.1.S1_s_at	-0.330074		0		-0.0902582
Mtr.10266.1.S1_at	0.111363		Mtr.10266.1.S1_at	0.00367123		0		-0.107692
Mtr.10267.1.S1_a_at	-0.0302922		Mtr.10267.1.S1_a_at	-0.0244205		0		0.0058717
Mtr.10267.1.S1_at	0.201729		Mtr.10267.1.S1_at	0.0993308		0		-0.102398
Mtr.10268.1.S1_at	-0.0705868		Mtr.10268.1.S1_at	-0.112833		0		-0.042246
Mtr.10269.1.S1_at	0.448417		Mtr.10269.1.S1_at	0.488092		0		0.0396747
Mtr.1027.1.S1_at	0.3096		Mtr.1027.1.S1_at	0.16114		0		-0.14846
Mtr.10270.1.S1_at	0.336914		Mtr.10270.1.S1_at	0.43184		0		0.0949262
Mtr.10271.1.S1_at	0.196734		Mtr.10271.1.S1_at	-0.175899		0		-0.372632
Mtr.10272.1.S1_at	-0.0242309		Mtr.10272.1.S1_at	-0.0983462		0		-0.0741153
Mtr.10273.1.S1_at	0.0686341		Mtr.10273.1.S1_at	0.133154		0		0.0645202
Mtr.10274.1.S1_at	-0.258699		Mtr.10274.1.S1_at	-0.358197		0		-0.0994974
Mtr.10275.1.S1_s_at	0.230513		Mtr.10275.1.S1_s_at	0.0750704		0		-0.155443
Mtr.10276.1.S1_at	0.231373		Mtr.10276.1.S1_at	0.277431		0		0.0460573
Mtr.10277.1.S1_at	0.151139		Mtr.10277.1.S1_at	0.320117		0		0.168978
Mtr.10278.1.S1_at	0.567222		Mtr.10278.1.S1_at	0.727771		0		0.160549
Mtr.10279.1.S1_at	0.468634		Mtr.10279.1.S1_at	0.222603		0		-0.246031
Mtr.10279.1.S1_s_at	0.410824		Mtr.10279.1.S1_s_at	0.280755		0		-0.130069
Mtr.1028.1.S1_at	0.180707		Mtr.1028.1.S1_at	0.0586639		0		-0.122043
Mtr.10280.1.S1_at	0.191145		Mtr.10280.1.S1_at	0.120288		0		-0.0708572
Mtr.10282.1.S1_at	0.171252		Mtr.10282.1.S1_at	0.206898		0		0.0356464
Mtr.10283.1.S1_at	-0.152552		Mtr.10283.1.S1_at	-0.0666825		0		0.0858691
Mtr.10284.1.S1_at	-0.118377		Mtr.10284.1.S1_at	-0.177634		0		-0.0592573
Mtr.10285.1.S1_at	-0.0236146		Mtr.10285.1.S1_at	-0.241701		0		-0.218087
Mtr.10286.1.S1_at	-0.0111563		Mtr.10286.1.S1_at	-0.138243		0		-0.127087
Mtr.10287.1.S1_at	0.128152		Mtr.10287.1.S1_at	0.0623177		0		-0.0658347
Mtr.10288.1.S1_at	-0.194617		Mtr.10288.1.S1_at	-0.346739		0		-0.152121
Mtr.10289.1.S1_at	-0.174984		Mtr.10289.1.S1_at	-0.260681		0		-0.085697
Mtr.1029.1.S1_at	0.221373		Mtr.1029.1.S1_at	-0.0250169		0		-0.24639
Mtr.10290.1.S1_at	0.303677		Mtr.10290.1.S1_at	0.11041		0		-0.193268
Mtr.10291.1.S1_at	0.21654		Mtr.10291.1.S1_at	0.0330052		0		-0.183535
Mtr.10292.1.S1_at	0.0739424		Mtr.10292.1.S1_at	0.0307917		0		-0.0431507
Mtr.10293.1.S1_at	-0.105648		Mtr.10293.1.S1_at	-0.179116		0		-0.0734682
Mtr.10294.1.S1_at	-0.0605862		Mtr.10294.1.S1_at	-0.0856632		0		-0.025077
Mtr.10295.1.S1_at	-0.101255		Mtr.10295.1.S1_at	-0.228078		0		-0.126822
Mtr.10296.1.S1_at	0.117567		Mtr.10296.1.S1_at	0.135187		0		0.0176203
Mtr.10297.1.S1_at	0.473345		Mtr.10297.1.S1_at	0.65562		0		0.182274
Mtr.10298.1.S1_at	-0.112222		Mtr.10298.1.S1_at	-0.19366		0		-0.0814379
Mtr.10299.1.S1_at	-0.00580404		Mtr.10299.1.S1_at	-0.0196144		0		-0.0138104
Mtr.103.1.S1_at	0.432984		Mtr.103.1.S1_at	-0.0322723		0		-0.465256
Mtr.10300.1.S1_at	0.260835		Mtr.10300.1.S1_at	0.367322		0		0.106487
Mtr.10301.1.S1_s_at	-0.161395		Mtr.10301.1.S1_s_at	-0.250743		0		-0.089348
Mtr.10302.1.S1_x_at	0.0656191		Mtr.10302.1.S1_x_at	0.0487329		0		-0.0168862
Mtr.10303.1.S1_at	0.218676		Mtr.10303.1.S1_at	0.114589		0		-0.104088
Mtr.10304.1.S1_at	0.702565		Mtr.10304.1.S1_at	0.832512		0		0.129947
Mtr.10305.1.S1_at	0.291772		Mtr.10305.1.S1_at	0.268138		0		-0.0236337
Mtr.10306.1.S1_at	0.731494		Mtr.10306.1.S1_at	0.801309		0		0.0698152
Mtr.10307.1.S1_at	0.200453		Mtr.10307.1.S1_at	0.182994		0		-0.0174593
Mtr.10308.1.S1_at	0.235271		Mtr.10308.1.S1_at	0.0926948		0		-0.142576
Mtr.10309.1.S1_at	-0.288763		Mtr.10309.1.S1_at	-0.473526		0		-0.184764
Mtr.1031.1.S1_at	0.239604		Mtr.1031.1.S1_at	-0.108785		0		-0.348389
Mtr.10310.1.S1_at	0.080696		Mtr.10310.1.S1_at	0.167132		0		0.0864363
Mtr.10311.1.S1_at	0.0764022		Mtr.10311.1.S1_at	0.0678239		0		-0.00857834
Mtr.10312.1.S1_at	0.0527858		Mtr.10312.1.S1_at	0.033243		0		-0.0195428
Mtr.10313.1.S1_at	0.242043		Mtr.10313.1.S1_at	0.228815		0		-0.0132283
Mtr.10314.1.S1_at	0.518273		Mtr.10314.1.S1_at	0.682779		0		0.164506
Mtr.10315.1.S1_at	0.689664		Mtr.10315.1.S1_at	0.707185		0		0.0175211
Mtr.10316.1.S1_at	0.608221		Mtr.10316.1.S1_at	0.792279		0		0.184058
Mtr.10317.1.S1_at	0.141849		Mtr.10317.1.S1_at	0.137552		0		-0.00429691
Mtr.10318.1.S1_at	0.228164		Mtr.10318.1.S1_at	0.0530675		0		-0.175097
Mtr.10319.1.S1_at	-0.109631		Mtr.10319.1.S1_at	-0.157329		0		-0.0476981
Mtr.1032.1.S1_at	0.190669		Mtr.1032.1.S1_at	-0.0377888		0		-0.228457
Mtr.10320.1.S1_at	0.283905		Mtr.10320.1.S1_at	0.311613		0		0.0277084
Mtr.10321.1.S1_at	-0.11794		Mtr.10321.1.S1_at	-0.242935		0		-0.124994
Mtr.10322.1.S1_at	0.572497		Mtr.10322.1.S1_at	0.302046		0		-0.270451
Mtr.10323.1.S1_at	0.091114		Mtr.10323.1.S1_at	-0.0399437		0		-0.131058
Mtr.10324.1.S1_at	0.340492		Mtr.10324.1.S1_at	0.408247		0		0.067755
Mtr.10325.1.S1_at	0.00985808		Mtr.10325.1.S1_at	0.0262557		0		0.0163977
Mtr.10326.1.S1_at	-0.0533206		Mtr.10326.1.S1_at	-0.172508		0		-0.119187
Mtr.10327.1.S1_at	-0.118691		Mtr.10327.1.S1_at	-0.119241		0		-0.000550354
Mtr.10329.1.S1_at	0.109642		Mtr.10329.1.S1_at	-0.129158		0		-0.2388
Mtr.1033.1.S1_at	0.230041		Mtr.1033.1.S1_at	0.29875		0		0.0687089
Mtr.1033.1.S1_s_at	0.278121		Mtr.1033.1.S1_s_at	0.38168		0		0.103559
Mtr.10330.1.S1_at	0.347586		Mtr.10330.1.S1_at	0.317488		0		-0.0300979
Mtr.10330.1.S1_s_at	0.307763		Mtr.10330.1.S1_s_at	0.159339		0		-0.148423
Mtr.10330.1.S1_x_at	0.364069		Mtr.10330.1.S1_x_at	0.263027		0		-0.101042
Mtr.10331.1.S1_at	0.266063		Mtr.10331.1.S1_at	0.214266		0		-0.0517974
Mtr.10332.1.S1_at	-0.0729078		Mtr.10332.1.S1_at	-0.0798969		0		-0.00698906
Mtr.10337.1.S1_at	0.240175		Mtr.10337.1.S1_at	0.252277		0		0.0121015
Mtr.10338.1.S1_at	0.297722		Mtr.10338.1.S1_at	0.0573333		0		-0.240388
Mtr.10338.1.S1_s_at	-0.174328		Mtr.10338.1.S1_s_at	-0.253846		0		-0.0795178
Mtr.10339.1.S1_at	0.474784		Mtr.10339.1.S1_at	0.553634		0		0.0788501
Mtr.1034.1.S1_at	0.155764		Mtr.1034.1.S1_at	0.222653		0		0.0668894
Mtr.10340.1.S1_at	0.333705		Mtr.10340.1.S1_at	0.191955		0		-0.141751
Mtr.10341.1.S1_at	0.274766		Mtr.10341.1.S1_at	0.231187		0		-0.0435786
Mtr.10342.1.S1_at	0.319256		Mtr.10342.1.S1_at	0.509455		0		0.1902
Mtr.10343.1.S1_at	0.145329		Mtr.10343.1.S1_at	-0.0275514		0		-0.17288
Mtr.10344.1.S1_at	0.0893344		Mtr.10344.1.S1_at	0.0625465		0		-0.0267879
Mtr.10345.1.S1_s_at	0.317407		Mtr.10345.1.S1_s_at	0.430469		0		0.113062
Mtr.10346.1.S1_at	0.0487742		Mtr.10346.1.S1_at	-0.0199883		0		-0.0687624
Mtr.10347.1.S1_at	0.05167		Mtr.10347.1.S1_at	0.016612		0		-0.035058
Mtr.10348.1.S1_at	0.116859		Mtr.10348.1.S1_at	0.126829		0		0.00997002
Mtr.10349.1.S1_at	0.0995133		Mtr.10349.1.S1_at	-0.163124		0		-0.262638
Mtr.10349.1.S1_s_at	-0.111178		Mtr.10349.1.S1_s_at	-0.17706		0		-0.0658822
Mtr.1035.1.S1_at	0.147544		Mtr.1035.1.S1_at	0.115741		0		-0.0318027
Mtr.10350.1.S1_at	0.161887		Mtr.10350.1.S1_at	0.0313718		0		-0.130515
Mtr.10351.1.S1_at	0.12907		Mtr.10351.1.S1_at	0.131469		0		0.0023989
Mtr.10352.1.S1_at	0.413451		Mtr.10352.1.S1_at	0.304644		0		-0.108807
Mtr.10353.1.S1_at	-0.0739785		Mtr.10353.1.S1_at	-0.192549		0		-0.11857
Mtr.10353.1.S1_s_at	-0.0709566		Mtr.10353.1.S1_s_at	-0.153171		0		-0.0822143
Mtr.10354.1.S1_at	0.65954		Mtr.10354.1.S1_at	0.813383		0		0.153844
Mtr.10355.1.S1_at	0.421439		Mtr.10355.1.S1_at	0.429678		0		0.00823837
Mtr.10356.1.S1_at	0.358691		Mtr.10356.1.S1_at	0.400708		0		0.0420177
Mtr.10357.1.S1_at	0.724322		Mtr.10357.1.S1_at	0.772146		0		0.0478235
Mtr.10358.1.S1_at	-0.134464		Mtr.10358.1.S1_at	-0.174768		0		-0.0403034
Mtr.10359.1.S1_at	0.345434		Mtr.10359.1.S1_at	0.337888		0		-0.0075459
Mtr.1036.1.S1_at	-0.163102		Mtr.1036.1.S1_at	-0.24548		0		-0.0823788
Mtr.10360.1.S1_s_at	-0.216936		Mtr.10360.1.S1_s_at	-0.317372		0		-0.100436
Mtr.10361.1.S1_at	0.280421		Mtr.10361.1.S1_at	0.326355		0		0.0459344
Mtr.10362.1.S1_at	0.592966		Mtr.10362.1.S1_at	0.746442		0		0.153477
Mtr.10363.1.S1_x_at	0.35548		Mtr.10363.1.S1_x_at	0.305409		0		-0.0500711
Mtr.10364.1.S1_at	0.00901512		Mtr.10364.1.S1_at	-0.00844302		0		-0.0174581
Mtr.10365.1.S1_at	0.527849		Mtr.10365.1.S1_at	0.339392		0		-0.188457
Mtr.10365.1.S1_s_at	0.110774		Mtr.10365.1.S1_s_at	0.0989657		0		-0.0118082
Mtr.10366.1.S1_at	0.0127605		Mtr.10366.1.S1_at	-0.0962947		0		-0.109055
Mtr.10367.1.S1_at	0.674631		Mtr.10367.1.S1_at	0.549484		0		-0.125147
Mtr.10368.1.S1_at	0.167939		Mtr.10368.1.S1_at	-0.0299875		0		-0.197926
Mtr.10369.1.S1_at	0.0604705		Mtr.10369.1.S1_at	0.0429965		0		-0.017474
Mtr.1037.1.S1_at	0.273331		Mtr.1037.1.S1_at	0.0986795		0		-0.174651
Mtr.10370.1.S1_at	0.126343		Mtr.10370.1.S1_at	0.098124		0		-0.0282187
Mtr.10371.1.S1_at	0.67916		Mtr.10371.1.S1_at	0.843907		0		0.164747
Mtr.10372.1.S1_at	-0.054107		Mtr.10372.1.S1_at	-0.137864		0		-0.0837575
Mtr.10373.1.S1_at	0.119447		Mtr.10373.1.S1_at	0.0634651		0		-0.0559816
Mtr.10375.1.S1_at	-0.203015		Mtr.10375.1.S1_at	-0.315205		0		-0.11219
Mtr.10376.1.S1_at	0.114924		Mtr.10376.1.S1_at	0.130528		0		0.0156037
Mtr.10377.1.S1_at	-0.126688		Mtr.10377.1.S1_at	-0.214231		0		-0.0875431
Mtr.10377.1.S1_s_at	-0.130697		Mtr.10377.1.S1_s_at	-0.220696		0		-0.0899989
Mtr.10378.1.S1_at	-0.0202705		Mtr.10378.1.S1_at	-0.107244		0		-0.0869734
Mtr.10379.1.S1_at	-0.0249072		Mtr.10379.1.S1_at	0.00144911		0		0.0263563
Mtr.1038.1.S1_at	-0.0118195		Mtr.1038.1.S1_at	0.107272		0		0.119092
Mtr.10380.1.S1_at	-0.122319		Mtr.10380.1.S1_at	-0.158573		0		-0.0362538
Mtr.10382.1.S1_at	-0.0983105		Mtr.10382.1.S1_at	-0.12949		0		-0.0311792
Mtr.10383.1.S1_at	-0.0942309		Mtr.10383.1.S1_at	-0.105515		0		-0.0112842
Mtr.10384.1.S1_at	-0.0419869		Mtr.10384.1.S1_at	-0.0464691		0		-0.00448225
Mtr.10385.1.S1_at	-0.19955		Mtr.10385.1.S1_at	-0.305194		0		-0.105644
Mtr.10386.1.S1_at	-0.188085		Mtr.10386.1.S1_at	-0.305725		0		-0.11764
Mtr.10387.1.S1_at	0.107967		Mtr.10387.1.S1_at	0.121355		0		0.0133887
Mtr.10388.1.S1_at	-0.207049		Mtr.10388.1.S1_at	-0.230759		0		-0.0237096
Mtr.10389.1.S1_s_at	-0.276639		Mtr.10389.1.S1_s_at	-0.325619		0		-0.0489802
Mtr.1039.1.S1_at	0.22445		Mtr.1039.1.S1_at	0.250137		0		0.0256867
Mtr.10390.1.S1_at	0.446209		Mtr.10390.1.S1_at	0.425498		0		-0.0207107
Mtr.10391.1.S1_at	0.141453		Mtr.10391.1.S1_at	-0.151913		0		-0.293367
Mtr.10392.1.S1_at	-0.0465325		Mtr.10392.1.S1_at	-0.149244		0		-0.102711
Mtr.10393.1.S1_at	0.24558		Mtr.10393.1.S1_at	0.280614		0		0.035034
Mtr.10394.1.S1_at	0.104028		Mtr.10394.1.S1_at	0.143651		0		0.0396231
Mtr.10395.1.S1_at	0.0527242		Mtr.10395.1.S1_at	0.00444743		0		-0.0482768
Mtr.10396.1.S1_at	-0.0805317		Mtr.10396.1.S1_at	-0.141854		0		-0.0613224
Mtr.10397.1.S1_at	0.132547		Mtr.10397.1.S1_at	0.0978303		0		-0.0347166
Mtr.10398.1.S1_at	-0.154142		Mtr.10398.1.S1_at	-0.364744		0		-0.210602
Mtr.10399.1.S1_at	0.506472		Mtr.10399.1.S1_at	0.67857		0		0.172099
Mtr.104.1.S1_at	0.318757		Mtr.104.1.S1_at	0.029964		0		-0.288793
Mtr.1040.1.S1_at	-0.1423		Mtr.1040.1.S1_at	-0.22381		0		-0.0815103
Mtr.10400.1.S1_at	0.396229		Mtr.10400.1.S1_at	0.49354		0		0.0973114
Mtr.10402.1.S1_at	-0.098641		Mtr.10402.1.S1_at	-0.179169		0		-0.0805283
Mtr.10403.1.S1_at	-0.083837		Mtr.10403.1.S1_at	-0.158858		0		-0.0750213
Mtr.10404.1.S1_at	0.222958		Mtr.10404.1.S1_at	-0.127041		0		-0.349999
Mtr.10405.1.S1_at	0.317268		Mtr.10405.1.S1_at	0.327143		0		0.00987418
Mtr.10406.1.S1_at	0.187052		Mtr.10406.1.S1_at	-0.0362175		0		-0.22327
Mtr.10407.1.S1_at	-0.299174		Mtr.10407.1.S1_at	-0.399423		0		-0.100249
Mtr.10407.1.S1_s_at	-0.246725		Mtr.10407.1.S1_s_at	-0.358823		0		-0.112098
Mtr.10408.1.S1_at	-0.0371712		Mtr.10408.1.S1_at	-0.347013		0		-0.309842
Mtr.10409.1.S1_at	0.513782		Mtr.10409.1.S1_at	0.721282		0		0.2075
Mtr.1041.1.S1_at	0.0977215		Mtr.1041.1.S1_at	0.12678		0		0.0290584
Mtr.10410.1.S1_at	0.388099		Mtr.10410.1.S1_at	0.153393		0		-0.234706
Mtr.10410.1.S1_s_at	0.183866		Mtr.10410.1.S1_s_at	0.20331		0		0.0194449
Mtr.10411.1.S1_at	-0.116839		Mtr.10411.1.S1_at	-0.387044		0		-0.270204
Mtr.10412.1.S1_at	-0.0962334		Mtr.10412.1.S1_at	-0.173208		0		-0.0769745
Mtr.10413.1.S1_at	0.422398		Mtr.10413.1.S1_at	0.524899		0		0.102501
Mtr.10414.1.S1_at	0.127759		Mtr.10414.1.S1_at	-0.0165472		0		-0.144306
Mtr.10415.1.S1_at	0.179891		Mtr.10415.1.S1_at	0.0988773		0		-0.0810141
Mtr.10416.1.S1_at	0.116103		Mtr.10416.1.S1_at	0.0856421		0		-0.0304612
Mtr.10417.1.S1_at	-0.0609542		Mtr.10417.1.S1_at	-0.117774		0		-0.0568193
Mtr.10418.1.S1_at	-0.0163581		Mtr.10418.1.S1_at	-0.0857438		0		-0.0693857
Mtr.10419.1.S1_at	-0.0245051		Mtr.10419.1.S1_at	-0.0436378		0		-0.0191328
Mtr.1042.1.S1_at	0.231232		Mtr.1042.1.S1_at	0.283971		0		0.0527386
Mtr.10420.1.S1_a_at	0.201653		Mtr.10420.1.S1_a_at	-0.0317983		0		-0.233451
Mtr.10420.1.S1_at	-0.279487		Mtr.10420.1.S1_at	-0.395225		0		-0.115738
Mtr.10421.1.S1_at	-0.0118951		Mtr.10421.1.S1_at	-0.0672576		0		-0.0553625
Mtr.10422.1.S1_at	0.370038		Mtr.10422.1.S1_at	0.436712		0		0.066674
Mtr.10423.1.S1_at	0.340829		Mtr.10423.1.S1_at	0.2828		0		-0.058029
Mtr.10424.1.S1_at	-0.0321234		Mtr.10424.1.S1_at	-0.216063		0		-0.183939
Mtr.10425.1.S1_at	-0.102803		Mtr.10425.1.S1_at	-0.222312		0		-0.119509
Mtr.10426.1.S1_at	0.617906		Mtr.10426.1.S1_at	0.832925		0		0.21502
Mtr.10427.1.S1_at	0.150614		Mtr.10427.1.S1_at	0.221447		0		0.0708333
Mtr.10428.1.S1_at	0.365496		Mtr.10428.1.S1_at	0.46084		0		0.0953435
Mtr.10429.1.S1_at	0.385668		Mtr.10429.1.S1_at	0.371983		0		-0.0136854
Mtr.1043.1.S1_at	0.418876		Mtr.1043.1.S1_at	0.0237881		0		-0.395088
Mtr.10430.1.S1_at	0.549838		Mtr.10430.1.S1_at	0.361172		0		-0.188666
Mtr.10430.1.S1_s_at	0.544674		Mtr.10430.1.S1_s_at	0.776154		0		0.23148
Mtr.10431.1.S1_at	0.264019		Mtr.10431.1.S1_at	0.375534		0		0.111514
Mtr.10432.1.S1_at	0.0745912		Mtr.10432.1.S1_at	0.207411		0		0.13282
Mtr.10433.1.S1_at	0.272997		Mtr.10433.1.S1_at	0.342981		0		0.0699841
Mtr.10434.1.S1_at	0.0473321		Mtr.10434.1.S1_at	-0.014475		0		-0.0618071
Mtr.10435.1.S1_s_at	0.0157865		Mtr.10435.1.S1_s_at	-0.0195682		0		-0.0353547
Mtr.10436.1.S1_at	0.494117		Mtr.10436.1.S1_at	0.390252		0		-0.103864
Mtr.10437.1.S1_at	0.662464		Mtr.10437.1.S1_at	0.84073		0		0.178266
Mtr.10438.1.S1_at	-0.137104		Mtr.10438.1.S1_at	-0.136742		0		0.000362312
Mtr.10439.1.S1_at	-0.282542		Mtr.10439.1.S1_at	-0.389612		0		-0.10707
Mtr.1044.1.S1_at	0.364523		Mtr.1044.1.S1_at	0.196		0		-0.168524
Mtr.1044.1.S1_s_at	0.329329		Mtr.1044.1.S1_s_at	0.305007		0		-0.0243212
Mtr.10440.1.S1_at	-0.0611742		Mtr.10440.1.S1_at	-0.0984564		0		-0.0372823
Mtr.10441.1.S1_at	-0.161435		Mtr.10441.1.S1_at	-0.258686		0		-0.0972513
Mtr.10442.1.S1_at	0.816664		Mtr.10442.1.S1_at	0.827768		0		0.0111043
Mtr.10443.1.S1_at	0.43355		Mtr.10443.1.S1_at	0.522825		0		0.0892756
Mtr.10444.1.S1_at	0.131089		Mtr.10444.1.S1_at	-0.0889102		0		-0.219999
Mtr.10445.1.S1_at	0.1149		Mtr.10445.1.S1_at	-0.0226763		0		-0.137576
Mtr.10446.1.S1_at	0.229096		Mtr.10446.1.S1_at	0.156254		0		-0.0728414
Mtr.10447.1.S1_s_at	-0.0703269		Mtr.10447.1.S1_s_at	-0.0858079		0		-0.0154809
Mtr.10448.1.S1_at	0.375045		Mtr.10448.1.S1_at	0.345538		0		-0.0295076
Mtr.10449.1.S1_at	0.792626		Mtr.10449.1.S1_at	0.703892		0		-0.0887338
Mtr.1045.1.S1_at	0.269628		Mtr.1045.1.S1_at	0.278441		0		0.00881273
Mtr.10450.1.S1_at	0.0950585		Mtr.10450.1.S1_at	0.024725		0		-0.0703335
Mtr.10451.1.S1_at	-0.016026		Mtr.10451.1.S1_at	-0.0882061		0		-0.07218
Mtr.10452.1.S1_at	0.110183		Mtr.10452.1.S1_at	-0.0223365		0		-0.132519
Mtr.10453.1.S1_at	0.591459		Mtr.10453.1.S1_at	0.811467		0		0.220008
Mtr.10454.1.S1_at	0.0568532		Mtr.10454.1.S1_at	0.1241		0		0.0672468
Mtr.10455.1.S1_at	0.605912		Mtr.10455.1.S1_at	0.597354		0		-0.00855819
Mtr.10456.1.S1_at	-0.00357446		Mtr.10456.1.S1_at	-0.0802739		0		-0.0766994
Mtr.10457.1.S1_at	-0.147741		Mtr.10457.1.S1_at	-0.228854		0		-0.081113
Mtr.10458.1.S1_at	0.255755		Mtr.10458.1.S1_at	0.163907		0		-0.0918474
Mtr.10459.1.S1_at	0.374438		Mtr.10459.1.S1_at	0.373994		0		-0.000443207
Mtr.10460.1.S1_s_at	0.617752		Mtr.10460.1.S1_s_at	0.546299		0		-0.0714528
Mtr.10461.1.S1_at	0.48574		Mtr.10461.1.S1_at	0.566109		0		0.0803688
Mtr.10462.1.S1_at	0.294383		Mtr.10462.1.S1_at	0.334316		0		0.0399334
Mtr.10464.1.S1_at	-0.143485		Mtr.10464.1.S1_at	-0.237666		0		-0.0941803
Mtr.10465.1.S1_at	0.563767		Mtr.10465.1.S1_at	0.778859		0		0.215091
Mtr.10466.1.S1_at	0.241066		Mtr.10466.1.S1_at	0.183418		0		-0.0576476
Mtr.10467.1.S1_at	-0.10822		Mtr.10467.1.S1_at	-0.119455		0		-0.0112347
Mtr.10468.1.S1_at	0.190721		Mtr.10468.1.S1_at	0.125155		0		-0.0655658
Mtr.10469.1.S1_at	0.155315		Mtr.10469.1.S1_at	0.148773		0		-0.00654231
Mtr.1047.1.S1_at	0.319704		Mtr.1047.1.S1_at	0.165278		0		-0.154426
Mtr.10470.1.S1_at	0.3612		Mtr.10470.1.S1_at	0.407088		0		0.0458878
Mtr.10471.1.S1_at	0.432319		Mtr.10471.1.S1_at	0.391327		0		-0.040992
Mtr.10472.1.S1_at	0.486245		Mtr.10472.1.S1_at	0.673217		0		0.186972
Mtr.10473.1.S1_at	-0.252062		Mtr.10473.1.S1_at	-0.391598		0		-0.139536
Mtr.10474.1.S1_at	-0.143437		Mtr.10474.1.S1_at	-0.2455		0		-0.102063
Mtr.10475.1.S1_at	-0.058138		Mtr.10475.1.S1_at	-0.110948		0		-0.0528098
Mtr.10476.1.S1_at	0.586308		Mtr.10476.1.S1_at	0.7657		0		0.179392
Mtr.10477.1.S1_at	0.580713		Mtr.10477.1.S1_at	0.736666		0		0.155953
Mtr.10478.1.S1_at	0.608742		Mtr.10478.1.S1_at	0.791262		0		0.18252
Mtr.10479.1.S1_at	0.375828		Mtr.10479.1.S1_at	0.434538		0		0.0587098
Mtr.1048.1.S1_at	0.352319		Mtr.1048.1.S1_at	-0.193563		0		-0.545882
Mtr.10480.1.S1_at	-0.00365117		Mtr.10480.1.S1_at	-0.115144		0		-0.111492
Mtr.10481.1.S1_at	-0.0554667		Mtr.10481.1.S1_at	-0.212041		0		-0.156574
Mtr.10482.1.S1_at	0.0591889		Mtr.10482.1.S1_at	0.0713903		0		0.0122014
Mtr.10483.1.S1_at	0.457288		Mtr.10483.1.S1_at	0.411002		0		-0.0462866
Mtr.10484.1.S1_at	0.4829		Mtr.10484.1.S1_at	0.490472		0		0.00757206
Mtr.10485.1.S1_at	0.292627		Mtr.10485.1.S1_at	0.119574		0		-0.173053
Mtr.10486.1.S1_at	0.175525		Mtr.10486.1.S1_at	0.192762		0		0.0172368
Mtr.10487.1.S1_at	0.252894		Mtr.10487.1.S1_at	-0.0716882		0		-0.324582
Mtr.10488.1.S1_at	0.0371385		Mtr.10488.1.S1_at	-0.00712365		0		-0.0442621
Mtr.10489.1.S1_s_at	-0.0393557		Mtr.10489.1.S1_s_at	-0.0776798		0		-0.0383241
Mtr.1049.1.S1_at	0.274098		Mtr.1049.1.S1_at	0.0928465		0		-0.181251
Mtr.10490.1.S1_at	0.540224		Mtr.10490.1.S1_at	0.512917		0		-0.0273065
Mtr.10492.1.S1_at	0.154583		Mtr.10492.1.S1_at	0.206997		0		0.0524139
Mtr.10492.1.S1_x_at	0.129338		Mtr.10492.1.S1_x_at	0.194841		0		0.0655024
Mtr.10493.1.S1_at	0.143788		Mtr.10493.1.S1_at	0.130543		0		-0.0132447
Mtr.10494.1.S1_x_at	0.0783336		Mtr.10494.1.S1_x_at	0.0852602		0		0.00692656
Mtr.10495.1.S1_at	0.196492		Mtr.10495.1.S1_at	0.152525		0		-0.0439672
Mtr.10496.1.S1_at	0.194781		Mtr.10496.1.S1_at	0.162782		0		-0.0319997
Mtr.10497.1.S1_at	-0.0096695		Mtr.10497.1.S1_at	-0.0606653		0		-0.0509958
Mtr.10498.1.S1_at	0.13108		Mtr.10498.1.S1_at	-0.0516119		0		-0.182692
Mtr.10499.1.S1_at	0.170071		Mtr.10499.1.S1_at	0.210341		0		0.0402707
Mtr.105.1.S1_at	0.45115		Mtr.105.1.S1_at	0.233371		0		-0.217779
Mtr.10500.1.S1_at	-0.0536393		Mtr.10500.1.S1_at	-0.246807		0		-0.193167
Mtr.10501.1.S1_at	0.374262		Mtr.10501.1.S1_at	0.495579		0		0.121317
Mtr.10502.1.S1_at	0.000413314		Mtr.10502.1.S1_at	-0.0436743		0		-0.0440876
Mtr.10502.1.S1_s_at	-0.0446152		Mtr.10502.1.S1_s_at	-0.0385605		0		0.00605472
Mtr.10503.1.S1_at	0.54156		Mtr.10503.1.S1_at	0.751871		0		0.210312
Mtr.10504.1.S1_at	-0.146346		Mtr.10504.1.S1_at	-0.490464		0		-0.344118
Mtr.10505.1.S1_at	0.00267007		Mtr.10505.1.S1_at	-0.0494767		0		-0.0521467
Mtr.10506.1.S1_at	0.352549		Mtr.10506.1.S1_at	0.502864		0		0.150316
Mtr.10507.1.S1_at	0.188504		Mtr.10507.1.S1_at	0.121872		0		-0.0666319
Mtr.10507.1.S1_s_at	0.178848		Mtr.10507.1.S1_s_at	0.301349		0		0.122502
Mtr.10508.1.S1_at	-0.222276		Mtr.10508.1.S1_at	-0.327195		0		-0.104919
Mtr.10509.1.S1_at	0.536997		Mtr.10509.1.S1_at	0.74606		0		0.209063
Mtr.1051.1.S1_at	0.340594		Mtr.1051.1.S1_at	0.133717		0		-0.206877
Mtr.10510.1.S1_s_at	-0.160788		Mtr.10510.1.S1_s_at	-0.244779		0		-0.0839905
Mtr.10511.1.S1_at	0.338747		Mtr.10511.1.S1_at	0.196731		0		-0.142016
Mtr.10512.1.S1_at	0.148643		Mtr.10512.1.S1_at	-0.0602701		0		-0.208913
Mtr.10512.1.S1_s_at	0.0975777		Mtr.10512.1.S1_s_at	0.0667686		0		-0.0308092
Mtr.10513.1.S1_at	0.212701		Mtr.10513.1.S1_at	0.107775		0		-0.104926
Mtr.10514.1.S1_at	-0.0797877		Mtr.10514.1.S1_at	-0.182349		0		-0.102562
Mtr.10515.1.S1_at	0.432013		Mtr.10515.1.S1_at	0.544795		0		0.112782
Mtr.10516.1.S1_at	0.303429		Mtr.10516.1.S1_at	0.316411		0		0.0129818
Mtr.10517.1.S1_at	-0.09129		Mtr.10517.1.S1_at	-0.231531		0		-0.140241
Mtr.10518.1.S1_at	0.454174		Mtr.10518.1.S1_at	0.458046		0		0.00387238
Mtr.10519.1.S1_at	0.445826		Mtr.10519.1.S1_at	0.573014		0		0.127188
Mtr.1052.1.S1_at	0.345165		Mtr.1052.1.S1_at	0.175359		0		-0.169806
Mtr.10520.1.S1_s_at	0.136247		Mtr.10520.1.S1_s_at	-0.0843609		0		-0.220608
Mtr.10522.1.S1_s_at	0.115839		Mtr.10522.1.S1_s_at	0.189341		0		0.0735018
Mtr.10523.1.S1_at	-0.231007		Mtr.10523.1.S1_at	-0.391577		0		-0.16057
Mtr.10524.1.S1_at	0.441523		Mtr.10524.1.S1_at	0.493268		0		0.0517448
Mtr.10525.1.S1_at	0.106703		Mtr.10525.1.S1_at	0.121105		0		0.0144019
Mtr.10526.1.S1_at	0.110489		Mtr.10526.1.S1_at	0.133036		0		0.0225474
Mtr.10527.1.S1_at	0.311618		Mtr.10527.1.S1_at	0.398579		0		0.0869615
Mtr.10528.1.S1_at	0.0325169		Mtr.10528.1.S1_at	-0.0481543		0		-0.0806712
Mtr.10529.1.S1_at	0.0239851		Mtr.10529.1.S1_at	0.0582518		0		0.0342668
Mtr.10531.1.S1_at	0.250135		Mtr.10531.1.S1_at	0.103133		0		-0.147002
Mtr.10532.1.S1_s_at	-0.0925139		Mtr.10532.1.S1_s_at	-0.129905		0		-0.0373911
Mtr.10533.1.S1_at	0.435211		Mtr.10533.1.S1_at	0.511604		0		0.0763939
Mtr.10534.1.S1_at	0.644339		Mtr.10534.1.S1_at	0.807172		0		0.162833
Mtr.10535.1.S1_at	-0.274256		Mtr.10535.1.S1_at	-0.410496		0		-0.13624
Mtr.10536.1.S1_at	0.0189471		Mtr.10536.1.S1_at	-0.164201		0		-0.183148
Mtr.10537.1.S1_at	0.232093		Mtr.10537.1.S1_at	0.229709		0		-0.00238405
Mtr.10538.1.S1_at	0.539432		Mtr.10538.1.S1_at	0.572338		0		0.0329067
Mtr.10539.1.S1_at	0.704893		Mtr.10539.1.S1_at	0.574286		0		-0.130607
Mtr.1054.1.S1_at	0.34025		Mtr.1054.1.S1_at	-0.0376386		0		-0.377888
Mtr.10540.1.S1_at	0.406573		Mtr.10540.1.S1_at	0.401128		0		-0.00544416
Mtr.10541.1.S1_s_at	-0.0315863		Mtr.10541.1.S1_s_at	0.00500578		0		0.0365921
Mtr.10542.1.S1_at	-0.0937587		Mtr.10542.1.S1_at	-0.193276		0		-0.099517
Mtr.10543.1.S1_at	-0.130164		Mtr.10543.1.S1_at	-0.233047		0		-0.102883
Mtr.10544.1.S1_at	0.229645		Mtr.10544.1.S1_at	0.258128		0		0.0284828
Mtr.10545.1.S1_at	0.0145733		Mtr.10545.1.S1_at	-0.0944303		0		-0.109004
Mtr.10547.1.S1_s_at	-0.0365025		Mtr.10547.1.S1_s_at	-0.0412026		0		-0.00470008
Mtr.10548.1.S1_at	0.14531		Mtr.10548.1.S1_at	0.0899285		0		-0.0553817
Mtr.10549.1.S1_at	0.630461		Mtr.10549.1.S1_at	0.770772		0		0.140311
Mtr.1055.1.S1_at	0.527471		Mtr.1055.1.S1_at	0.0911337		0		-0.436338
Mtr.1055.1.S1_x_at	0.436626		Mtr.1055.1.S1_x_at	0.0258278		0		-0.410799
Mtr.10550.1.S1_at	0.612445		Mtr.10550.1.S1_at	0.678282		0		0.0658379
Mtr.10551.1.S1_at	0.167513		Mtr.10551.1.S1_at	0.150119		0		-0.0173935
Mtr.10552.1.S1_at	0.611307		Mtr.10552.1.S1_at	0.459453		0		-0.151854
Mtr.10553.1.S1_at	-0.204569		Mtr.10553.1.S1_at	-0.295021		0		-0.0904522
Mtr.10554.1.S1_at	0.393416		Mtr.10554.1.S1_at	0.539181		0		0.145765
Mtr.10555.1.S1_at	0.0778789		Mtr.10555.1.S1_at	-0.0441998		0		-0.122079
Mtr.10556.1.S1_at	0.125223		Mtr.10556.1.S1_at	-0.12967		0		-0.254893
Mtr.10557.1.S1_at	-0.170062		Mtr.10557.1.S1_at	-0.30016		0		-0.130097
Mtr.10558.1.S1_at	0.0665577		Mtr.10558.1.S1_at	0.0874564		0		0.0208987
Mtr.10559.1.S1_at	0.293675		Mtr.10559.1.S1_at	0.121844		0		-0.171831
Mtr.10559.1.S1_x_at	0.163622		Mtr.10559.1.S1_x_at	0.0559889		0		-0.107634
Mtr.10560.1.S1_at	0.394186		Mtr.10560.1.S1_at	0.540029		0		0.145843
Mtr.10561.1.S1_at	0.441691		Mtr.10561.1.S1_at	0.322056		0		-0.119634
Mtr.10562.1.S1_at	0.154305		Mtr.10562.1.S1_at	-0.00438119		0		-0.158686
Mtr.10563.1.S1_at	0.374068		Mtr.10563.1.S1_at	0.520017		0		0.145949
Mtr.10564.1.S1_at	0.217714		Mtr.10564.1.S1_at	-0.0868333		0		-0.304547
Mtr.10565.1.S1_at	0.315491		Mtr.10565.1.S1_at	0.432293		0		0.116802
Mtr.10566.1.S1_at	0.0836202		Mtr.10566.1.S1_at	0.0852378		0		0.0016176
Mtr.10567.1.S1_at	0.118862		Mtr.10567.1.S1_at	0.0879514		0		-0.0309102
Mtr.10567.1.S1_s_at	-0.018617		Mtr.10567.1.S1_s_at	-0.05096		0		-0.032343
Mtr.10568.1.S1_at	0.581055		Mtr.10568.1.S1_at	0.536785		0		-0.0442694
Mtr.10569.1.S1_at	-0.155455		Mtr.10569.1.S1_at	-0.214834		0		-0.0593789
Mtr.1057.1.S1_at	0.119636		Mtr.1057.1.S1_at	0.0977269		0		-0.0219086
Mtr.10570.1.S1_at	0.25896		Mtr.10570.1.S1_at	0.180997		0		-0.0779621
Mtr.10571.1.S1_at	0.475345		Mtr.10571.1.S1_at	0.619211		0		0.143866
Mtr.10572.1.S1_at	0.107309		Mtr.10572.1.S1_at	-0.0552007		0		-0.16251
Mtr.10573.1.S1_at	-0.0274509		Mtr.10573.1.S1_at	-0.00673172		0		0.0207191
Mtr.10574.1.S1_at	0.303227		Mtr.10574.1.S1_at	0.129626		0		-0.173601
Mtr.10575.1.S1_at	-0.0770232		Mtr.10575.1.S1_at	-0.173831		0		-0.0968074
Mtr.10576.1.S1_at	0.320946		Mtr.10576.1.S1_at	0.426194		0		0.105248
Mtr.10578.1.S1_at	-0.157199		Mtr.10578.1.S1_at	-0.1914		0		-0.0342004
Mtr.10579.1.S1_at	0.352558		Mtr.10579.1.S1_at	0.401824		0		0.0492661
Mtr.1058.1.S1_at	0.185003		Mtr.1058.1.S1_at	0.101385		0		-0.083618
Mtr.10580.1.S1_at	0.398975		Mtr.10580.1.S1_at	0.11454		0		-0.284435
Mtr.10581.1.S1_at	-0.0226104		Mtr.10581.1.S1_at	-0.152745		0		-0.130134
Mtr.10582.1.S1_at	0.535631		Mtr.10582.1.S1_at	0.4536		0		-0.0820306
Mtr.10583.1.S1_at	0.396866		Mtr.10583.1.S1_at	0.350102		0		-0.0467643
Mtr.10584.1.S1_at	0.156523		Mtr.10584.1.S1_at	0.151315		0		-0.00520798
Mtr.10585.1.S1_at	0.186046		Mtr.10585.1.S1_at	-0.165639		0		-0.351685
Mtr.10586.1.S1_at	0.458996		Mtr.10586.1.S1_at	0.448708		0		-0.0102878
Mtr.10587.1.S1_at	0.461685		Mtr.10587.1.S1_at	0.586348		0		0.124663
Mtr.10588.1.S1_at	0.114877		Mtr.10588.1.S1_at	0.0637822		0		-0.0510948
Mtr.1059.1.S1_at	0.136728		Mtr.1059.1.S1_at	-0.0247467		0		-0.161475
Mtr.10590.1.S1_at	0.282045		Mtr.10590.1.S1_at	0.125904		0		-0.156141
Mtr.10591.1.S1_at	0.318775		Mtr.10591.1.S1_at	0.479078		0		0.160303
Mtr.10592.1.S1_at	0.0239799		Mtr.10592.1.S1_at	-0.0105471		0		-0.034527
Mtr.10593.1.S1_at	0.283925		Mtr.10593.1.S1_at	0.262081		0		-0.0218438
Mtr.10594.1.S1_at	-0.29829		Mtr.10594.1.S1_at	-0.416655		0		-0.118365
Mtr.10595.1.S1_at	0.13245		Mtr.10595.1.S1_at	0.133608		0		0.00115856
Mtr.10595.1.S1_s_at	0.0831716		Mtr.10595.1.S1_s_at	0.0983517		0		0.0151801
Mtr.10596.1.S1_at	-0.23752		Mtr.10596.1.S1_at	-0.468683		0		-0.231163
Mtr.10597.1.S1_at	-0.315496		Mtr.10597.1.S1_at	-0.390542		0		-0.0750463
Mtr.10598.1.S1_at	-0.210501		Mtr.10598.1.S1_at	-0.379546		0		-0.169046
Mtr.10599.1.S1_at	-0.10461		Mtr.10599.1.S1_at	-0.144183		0		-0.0395737
Mtr.106.1.S1_at	0.426894		Mtr.106.1.S1_at	0.114045		0		-0.312849
Mtr.1060.1.S1_at	0.209043		Mtr.1060.1.S1_at	0.113584		0		-0.0954586
Mtr.10600.1.S1_at	0.490565		Mtr.10600.1.S1_at	0.56974		0		0.0791751
Mtr.10601.1.S1_at	-0.179412		Mtr.10601.1.S1_at	-0.23521		0		-0.0557976
Mtr.10602.1.S1_at	-0.24352		Mtr.10602.1.S1_at	-0.404345		0		-0.160825
Mtr.10603.1.S1_at	0.170583		Mtr.10603.1.S1_at	0.19306		0		0.0224771
Mtr.10604.1.S1_at	0.0845292		Mtr.10604.1.S1_at	0.0164719		0		-0.0680573
Mtr.10605.1.S1_at	-0.0679992		Mtr.10605.1.S1_at	-0.170751		0		-0.102752
Mtr.10606.1.S1_at	0.294625		Mtr.10606.1.S1_at	0.457276		0		0.162651
Mtr.10607.1.S1_at	0.322303		Mtr.10607.1.S1_at	0.40538		0		0.083077
Mtr.10608.1.S1_at	0.24561		Mtr.10608.1.S1_at	0.215495		0		-0.0301157
Mtr.10609.1.S1_at	0.0832877		Mtr.10609.1.S1_at	0.110686		0		0.0273981
Mtr.10610.1.S1_at	0.141376		Mtr.10610.1.S1_at	0.0974769		0		-0.0438989
Mtr.10611.1.S1_at	0.59902		Mtr.10611.1.S1_at	0.747062		0		0.148042
Mtr.10612.1.S1_at	-0.0858692		Mtr.10612.1.S1_at	-0.214858		0		-0.128989
Mtr.10613.1.S1_at	0.216339		Mtr.10613.1.S1_at	0.00218278		0		-0.214156
Mtr.10615.1.S1_at	0.186272		Mtr.10615.1.S1_at	0.131637		0		-0.0546355
Mtr.10616.1.S1_at	0.299152		Mtr.10616.1.S1_at	0.305069		0		0.00591706
Mtr.10617.1.S1_at	0.512112		Mtr.10617.1.S1_at	0.370173		0		-0.141939
Mtr.10618.1.S1_at	0.0342846		Mtr.10618.1.S1_at	-0.0433512		0		-0.0776358
Mtr.10618.1.S1_x_at	-0.0055956		Mtr.10618.1.S1_x_at	-0.0645547		0		-0.0589591
Mtr.10619.1.S1_at	-0.0103545		Mtr.10619.1.S1_at	-0.0906908		0		-0.0803363
Mtr.1062.1.S1_at	0.466387		Mtr.1062.1.S1_at	0.274652		0		-0.191734
Mtr.10620.1.S1_at	-0.0347025		Mtr.10620.1.S1_at	-0.0608157		0		-0.0261132
Mtr.10620.1.S1_s_at	-0.0209131		Mtr.10620.1.S1_s_at	0.00136098		0		0.022274
Mtr.10621.1.S1_at	0.276019		Mtr.10621.1.S1_at	0.311275		0		0.0352566
Mtr.10622.1.S1_at	0.0444178		Mtr.10622.1.S1_at	0.00713916		0		-0.0372786
Mtr.10623.1.S1_at	0.557508		Mtr.10623.1.S1_at	0.756211		0		0.198702
Mtr.10624.1.S1_s_at	-0.195175		Mtr.10624.1.S1_s_at	-0.214378		0		-0.0192038
Mtr.10625.1.S1_at	-0.00743438		Mtr.10625.1.S1_at	-0.165878		0		-0.158443
Mtr.10626.1.S1_at	0.276388		Mtr.10626.1.S1_at	0.245014		0		-0.0313739
Mtr.10627.1.S1_at	-0.204188		Mtr.10627.1.S1_at	-0.217789		0		-0.013601
Mtr.10628.1.S1_at	0.0112933		Mtr.10628.1.S1_at	0.000225569		0		-0.0110677
Mtr.10629.1.S1_at	0.16678		Mtr.10629.1.S1_at	-0.0608481		0		-0.227628
Mtr.1063.1.S1_at	-0.0895744		Mtr.1063.1.S1_at	-0.105338		0		-0.0157634
Mtr.10630.1.S1_at	0.23177		Mtr.10630.1.S1_at	0.286413		0		0.0546427
Mtr.10631.1.S1_at	0.286658		Mtr.10631.1.S1_at	0.368639		0		0.0819813
Mtr.10632.1.S1_at	0.274969		Mtr.10632.1.S1_at	0.286013		0		0.0110432
Mtr.10633.1.S1_at	0.16557		Mtr.10633.1.S1_at	0.070253		0		-0.0953169
Mtr.10634.1.S1_at	0.146197		Mtr.10634.1.S1_at	0.198304		0		0.052107
Mtr.10635.1.S1_at	0.532234		Mtr.10635.1.S1_at	0.682349		0		0.150115
Mtr.10636.1.S1_at	0.26076		Mtr.10636.1.S1_at	0.244029		0		-0.0167305
Mtr.10637.1.S1_at	0.710673		Mtr.10637.1.S1_at	0.73296		0		0.0222864
Mtr.10639.1.S1_at	0.261633		Mtr.10639.1.S1_at	0.348875		0		0.0872411
Mtr.1064.1.S1_at	0.462543		Mtr.1064.1.S1_at	0.176471		0		-0.286072
Mtr.1064.1.S1_s_at	0.376954		Mtr.1064.1.S1_s_at	0.183314		0		-0.19364
Mtr.10640.1.S1_at	0.46745		Mtr.10640.1.S1_at	0.408521		0		-0.0589285
Mtr.10641.1.S1_at	0.0797609		Mtr.10641.1.S1_at	0.0376588		0		-0.042102
Mtr.10642.1.S1_at	-0.346352		Mtr.10642.1.S1_at	-0.486114		0		-0.139761
Mtr.10643.1.S1_at	0.34693		Mtr.10643.1.S1_at	0.383432		0		0.0365019
Mtr.10644.1.S1_at	0.202343		Mtr.10644.1.S1_at	0.231774		0		0.0294316
Mtr.10645.1.S1_at	0.215208		Mtr.10645.1.S1_at	-0.019647		0		-0.234855
Mtr.10646.1.S1_at	0.0972778		Mtr.10646.1.S1_at	-0.00174254		0		-0.0990203
Mtr.10647.1.S1_at	0.198272		Mtr.10647.1.S1_at	0.187906		0		-0.0103654
Mtr.10648.1.S1_at	-0.19512		Mtr.10648.1.S1_at	-0.30199		0		-0.10687
Mtr.10649.1.S1_at	-0.111931		Mtr.10649.1.S1_at	-0.183578		0		-0.0716475
Mtr.1065.1.S1_s_at	0.300681		Mtr.1065.1.S1_s_at	0.12306		0		-0.17762
Mtr.10650.1.S1_at	0.364046		Mtr.10650.1.S1_at	0.154648		0		-0.209398
Mtr.10651.1.S1_at	-0.1035		Mtr.10651.1.S1_at	-0.244238		0		-0.140738
Mtr.10652.1.S1_at	0.357846		Mtr.10652.1.S1_at	0.35722		0		-0.000626292
Mtr.10654.1.S1_at	0.204473		Mtr.10654.1.S1_at	0.343206		0		0.138733
Mtr.10654.1.S1_s_at	0.25687		Mtr.10654.1.S1_s_at	0.325398		0		0.0685278
Mtr.10655.1.S1_at	0.358387		Mtr.10655.1.S1_at	0.296995		0		-0.061392
Mtr.10656.1.S1_at	0.0278425		Mtr.10656.1.S1_at	-0.0722203		0		-0.100063
Mtr.10657.1.S1_at	0.106831		Mtr.10657.1.S1_at	-0.0272323		0		-0.134063
Mtr.10658.1.S1_at	0.105074		Mtr.10658.1.S1_at	0.0549602		0		-0.0501135
Mtr.10659.1.S1_at	0.0979345		Mtr.10659.1.S1_at	0.130615		0		0.0326808
Mtr.10659.1.S1_s_at	0.154965		Mtr.10659.1.S1_s_at	0.182673		0		0.0277077
Mtr.1066.1.S1_at	0.241856		Mtr.1066.1.S1_at	0.039464		0		-0.202392
Mtr.10660.1.S1_at	0.28764		Mtr.10660.1.S1_at	0.321344		0		0.0337038
Mtr.10661.1.S1_at	0.395937		Mtr.10661.1.S1_at	0.430184		0		0.0342464
Mtr.10662.1.S1_at	0.259552		Mtr.10662.1.S1_at	0.25922		0		-0.000331854
Mtr.10663.1.S1_at	0.183628		Mtr.10663.1.S1_at	0.107579		0		-0.0760492
Mtr.10664.1.S1_s_at	0.0436759		Mtr.10664.1.S1_s_at	0.0293015		0		-0.0143744
Mtr.10665.1.S1_at	0.385206		Mtr.10665.1.S1_at	0.517048		0		0.131842
Mtr.10666.1.S1_at	0.061071		Mtr.10666.1.S1_at	-0.0624015		0		-0.123472
Mtr.10667.1.S1_at	0.00462685		Mtr.10667.1.S1_at	-0.0287446		0		-0.0333715
Mtr.10668.1.S1_at	0.533366		Mtr.10668.1.S1_at	0.559179		0		0.0258133
Mtr.10669.1.S1_at	0.158747		Mtr.10669.1.S1_at	0.128152		0		-0.0305947
Mtr.1067.1.S1_at	0.155885		Mtr.1067.1.S1_at	-0.113838		0		-0.269724
Mtr.1067.1.S1_x_at	0.0588016		Mtr.1067.1.S1_x_at	-0.331687		0		-0.390489
Mtr.10670.1.S1_at	-0.101625		Mtr.10670.1.S1_at	-0.143599		0		-0.0419741
Mtr.10671.1.S1_at	-0.247008		Mtr.10671.1.S1_at	-0.426339		0		-0.179331
Mtr.10672.1.S1_s_at	-0.130021		Mtr.10672.1.S1_s_at	-0.370082		0		-0.240061
Mtr.10673.1.S1_s_at	0.214484		Mtr.10673.1.S1_s_at	0.361126		0		0.146642
Mtr.10674.1.S1_at	0.133794		Mtr.10674.1.S1_at	0.0579353		0		-0.0758583
Mtr.10675.1.S1_at	0.499732		Mtr.10675.1.S1_at	0.597776		0		0.0980444
Mtr.10676.1.S1_at	0.41434		Mtr.10676.1.S1_at	0.517665		0		0.103325
Mtr.10677.1.S1_at	0.10856		Mtr.10677.1.S1_at	0.187973		0		0.0794129
Mtr.10678.1.S1_at	-0.0634604		Mtr.10678.1.S1_at	-0.125491		0		-0.0620301
Mtr.10679.1.S1_at	0.407892		Mtr.10679.1.S1_at	0.385387		0		-0.0225056
Mtr.1068.1.S1_at	0.0734273		Mtr.1068.1.S1_at	-0.0322907		0		-0.105718
Mtr.1068.1.S1_s_at	-0.0710585		Mtr.1068.1.S1_s_at	-0.165006		0		-0.0939478
Mtr.1068.1.S1_x_at	0.149509		Mtr.1068.1.S1_x_at	-0.00660392		0		-0.156113
Mtr.10680.1.S1_s_at	0.170592		Mtr.10680.1.S1_s_at	0.213729		0		0.0431368
Mtr.10681.1.S1_at	-0.117522		Mtr.10681.1.S1_at	-0.148603		0		-0.0310811
Mtr.10681.1.S1_s_at	-0.11522		Mtr.10681.1.S1_s_at	-0.137993		0		-0.0227735
Mtr.10682.1.S1_at	0.283158		Mtr.10682.1.S1_at	0.304367		0		0.0212092
Mtr.10683.1.S1_at	0.14802		Mtr.10683.1.S1_at	0.0906416		0		-0.0573782
Mtr.10684.1.S1_at	-0.0711235		Mtr.10684.1.S1_at	-0.0722481		0		-0.00112462
Mtr.10685.1.S1_at	-0.156204		Mtr.10685.1.S1_at	-0.258373		0		-0.102168
Mtr.10686.1.S1_at	0.465941		Mtr.10686.1.S1_at	0.439834		0		-0.0261071
Mtr.10687.1.S1_at	0.188142		Mtr.10687.1.S1_at	0.291128		0		0.102986
Mtr.10688.1.S1_at	0.425361		Mtr.10688.1.S1_at	0.545286		0		0.119925
Mtr.10689.1.S1_at	-0.0438643		Mtr.10689.1.S1_at	-0.180142		0		-0.136278
Mtr.10690.1.S1_at	0.540512		Mtr.10690.1.S1_at	0.718187		0		0.177674
Mtr.10691.1.S1_at	0.365419		Mtr.10691.1.S1_at	0.272946		0		-0.0924736
Mtr.10692.1.S1_at	0.167882		Mtr.10692.1.S1_at	0.15825		0		-0.00963221
Mtr.10693.1.S1_at	-0.169118		Mtr.10693.1.S1_at	-0.254762		0		-0.0856446
Mtr.10694.1.S1_at	0.248675		Mtr.10694.1.S1_at	0.330771		0		0.0820962
Mtr.10695.1.S1_at	0.23638		Mtr.10695.1.S1_at	-0.100288		0		-0.336668
Mtr.10695.1.S1_s_at	-0.12299		Mtr.10695.1.S1_s_at	-0.220073		0		-0.0970823
Mtr.10696.1.S1_at	-0.162594		Mtr.10696.1.S1_at	-0.310549		0		-0.147955
Mtr.10697.1.S1_at	0.376491		Mtr.10697.1.S1_at	0.580814		0		0.204323
Mtr.10699.1.S1_at	0.189195		Mtr.10699.1.S1_at	0.197349		0		0.0081533
Mtr.107.1.S1_at	0.167445		Mtr.107.1.S1_at	0.0110874		0		-0.156358
Mtr.107.1.S1_s_at	0.189724		Mtr.107.1.S1_s_at	0.152725		0		-0.0369987
Mtr.1070.1.S1_at	0.304612		Mtr.1070.1.S1_at	0.037394		0		-0.267218
Mtr.10700.1.S1_at	-0.261718		Mtr.10700.1.S1_at	-0.38086		0		-0.119142
Mtr.10701.1.S1_at	-0.156171		Mtr.10701.1.S1_at	-0.144812		0		0.0113587
Mtr.10702.1.S1_at	-0.0826467		Mtr.10702.1.S1_at	-0.128049		0		-0.0454021
Mtr.10703.1.S1_at	0.0878575		Mtr.10703.1.S1_at	-0.0690545		0		-0.156912
Mtr.10704.1.S1_at	-0.122891		Mtr.10704.1.S1_at	-0.136747		0		-0.013856
Mtr.10705.1.S1_at	-0.122042		Mtr.10705.1.S1_at	-0.0994957		0		0.0225462
Mtr.10706.1.S1_at	-0.148857		Mtr.10706.1.S1_at	-0.236926		0		-0.0880693
Mtr.10707.1.S1_at	0.129521		Mtr.10707.1.S1_at	0.118544		0		-0.0109778
Mtr.10708.1.S1_at	0.0332721		Mtr.10708.1.S1_at	-0.0494771		0		-0.0827491
Mtr.10709.1.S1_at	0.0823015		Mtr.10709.1.S1_at	0.1059		0		0.023599
Mtr.1071.1.S1_at	-0.102516		Mtr.1071.1.S1_at	-0.178267		0		-0.0757509
Mtr.10710.1.S1_at	0.409073		Mtr.10710.1.S1_at	0.162867		0		-0.246206
Mtr.10710.1.S1_s_at	0.129805		Mtr.10710.1.S1_s_at	0.157971		0		0.0281666
Mtr.10711.1.S1_at	0.233438		Mtr.10711.1.S1_at	0.392064		0		0.158626
Mtr.10712.1.S1_at	0.00241896		Mtr.10712.1.S1_at	0.00934916		0		0.0069302
Mtr.10713.1.S1_at	0.178115		Mtr.10713.1.S1_at	-0.0899956		0		-0.26811
Mtr.10713.1.S1_s_at	-0.113969		Mtr.10713.1.S1_s_at	-0.151215		0		-0.0372458
Mtr.10714.1.S1_at	-0.0392334		Mtr.10714.1.S1_at	-0.227423		0		-0.188189
Mtr.10715.1.S1_at	0.419127		Mtr.10715.1.S1_at	0.0262717		0		-0.392856
Mtr.10716.1.S1_at	-0.00982849		Mtr.10716.1.S1_at	-0.104755		0		-0.094927
Mtr.10717.1.S1_at	-0.187427		Mtr.10717.1.S1_at	-0.29813		0		-0.110703
Mtr.10718.1.S1_at	0.193798		Mtr.10718.1.S1_at	0.142123		0		-0.0516753
Mtr.10719.1.S1_at	0.432669		Mtr.10719.1.S1_at	0.13875		0		-0.293919
Mtr.1072.1.S1_at	0.461597		Mtr.1072.1.S1_at	0.331236		0		-0.130361
Mtr.1072.1.S1_x_at	0.411108		Mtr.1072.1.S1_x_at	0.207051		0		-0.204057
Mtr.10720.1.S1_at	0.360889		Mtr.10720.1.S1_at	0.246266		0		-0.114623
Mtr.10721.1.S1_at	-0.123323		Mtr.10721.1.S1_at	-0.216668		0		-0.0933448
Mtr.10722.1.S1_at	0.0285406		Mtr.10722.1.S1_at	-0.00747512		0		-0.0360157
Mtr.10723.1.S1_at	-0.173582		Mtr.10723.1.S1_at	-0.304375		0		-0.130793
Mtr.10724.1.S1_s_at	0.0207902		Mtr.10724.1.S1_s_at	0.0958855		0		0.0750953
Mtr.10725.1.S1_at	0.205038		Mtr.10725.1.S1_at	0.225402		0		0.0203636
Mtr.10726.1.S1_at	0.223792		Mtr.10726.1.S1_at	0.174971		0		-0.0488207
Mtr.10727.1.S1_at	0.124334		Mtr.10727.1.S1_at	0.0948703		0		-0.0294635
Mtr.10728.1.S1_at	0.664904		Mtr.10728.1.S1_at	0.724652		0		0.0597479
Mtr.10729.1.S1_at	0.475627		Mtr.10729.1.S1_at	0.468403		0		-0.00722415
Mtr.1073.1.S1_at	-0.102551		Mtr.1073.1.S1_at	-0.19836		0		-0.095809
Mtr.10730.1.S1_at	-0.105853		Mtr.10730.1.S1_at	0.0209148		0		0.126768
Mtr.10731.1.S1_at	-0.113444		Mtr.10731.1.S1_at	-0.184739		0		-0.0712945
Mtr.10732.1.S1_at	0.268597		Mtr.10732.1.S1_at	0.308273		0		0.0396761
Mtr.10733.1.S1_at	0.527323		Mtr.10733.1.S1_at	0.68195		0		0.154627
Mtr.10734.1.S1_at	0.111186		Mtr.10734.1.S1_at	-0.149751		0		-0.260937
Mtr.10735.1.S1_at	0.299512		Mtr.10735.1.S1_at	0.116878		0		-0.182635
Mtr.10736.1.S1_at	0.0043988		Mtr.10736.1.S1_at	-0.193988		0		-0.198387
Mtr.10737.1.S1_at	0.242994		Mtr.10737.1.S1_at	0.285281		0		0.0422873
Mtr.10738.1.S1_at	0.00628399		Mtr.10738.1.S1_at	-0.000234255		0		-0.00651825
Mtr.10739.1.S1_at	-0.244733		Mtr.10739.1.S1_at	-0.342232		0		-0.0974998
Mtr.1074.1.S1_at	0.50375		Mtr.1074.1.S1_at	0.289761		0		-0.21399
Mtr.10740.1.S1_at	0.149989		Mtr.10740.1.S1_at	0.236545		0		0.0865557
Mtr.10741.1.S1_at	0.324488		Mtr.10741.1.S1_at	0.272835		0		-0.0516526
Mtr.10741.1.S1_s_at	0.161232		Mtr.10741.1.S1_s_at	0.148045		0		-0.0131876
Mtr.10742.1.S1_at	0.0630982		Mtr.10742.1.S1_at	0.0169027		0		-0.0461955
Mtr.10743.1.S1_at	-0.165647		Mtr.10743.1.S1_at	-0.290236		0		-0.124589
Mtr.10744.1.S1_at	0.0729715		Mtr.10744.1.S1_at	-0.05492		0		-0.127892
Mtr.10745.1.S1_at	0.202054		Mtr.10745.1.S1_at	0.353039		0		0.150986
Mtr.10746.1.S1_at	0.510486		Mtr.10746.1.S1_at	0.666156		0		0.15567
Mtr.10747.1.S1_at	-0.246429		Mtr.10747.1.S1_at	-0.316552		0		-0.0701237
Mtr.10748.1.S1_at	0.201077		Mtr.10748.1.S1_at	0.316489		0		0.115412
Mtr.10749.1.S1_at	0.240559		Mtr.10749.1.S1_at	0.254961		0		0.0144019
Mtr.1075.1.S1_at	0.427805		Mtr.1075.1.S1_at	0.174386		0		-0.253419
Mtr.10750.1.S1_at	0.2782		Mtr.10750.1.S1_at	0.299439		0		0.0212391
Mtr.10751.1.S1_at	0.51269		Mtr.10751.1.S1_at	0.63712		0		0.12443
Mtr.10752.1.S1_at	-0.18987		Mtr.10752.1.S1_at	-0.310741		0		-0.120871
Mtr.10753.1.S1_at	0.234321		Mtr.10753.1.S1_at	0.234542		0		0.000221476
Mtr.10754.1.S1_at	0.428999		Mtr.10754.1.S1_at	0.503948		0		0.0749492
Mtr.10755.1.S1_at	-0.243212		Mtr.10755.1.S1_at	-0.358497		0		-0.115284
Mtr.10756.1.S1_at	0.37422		Mtr.10756.1.S1_at	0.36545		0		-0.00876984
Mtr.10757.1.S1_at	0.21853		Mtr.10757.1.S1_at	0.0188147		0		-0.199715
Mtr.10758.1.S1_at	-0.221991		Mtr.10758.1.S1_at	-0.298803		0		-0.076812
Mtr.1076.1.S1_at	0.226154		Mtr.1076.1.S1_at	0.326131		0		0.0999772
Mtr.10760.1.S1_at	0.0179927		Mtr.10760.1.S1_at	-0.00872379		0		-0.0267165
Mtr.10761.1.S1_s_at	0.265802		Mtr.10761.1.S1_s_at	0.380174		0		0.114372
Mtr.10762.1.S1_at	0.340117		Mtr.10762.1.S1_at	0.375836		0		0.0357183
Mtr.10763.1.S1_at	0.464253		Mtr.10763.1.S1_at	0.663767		0		0.199514
Mtr.10764.1.S1_at	0.385288		Mtr.10764.1.S1_at	0.510253		0		0.124965
Mtr.10765.1.S1_at	0.136448		Mtr.10765.1.S1_at	0.165364		0		0.0289165
Mtr.10766.1.S1_s_at	0.183414		Mtr.10766.1.S1_s_at	0.244476		0		0.061062
Mtr.10767.1.S1_at	-0.0559973		Mtr.10767.1.S1_at	-0.161831		0		-0.105834
Mtr.10768.1.S1_at	0.0281863		Mtr.10768.1.S1_at	-0.246128		0		-0.274314
Mtr.10769.1.S1_at	0.0594175		Mtr.10769.1.S1_at	0.09238		0		0.0329625
Mtr.1077.1.S1_at	0.447822		Mtr.1077.1.S1_at	0.158944		0		-0.288878
Mtr.10770.1.S1_at	-0.0731015		Mtr.10770.1.S1_at	-0.37494		0		-0.301839
Mtr.10771.1.S1_at	-0.0114339		Mtr.10771.1.S1_at	-0.0421594		0		-0.0307255
Mtr.10772.1.S1_at	0.339605		Mtr.10772.1.S1_at	0.399991		0		0.0603864
Mtr.10773.1.S1_at	0.302274		Mtr.10773.1.S1_at	0.299756		0		-0.0025182
Mtr.10774.1.S1_at	0.336843		Mtr.10774.1.S1_at	0.297234		0		-0.0396087
Mtr.10775.1.S1_at	0.140554		Mtr.10775.1.S1_at	0.272076		0		0.131521
Mtr.10776.1.S1_at	0.761474		Mtr.10776.1.S1_at	0.666294		0		-0.0951795
Mtr.10777.1.S1_at	0.0863493		Mtr.10777.1.S1_at	0.0590972		0		-0.0272521
Mtr.10778.1.S1_at	0.238725		Mtr.10778.1.S1_at	0.313879		0		0.0751539
Mtr.10779.1.S1_at	0.0849955		Mtr.10779.1.S1_at	0.0374113		0		-0.0475842
Mtr.1078.1.S1_at	0.281362		Mtr.1078.1.S1_at	-0.0317757		0		-0.313137
Mtr.10780.1.S1_at	-0.0540415		Mtr.10780.1.S1_at	-0.128009		0		-0.0739675
Mtr.10781.1.S1_at	-0.0216306		Mtr.10781.1.S1_at	-0.0372503		0		-0.0156197
Mtr.10782.1.S1_at	-0.110294		Mtr.10782.1.S1_at	-0.0427365		0		0.0675576
Mtr.10783.1.S1_at	-0.023272		Mtr.10783.1.S1_at	-0.217136		0		-0.193864
Mtr.10784.1.S1_at	-0.0587765		Mtr.10784.1.S1_at	-0.0778736		0		-0.0190971
Mtr.10785.1.S1_at	-0.0980143		Mtr.10785.1.S1_at	-0.101929		0		-0.00391485
Mtr.10786.1.S1_at	0.549995		Mtr.10786.1.S1_at	0.665746		0		0.115751
Mtr.10787.1.S1_at	0.191124		Mtr.10787.1.S1_at	0.171946		0		-0.0191786
Mtr.10788.1.S1_at	-0.100984		Mtr.10788.1.S1_at	-0.219081		0		-0.118097
Mtr.10789.1.S1_at	-0.136145		Mtr.10789.1.S1_at	-0.215601		0		-0.0794561
Mtr.1079.1.S1_at	0.331362		Mtr.1079.1.S1_at	0.180796		0		-0.150565
Mtr.10790.1.S1_at	0.308575		Mtr.10790.1.S1_at	0.381838		0		0.0732633
Mtr.10791.1.S1_at	0.193959		Mtr.10791.1.S1_at	0.265224		0		0.0712649
Mtr.10792.1.S1_at	-0.187448		Mtr.10792.1.S1_at	-0.297406		0		-0.109958
Mtr.10793.1.S1_at	0.0988982		Mtr.10793.1.S1_at	-0.0923752		0		-0.191273
Mtr.10794.1.S1_at	0.540875		Mtr.10794.1.S1_at	0.695472		0		0.154597
Mtr.10795.1.S1_at	0.594254		Mtr.10795.1.S1_at	0.562606		0		-0.0316473
Mtr.10796.1.S1_at	0.45208		Mtr.10796.1.S1_at	0.463941		0		0.0118612
Mtr.10797.1.S1_at	-0.161348		Mtr.10797.1.S1_at	-0.24725		0		-0.085902
Mtr.10798.1.S1_at	-0.00838586		Mtr.10798.1.S1_at	-0.0999893		0		-0.0916034
Mtr.10799.1.S1_at	-0.186906		Mtr.10799.1.S1_at	-0.238987		0		-0.052081
Mtr.1080.1.S1_at	0.180356		Mtr.1080.1.S1_at	0.0634193		0		-0.116937
Mtr.10800.1.S1_at	-0.064667		Mtr.10800.1.S1_at	-0.0982705		0		-0.0336035
Mtr.10800.1.S1_s_at	-0.0808169		Mtr.10800.1.S1_s_at	-0.0883025		0		-0.00748559
Mtr.10801.1.S1_at	0.354565		Mtr.10801.1.S1_at	0.350478		0		-0.00408736
Mtr.10802.1.S1_at	0.646519		Mtr.10802.1.S1_at	0.799568		0		0.153048
Mtr.10803.1.S1_at	0.454203		Mtr.10803.1.S1_at	0.526748		0		0.0725445
Mtr.10804.1.S1_at	0.362132		Mtr.10804.1.S1_at	0.290534		0		-0.0715977
Mtr.10805.1.S1_at	-0.062468		Mtr.10805.1.S1_at	-0.248558		0		-0.18609
Mtr.10806.1.S1_at	-0.249959		Mtr.10806.1.S1_at	-0.415064		0		-0.165106
Mtr.10807.1.S1_at	-0.225195		Mtr.10807.1.S1_at	-0.317346		0		-0.0921504
Mtr.10808.1.S1_at	-0.118848		Mtr.10808.1.S1_at	-0.246771		0		-0.127923
Mtr.10809.1.S1_at	0.594238		Mtr.10809.1.S1_at	0.558626		0		-0.0356124
Mtr.1081.1.S1_at	-0.0254758		Mtr.1081.1.S1_at	-0.241771		0		-0.216295
Mtr.10810.1.S1_at	0.510828		Mtr.10810.1.S1_at	0.618537		0		0.10771
Mtr.10811.1.S1_at	0.229065		Mtr.10811.1.S1_at	0.256769		0		0.0277046
Mtr.10812.1.S1_at	0.012302		Mtr.10812.1.S1_at	-0.196469		0		-0.208772
Mtr.10814.1.S1_at	-0.0302173		Mtr.10814.1.S1_at	-0.11438		0		-0.0841623
Mtr.10815.1.S1_at	-0.152369		Mtr.10815.1.S1_at	-0.22911		0		-0.076741
Mtr.10816.1.S1_at	-0.175882		Mtr.10816.1.S1_at	-0.27099		0		-0.0951084
Mtr.10817.1.S1_at	-0.02949		Mtr.10817.1.S1_at	-0.120208		0		-0.0907181
Mtr.10818.1.S1_at	-0.0379684		Mtr.10818.1.S1_at	-0.091265		0		-0.0532966
Mtr.10819.1.S1_at	0.634176		Mtr.10819.1.S1_at	0.656517		0		0.0223409
Mtr.1082.1.S1_at	0.209882		Mtr.1082.1.S1_at	0.327763		0		0.117881
Mtr.10820.1.S1_at	-0.170695		Mtr.10820.1.S1_at	-0.270217		0		-0.0995218
Mtr.10821.1.S1_at	-0.0278558		Mtr.10821.1.S1_at	-0.113992		0		-0.086136
Mtr.10822.1.S1_at	0.195015		Mtr.10822.1.S1_at	0.139173		0		-0.0558425
Mtr.10823.1.S1_s_at	0.0594233		Mtr.10823.1.S1_s_at	0.00203612		0		-0.0573871
Mtr.10824.1.S1_at	0.356915		Mtr.10824.1.S1_at	0.418468		0		0.0615525
Mtr.10825.1.S1_at	-0.212041		Mtr.10825.1.S1_at	-0.327337		0		-0.115295
Mtr.10826.1.S1_at	0.551281		Mtr.10826.1.S1_at	0.59535		0		0.0440688
Mtr.10827.1.S1_at	0.357518		Mtr.10827.1.S1_at	0.390498		0		0.0329793
Mtr.10828.1.S1_at	-0.222632		Mtr.10828.1.S1_at	-0.335028		0		-0.112396
Mtr.10829.1.S1_at	0.482278		Mtr.10829.1.S1_at	0.425854		0		-0.0564232
Mtr.1083.1.S1_at	0.322755		Mtr.1083.1.S1_at	0.396274		0		0.0735187
Mtr.10830.1.S1_at	-0.216735		Mtr.10830.1.S1_at	-0.330859		0		-0.114124
Mtr.10831.1.S1_at	0.0939524		Mtr.10831.1.S1_at	0.120268		0		0.0263155
Mtr.10832.1.S1_at	0.417796		Mtr.10832.1.S1_at	0.544317		0		0.126521
Mtr.10833.1.S1_a_at	-0.0155721		Mtr.10833.1.S1_a_at	-0.0663043		0		-0.0507323
Mtr.10834.1.S1_at	-0.00785677		Mtr.10834.1.S1_at	-0.0738907		0		-0.0660339
Mtr.10835.1.S1_s_at	0.193588		Mtr.10835.1.S1_s_at	0.175311		0		-0.0182768
Mtr.10836.1.S1_at	-0.0928902		Mtr.10836.1.S1_at	-0.095123		0		-0.0022328
Mtr.10837.1.S1_at	-0.116888		Mtr.10837.1.S1_at	-0.197096		0		-0.0802075
Mtr.10838.1.S1_at	0.145535		Mtr.10838.1.S1_at	0.154484		0		0.00894929
Mtr.10839.1.S1_s_at	0.383052		Mtr.10839.1.S1_s_at	0.456396		0		0.0733438
Mtr.1084.1.S1_at	-0.201455		Mtr.1084.1.S1_at	-0.257286		0		-0.0558304
Mtr.10840.1.S1_at	0.0274214		Mtr.10840.1.S1_at	-0.114398		0		-0.14182
Mtr.10841.1.S1_at	0.133935		Mtr.10841.1.S1_at	0.106269		0		-0.0276664
Mtr.10842.1.S1_at	0.0966787		Mtr.10842.1.S1_at	0.0439309		0		-0.0527478
Mtr.10843.1.S1_at	0.27714		Mtr.10843.1.S1_at	0.330752		0		0.053612
Mtr.10844.1.S1_at	-0.162034		Mtr.10844.1.S1_at	-0.253197		0		-0.0911631
Mtr.10845.1.S1_at	0.297027		Mtr.10845.1.S1_at	0.275012		0		-0.0220144
Mtr.10846.1.S1_at	-0.051265		Mtr.10846.1.S1_at	-0.0627251		0		-0.01146
Mtr.10847.1.S1_at	0.425303		Mtr.10847.1.S1_at	0.338354		0		-0.0869487
Mtr.10848.1.S1_at	0.297883		Mtr.10848.1.S1_at	-0.0417224		0		-0.339605
Mtr.10848.1.S1_s_at	-0.0668607		Mtr.10848.1.S1_s_at	-0.198391		0		-0.13153
Mtr.10849.1.S1_at	-0.0401637		Mtr.10849.1.S1_at	-0.123109		0		-0.0829455
Mtr.1085.1.S1_at	0.380578		Mtr.1085.1.S1_at	0.445581		0		0.0650028
Mtr.10850.1.S1_at	-0.180424		Mtr.10850.1.S1_at	-0.321701		0		-0.141277
Mtr.10851.1.S1_at	-0.0930692		Mtr.10851.1.S1_at	-0.143418		0		-0.0503489
Mtr.10852.1.S1_s_at	-0.0574896		Mtr.10852.1.S1_s_at	-0.10097		0		-0.0434807
Mtr.10853.1.S1_at	0.187696		Mtr.10853.1.S1_at	0.0815833		0		-0.106113
Mtr.10854.1.S1_at	-0.194815		Mtr.10854.1.S1_at	-0.300756		0		-0.105941
Mtr.10855.1.S1_at	0.180416		Mtr.10855.1.S1_at	0.0536667		0		-0.126749
Mtr.10856.1.S1_at	0.289026		Mtr.10856.1.S1_at	0.306933		0		0.0179078
Mtr.10857.1.S1_at	-0.164923		Mtr.10857.1.S1_at	-0.259821		0		-0.0948979
Mtr.10858.1.S1_at	0.423632		Mtr.10858.1.S1_at	0.607922		0		0.18429
Mtr.10859.1.S1_at	0.622407		Mtr.10859.1.S1_at	0.822034		0		0.199627
Mtr.1086.1.S1_at	-0.0170042		Mtr.1086.1.S1_at	-0.104417		0		-0.0874126
Mtr.10860.1.S1_at	0.143831		Mtr.10860.1.S1_at	0.104771		0		-0.0390607
Mtr.10861.1.S1_at	0.142098		Mtr.10861.1.S1_at	-0.0826688		0		-0.224767
Mtr.10862.1.S1_at	-0.011539		Mtr.10862.1.S1_at	0.0634555		0		0.0749945
Mtr.10863.1.S1_at	0.344796		Mtr.10863.1.S1_at	0.272802		0		-0.0719941
Mtr.10864.1.S1_at	0.0822919		Mtr.10864.1.S1_at	0.0341682		0		-0.0481237
Mtr.10865.1.S1_at	-0.14083		Mtr.10865.1.S1_at	-0.388011		0		-0.247181
Mtr.10866.1.S1_at	0.102617		Mtr.10866.1.S1_at	0.0578149		0		-0.0448021
Mtr.10867.1.S1_at	0.0897239		Mtr.10867.1.S1_at	0.0977059		0		0.00798191
Mtr.10868.1.S1_at	0.21103		Mtr.10868.1.S1_at	0.157631		0		-0.0533986
Mtr.10869.1.S1_at	-0.140941		Mtr.10869.1.S1_at	-0.166333		0		-0.0253918
Mtr.10869.1.S1_x_at	-0.14223		Mtr.10869.1.S1_x_at	-0.167427		0		-0.0251974
Mtr.1087.1.S1_at	0.470769		Mtr.1087.1.S1_at	0.199483		0		-0.271287
Mtr.10870.1.S1_at	0.318497		Mtr.10870.1.S1_at	0.0226137		0		-0.295883
Mtr.10871.1.S1_at	-0.0833342		Mtr.10871.1.S1_at	0.00912555		0		0.0924597
Mtr.10872.1.S1_s_at	-0.123212		Mtr.10872.1.S1_s_at	-0.213922		0		-0.0907101
Mtr.10873.1.S1_at	0.276624		Mtr.10873.1.S1_at	0.291228		0		0.0146041
Mtr.10874.1.S1_at	0.201434		Mtr.10874.1.S1_at	-0.0437534		0		-0.245188
Mtr.10875.1.S1_at	0.295678		Mtr.10875.1.S1_at	0.414474		0		0.118796
Mtr.10876.1.S1_at	0.343452		Mtr.10876.1.S1_at	0.184191		0		-0.159261
Mtr.10877.1.S1_at	0.0689804		Mtr.10877.1.S1_at	0.0779564		0		0.00897594
Mtr.10878.1.S1_at	0.270224		Mtr.10878.1.S1_at	0.317013		0		0.0467883
Mtr.10879.1.S1_at	0.132125		Mtr.10879.1.S1_at	0.0672735		0		-0.0648512
Mtr.1088.1.S1_s_at	-0.0257073		Mtr.1088.1.S1_s_at	-0.0557946		0		-0.0300873
Mtr.10880.1.S1_at	0.140823		Mtr.10880.1.S1_at	0.067059		0		-0.0737637
Mtr.10881.1.S1_at	-0.135928		Mtr.10881.1.S1_at	-0.224603		0		-0.0886752
Mtr.10882.1.S1_at	-0.0482175		Mtr.10882.1.S1_at	-0.125727		0		-0.0775093
Mtr.10883.1.S1_at	0.00892032		Mtr.10883.1.S1_at	-0.0343218		0		-0.0432421
Mtr.10884.1.S1_at	0.453166		Mtr.10884.1.S1_at	0.674239		0		0.221073
Mtr.10885.1.S1_at	0.2954		Mtr.10885.1.S1_at	0.315587		0		0.0201867
Mtr.10886.1.S1_at	0.340265		Mtr.10886.1.S1_at	0.446192		0		0.105927
Mtr.10887.1.S1_at	-0.0350127		Mtr.10887.1.S1_at	-0.0818026		0		-0.0467899
Mtr.10888.1.S1_at	0.458623		Mtr.10888.1.S1_at	0.482241		0		0.0236183
Mtr.10889.1.S1_at	-0.136981		Mtr.10889.1.S1_at	-0.234355		0		-0.0973733
Mtr.10890.1.S1_at	-0.0629877		Mtr.10890.1.S1_at	-0.05805		0		0.00493767
Mtr.10891.1.S1_at	0.366705		Mtr.10891.1.S1_at	0.476848		0		0.110143
Mtr.10892.1.S1_at	0.0399046		Mtr.10892.1.S1_at	-0.105165		0		-0.14507
Mtr.10893.1.S1_at	0.0659449		Mtr.10893.1.S1_at	-0.00429008		0		-0.0702349
Mtr.10894.1.S1_at	0.0221134		Mtr.10894.1.S1_at	-0.0330188		0		-0.0551322
Mtr.10895.1.S1_at	-0.100955		Mtr.10895.1.S1_at	-0.117821		0		-0.0168667
Mtr.10896.1.S1_at	0.186414		Mtr.10896.1.S1_at	0.0261956		0		-0.160219
Mtr.10896.1.S1_s_at	-0.0692679		Mtr.10896.1.S1_s_at	-0.180517		0		-0.111249
Mtr.10897.1.S1_at	0.100587		Mtr.10897.1.S1_at	-0.0690525		0		-0.169639
Mtr.10898.1.S1_at	-0.191426		Mtr.10898.1.S1_at	-0.252694		0		-0.0612685
Mtr.10899.1.S1_at	0.431266		Mtr.10899.1.S1_at	0.427159		0		-0.00410792
Mtr.109.1.S1_s_at	0.144707		Mtr.109.1.S1_s_at	0.169713		0		0.0250062
Mtr.1090.1.S1_at	0.460386		Mtr.1090.1.S1_at	0.216619		0		-0.243767
Mtr.1090.1.S1_x_at	0.408016		Mtr.1090.1.S1_x_at	0.199466		0		-0.20855
Mtr.10900.1.S1_at	0.0620219		Mtr.10900.1.S1_at	0.0841359		0		0.022114
Mtr.10901.1.S1_at	0.245386		Mtr.10901.1.S1_at	0.41271		0		0.167323
Mtr.10902.1.S1_at	0.167619		Mtr.10902.1.S1_at	0.0886936		0		-0.0789257
Mtr.10904.1.S1_at	0.273145		Mtr.10904.1.S1_at	0.207844		0		-0.0653011
Mtr.10905.1.S1_at	0.203045		Mtr.10905.1.S1_at	0.264603		0		0.0615574
Mtr.10906.1.S1_at	0.564743		Mtr.10906.1.S1_at	0.762439		0		0.197696
Mtr.10907.1.S1_at	-0.140024		Mtr.10907.1.S1_at	-0.143828		0		-0.00380352
Mtr.10908.1.S1_at	0.346212		Mtr.10908.1.S1_at	0.509244		0		0.163032
Mtr.10909.1.S1_s_at	0.295591		Mtr.10909.1.S1_s_at	0.21256		0		-0.083031
Mtr.10910.1.S1_at	0.0500453		Mtr.10910.1.S1_at	0.13756		0		0.0875151
Mtr.10911.1.S1_at	0.331719		Mtr.10911.1.S1_at	0.228909		0		-0.102811
Mtr.10912.1.S1_at	0.382442		Mtr.10912.1.S1_at	0.37415		0		-0.00829196
Mtr.10913.1.S1_at	0.514454		Mtr.10913.1.S1_at	0.418817		0		-0.0956369
Mtr.10914.1.S1_at	0.320216		Mtr.10914.1.S1_at	0.400883		0		0.0806671
Mtr.10915.1.S1_at	0.369948		Mtr.10915.1.S1_at	-0.0960615		0		-0.466009
Mtr.10916.1.S1_s_at	-0.0846337		Mtr.10916.1.S1_s_at	-0.0970378		0		-0.0124041
Mtr.10917.1.S1_at	-0.0881432		Mtr.10917.1.S1_at	-0.126753		0		-0.0386098
Mtr.10919.1.S1_at	0.390955		Mtr.10919.1.S1_at	0.450502		0		0.0595467
Mtr.1092.1.S1_at	-0.00936212		Mtr.1092.1.S1_at	-0.0784418		0		-0.0690797
Mtr.10920.1.S1_at	0.341124		Mtr.10920.1.S1_at	0.332279		0		-0.00884482
Mtr.10921.1.S1_s_at	0.519101		Mtr.10921.1.S1_s_at	0.626459		0		0.107358
Mtr.10922.1.S1_at	-0.0909667		Mtr.10922.1.S1_at	-0.115485		0		-0.0245181
Mtr.10923.1.S1_at	0.280715		Mtr.10923.1.S1_at	-0.119108		0		-0.399823
Mtr.10924.1.S1_at	-0.0304921		Mtr.10924.1.S1_at	-0.0387111		0		-0.00821891
Mtr.10925.1.S1_at	0.230209		Mtr.10925.1.S1_at	0.20839		0		-0.0218189
Mtr.10926.1.S1_at	-0.168883		Mtr.10926.1.S1_at	-0.255243		0		-0.0863599
Mtr.10927.1.S1_at	-0.150203		Mtr.10927.1.S1_at	-0.28685		0		-0.136647
Mtr.10928.1.S1_s_at	-0.0200674		Mtr.10928.1.S1_s_at	-0.0668864		0		-0.0468189
Mtr.10929.1.S1_at	0.0711997		Mtr.10929.1.S1_at	0.0218164		0		-0.0493834
Mtr.1093.1.S1_at	0.0558951		Mtr.1093.1.S1_at	0.0128951		0		-0.043
Mtr.10930.1.S1_at	0.235033		Mtr.10930.1.S1_at	0.23008		0		-0.00495303
Mtr.10931.1.S1_at	0.0110411		Mtr.10931.1.S1_at	0.0356447		0		0.0246036
Mtr.10932.1.S1_at	-0.166387		Mtr.10932.1.S1_at	-0.242644		0		-0.0762572
Mtr.10933.1.S1_at	-0.181024		Mtr.10933.1.S1_at	-0.38849		0		-0.207466
Mtr.10934.1.S1_at	0.591837		Mtr.10934.1.S1_at	0.387125		0		-0.204712
Mtr.10935.1.S1_at	0.575778		Mtr.10935.1.S1_at	0.727234		0		0.151456
Mtr.10936.1.S1_at	-0.0649585		Mtr.10936.1.S1_at	-0.129733		0		-0.0647742
Mtr.10937.1.S1_at	0.149308		Mtr.10937.1.S1_at	0.184845		0		0.0355368
Mtr.10938.1.S1_at	0.0383901		Mtr.10938.1.S1_at	-0.00992297		0		-0.0483131
Mtr.10939.1.S1_at	0.0467733		Mtr.10939.1.S1_at	0.0245645		0		-0.0222088
Mtr.1094.1.S1_at	-0.0433951		Mtr.1094.1.S1_at	-0.0588348		0		-0.0154397
Mtr.10940.1.S1_at	0.203167		Mtr.10940.1.S1_at	0.167102		0		-0.0360654
Mtr.10941.1.S1_at	-0.0848136		Mtr.10941.1.S1_at	0.00031375		0		0.0851274
Mtr.10942.1.S1_at	0.0255041		Mtr.10942.1.S1_at	-0.098301		0		-0.123805
Mtr.10943.1.S1_at	-0.0714349		Mtr.10943.1.S1_at	-0.192045		0		-0.12061
Mtr.10944.1.S1_at	0.286877		Mtr.10944.1.S1_at	0.366324		0		0.0794471
Mtr.10945.1.S1_at	0.37678		Mtr.10945.1.S1_at	0.538556		0		0.161776
Mtr.10946.1.S1_at	-0.132459		Mtr.10946.1.S1_at	-0.302645		0		-0.170186
Mtr.10947.1.S1_at	-0.131209		Mtr.10947.1.S1_at	-0.15561		0		-0.0244013
Mtr.10948.1.S1_at	-0.0387516		Mtr.10948.1.S1_at	-0.0781791		0		-0.0394275
Mtr.10949.1.S1_at	0.124209		Mtr.10949.1.S1_at	0.0225406		0		-0.101668
Mtr.1095.1.S1_at	0.270578		Mtr.1095.1.S1_at	0.360036		0		0.0894575
Mtr.10950.1.S1_at	0.242814		Mtr.10950.1.S1_at	0.270498		0		0.0276841
Mtr.10951.1.S1_at	0.0181839		Mtr.10951.1.S1_at	-0.0380881		0		-0.056272
Mtr.10952.1.S1_at	-0.0898371		Mtr.10952.1.S1_at	-0.170256		0		-0.0804185
Mtr.10953.1.S1_at	-0.123087		Mtr.10953.1.S1_at	-0.145786		0		-0.022699
Mtr.10954.1.S1_at	-0.140432		Mtr.10954.1.S1_at	-0.141		0		-0.000567872
Mtr.10955.1.S1_at	0.0780393		Mtr.10955.1.S1_at	0.0347685		0		-0.0432708
Mtr.10956.1.S1_at	0.0393484		Mtr.10956.1.S1_at	-0.212693		0		-0.252041
Mtr.10957.1.S1_at	-0.0644595		Mtr.10957.1.S1_at	-0.196063		0		-0.131604
Mtr.10958.1.S1_at	-0.00461629		Mtr.10958.1.S1_at	-0.00974277		0		-0.00512648
Mtr.10959.1.S1_at	-0.161724		Mtr.10959.1.S1_at	-0.223031		0		-0.0613076
Mtr.1096.1.S1_at	0.383115		Mtr.1096.1.S1_at	0.246952		0		-0.136163
Mtr.10960.1.S1_at	0.202617		Mtr.10960.1.S1_at	0.209478		0		0.00686155
Mtr.10961.1.S1_at	0.275003		Mtr.10961.1.S1_at	0.219515		0		-0.0554887
Mtr.10962.1.S1_at	-0.112		Mtr.10962.1.S1_at	-0.243469		0		-0.131469
Mtr.10963.1.S1_at	0.28282		Mtr.10963.1.S1_at	0.346697		0		0.0638774
Mtr.10964.1.S1_at	-0.0205919		Mtr.10964.1.S1_at	0.0962798		0		0.116872
Mtr.10965.1.S1_s_at	-0.110639		Mtr.10965.1.S1_s_at	-0.160873		0		-0.0502344
Mtr.10966.1.S1_at	0.431998		Mtr.10966.1.S1_at	0.559859		0		0.127861
Mtr.10967.1.S1_at	0.438221		Mtr.10967.1.S1_at	0.260907		0		-0.177314
Mtr.10968.1.S1_at	-0.177218		Mtr.10968.1.S1_at	-0.243195		0		-0.0659763
Mtr.10969.1.S1_at	0.220216		Mtr.10969.1.S1_at	0.327752		0		0.107536
Mtr.1097.1.S1_at	0.238064		Mtr.1097.1.S1_at	0.272691		0		0.034627
Mtr.10970.1.S1_at	-0.14629		Mtr.10970.1.S1_at	-0.242019		0		-0.0957298
Mtr.10971.1.S1_s_at	-0.0899512		Mtr.10971.1.S1_s_at	-0.0831763		0		0.0067749
Mtr.10972.1.S1_at	-0.17723		Mtr.10972.1.S1_at	-0.278054		0		-0.100824
Mtr.10973.1.S1_at	0.00273171		Mtr.10973.1.S1_at	-0.0610921		0		-0.0638238
Mtr.10974.1.S1_at	-0.0933834		Mtr.10974.1.S1_at	-0.27262		0		-0.179236
Mtr.10975.1.S1_s_at	0.338111		Mtr.10975.1.S1_s_at	0.39563		0		0.0575188
Mtr.10976.1.S1_at	-0.0198286		Mtr.10976.1.S1_at	0.00448263		0		0.0243112
Mtr.10977.1.S1_at	0.538565		Mtr.10977.1.S1_at	0.545405		0		0.00684032
Mtr.10978.1.S1_at	0.431547		Mtr.10978.1.S1_at	0.365916		0		-0.065631
Mtr.10978.1.S1_s_at	0.228889		Mtr.10978.1.S1_s_at	0.275126		0		0.0462369
Mtr.10979.1.S1_at	0.659125		Mtr.10979.1.S1_at	0.789007		0		0.129882
Mtr.1098.1.S1_at	0.488797		Mtr.1098.1.S1_at	0.266054		0		-0.222743
Mtr.10980.1.S1_at	0.0274614		Mtr.10980.1.S1_at	-0.112258		0		-0.139719
Mtr.10981.1.S1_at	0.199489		Mtr.10981.1.S1_at	0.213778		0		0.0142892
Mtr.10982.1.S1_at	-0.176578		Mtr.10982.1.S1_at	-0.27588		0		-0.0993023
Mtr.10983.1.S1_at	0.334978		Mtr.10983.1.S1_at	0.0329092		0		-0.302069
Mtr.10984.1.S1_at	0.213082		Mtr.10984.1.S1_at	0.179397		0		-0.0336855
Mtr.10985.1.S1_at	-0.0697786		Mtr.10985.1.S1_at	-0.138316		0		-0.0685375
Mtr.10986.1.S1_at	0.33076		Mtr.10986.1.S1_at	0.3307		0		-5.9834e-05
Mtr.10987.1.S1_at	-0.0242982		Mtr.10987.1.S1_at	-0.0336176		0		-0.00931937
Mtr.10988.1.S1_at	0.138226		Mtr.10988.1.S1_at	0.173087		0		0.0348611
Mtr.10989.1.S1_at	-0.180157		Mtr.10989.1.S1_at	-0.332585		0		-0.152428
Mtr.1099.1.S1_s_at	0.410997		Mtr.1099.1.S1_s_at	0.0822018		0		-0.328796
Mtr.10990.1.S1_at	-0.221238		Mtr.10990.1.S1_at	-0.277276		0		-0.0560381
Mtr.10991.1.S1_at	0.402603		Mtr.10991.1.S1_at	0.56562		0		0.163017
Mtr.10992.1.S1_at	0.036457		Mtr.10992.1.S1_at	0.0167175		0		-0.0197395
Mtr.10993.1.S1_at	0.242058		Mtr.10993.1.S1_at	0.221259		0		-0.0207994
Mtr.10994.1.S1_at	0.195514		Mtr.10994.1.S1_at	0.256181		0		0.060667
Mtr.10995.1.S1_at	-0.212051		Mtr.10995.1.S1_at	-0.305364		0		-0.0933135
Mtr.10996.1.S1_at	0.443498		Mtr.10996.1.S1_at	0.292754		0		-0.150743
Mtr.10998.1.S1_at	-0.0119253		Mtr.10998.1.S1_at	-0.000148858		0		0.0117765
Mtr.10999.1.S1_at	0.202057		Mtr.10999.1.S1_at	0.258972		0		0.0569152
Mtr.11.1.S1_at	0.400181		Mtr.11.1.S1_at	0.105907		0		-0.294274
Mtr.110.1.S1_s_at	0.237362		Mtr.110.1.S1_s_at	0.0190413		0		-0.218321
Mtr.1100.1.S1_at	0.312405		Mtr.1100.1.S1_at	0.0825177		0		-0.229887
Mtr.11000.1.S1_at	0.0568272		Mtr.11000.1.S1_at	0.0649041		0		0.00807689
Mtr.11001.1.S1_at	0.0394545		Mtr.11001.1.S1_at	0.0446196		0		0.00516512
Mtr.11002.1.S1_s_at	0.211069		Mtr.11002.1.S1_s_at	0.32147		0		0.110401
Mtr.11003.1.S1_at	0.245932		Mtr.11003.1.S1_at	0.248033		0		0.00210053
Mtr.11004.1.S1_s_at	-0.238426		Mtr.11004.1.S1_s_at	-0.323875		0		-0.0854491
Mtr.11005.1.S1_at	0.259823		Mtr.11005.1.S1_at	0.320547		0		0.0607238
Mtr.11006.1.S1_at	0.180855		Mtr.11006.1.S1_at	0.323903		0		0.143048
Mtr.11007.1.S1_at	-0.158056		Mtr.11007.1.S1_at	-0.294604		0		-0.136548
Mtr.11008.1.S1_at	-0.0490086		Mtr.11008.1.S1_at	-0.1302		0		-0.0811917
Mtr.11008.1.S1_x_at	-0.0271028		Mtr.11008.1.S1_x_at	-0.0681482		0		-0.0410454
Mtr.11009.1.S1_at	0.147219		Mtr.11009.1.S1_at	0.137033		0		-0.0101859
Mtr.1101.1.S1_at	0.133825		Mtr.1101.1.S1_at	0.131789		0		-0.00203608
Mtr.1101.1.S1_s_at	0.19185		Mtr.1101.1.S1_s_at	0.244753		0		0.0529023
Mtr.11010.1.S1_at	0.21655		Mtr.11010.1.S1_at	0.00249245		0		-0.214058
Mtr.11011.1.S1_at	0.164982		Mtr.11011.1.S1_at	0.182218		0		0.0172356
Mtr.11012.1.S1_at	0.0445635		Mtr.11012.1.S1_at	-0.0433001		0		-0.0878637
Mtr.11013.1.S1_at	0.336629		Mtr.11013.1.S1_at	0.284896		0		-0.0517327
Mtr.11014.1.S1_at	0.237075		Mtr.11014.1.S1_at	0.309563		0		0.0724876
Mtr.11015.1.S1_at	0.150141		Mtr.11015.1.S1_at	0.139196		0		-0.0109449
Mtr.11016.1.S1_at	0.105738		Mtr.11016.1.S1_at	0.0933606		0		-0.0123771
Mtr.11017.1.S1_at	0.500968		Mtr.11017.1.S1_at	0.536918		0		0.0359498
Mtr.11018.1.S1_s_at	-0.166322		Mtr.11018.1.S1_s_at	-0.186814		0		-0.0204924
Mtr.11019.1.S1_at	0.342635		Mtr.11019.1.S1_at	0.474583		0		0.131948
Mtr.1102.1.S1_at	0.260621		Mtr.1102.1.S1_at	0.283171		0		0.0225496
Mtr.11020.1.S1_at	0.334653		Mtr.11020.1.S1_at	0.523634		0		0.188981
Mtr.11021.1.S1_at	-0.312214		Mtr.11021.1.S1_at	-0.499825		0		-0.187611
Mtr.11022.1.S1_at	-0.165768		Mtr.11022.1.S1_at	-0.124484		0		0.0412835
Mtr.11023.1.S1_at	-0.00324851		Mtr.11023.1.S1_at	-0.0829974		0		-0.0797489
Mtr.11024.1.S1_at	0.319789		Mtr.11024.1.S1_at	0.347328		0		0.0275395
Mtr.11025.1.S1_at	-0.138087		Mtr.11025.1.S1_at	-0.24325		0		-0.105163
Mtr.11026.1.S1_at	0.217036		Mtr.11026.1.S1_at	0.156473		0		-0.0605624
Mtr.11027.1.S1_at	0.134552		Mtr.11027.1.S1_at	0.158546		0		0.023994
Mtr.11028.1.S1_at	0.0894602		Mtr.11028.1.S1_at	0.10326		0		0.0137997
Mtr.11029.1.S1_at	0.0454799		Mtr.11029.1.S1_at	0.151431		0		0.105951
Mtr.1103.1.S1_at	0.0138745		Mtr.1103.1.S1_at	-0.111906		0		-0.12578
Mtr.11030.1.S1_at	0.164247		Mtr.11030.1.S1_at	0.240072		0		0.0758248
Mtr.11031.1.S1_at	0.440167		Mtr.11031.1.S1_at	0.353231		0		-0.0869359
Mtr.11031.1.S1_s_at	0.00315378		Mtr.11031.1.S1_s_at	-0.0759249		0		-0.0790787
Mtr.11032.1.S1_at	0.600496		Mtr.11032.1.S1_at	0.710495		0		0.109999
Mtr.11033.1.S1_at	-0.152333		Mtr.11033.1.S1_at	-0.257677		0		-0.105345
Mtr.11034.1.S1_at	0.165379		Mtr.11034.1.S1_at	0.0115663		0		-0.153813
Mtr.11035.1.S1_at	0.262722		Mtr.11035.1.S1_at	0.29744		0		0.0347185
Mtr.11036.1.S1_at	-0.285955		Mtr.11036.1.S1_at	-0.490199		0		-0.204244
Mtr.11037.1.S1_at	0.375012		Mtr.11037.1.S1_at	0.429376		0		0.0543647
Mtr.11038.1.S1_at	0.670242		Mtr.11038.1.S1_at	0.690853		0		0.0206107
Mtr.11039.1.S1_at	0.1252		Mtr.11039.1.S1_at	-0.122564		0		-0.247764
Mtr.1104.1.S1_at	0.196903		Mtr.1104.1.S1_at	-0.156062		0		-0.352965
Mtr.11040.1.S1_s_at	-0.0770639		Mtr.11040.1.S1_s_at	-0.0322453		0		0.0448186
Mtr.11041.1.S1_at	-0.0166939		Mtr.11041.1.S1_at	-0.0808272		0		-0.0641333
Mtr.11042.1.S1_at	-0.00139198		Mtr.11042.1.S1_at	-0.0666736		0		-0.0652816
Mtr.11043.1.S1_at	-0.199485		Mtr.11043.1.S1_at	-0.322339		0		-0.122853
Mtr.11044.1.S1_at	0.247993		Mtr.11044.1.S1_at	0.331143		0		0.08315
Mtr.11045.1.S1_at	0.337747		Mtr.11045.1.S1_at	0.374434		0		0.0366867
Mtr.11046.1.S1_at	0.282545		Mtr.11046.1.S1_at	0.306116		0		0.0235713
Mtr.11047.1.S1_at	-0.14918		Mtr.11047.1.S1_at	-0.165294		0		-0.0161137
Mtr.11048.1.S1_at	-0.226251		Mtr.11048.1.S1_at	-0.338607		0		-0.112357
Mtr.11049.1.S1_at	0.165393		Mtr.11049.1.S1_at	0.279727		0		0.114335
Mtr.1105.1.S1_at	0.522704		Mtr.1105.1.S1_at	0.572804		0		0.0500996
Mtr.11050.1.S1_at	0.234503		Mtr.11050.1.S1_at	0.302725		0		0.0682225
Mtr.11051.1.S1_at	0.285145		Mtr.11051.1.S1_at	0.0233475		0		-0.261797
Mtr.11052.1.S1_at	-0.0886443		Mtr.11052.1.S1_at	-0.0960451		0		-0.00740079
Mtr.11053.1.S1_at	-0.109686		Mtr.11053.1.S1_at	-0.209979		0		-0.100294
Mtr.11054.1.S1_at	0.326534		Mtr.11054.1.S1_at	0.372011		0		0.0454779
Mtr.11055.1.S1_at	-0.0567991		Mtr.11055.1.S1_at	-0.0410224		0		0.0157767
Mtr.11056.1.S1_at	0.6716		Mtr.11056.1.S1_at	0.694198		0		0.022598
Mtr.11057.1.S1_at	0.161533		Mtr.11057.1.S1_at	0.0299639		0		-0.131569
Mtr.11058.1.S1_at	0.0300835		Mtr.11058.1.S1_at	0.0570858		0		0.0270023
Mtr.11059.1.S1_at	-0.107954		Mtr.11059.1.S1_at	-0.3876		0		-0.279646
Mtr.1106.1.S1_at	0.510738		Mtr.1106.1.S1_at	0.613116		0		0.102378
Mtr.11060.1.S1_at	0.0913295		Mtr.11060.1.S1_at	0.11679		0		0.0254601
Mtr.11061.1.S1_at	0.0753622		Mtr.11061.1.S1_at	-0.0921815		0		-0.167544
Mtr.11062.1.S1_at	-0.0754442		Mtr.11062.1.S1_at	-0.188691		0		-0.113247
Mtr.11063.1.S1_at	-0.122596		Mtr.11063.1.S1_at	-0.290886		0		-0.168291
Mtr.11064.1.S1_at	0.562601		Mtr.11064.1.S1_at	0.759541		0		0.19694
Mtr.11065.1.S1_at	0.318947		Mtr.11065.1.S1_at	0.432429		0		0.113482
Mtr.11066.1.S1_at	0.134135		Mtr.11066.1.S1_at	0.0798935		0		-0.0542415
Mtr.11066.1.S1_s_at	0.013427		Mtr.11066.1.S1_s_at	0.0266524		0		0.0132254
Mtr.11067.1.S1_at	-0.0382343		Mtr.11067.1.S1_at	-0.102707		0		-0.0644724
Mtr.11068.1.S1_at	0.319647		Mtr.11068.1.S1_at	0.329421		0		0.00977414
Mtr.11069.1.S1_at	-0.0143944		Mtr.11069.1.S1_at	-0.122712		0		-0.108317
Mtr.1107.1.S1_at	0.149486		Mtr.1107.1.S1_at	0.190937		0		0.0414507
Mtr.11070.1.S1_s_at	0.134136		Mtr.11070.1.S1_s_at	0.124787		0		-0.00934966
Mtr.11071.1.S1_at	0.073996		Mtr.11071.1.S1_at	0.0376304		0		-0.0363655
Mtr.11071.1.S1_s_at	0.083541		Mtr.11071.1.S1_s_at	0.0264156		0		-0.0571255
Mtr.11072.1.S1_at	-0.178003		Mtr.11072.1.S1_at	-0.240891		0		-0.0628879
Mtr.11073.1.S1_at	0.219902		Mtr.11073.1.S1_at	0.245615		0		0.0257124
Mtr.11074.1.S1_at	0.100173		Mtr.11074.1.S1_at	-0.00196917		0		-0.102142
Mtr.11075.1.S1_s_at	0.123294		Mtr.11075.1.S1_s_at	0.21563		0		0.0923359
Mtr.11076.1.S1_at	-0.142483		Mtr.11076.1.S1_at	-0.194584		0		-0.0521008
Mtr.11077.1.S1_at	0.452092		Mtr.11077.1.S1_at	0.331945		0		-0.120148
Mtr.11078.1.S1_at	0.34009		Mtr.11078.1.S1_at	0.378596		0		0.038506
Mtr.11079.1.S1_at	0.414347		Mtr.11079.1.S1_at	0.606657		0		0.192311
Mtr.1108.1.S1_at	0.033213		Mtr.1108.1.S1_at	0.00295717		0		-0.0302559
Mtr.11080.1.S1_s_at	-0.263495		Mtr.11080.1.S1_s_at	-0.368212		0		-0.104717
Mtr.11081.1.S1_at	-0.184756		Mtr.11081.1.S1_at	-0.337535		0		-0.152779
Mtr.11082.1.S1_at	0.487596		Mtr.11082.1.S1_at	0.594472		0		0.106877
Mtr.11083.1.S1_at	0.445859		Mtr.11083.1.S1_at	0.586413		0		0.140554
Mtr.11084.1.S1_s_at	-0.0624013		Mtr.11084.1.S1_s_at	-0.223159		0		-0.160757
Mtr.11085.1.S1_at	-0.0917987		Mtr.11085.1.S1_at	-0.186716		0		-0.0949175
Mtr.11086.1.S1_at	-0.209314		Mtr.11086.1.S1_at	-0.326206		0		-0.116891
Mtr.11087.1.S1_at	-0.290176		Mtr.11087.1.S1_at	-0.400791		0		-0.110615
Mtr.11088.1.S1_at	-0.188044		Mtr.11088.1.S1_at	-0.286015		0		-0.0979711
Mtr.11089.1.S1_at	0.203689		Mtr.11089.1.S1_at	0.205543		0		0.00185357
Mtr.1109.1.S1_at	0.178604		Mtr.1109.1.S1_at	-0.0807204		0		-0.259324
Mtr.11091.1.S1_at	0.514705		Mtr.11091.1.S1_at	0.62467		0		0.109965
Mtr.11092.1.S1_at	-0.0576865		Mtr.11092.1.S1_at	-0.222772		0		-0.165085
Mtr.11094.1.S1_at	0.363141		Mtr.11094.1.S1_at	0.129237		0		-0.233903
Mtr.11095.1.S1_at	0.172891		Mtr.11095.1.S1_at	0.1156		0		-0.0572915
Mtr.11096.1.S1_at	0.111498		Mtr.11096.1.S1_at	0.085205		0		-0.026293
Mtr.11097.1.S1_at	-0.117596		Mtr.11097.1.S1_at	-0.192953		0		-0.0753566
Mtr.11098.1.S1_x_at	-0.0448891		Mtr.11098.1.S1_x_at	-0.150848		0		-0.105959
Mtr.11099.1.S1_at	0.0785928		Mtr.11099.1.S1_at	0.095423		0		0.0168302
Mtr.111.1.S1_at	0.012526		Mtr.111.1.S1_at	-0.0437709		0		-0.0562969
Mtr.1110.1.S1_at	-0.215794		Mtr.1110.1.S1_at	-0.274767		0		-0.0589727
Mtr.11100.1.S1_at	0.110273		Mtr.11100.1.S1_at	0.150014		0		0.0397416
Mtr.11101.1.S1_at	0.240298		Mtr.11101.1.S1_at	0.296652		0		0.0563539
Mtr.11102.1.S1_at	0.0831762		Mtr.11102.1.S1_at	0.0355876		0		-0.0475886
Mtr.11103.1.S1_at	0.359798		Mtr.11103.1.S1_at	0.141314		0		-0.218484
Mtr.11104.1.S1_s_at	-0.201488		Mtr.11104.1.S1_s_at	-0.306294		0		-0.104806
Mtr.11105.1.S1_at	0.0772161		Mtr.11105.1.S1_at	0.0265456		0		-0.0506705
Mtr.11106.1.S1_at	0.0963723		Mtr.11106.1.S1_at	0.127135		0		0.030763
Mtr.11107.1.S1_at	0.162129		Mtr.11107.1.S1_at	-0.0155397		0		-0.177669
Mtr.11108.1.S1_at	-0.200835		Mtr.11108.1.S1_at	-0.255742		0		-0.0549077
Mtr.11109.1.S1_at	-0.0339224		Mtr.11109.1.S1_at	-0.131753		0		-0.0978309
Mtr.1111.1.S1_x_at	0.331632		Mtr.1111.1.S1_x_at	0.131035		0		-0.200597
Mtr.11110.1.S1_at	-0.222057		Mtr.11110.1.S1_at	-0.33838		0		-0.116323
Mtr.11111.1.S1_at	-0.140349		Mtr.11111.1.S1_at	-0.256569		0		-0.116219
Mtr.11112.1.S1_at	-0.127512		Mtr.11112.1.S1_at	-0.150357		0		-0.0228456
Mtr.11113.1.S1_at	0.0217208		Mtr.11113.1.S1_at	-0.0521171		0		-0.0738379
Mtr.11113.1.S1_s_at	0.0905976		Mtr.11113.1.S1_s_at	0.0245724		0		-0.0660251
Mtr.11114.1.S1_at	0.412493		Mtr.11114.1.S1_at	0.631726		0		0.219233
Mtr.11115.1.S1_at	0.663554		Mtr.11115.1.S1_at	0.787217		0		0.123664
Mtr.11116.1.S1_at	-0.0215354		Mtr.11116.1.S1_at	-0.0534656		0		-0.0319302
Mtr.11117.1.S1_at	0.129957		Mtr.11117.1.S1_at	0.0813898		0		-0.0485672
Mtr.11118.1.S1_at	-0.0285586		Mtr.11118.1.S1_at	-0.168809		0		-0.140251
Mtr.11119.1.S1_at	-0.0199358		Mtr.11119.1.S1_at	-0.0555382		0		-0.0356023
Mtr.1112.1.S1_at	0.197526		Mtr.1112.1.S1_at	-0.0232785		0		-0.220805
Mtr.11120.1.S1_at	0.10982		Mtr.11120.1.S1_at	0.0656196		0		-0.0442002
Mtr.11121.1.S1_at	-0.0135073		Mtr.11121.1.S1_at	-0.0230419		0		-0.00953452
Mtr.11122.1.S1_at	0.166848		Mtr.11122.1.S1_at	-0.000624155		0		-0.167473
Mtr.11123.1.S1_at	0.293345		Mtr.11123.1.S1_at	0.344908		0		0.0515633
Mtr.11124.1.S1_at	0.549649		Mtr.11124.1.S1_at	0.696475		0		0.146827
Mtr.11125.1.S1_at	0.223451		Mtr.11125.1.S1_at	0.245796		0		0.022345
Mtr.11126.1.S1_at	-0.0507548		Mtr.11126.1.S1_at	-0.138132		0		-0.0873769
Mtr.11127.1.S1_at	0.513513		Mtr.11127.1.S1_at	0.674678		0		0.161165
Mtr.11128.1.S1_at	-0.0353089		Mtr.11128.1.S1_at	-0.0833465		0		-0.0480376
Mtr.11129.1.S1_at	-0.127636		Mtr.11129.1.S1_at	-0.229438		0		-0.101801
Mtr.1113.1.S1_at	0.306995		Mtr.1113.1.S1_at	0.101897		0		-0.205098
Mtr.1113.1.S1_x_at	0.376763		Mtr.1113.1.S1_x_at	0.17682		0		-0.199943
Mtr.11130.1.S1_at	-0.149647		Mtr.11130.1.S1_at	-0.141542		0		0.00810464
Mtr.11131.1.S1_at	0.609881		Mtr.11131.1.S1_at	0.543736		0		-0.0661444
Mtr.11132.1.S1_at	0.0155806		Mtr.11132.1.S1_at	-0.0158479		0		-0.0314284
Mtr.11133.1.S1_at	0.162065		Mtr.11133.1.S1_at	0.0671597		0		-0.0949049
Mtr.11134.1.S1_at	-0.0576013		Mtr.11134.1.S1_at	-0.108508		0		-0.0509072
Mtr.11135.1.S1_at	0.200719		Mtr.11135.1.S1_at	-0.00242348		0		-0.203143
Mtr.11136.1.S1_at	0.27636		Mtr.11136.1.S1_at	0.291258		0		0.0148979
Mtr.11137.1.S1_at	0.207235		Mtr.11137.1.S1_at	0.270945		0		0.0637106
Mtr.11138.1.S1_at	0.0716358		Mtr.11138.1.S1_at	0.0549343		0		-0.0167015
Mtr.11139.1.S1_at	-0.0413522		Mtr.11139.1.S1_at	-0.160731		0		-0.119379
Mtr.1114.1.S1_at	-0.069234		Mtr.1114.1.S1_at	-0.121813		0		-0.052579
Mtr.11140.1.S1_at	-0.0515135		Mtr.11140.1.S1_at	-0.0718272		0		-0.0203136
Mtr.11141.1.S1_at	0.188954		Mtr.11141.1.S1_at	0.216628		0		0.027674
Mtr.11142.1.S1_at	-0.139944		Mtr.11142.1.S1_at	-0.259459		0		-0.119515
Mtr.11143.1.S1_at	-0.0058172		Mtr.11143.1.S1_at	-0.0171731		0		-0.0113559
Mtr.11144.1.S1_at	0.593686		Mtr.11144.1.S1_at	0.759937		0		0.166251
Mtr.11145.1.S1_at	0.0834926		Mtr.11145.1.S1_at	0.100285		0		0.016792
Mtr.11146.1.S1_at	0.210274		Mtr.11146.1.S1_at	0.198286		0		-0.011988
Mtr.11147.1.S1_at	0.547213		Mtr.11147.1.S1_at	0.568704		0		0.0214914
Mtr.11148.1.S1_at	-0.0291217		Mtr.11148.1.S1_at	-0.0682972		0		-0.0391755
Mtr.11149.1.S1_at	-0.262532		Mtr.11149.1.S1_at	-0.340726		0		-0.0781943
Mtr.1115.1.S1_at	0.386173		Mtr.1115.1.S1_at	0.535866		0		0.149692
Mtr.11150.1.S1_at	0.431203		Mtr.11150.1.S1_at	0.537309		0		0.106106
Mtr.11151.1.S1_at	0.0561143		Mtr.11151.1.S1_at	-0.276211		0		-0.332325
Mtr.11152.1.S1_at	0.431206		Mtr.11152.1.S1_at	0.368893		0		-0.0623131
Mtr.11153.1.S1_at	0.865088		Mtr.11153.1.S1_at	0.833248		0		-0.0318398
Mtr.11154.1.S1_at	0.041963		Mtr.11154.1.S1_at	0.00576778		0		-0.0361952
Mtr.11155.1.S1_at	0.0117313		Mtr.11155.1.S1_at	-0.189569		0		-0.201301
Mtr.11156.1.S1_at	-0.103289		Mtr.11156.1.S1_at	-0.184884		0		-0.0815953
Mtr.11157.1.S1_at	-0.0645261		Mtr.11157.1.S1_at	-0.069573		0		-0.00504689
Mtr.11158.1.S1_at	0.0427521		Mtr.11158.1.S1_at	-0.0488983		0		-0.0916504
Mtr.11159.1.S1_at	0.39356		Mtr.11159.1.S1_at	0.579808		0		0.186248
Mtr.1116.1.S1_at	0.433081		Mtr.1116.1.S1_at	0.195535		0		-0.237546
Mtr.11160.1.S1_at	-0.15368		Mtr.11160.1.S1_at	-0.178859		0		-0.0251787
Mtr.11161.1.S1_at	0.205018		Mtr.11161.1.S1_at	0.27288		0		0.0678621
Mtr.11162.1.S1_at	-0.169184		Mtr.11162.1.S1_at	-0.277092		0		-0.107908
Mtr.11163.1.S1_at	-0.0834689		Mtr.11163.1.S1_at	-0.153633		0		-0.0701642
Mtr.11164.1.S1_at	0.0376074		Mtr.11164.1.S1_at	0.0583742		0		0.0207669
Mtr.11165.1.S1_at	-0.00470895		Mtr.11165.1.S1_at	-0.0842202		0		-0.0795113
Mtr.11166.1.S1_at	0.139514		Mtr.11166.1.S1_at	0.193576		0		0.0540621
Mtr.11167.1.S1_at	0.270884		Mtr.11167.1.S1_at	0.297667		0		0.0267827
Mtr.11168.1.S1_at	0.0433286		Mtr.11168.1.S1_at	0.0890835		0		0.045755
Mtr.11169.1.S1_at	0.128677		Mtr.11169.1.S1_at	0.188825		0		0.0601476
Mtr.1117.1.S1_at	0.341598		Mtr.1117.1.S1_at	0.233474		0		-0.108124
Mtr.11170.1.S1_at	-0.34947		Mtr.11170.1.S1_at	-0.486276		0		-0.136806
Mtr.11171.1.S1_at	-0.0995962		Mtr.11171.1.S1_at	-0.113313		0		-0.0137171
Mtr.11172.1.S1_at	-0.0335985		Mtr.11172.1.S1_at	-0.0352063		0		-0.00160777
Mtr.11173.1.S1_at	0.10835		Mtr.11173.1.S1_at	0.155471		0		0.0471218
Mtr.11174.1.S1_at	0.0489032		Mtr.11174.1.S1_at	-0.00533461		0		-0.0542378
Mtr.11175.1.S1_at	0.407757		Mtr.11175.1.S1_at	0.489376		0		0.0816187
Mtr.11176.1.S1_at	0.36215		Mtr.11176.1.S1_at	0.524242		0		0.162093
Mtr.11177.1.S1_at	0.365021		Mtr.11177.1.S1_at	0.354949		0		-0.0100724
Mtr.11178.1.S1_at	0.200173		Mtr.11178.1.S1_at	0.255913		0		0.0557397
Mtr.11179.1.S1_at	0.0819507		Mtr.11179.1.S1_at	0.0658526		0		-0.0160981
Mtr.11180.1.S1_at	0.45837		Mtr.11180.1.S1_at	0.451848		0		-0.00652198
Mtr.11181.1.S1_at	-0.0553637		Mtr.11181.1.S1_at	-0.153234		0		-0.0978701
Mtr.11182.1.S1_at	0.240234		Mtr.11182.1.S1_at	0.272804		0		0.0325706
Mtr.11183.1.S1_at	0.232017		Mtr.11183.1.S1_at	0.265669		0		0.0336514
Mtr.11184.1.S1_at	0.488888		Mtr.11184.1.S1_at	0.379588		0		-0.109301
Mtr.11185.1.S1_at	0.0554901		Mtr.11185.1.S1_at	0.0487075		0		-0.00678267
Mtr.11186.1.S1_at	-0.217973		Mtr.11186.1.S1_at	-0.333991		0		-0.116017
Mtr.11187.1.S1_at	0.389203		Mtr.11187.1.S1_at	0.37181		0		-0.0173928
Mtr.11188.1.S1_at	0.226469		Mtr.11188.1.S1_at	0.317206		0		0.0907372
Mtr.11189.1.S1_at	0.108389		Mtr.11189.1.S1_at	0.0781515		0		-0.0302372
Mtr.1119.1.S1_at	0.437488		Mtr.1119.1.S1_at	0.124094		0		-0.313394
Mtr.11190.1.S1_at	-0.0789768		Mtr.11190.1.S1_at	-0.180514		0		-0.101537
Mtr.11191.1.S1_at	0.366959		Mtr.11191.1.S1_at	0.367979		0		0.00102002
Mtr.11192.1.S1_at	-0.0556894		Mtr.11192.1.S1_at	-0.153113		0		-0.0974234
Mtr.11193.1.S1_at	0.0106299		Mtr.11193.1.S1_at	-0.0212542		0		-0.0318841
Mtr.11194.1.S1_at	0.228759		Mtr.11194.1.S1_at	0.365491		0		0.136732
Mtr.11195.1.S1_at	-0.0252612		Mtr.11195.1.S1_at	-0.218304		0		-0.193043
Mtr.11196.1.S1_at	0.72253		Mtr.11196.1.S1_at	0.808921		0		0.0863912
Mtr.11197.1.S1_at	0.0286601		Mtr.11197.1.S1_at	0.0424475		0		0.0137874
Mtr.11198.1.S1_at	0.203739		Mtr.11198.1.S1_at	0.25181		0		0.0480706
Mtr.11199.1.S1_at	0.244961		Mtr.11199.1.S1_at	0.128375		0		-0.116586
Mtr.112.1.S1_at	0.331257		Mtr.112.1.S1_at	-0.0360136		0		-0.367271
Mtr.11200.1.S1_at	-0.126955		Mtr.11200.1.S1_at	-0.163077		0		-0.0361216
Mtr.11201.1.S1_at	0.0473614		Mtr.11201.1.S1_at	-0.00594927		0		-0.0533107
Mtr.11202.1.S1_s_at	-0.0597208		Mtr.11202.1.S1_s_at	-0.0847753		0		-0.0250545
Mtr.11203.1.S1_at	0.0864315		Mtr.11203.1.S1_at	0.112395		0		0.0259637
Mtr.11204.1.S1_at	0.0310578		Mtr.11204.1.S1_at	-0.0643289		0		-0.0953867
Mtr.11205.1.S1_at	0.197272		Mtr.11205.1.S1_at	0.253084		0		0.0558119
Mtr.11206.1.S1_at	-0.334166		Mtr.11206.1.S1_at	-0.591178		0		-0.257012
Mtr.11207.1.S1_at	0.0125784		Mtr.11207.1.S1_at	-0.071315		0		-0.0838935
Mtr.11208.1.S1_at	0.00759084		Mtr.11208.1.S1_at	-0.0233923		0		-0.0309832
Mtr.11209.1.S1_at	0.303005		Mtr.11209.1.S1_at	0.494542		0		0.191536
Mtr.1121.1.S1_at	0.129512		Mtr.1121.1.S1_at	-0.235184		0		-0.364696
Mtr.11210.1.S1_at	0.0211897		Mtr.11210.1.S1_at	0.0267332		0		0.00554353
Mtr.11211.1.S1_at	0.57644		Mtr.11211.1.S1_at	0.556499		0		-0.0199417
Mtr.11212.1.S1_s_at	0.135462		Mtr.11212.1.S1_s_at	0.0855267		0		-0.0499356
Mtr.11213.1.S1_at	0.19579		Mtr.11213.1.S1_at	0.313282		0		0.117491
Mtr.11215.1.S1_at	0.3934		Mtr.11215.1.S1_at	0.51838		0		0.12498
Mtr.11216.1.S1_at	-0.132511		Mtr.11216.1.S1_at	-0.225931		0		-0.0934198
Mtr.11217.1.S1_at	0.233361		Mtr.11217.1.S1_at	0.193338		0		-0.040023
Mtr.11218.1.S1_s_at	-0.235048		Mtr.11218.1.S1_s_at	-0.311224		0		-0.0761756
Mtr.11219.1.S1_at	-0.0408784		Mtr.11219.1.S1_at	-0.0818688		0		-0.0409904
Mtr.1122.1.S1_s_at	0.24485		Mtr.1122.1.S1_s_at	0.193378		0		-0.0514723
Mtr.11220.1.S1_at	0.12514		Mtr.11220.1.S1_at	0.0809338		0		-0.0442058
Mtr.11221.1.S1_at	0.314848		Mtr.11221.1.S1_at	0.416435		0		0.101587
Mtr.11222.1.S1_at	-0.221465		Mtr.11222.1.S1_at	-0.327364		0		-0.105898
Mtr.11223.1.S1_at	0.135001		Mtr.11223.1.S1_at	0.051054		0		-0.0839466
Mtr.11224.1.S1_at	0.0495334		Mtr.11224.1.S1_at	-0.230034		0		-0.279568
Mtr.11225.1.S1_at	0.434855		Mtr.11225.1.S1_at	0.459399		0		0.0245437
Mtr.11226.1.S1_at	0.0194853		Mtr.11226.1.S1_at	-0.00647516		0		-0.0259605
Mtr.11227.1.S1_at	-0.0941172		Mtr.11227.1.S1_at	-0.187978		0		-0.0938606
Mtr.11228.1.S1_at	0.207632		Mtr.11228.1.S1_at	0.148753		0		-0.0588799
Mtr.11229.1.S1_at	-0.194396		Mtr.11229.1.S1_at	-0.293723		0		-0.0993265
Mtr.11230.1.S1_at	-0.0491801		Mtr.11230.1.S1_at	-0.0459658		0		0.00321425
Mtr.11232.1.S1_at	0.0789859		Mtr.11232.1.S1_at	0.142551		0		0.0635651
Mtr.11233.1.S1_at	0.158266		Mtr.11233.1.S1_at	0.0756432		0		-0.0826232
Mtr.11234.1.S1_at	-0.124913		Mtr.11234.1.S1_at	-0.145029		0		-0.0201154
Mtr.11235.1.S1_at	0.124942		Mtr.11235.1.S1_at	-0.164218		0		-0.28916
Mtr.11236.1.S1_at	0.221006		Mtr.11236.1.S1_at	0.0455393		0		-0.175467
Mtr.11237.1.S1_at	-0.00908805		Mtr.11237.1.S1_at	-0.0191803		0		-0.0100923
Mtr.11238.1.S1_at	0.546459		Mtr.11238.1.S1_at	0.549206		0		0.00274729
Mtr.11239.1.S1_at	0.433865		Mtr.11239.1.S1_at	0.518535		0		0.0846697
Mtr.1124.1.S1_at	0.516123		Mtr.1124.1.S1_at	0.519565		0		0.00344158
Mtr.1124.1.S1_s_at	0.403451		Mtr.1124.1.S1_s_at	0.541022		0		0.137572
Mtr.11240.1.S1_at	0.239298		Mtr.11240.1.S1_at	0.309329		0		0.0700309
Mtr.11241.1.S1_at	0.301408		Mtr.11241.1.S1_at	-0.106977		0		-0.408385
Mtr.11242.1.S1_at	0.287655		Mtr.11242.1.S1_at	0.263087		0		-0.024568
Mtr.11243.1.S1_at	-0.130249		Mtr.11243.1.S1_at	-0.216762		0		-0.0865134
Mtr.11244.1.S1_at	0.0328781		Mtr.11244.1.S1_at	0.0227857		0		-0.0100924
Mtr.11245.1.S1_at	0.211514		Mtr.11245.1.S1_at	0.187079		0		-0.0244352
Mtr.11246.1.S1_at	0.521011		Mtr.11246.1.S1_at	0.585925		0		0.0649145
Mtr.11247.1.S1_at	0.458394		Mtr.11247.1.S1_at	0.395023		0		-0.0633711
Mtr.11248.1.S1_at	0.202687		Mtr.11248.1.S1_at	0.060596		0		-0.142091
Mtr.11249.1.S1_s_at	-0.083273		Mtr.11249.1.S1_s_at	-0.103533		0		-0.0202601
Mtr.1125.1.S1_at	-0.0328261		Mtr.1125.1.S1_at	-0.0854641		0		-0.052638
Mtr.11250.1.S1_at	0.0920898		Mtr.11250.1.S1_at	-0.0411388		0		-0.133229
Mtr.11251.1.S1_at	-0.0882714		Mtr.11251.1.S1_at	-0.162637		0		-0.0743657
Mtr.11252.1.S1_s_at	-0.0902841		Mtr.11252.1.S1_s_at	-0.0935918		0		-0.00330771
Mtr.11253.1.S1_at	0.254239		Mtr.11253.1.S1_at	0.202484		0		-0.0517542
Mtr.11255.1.S1_at	0.169749		Mtr.11255.1.S1_at	0.248123		0		0.0783737
Mtr.11255.1.S1_s_at	0.0922896		Mtr.11255.1.S1_s_at	0.167868		0		0.0755786
Mtr.11256.1.S1_at	0.177054		Mtr.11256.1.S1_at	0.157695		0		-0.019359
Mtr.11257.1.S1_at	-0.166499		Mtr.11257.1.S1_at	-0.192262		0		-0.0257634
Mtr.11258.1.S1_at	0.327529		Mtr.11258.1.S1_at	0.568459		0		0.24093
Mtr.11259.1.S1_at	0.34931		Mtr.11259.1.S1_at	0.406138		0		0.0568277
Mtr.1126.1.S1_at	0.377961		Mtr.1126.1.S1_at	0.500838		0		0.122877
Mtr.11260.1.S1_at	0.227382		Mtr.11260.1.S1_at	-0.217148		0		-0.44453
Mtr.11261.1.S1_at	0.339971		Mtr.11261.1.S1_at	0.385349		0		0.0453783
Mtr.11262.1.S1_at	0.330443		Mtr.11262.1.S1_at	0.548367		0		0.217924
Mtr.11263.1.S1_at	0.173519		Mtr.11263.1.S1_at	0.14362		0		-0.029899
Mtr.11264.1.S1_at	0.187341		Mtr.11264.1.S1_at	0.191167		0		0.00382655
Mtr.11265.1.S1_at	0.181168		Mtr.11265.1.S1_at	0.14273		0		-0.0384378
Mtr.11266.1.S1_at	0.0336471		Mtr.11266.1.S1_at	-0.0131879		0		-0.0468351
Mtr.11267.1.S1_at	-0.197202		Mtr.11267.1.S1_at	-0.339164		0		-0.141962
Mtr.11268.1.S1_at	-0.0981876		Mtr.11268.1.S1_at	-0.199431		0		-0.101244
Mtr.11269.1.S1_at	0.0640436		Mtr.11269.1.S1_at	0.0354049		0		-0.0286387
Mtr.1127.1.S1_at	0.298868		Mtr.1127.1.S1_at	-0.0709982		0		-0.369866
Mtr.11270.1.S1_at	-0.0587319		Mtr.11270.1.S1_at	-0.109445		0		-0.0507135
Mtr.11271.1.S1_at	-0.249417		Mtr.11271.1.S1_at	-0.419999		0		-0.170582
Mtr.11272.1.S1_at	0.248319		Mtr.11272.1.S1_at	0.169091		0		-0.0792283
Mtr.11273.1.S1_at	0.0330566		Mtr.11273.1.S1_at	0.0573209		0		0.0242644
Mtr.11274.1.S1_at	0.0502882		Mtr.11274.1.S1_at	0.0132464		0		-0.0370418
Mtr.11275.1.S1_at	-0.00231026		Mtr.11275.1.S1_at	-0.118384		0		-0.116074
Mtr.11276.1.S1_at	-0.259226		Mtr.11276.1.S1_at	-0.441075		0		-0.181849
Mtr.11277.1.S1_at	-0.26654		Mtr.11277.1.S1_at	-0.391749		0		-0.125209
Mtr.11278.1.S1_at	0.280108		Mtr.11278.1.S1_at	0.326558		0		0.04645
Mtr.11279.1.S1_at	0.606888		Mtr.11279.1.S1_at	0.812597		0		0.205709
Mtr.1128.1.S1_at	0.199886		Mtr.1128.1.S1_at	0.202775		0		0.00288846
Mtr.11280.1.S1_at	-0.0386735		Mtr.11280.1.S1_at	-0.362858		0		-0.324184
Mtr.11281.1.S1_at	0.0914446		Mtr.11281.1.S1_at	0.136512		0		0.0450669
Mtr.11282.1.S1_at	0.412941		Mtr.11282.1.S1_at	0.492489		0		0.0795478
Mtr.11283.1.S1_at	-0.22053		Mtr.11283.1.S1_at	-0.337572		0		-0.117041
Mtr.11284.1.S1_at	-0.211755		Mtr.11284.1.S1_at	-0.317692		0		-0.105937
Mtr.11285.1.S1_at	-0.0840171		Mtr.11285.1.S1_at	-0.143998		0		-0.0599811
Mtr.11286.1.S1_at	-0.410187		Mtr.11286.1.S1_at	-0.565246		0		-0.155059
Mtr.11287.1.S1_at	0.141785		Mtr.11287.1.S1_at	0.0562963		0		-0.0854891
Mtr.11288.1.S1_at	-0.135388		Mtr.11288.1.S1_at	-0.220993		0		-0.0856053
Mtr.11289.1.S1_at	-0.26423		Mtr.11289.1.S1_at	-0.429662		0		-0.165432
Mtr.1129.1.S1_at	0.418011		Mtr.1129.1.S1_at	0.146372		0		-0.271639
Mtr.11290.1.S1_at	-0.0740679		Mtr.11290.1.S1_at	-0.0701881		0		0.0038798
Mtr.11291.1.S1_at	0.154301		Mtr.11291.1.S1_at	0.186754		0		0.0324534
Mtr.11292.1.S1_s_at	-0.104312		Mtr.11292.1.S1_s_at	-0.127719		0		-0.0234069
Mtr.11293.1.S1_at	-0.0391753		Mtr.11293.1.S1_at	0.0231135		0		0.0622888
Mtr.11294.1.S1_at	-0.0486947		Mtr.11294.1.S1_at	-0.0552925		0		-0.00659785
Mtr.11295.1.S1_at	0.080725		Mtr.11295.1.S1_at	0.0320859		0		-0.0486391
Mtr.11296.1.S1_at	0.269837		Mtr.11296.1.S1_at	0.23974		0		-0.0300971
Mtr.11297.1.S1_at	0.289031		Mtr.11297.1.S1_at	0.280662		0		-0.0083685
Mtr.11298.1.S1_at	-0.0111595		Mtr.11298.1.S1_at	-0.00519601		0		0.00596345
Mtr.11299.1.S1_at	0.151427		Mtr.11299.1.S1_at	0.227661		0		0.0762345
Mtr.113.1.S1_at	0.368945		Mtr.113.1.S1_at	0.0669092		0		-0.302035
Mtr.1130.1.S1_s_at	0.279196		Mtr.1130.1.S1_s_at	0.339617		0		0.0604208
Mtr.11300.1.S1_at	0.548699		Mtr.11300.1.S1_at	0.412243		0		-0.136455
Mtr.11301.1.S1_at	0.100896		Mtr.11301.1.S1_at	-0.00849022		0		-0.109386
Mtr.11302.1.S1_at	0.267855		Mtr.11302.1.S1_at	0.296513		0		0.0286585
Mtr.11303.1.S1_at	0.109437		Mtr.11303.1.S1_at	0.0659113		0		-0.0435259
Mtr.11304.1.S1_at	-0.0435687		Mtr.11304.1.S1_at	-0.119225		0		-0.0756559
Mtr.11305.1.S1_s_at	0.35478		Mtr.11305.1.S1_s_at	0.492263		0		0.137484
Mtr.11306.1.S1_at	-0.0516832		Mtr.11306.1.S1_at	-0.128138		0		-0.0764549
Mtr.11307.1.S1_at	0.379766		Mtr.11307.1.S1_at	0.445272		0		0.0655055
Mtr.11308.1.S1_at	0.389448		Mtr.11308.1.S1_at	0.460334		0		0.0708862
Mtr.11309.1.S1_at	0.429888		Mtr.11309.1.S1_at	0.443291		0		0.0134032
Mtr.1131.1.S1_at	0.273406		Mtr.1131.1.S1_at	0.0182582		0		-0.255148
Mtr.11310.1.S1_at	0.00373795		Mtr.11310.1.S1_at	-0.0922224		0		-0.0959604
Mtr.11311.1.S1_at	-0.17462		Mtr.11311.1.S1_at	-0.275881		0		-0.101261
Mtr.11312.1.S1_at	0.175749		Mtr.11312.1.S1_at	0.268849		0		0.0931001
Mtr.11313.1.S1_at	0.0420581		Mtr.11313.1.S1_at	0.00269658		0		-0.0393615
Mtr.11314.1.S1_at	-0.115289		Mtr.11314.1.S1_at	-0.130297		0		-0.0150078
Mtr.11315.1.S1_at	0.268458		Mtr.11315.1.S1_at	0.138322		0		-0.130136
Mtr.11316.1.S1_at	0.0316855		Mtr.11316.1.S1_at	-0.119044		0		-0.150729
Mtr.11317.1.S1_at	0.100404		Mtr.11317.1.S1_at	0.0147119		0		-0.0856926
Mtr.11318.1.S1_at	0.165865		Mtr.11318.1.S1_at	0.201034		0		0.0351688
Mtr.11319.1.S1_at	-0.12512		Mtr.11319.1.S1_at	-0.242439		0		-0.117319
Mtr.11320.1.S1_at	0.290954		Mtr.11320.1.S1_at	0.451038		0		0.160084
Mtr.11321.1.S1_at	0.186984		Mtr.11321.1.S1_at	0.0376055		0		-0.149378
Mtr.11322.1.S1_at	0.583476		Mtr.11322.1.S1_at	0.572644		0		-0.0108323
Mtr.11323.1.S1_at	-0.135405		Mtr.11323.1.S1_at	-0.152616		0		-0.0172113
Mtr.11324.1.S1_at	-0.0552114		Mtr.11324.1.S1_at	-0.0633939		0		-0.00818257
Mtr.11325.1.S1_at	0.503041		Mtr.11325.1.S1_at	0.567837		0		0.0647964
Mtr.11326.1.S1_at	-0.157361		Mtr.11326.1.S1_at	-0.246081		0		-0.0887191
Mtr.11327.1.S1_at	0.43083		Mtr.11327.1.S1_at	0.508006		0		0.0771758
Mtr.11328.1.S1_at	-0.0416343		Mtr.11328.1.S1_at	-0.197495		0		-0.155861
Mtr.11329.1.S1_at	0.210499		Mtr.11329.1.S1_at	0.245371		0		0.0348719
Mtr.1133.1.S1_at	0.278695		Mtr.1133.1.S1_at	0.0994881		0		-0.179207
Mtr.11330.1.S1_at	-0.0942868		Mtr.11330.1.S1_at	-0.248746		0		-0.154459
Mtr.11331.1.S1_at	0.457777		Mtr.11331.1.S1_at	0.595034		0		0.137256
Mtr.11332.1.S1_at	-0.186993		Mtr.11332.1.S1_at	-0.313291		0		-0.126299
Mtr.11333.1.S1_at	-0.242626		Mtr.11333.1.S1_at	-0.379003		0		-0.136376
Mtr.11334.1.S1_at	-0.00106986		Mtr.11334.1.S1_at	-0.074922		0		-0.0738522
Mtr.11334.1.S1_s_at	-0.162926		Mtr.11334.1.S1_s_at	-0.254929		0		-0.0920033
Mtr.11335.1.S1_at	0.135609		Mtr.11335.1.S1_at	0.123521		0		-0.0120884
Mtr.11336.1.S1_at	-0.118403		Mtr.11336.1.S1_at	-0.268827		0		-0.150424
Mtr.11337.1.S1_at	0.108283		Mtr.11337.1.S1_at	0.120727		0		0.0124434
Mtr.11338.1.S1_at	-0.093021		Mtr.11338.1.S1_at	-0.0658023		0		0.0272187
Mtr.11339.1.S1_at	0.481196		Mtr.11339.1.S1_at	0.582221		0		0.101025
Mtr.1134.1.S1_s_at	0.278646		Mtr.1134.1.S1_s_at	0.333148		0		0.0545028
Mtr.11340.1.S1_at	-0.195545		Mtr.11340.1.S1_at	-0.309723		0		-0.114178
Mtr.11341.1.S1_at	0.62193		Mtr.11341.1.S1_at	0.569366		0		-0.0525638
Mtr.11343.1.S1_at	0.101865		Mtr.11343.1.S1_at	0.0877061		0		-0.0141585
Mtr.11344.1.S1_at	0.301865		Mtr.11344.1.S1_at	0.103996		0		-0.197868
Mtr.11344.1.S1_s_at	0.028143		Mtr.11344.1.S1_s_at	0.0271787		0		-0.00096423
Mtr.11345.1.S1_at	0.128017		Mtr.11345.1.S1_at	0.201721		0		0.0737035
Mtr.11346.1.S1_at	-0.228971		Mtr.11346.1.S1_at	-0.306954		0		-0.0779832
Mtr.11347.1.S1_at	0.0265706		Mtr.11347.1.S1_at	-0.00212524		0		-0.0286958
Mtr.11348.1.S1_at	-0.0081013		Mtr.11348.1.S1_at	-0.12025		0		-0.112148
Mtr.11349.1.S1_at	0.0495922		Mtr.11349.1.S1_at	-0.101014		0		-0.150606
Mtr.1135.1.S1_at	0.368118		Mtr.1135.1.S1_at	0.271645		0		-0.0964725
Mtr.11350.1.S1_at	-0.0631565		Mtr.11350.1.S1_at	-0.182898		0		-0.119741
Mtr.11351.1.S1_at	0.308245		Mtr.11351.1.S1_at	0.0031492		0		-0.305096
Mtr.11352.1.S1_at	-0.00963111		Mtr.11352.1.S1_at	-0.0705291		0		-0.060898
Mtr.11353.1.S1_at	-0.0255989		Mtr.11353.1.S1_at	0.0481691		0		0.073768
Mtr.11353.1.S1_s_at	0.0137048		Mtr.11353.1.S1_s_at	0.0631295		0		0.0494247
Mtr.11354.1.S1_at	-0.0704474		Mtr.11354.1.S1_at	-0.0556816		0		0.0147659
Mtr.11355.1.S1_at	0.642132		Mtr.11355.1.S1_at	0.604327		0		-0.0378051
Mtr.11356.1.S1_at	0.308854		Mtr.11356.1.S1_at	0.40503		0		0.0961759
Mtr.11357.1.S1_at	-0.153291		Mtr.11357.1.S1_at	-0.197247		0		-0.0439559
Mtr.11358.1.S1_at	0.107982		Mtr.11358.1.S1_at	0.0909247		0		-0.0170576
Mtr.11359.1.S1_at	-0.18249		Mtr.11359.1.S1_at	-0.309962		0		-0.127472
Mtr.1136.1.S1_at	0.414776		Mtr.1136.1.S1_at	-0.0535122		0		-0.468288
Mtr.11360.1.S1_at	0.0512501		Mtr.11360.1.S1_at	-0.235986		0		-0.287236
Mtr.11361.1.S1_at	-0.0255569		Mtr.11361.1.S1_at	-0.0497739		0		-0.024217
Mtr.11362.1.S1_at	-0.226707		Mtr.11362.1.S1_at	-0.282431		0		-0.0557247
Mtr.11363.1.S1_at	0.0180071		Mtr.11363.1.S1_at	-0.0211234		0		-0.0391305
Mtr.11364.1.S1_at	-0.195376		Mtr.11364.1.S1_at	-0.328773		0		-0.133397
Mtr.11365.1.S1_at	0.167049		Mtr.11365.1.S1_at	0.244311		0		0.0772617
Mtr.11366.1.S1_at	0.439793		Mtr.11366.1.S1_at	0.281526		0		-0.158267
Mtr.11367.1.S1_at	0.020803		Mtr.11367.1.S1_at	-0.0143286		0		-0.0351316
Mtr.11368.1.S1_at	0.126891		Mtr.11368.1.S1_at	0.108407		0		-0.0184839
Mtr.11369.1.S1_at	-0.059466		Mtr.11369.1.S1_at	-0.14725		0		-0.087784
Mtr.1137.1.S1_s_at	0.248731		Mtr.1137.1.S1_s_at	0.302494		0		0.0537632
Mtr.11370.1.S1_at	0.334513		Mtr.11370.1.S1_at	0.309693		0		-0.0248203
Mtr.11371.1.S1_at	0.19041		Mtr.11371.1.S1_at	0.198774		0		0.00836401
Mtr.11372.1.S1_at	0.40605		Mtr.11372.1.S1_at	0.481742		0		0.0756919
Mtr.11373.1.S1_at	0.357304		Mtr.11373.1.S1_at	0.205533		0		-0.15177
Mtr.11374.1.S1_at	0.320854		Mtr.11374.1.S1_at	0.133341		0		-0.187513
Mtr.11375.1.S1_at	0.276346		Mtr.11375.1.S1_at	0.360656		0		0.0843105
Mtr.11376.1.S1_at	-0.0745162		Mtr.11376.1.S1_at	-0.153026		0		-0.0785096
Mtr.11377.1.S1_at	-0.00750078		Mtr.11377.1.S1_at	-0.0237954		0		-0.0162946
Mtr.11378.1.S1_at	-0.0117258		Mtr.11378.1.S1_at	-0.0365136		0		-0.0247878
Mtr.11379.1.S1_at	0.191496		Mtr.11379.1.S1_at	0.218664		0		0.0271683
Mtr.1138.1.S1_at	0.269558		Mtr.1138.1.S1_at	-0.055315		0		-0.324873
Mtr.11380.1.S1_at	0.244205		Mtr.11380.1.S1_at	0.256308		0		0.0121038
Mtr.11381.1.S1_at	0.24159		Mtr.11381.1.S1_at	0.274922		0		0.0333323
Mtr.11382.1.S1_s_at	-0.0941789		Mtr.11382.1.S1_s_at	-0.0862077		0		0.0079712
Mtr.11383.1.S1_at	0.0285135		Mtr.11383.1.S1_at	0.0905565		0		0.062043
Mtr.11384.1.S1_at	0.234088		Mtr.11384.1.S1_at	0.278126		0		0.0440386
Mtr.11385.1.S1_at	-0.109943		Mtr.11385.1.S1_at	-0.201999		0		-0.0920559
Mtr.11386.1.S1_at	0.106393		Mtr.11386.1.S1_at	0.0511307		0		-0.0552621
Mtr.11387.1.S1_at	-0.0745612		Mtr.11387.1.S1_at	-0.17875		0		-0.104189
Mtr.11388.1.S1_at	-0.0956793		Mtr.11388.1.S1_at	-0.08954		0		0.00613935
Mtr.11389.1.S1_at	-0.320842		Mtr.11389.1.S1_at	-0.470449		0		-0.149606
Mtr.1139.1.S1_at	0.442833		Mtr.1139.1.S1_at	0.187061		0		-0.255771
Mtr.11390.1.S1_at	0.022577		Mtr.11390.1.S1_at	0.00558142		0		-0.0169956
Mtr.11391.1.S1_at	0.188501		Mtr.11391.1.S1_at	0.229013		0		0.0405123
Mtr.11392.1.S1_at	-0.0235191		Mtr.11392.1.S1_at	-0.0703611		0		-0.046842
Mtr.11393.1.S1_at	0.0947461		Mtr.11393.1.S1_at	0.225255		0		0.130509
Mtr.11394.1.S1_at	-0.102041		Mtr.11394.1.S1_at	-0.221778		0		-0.119737
Mtr.11395.1.S1_at	0.484535		Mtr.11395.1.S1_at	0.59089		0		0.106354
Mtr.11396.1.S1_at	0.0564336		Mtr.11396.1.S1_at	0.176239		0		0.119806
Mtr.11397.1.S1_at	0.376662		Mtr.11397.1.S1_at	0.566843		0		0.190181
Mtr.11398.1.S1_at	0.0604191		Mtr.11398.1.S1_at	0.000698857		0		-0.0597202
Mtr.11399.1.S1_at	0.061587		Mtr.11399.1.S1_at	-0.0866138		0		-0.148201
Mtr.114.1.S1_at	0.340913		Mtr.114.1.S1_at	-0.164298		0		-0.505211
Mtr.1140.1.S1_at	0.377846		Mtr.1140.1.S1_at	0.108871		0		-0.268974
Mtr.11400.1.S1_at	0.610598		Mtr.11400.1.S1_at	0.782662		0		0.172065
Mtr.11401.1.S1_at	0.432407		Mtr.11401.1.S1_at	0.519794		0		0.0873873
Mtr.11403.1.S1_s_at	-0.174253		Mtr.11403.1.S1_s_at	-0.25636		0		-0.0821073
Mtr.11404.1.S1_at	0.0175057		Mtr.11404.1.S1_at	-0.041143		0		-0.0586487
Mtr.11405.1.S1_at	0.406091		Mtr.11405.1.S1_at	0.235196		0		-0.170895
Mtr.11406.1.S1_at	-0.248205		Mtr.11406.1.S1_at	-0.315688		0		-0.0674831
Mtr.11407.1.S1_at	0.326005		Mtr.11407.1.S1_at	0.469305		0		0.1433
Mtr.11408.1.S1_at	-0.178528		Mtr.11408.1.S1_at	-0.279157		0		-0.100628
Mtr.11409.1.S1_at	-0.315548		Mtr.11409.1.S1_at	-0.437194		0		-0.121646
Mtr.1141.1.S1_at	0.369984		Mtr.1141.1.S1_at	0.200571		0		-0.169413
Mtr.11410.1.S1_at	0.0444233		Mtr.11410.1.S1_at	-0.0105913		0		-0.0550147
Mtr.11411.1.S1_at	0.216212		Mtr.11411.1.S1_at	0.25737		0		0.041158
Mtr.11412.1.S1_at	0.0542173		Mtr.11412.1.S1_at	0.0599002		0		0.00568291
Mtr.11413.1.S1_at	0.420672		Mtr.11413.1.S1_at	0.465009		0		0.0443366
Mtr.11414.1.S1_at	-0.0567619		Mtr.11414.1.S1_at	-0.0407931		0		0.0159688
Mtr.11415.1.S1_at	0.0100535		Mtr.11415.1.S1_at	-0.0786673		0		-0.0887207
Mtr.11416.1.S1_at	-0.149861		Mtr.11416.1.S1_at	-0.238966		0		-0.089105
Mtr.11417.1.S1_at	0.247489		Mtr.11417.1.S1_at	0.195123		0		-0.0523661
Mtr.11419.1.S1_at	0.429372		Mtr.11419.1.S1_at	0.36813		0		-0.0612422
Mtr.1142.1.S1_at	0.00304679		Mtr.1142.1.S1_at	-0.0787838		0		-0.0818306
Mtr.11421.1.S1_at	0.0420009		Mtr.11421.1.S1_at	-0.0520411		0		-0.0940421
Mtr.11423.1.S1_at	-0.0978439		Mtr.11423.1.S1_at	-0.157894		0		-0.06005
Mtr.11424.1.S1_at	0.366007		Mtr.11424.1.S1_at	0.534943		0		0.168935
Mtr.11425.1.S1_at	0.181763		Mtr.11425.1.S1_at	0.205011		0		0.023248
Mtr.11426.1.S1_at	0.014573		Mtr.11426.1.S1_at	0.00907256		0		-0.00550042
Mtr.11427.1.S1_at	0.130322		Mtr.11427.1.S1_at	-0.0899647		0		-0.220287
Mtr.11428.1.S1_at	0.502202		Mtr.11428.1.S1_at	0.545652		0		0.0434503
Mtr.11429.1.S1_x_at	-0.146879		Mtr.11429.1.S1_x_at	-0.181957		0		-0.0350785
Mtr.1143.1.S1_at	0.322129		Mtr.1143.1.S1_at	-0.0524182		0		-0.374547
Mtr.11430.1.S1_s_at	0.256494		Mtr.11430.1.S1_s_at	0.339435		0		0.0829417
Mtr.11431.1.S1_at	0.222094		Mtr.11431.1.S1_at	0.22079		0		-0.00130392
Mtr.11432.1.S1_at	0.202701		Mtr.11432.1.S1_at	0.2377		0		0.0349988
Mtr.11433.1.S1_at	0.320735		Mtr.11433.1.S1_at	0.398389		0		0.0776544
Mtr.11434.1.S1_at	0.0171532		Mtr.11434.1.S1_at	-0.0903087		0		-0.107462
Mtr.11435.1.S1_at	0.495243		Mtr.11435.1.S1_at	0.634332		0		0.139089
Mtr.11436.1.S1_at	0.340212		Mtr.11436.1.S1_at	0.415466		0		0.0752547
Mtr.11437.1.S1_at	0.255919		Mtr.11437.1.S1_at	0.232438		0		-0.0234805
Mtr.11438.1.S1_at	0.779153		Mtr.11438.1.S1_at	0.772391		0		-0.0067616
Mtr.11439.1.S1_s_at	-0.0997195		Mtr.11439.1.S1_s_at	-0.235667		0		-0.135948
Mtr.1144.1.S1_at	0.482464		Mtr.1144.1.S1_at	0.179765		0		-0.302699
Mtr.11440.1.S1_at	-0.0899328		Mtr.11440.1.S1_at	-0.163899		0		-0.0739658
Mtr.11441.1.S1_at	0.308745		Mtr.11441.1.S1_at	0.321277		0		0.0125319
Mtr.11442.1.S1_at	-0.0260928		Mtr.11442.1.S1_at	-0.0161257		0		0.00996701
Mtr.11443.1.S1_at	-0.0579336		Mtr.11443.1.S1_at	-0.121879		0		-0.0639457
Mtr.11444.1.S1_at	-0.0327133		Mtr.11444.1.S1_at	-0.0830863		0		-0.0503731
Mtr.11445.1.S1_at	0.101859		Mtr.11445.1.S1_at	0.100455		0		-0.00140397
Mtr.11446.1.S1_at	0.362482		Mtr.11446.1.S1_at	0.345044		0		-0.0174383
Mtr.11446.1.S1_s_at	0.188116		Mtr.11446.1.S1_s_at	0.137254		0		-0.0508623
Mtr.11447.1.S1_at	0.388207		Mtr.11447.1.S1_at	0.150081		0		-0.238126
Mtr.11448.1.S1_at	0.0404008		Mtr.11448.1.S1_at	-0.176295		0		-0.216696
Mtr.11449.1.S1_at	0.28058		Mtr.11449.1.S1_at	0.178697		0		-0.101882
Mtr.1145.1.S1_at	0.454039		Mtr.1145.1.S1_at	0.0791884		0		-0.37485
Mtr.11450.1.S1_at	0.470467		Mtr.11450.1.S1_at	0.518548		0		0.0480817
Mtr.11451.1.S1_at	0.323231		Mtr.11451.1.S1_at	0.247331		0		-0.0758998
Mtr.11452.1.S1_at	0.0193612		Mtr.11452.1.S1_at	0.0576192		0		0.038258
Mtr.11453.1.S1_at	0.0262753		Mtr.11453.1.S1_at	-0.0360881		0		-0.0623634
Mtr.11454.1.S1_at	0.423345		Mtr.11454.1.S1_at	0.541136		0		0.117791
Mtr.11455.1.S1_s_at	0.187126		Mtr.11455.1.S1_s_at	-0.0166302		0		-0.203756
Mtr.11456.1.S1_at	0.216059		Mtr.11456.1.S1_at	0.218553		0		0.0024943
Mtr.11456.1.S1_s_at	0.209164		Mtr.11456.1.S1_s_at	0.240229		0		0.0310653
Mtr.11457.1.S1_at	-0.261772		Mtr.11457.1.S1_at	-0.388607		0		-0.126835
Mtr.11458.1.S1_at	0.172898		Mtr.11458.1.S1_at	0.178698		0		0.00579934
Mtr.11459.1.S1_at	0.216683		Mtr.11459.1.S1_at	0.29935		0		0.0826673
Mtr.1146.1.S1_at	0.497928		Mtr.1146.1.S1_at	0.251981		0		-0.245946
Mtr.11460.1.S1_at	0.03233		Mtr.11460.1.S1_at	0.0180223		0		-0.0143077
Mtr.11461.1.S1_at	0.0307753		Mtr.11461.1.S1_at	0.0787963		0		0.048021
Mtr.11462.1.S1_s_at	-0.0507666		Mtr.11462.1.S1_s_at	-0.216395		0		-0.165628
Mtr.11463.1.S1_at	0.380846		Mtr.11463.1.S1_at	0.196099		0		-0.184747
Mtr.11464.1.S1_at	0.0913082		Mtr.11464.1.S1_at	0.114954		0		0.0236462
Mtr.11465.1.S1_at	0.260888		Mtr.11465.1.S1_at	0.447553		0		0.186665
Mtr.11466.1.S1_at	-0.314407		Mtr.11466.1.S1_at	-0.463149		0		-0.148742
Mtr.11467.1.S1_at	-0.121594		Mtr.11467.1.S1_at	-0.237512		0		-0.115917
Mtr.11468.1.S1_at	0.144486		Mtr.11468.1.S1_at	0.237282		0		0.0927963
Mtr.11469.1.S1_at	0.672336		Mtr.11469.1.S1_at	0.637804		0		-0.0345327
Mtr.11470.1.S1_at	0.147332		Mtr.11470.1.S1_at	0.225005		0		0.0776733
Mtr.11471.1.S1_at	-0.026641		Mtr.11471.1.S1_at	-0.0700265		0		-0.0433855
Mtr.11472.1.S1_s_at	-0.173812		Mtr.11472.1.S1_s_at	-0.238304		0		-0.064492
Mtr.11473.1.S1_at	0.440492		Mtr.11473.1.S1_at	0.450105		0		0.00961341
Mtr.11474.1.S1_at	-0.183688		Mtr.11474.1.S1_at	-0.16184		0		0.0218484
Mtr.11475.1.S1_at	0.0605648		Mtr.11475.1.S1_at	0.0417915		0		-0.0187733
Mtr.11476.1.S1_at	0.0895379		Mtr.11476.1.S1_at	-0.0934087		0		-0.182947
Mtr.11477.1.S1_at	-0.148632		Mtr.11477.1.S1_at	-0.23183		0		-0.0831982
Mtr.11478.1.S1_at	0.260842		Mtr.11478.1.S1_at	0.28309		0		0.0222477
Mtr.11479.1.S1_at	-0.124258		Mtr.11479.1.S1_at	-0.185075		0		-0.0608171
Mtr.1148.1.S1_at	0.349102		Mtr.1148.1.S1_at	0.124227		0		-0.224875
Mtr.1148.1.S1_s_at	0.28913		Mtr.1148.1.S1_s_at	0.0371015		0		-0.252028
Mtr.11480.1.S1_at	0.243523		Mtr.11480.1.S1_at	0.26022		0		0.016697
Mtr.11481.1.S1_at	0.398217		Mtr.11481.1.S1_at	0.462419		0		0.0642018
Mtr.11482.1.S1_at	0.0782066		Mtr.11482.1.S1_at	-0.0486854		0		-0.126892
Mtr.11483.1.S1_at	0.350788		Mtr.11483.1.S1_at	0.40626		0		0.0554724
Mtr.11485.1.S1_at	0.346532		Mtr.11485.1.S1_at	0.42507		0		0.0785378
Mtr.11486.1.S1_at	0.188649		Mtr.11486.1.S1_at	0.147674		0		-0.040975
Mtr.11487.1.S1_at	0.361242		Mtr.11487.1.S1_at	0.380391		0		0.0191481
Mtr.11488.1.S1_at	-0.0616095		Mtr.11488.1.S1_at	-0.175728		0		-0.114118
Mtr.11489.1.S1_at	-0.0297119		Mtr.11489.1.S1_at	-0.117232		0		-0.0875196
Mtr.1149.1.S1_s_at	-0.0853606		Mtr.1149.1.S1_s_at	-0.339475		0		-0.254115
Mtr.11490.1.S1_at	-0.232012		Mtr.11490.1.S1_at	-0.350131		0		-0.118119
Mtr.11491.1.S1_at	0.380166		Mtr.11491.1.S1_at	0.478289		0		0.0981236
Mtr.11492.1.S1_at	0.0351962		Mtr.11492.1.S1_at	-0.0215704		0		-0.0567666
Mtr.11493.1.S1_at	0.265366		Mtr.11493.1.S1_at	0.177296		0		-0.0880703
Mtr.11494.1.S1_at	0.621068		Mtr.11494.1.S1_at	0.672847		0		0.0517787
Mtr.11495.1.S1_at	-0.0928157		Mtr.11495.1.S1_at	-0.14233		0		-0.0495141
Mtr.11496.1.S1_at	-0.106834		Mtr.11496.1.S1_at	-0.225209		0		-0.118375
Mtr.11497.1.S1_at	0.45884		Mtr.11497.1.S1_at	0.554161		0		0.0953204
Mtr.11498.1.S1_at	0.121812		Mtr.11498.1.S1_at	0.179628		0		0.0578165
Mtr.11499.1.S1_at	0.337075		Mtr.11499.1.S1_at	0.435424		0		0.0983495
Mtr.115.1.S1_at	0.064469		Mtr.115.1.S1_at	0.0849061		0		0.0204371
Mtr.1150.1.S1_at	0.435525		Mtr.1150.1.S1_at	0.398058		0		-0.0374677
Mtr.11500.1.S1_at	-0.039616		Mtr.11500.1.S1_at	-0.115134		0		-0.0755176
Mtr.11501.1.S1_at	0.230501		Mtr.11501.1.S1_at	0.143477		0		-0.087024
Mtr.11502.1.S1_at	0.23433		Mtr.11502.1.S1_at	-0.22736		0		-0.46169
Mtr.11503.1.S1_at	-0.0444675		Mtr.11503.1.S1_at	-0.0568276		0		-0.0123601
Mtr.11504.1.S1_at	0.25559		Mtr.11504.1.S1_at	0.261052		0		0.00546166
Mtr.11505.1.S1_at	0.178849		Mtr.11505.1.S1_at	0.325274		0		0.146424
Mtr.11506.1.S1_at	-0.248282		Mtr.11506.1.S1_at	-0.337179		0		-0.0888969
Mtr.11507.1.S1_at	0.00418093		Mtr.11507.1.S1_at	-0.0659182		0		-0.0700991
Mtr.11508.1.S1_at	0.386352		Mtr.11508.1.S1_at	0.540131		0		0.153778
Mtr.11509.1.S1_at	-0.17348		Mtr.11509.1.S1_at	-0.236899		0		-0.0634189
Mtr.1151.1.S1_at	-0.109454		Mtr.1151.1.S1_at	-0.2057		0		-0.0962451
Mtr.11510.1.S1_at	0.0632064		Mtr.11510.1.S1_at	0.0548372		0		-0.0083692
Mtr.11511.1.S1_at	-0.204087		Mtr.11511.1.S1_at	-0.330357		0		-0.126269
Mtr.11512.1.S1_at	0.0527382		Mtr.11512.1.S1_at	0.023422		0		-0.0293162
Mtr.11513.1.S1_at	0.0837337		Mtr.11513.1.S1_at	-0.150979		0		-0.234713
Mtr.11514.1.S1_at	0.0617912		Mtr.11514.1.S1_at	0.0518398		0		-0.00995143
Mtr.11515.1.S1_at	-0.0720259		Mtr.11515.1.S1_at	-0.0482976		0		0.0237283
Mtr.11516.1.S1_at	0.715906		Mtr.11516.1.S1_at	0.699444		0		-0.016462
Mtr.11517.1.S1_at	0.150811		Mtr.11517.1.S1_at	0.15099		0		0.000178528
Mtr.11518.1.S1_at	-0.227908		Mtr.11518.1.S1_at	-0.374303		0		-0.146396
Mtr.11519.1.S1_at	0.438831		Mtr.11519.1.S1_at	0.547154		0		0.108324
Mtr.1152.1.S1_at	0.465713		Mtr.1152.1.S1_at	0.132703		0		-0.33301
Mtr.11520.1.S1_at	-0.337792		Mtr.11520.1.S1_at	-0.428246		0		-0.0904538
Mtr.11520.1.S1_s_at	-0.348655		Mtr.11520.1.S1_s_at	-0.434101		0		-0.0854463
Mtr.11521.1.S1_at	-0.199114		Mtr.11521.1.S1_at	-0.40405		0		-0.204937
Mtr.11522.1.S1_at	0.144488		Mtr.11522.1.S1_at	0.151844		0		0.00735666
Mtr.11523.1.S1_at	-0.120944		Mtr.11523.1.S1_at	-0.175751		0		-0.0548068
Mtr.11524.1.S1_at	-0.0556044		Mtr.11524.1.S1_at	-0.062417		0		-0.00681254
Mtr.11525.1.S1_at	-0.116878		Mtr.11525.1.S1_at	-0.240463		0		-0.123585
Mtr.11526.1.S1_at	0.107832		Mtr.11526.1.S1_at	0.10508		0		-0.00275274
Mtr.11527.1.S1_at	-0.0749182		Mtr.11527.1.S1_at	-0.108554		0		-0.0336358
Mtr.11528.1.S1_at	-0.0340984		Mtr.11528.1.S1_at	-0.0116165		0		0.0224819
Mtr.11529.1.S1_at	-0.222676		Mtr.11529.1.S1_at	-0.338722		0		-0.116046
Mtr.1153.1.S1_at	0.0603242		Mtr.1153.1.S1_at	-0.0283555		0		-0.0886797
Mtr.1153.1.S1_x_at	-0.00991789		Mtr.1153.1.S1_x_at	-0.0872486		0		-0.0773307
Mtr.11530.1.S1_at	0.0430386		Mtr.11530.1.S1_at	0.0381361		0		-0.00490251
Mtr.11531.1.S1_s_at	0.44285		Mtr.11531.1.S1_s_at	0.575962		0		0.133112
Mtr.11532.1.S1_at	0.0193308		Mtr.11532.1.S1_at	0.0372741		0		0.0179433
Mtr.11533.1.S1_at	0.582307		Mtr.11533.1.S1_at	0.74477		0		0.162463
Mtr.11534.1.S1_at	0.079		Mtr.11534.1.S1_at	0.0733063		0		-0.00569375
Mtr.11535.1.S1_at	0.0137235		Mtr.11535.1.S1_at	0.229963		0		0.21624
Mtr.11536.1.S1_at	-0.241147		Mtr.11536.1.S1_at	-0.282847		0		-0.0417003
Mtr.11537.1.S1_at	0.0197863		Mtr.11537.1.S1_at	-0.0328616		0		-0.0526479
Mtr.11538.1.S1_at	0.0505197		Mtr.11538.1.S1_at	0.0190442		0		-0.0314755
Mtr.11539.1.S1_at	0.109807		Mtr.11539.1.S1_at	0.0059529		0		-0.103854
Mtr.1154.1.S1_at	0.196459		Mtr.1154.1.S1_at	0.224224		0		0.0277655
Mtr.11540.1.S1_at	0.380375		Mtr.11540.1.S1_at	0.0915465		0		-0.288829
Mtr.11541.1.S1_at	0.0540316		Mtr.11541.1.S1_at	0.108027		0		0.0539953
Mtr.11542.1.S1_s_at	-0.0706591		Mtr.11542.1.S1_s_at	-0.118456		0		-0.0477964
Mtr.11543.1.S1_at	-0.238959		Mtr.11543.1.S1_at	-0.271745		0		-0.0327866
Mtr.11544.1.S1_at	-0.00805855		Mtr.11544.1.S1_at	-0.154091		0		-0.146033
Mtr.11545.1.S1_at	-0.112269		Mtr.11545.1.S1_at	-0.215778		0		-0.103509
Mtr.11546.1.S1_at	-0.100659		Mtr.11546.1.S1_at	-0.15396		0		-0.053301
Mtr.11547.1.S1_at	-0.105979		Mtr.11547.1.S1_at	-0.231361		0		-0.125383
Mtr.11548.1.S1_at	-0.12074		Mtr.11548.1.S1_at	-0.231051		0		-0.110311
Mtr.11549.1.S1_at	-0.0430198		Mtr.11549.1.S1_at	-0.0637856		0		-0.0207658
Mtr.1155.1.S1_at	0.479335		Mtr.1155.1.S1_at	0.510045		0		0.0307097
Mtr.11550.1.S1_at	-0.116961		Mtr.11550.1.S1_at	-0.151064		0		-0.0341029
Mtr.11551.1.S1_at	0.550113		Mtr.11551.1.S1_at	0.643786		0		0.0936725
Mtr.11552.1.S1_at	0.209719		Mtr.11552.1.S1_at	0.317794		0		0.108075
Mtr.11553.1.S1_at	0.117426		Mtr.11553.1.S1_at	0.118041		0		0.000614996
Mtr.11554.1.S1_at	-0.228407		Mtr.11554.1.S1_at	-0.309841		0		-0.0814343
Mtr.11555.1.S1_at	0.0461465		Mtr.11555.1.S1_at	0.055124		0		0.00897751
Mtr.11556.1.S1_at	-0.0537408		Mtr.11556.1.S1_at	-0.132534		0		-0.0787933
Mtr.11557.1.S1_at	0.25521		Mtr.11557.1.S1_at	0.364904		0		0.109694
Mtr.11558.1.S1_at	0.311437		Mtr.11558.1.S1_at	0.240713		0		-0.0707244
Mtr.11558.1.S1_s_at	0.17213		Mtr.11558.1.S1_s_at	0.129921		0		-0.0422091
Mtr.1156.1.S1_at	-0.110745		Mtr.1156.1.S1_at	-0.126609		0		-0.0158638
Mtr.11560.1.S1_s_at	-0.0786397		Mtr.11560.1.S1_s_at	-0.0701377		0		0.00850203
Mtr.11561.1.S1_at	-0.0501487		Mtr.11561.1.S1_at	-0.0128608		0		0.0372879
Mtr.11562.1.S1_at	0.176974		Mtr.11562.1.S1_at	0.0712437		0		-0.10573
Mtr.11563.1.S1_at	0.148132		Mtr.11563.1.S1_at	0.123575		0		-0.0245569
Mtr.11564.1.S1_at	0.404701		Mtr.11564.1.S1_at	0.545206		0		0.140505
Mtr.11565.1.S1_at	-0.108061		Mtr.11565.1.S1_at	-0.133387		0		-0.025326
Mtr.11566.1.S1_at	0.0912592		Mtr.11566.1.S1_at	-0.0127904		0		-0.10405
Mtr.11567.1.S1_at	0.222024		Mtr.11567.1.S1_at	-0.053741		0		-0.275765
Mtr.11567.1.S1_s_at	0.26567		Mtr.11567.1.S1_s_at	-0.0194238		0		-0.285094
Mtr.11568.1.S1_at	-0.11262		Mtr.11568.1.S1_at	-0.13183		0		-0.0192106
Mtr.11569.1.S1_at	0.239657		Mtr.11569.1.S1_at	0.120127		0		-0.11953
Mtr.1157.1.S1_s_at	0.242575		Mtr.1157.1.S1_s_at	0.260784		0		0.0182084
Mtr.11570.1.S1_at	0.232957		Mtr.11570.1.S1_at	0.254608		0		0.0216507
Mtr.11571.1.S1_at	0.273218		Mtr.11571.1.S1_at	0.361416		0		0.0881971
Mtr.11571.1.S1_s_at	0.399394		Mtr.11571.1.S1_s_at	0.40256		0		0.00316604
Mtr.11572.1.S1_at	-0.0545896		Mtr.11572.1.S1_at	-0.0931658		0		-0.0385762
Mtr.11573.1.S1_at	-0.00225883		Mtr.11573.1.S1_at	-0.00845708		0		-0.00619825
Mtr.11574.1.S1_at	-0.0871372		Mtr.11574.1.S1_at	-0.136187		0		-0.0490495
Mtr.11575.1.S1_at	0.242109		Mtr.11575.1.S1_at	0.358825		0		0.116716
Mtr.11576.1.S1_at	-0.0510168		Mtr.11576.1.S1_at	-0.130678		0		-0.0796617
Mtr.11577.1.S1_at	0.422202		Mtr.11577.1.S1_at	0.146637		0		-0.275565
Mtr.11578.1.S1_at	-0.0628985		Mtr.11578.1.S1_at	-0.127433		0		-0.0645347
Mtr.11579.1.S1_at	0.412756		Mtr.11579.1.S1_at	0.532504		0		0.119747
Mtr.1158.1.S1_at	0.415558		Mtr.1158.1.S1_at	0.242436		0		-0.173122
Mtr.11580.1.S1_at	0.151139		Mtr.11580.1.S1_at	0.144532		0		-0.00660687
Mtr.11581.1.S1_at	0.0918122		Mtr.11581.1.S1_at	0.105688		0		0.0138757
Mtr.11582.1.S1_at	0.182203		Mtr.11582.1.S1_at	0.217771		0		0.0355682
Mtr.11582.1.S1_s_at	0.0841613		Mtr.11582.1.S1_s_at	0.0587187		0		-0.0254426
Mtr.11583.1.S1_at	-0.0917629		Mtr.11583.1.S1_at	-0.133226		0		-0.0414626
Mtr.11584.1.S1_at	0.201687		Mtr.11584.1.S1_at	-0.214687		0		-0.416374
Mtr.11585.1.S1_at	-0.096375		Mtr.11585.1.S1_at	-0.152897		0		-0.0565224
Mtr.11586.1.S1_at	0.344677		Mtr.11586.1.S1_at	0.413795		0		0.0691175
Mtr.11587.1.S1_at	0.272189		Mtr.11587.1.S1_at	0.227741		0		-0.0444479
Mtr.11588.1.S1_at	0.242953		Mtr.11588.1.S1_at	0.280018		0		0.0370643
Mtr.11589.1.S1_at	0.0768646		Mtr.11589.1.S1_at	0.123641		0		0.0467765
Mtr.1159.1.S1_at	0.107133		Mtr.1159.1.S1_at	0.127476		0		0.0203427
Mtr.11590.1.S1_at	-0.273085		Mtr.11590.1.S1_at	-0.455403		0		-0.182319
Mtr.11591.1.S1_at	0.0287691		Mtr.11591.1.S1_at	-0.175954		0		-0.204723
Mtr.11592.1.S1_at	0.25313		Mtr.11592.1.S1_at	0.132139		0		-0.120991
Mtr.11593.1.S1_at	0.209207		Mtr.11593.1.S1_at	0.239126		0		0.0299192
Mtr.11594.1.S1_at	0.00156601		Mtr.11594.1.S1_at	0.000478136		0		-0.00108787
Mtr.11595.1.S1_at	0.199381		Mtr.11595.1.S1_at	0.215766		0		0.0163856
Mtr.11596.1.S1_at	0.382628		Mtr.11596.1.S1_at	0.43482		0		0.0521916
Mtr.11597.1.S1_at	-0.0626679		Mtr.11597.1.S1_at	-0.0927126		0		-0.0300447
Mtr.11598.1.S1_at	-0.233917		Mtr.11598.1.S1_at	-0.404608		0		-0.170691
Mtr.11599.1.S1_at	0.531952		Mtr.11599.1.S1_at	0.46129		0		-0.0706625
Mtr.116.1.S1_s_at	0.399619		Mtr.116.1.S1_s_at	0.0314408		0		-0.368178
Mtr.1160.1.S1_at	0.133828		Mtr.1160.1.S1_at	0.0356406		0		-0.0981869
Mtr.11600.1.S1_at	0.00577763		Mtr.11600.1.S1_at	-0.0913516		0		-0.0971292
Mtr.11601.1.S1_at	-0.14174		Mtr.11601.1.S1_at	-0.287363		0		-0.145623
Mtr.11602.1.S1_at	-0.0200664		Mtr.11602.1.S1_at	-0.156695		0		-0.136629
Mtr.11603.1.S1_at	-0.0198616		Mtr.11603.1.S1_at	-0.0462018		0		-0.0263402
Mtr.11604.1.S1_at	0.456694		Mtr.11604.1.S1_at	0.419642		0		-0.0370523
Mtr.11604.1.S1_s_at	0.315342		Mtr.11604.1.S1_s_at	0.429347		0		0.114004
Mtr.11605.1.S1_s_at	0.102875		Mtr.11605.1.S1_s_at	0.118668		0		0.0157926
Mtr.11606.1.S1_at	0.0757768		Mtr.11606.1.S1_at	0.0715542		0		-0.00422258
Mtr.11607.1.S1_at	0.150499		Mtr.11607.1.S1_at	0.129342		0		-0.0211573
Mtr.11608.1.S1_at	0.00651523		Mtr.11608.1.S1_at	-0.00568138		0		-0.0121966
Mtr.11609.1.S1_at	-0.00190396		Mtr.11609.1.S1_at	-0.0552677		0		-0.0533637
Mtr.1161.1.S1_at	0.4075		Mtr.1161.1.S1_at	0.114497		0		-0.293003
Mtr.11610.1.S1_at	0.229754		Mtr.11610.1.S1_at	0.144604		0		-0.0851503
Mtr.11611.1.S1_at	0.518656		Mtr.11611.1.S1_at	0.6193		0		0.100644
Mtr.11612.1.S1_at	-0.143254		Mtr.11612.1.S1_at	-0.202576		0		-0.0593224
Mtr.11613.1.S1_at	0.226309		Mtr.11613.1.S1_at	0.147267		0		-0.0790425
Mtr.11614.1.S1_at	0.258055		Mtr.11614.1.S1_at	0.0839268		0		-0.174128
Mtr.11615.1.S1_at	0.0972398		Mtr.11615.1.S1_at	-0.0250664		0		-0.122306
Mtr.11616.1.S1_at	0.277985		Mtr.11616.1.S1_at	0.234573		0		-0.0434124
Mtr.11617.1.S1_at	0.174028		Mtr.11617.1.S1_at	-0.0307836		0		-0.204812
Mtr.11618.1.S1_at	0.111458		Mtr.11618.1.S1_at	0.0347806		0		-0.0766777
Mtr.11619.1.S1_at	0.058963		Mtr.11619.1.S1_at	0.0547234		0		-0.00423964
Mtr.1162.1.S1_at	0.329015		Mtr.1162.1.S1_at	0.141058		0		-0.187957
Mtr.11620.1.S1_at	0.00344324		Mtr.11620.1.S1_at	-0.0104935		0		-0.0139368
Mtr.11621.1.S1_at	0.050913		Mtr.11621.1.S1_at	0.0672183		0		0.0163053
Mtr.11622.1.S1_at	0.418317		Mtr.11622.1.S1_at	0.111764		0		-0.306554
Mtr.11623.1.S1_at	-0.153572		Mtr.11623.1.S1_at	-0.303472		0		-0.1499
Mtr.11624.1.S1_at	-0.133148		Mtr.11624.1.S1_at	-0.188407		0		-0.055259
Mtr.11625.1.S1_at	-0.0680356		Mtr.11625.1.S1_at	-0.187488		0		-0.119453
Mtr.11626.1.S1_at	-0.0526383		Mtr.11626.1.S1_at	-0.15804		0		-0.105401
Mtr.11627.1.S1_at	-0.0239449		Mtr.11627.1.S1_at	-0.0134707		0		0.0104742
Mtr.11627.1.S1_s_at	-0.105096		Mtr.11627.1.S1_s_at	-0.116715		0		-0.0116192
Mtr.11628.1.S1_at	0.410405		Mtr.11628.1.S1_at	0.158733		0		-0.251672
Mtr.11629.1.S1_at	-0.202118		Mtr.11629.1.S1_at	-0.255744		0		-0.0536259
Mtr.1163.1.S1_at	0.26854		Mtr.1163.1.S1_at	0.0844488		0		-0.184091
Mtr.11630.1.S1_at	0.0352056		Mtr.11630.1.S1_at	-0.0375233		0		-0.0727289
Mtr.11631.1.S1_at	-0.0433725		Mtr.11631.1.S1_at	-0.227017		0		-0.183645
Mtr.11632.1.S1_at	0.391995		Mtr.11632.1.S1_at	0.229232		0		-0.162764
Mtr.11633.1.S1_at	-0.183939		Mtr.11633.1.S1_at	-0.251548		0		-0.0676096
Mtr.11634.1.S1_at	0.048593		Mtr.11634.1.S1_at	0.0298607		0		-0.0187323
Mtr.11635.1.S1_at	0.241389		Mtr.11635.1.S1_at	0.110846		0		-0.130544
Mtr.11636.1.S1_at	-0.0701074		Mtr.11636.1.S1_at	-0.184073		0		-0.113966
Mtr.11637.1.S1_at	-0.0362679		Mtr.11637.1.S1_at	-0.176999		0		-0.140731
Mtr.11638.1.S1_at	0.12957		Mtr.11638.1.S1_at	0.147484		0		0.0179139
Mtr.11639.1.S1_at	0.170769		Mtr.11639.1.S1_at	0.212355		0		0.0415862
Mtr.1164.1.S1_x_at	-0.0960057		Mtr.1164.1.S1_x_at	-0.164721		0		-0.0687158
Mtr.11640.1.S1_at	0.155496		Mtr.11640.1.S1_at	0.186251		0		0.0307553
Mtr.11641.1.S1_at	-0.095368		Mtr.11641.1.S1_at	-0.129783		0		-0.0344153
Mtr.11642.1.S1_at	0.023048		Mtr.11642.1.S1_at	0.0204423		0		-0.00260571
Mtr.11643.1.S1_at	0.00927656		Mtr.11643.1.S1_at	-0.0623575		0		-0.071634
Mtr.11644.1.S1_at	-0.106394		Mtr.11644.1.S1_at	-0.139789		0		-0.0333956
Mtr.11645.1.S1_at	-0.145784		Mtr.11645.1.S1_at	-0.23633		0		-0.0905459
Mtr.11646.1.S1_at	0.217542		Mtr.11646.1.S1_at	0.378245		0		0.160703
Mtr.11647.1.S1_at	0.120558		Mtr.11647.1.S1_at	0.0186149		0		-0.101943
Mtr.11647.1.S1_s_at	-0.0681926		Mtr.11647.1.S1_s_at	-0.0689578		0		-0.000765215
Mtr.11648.1.S1_at	-0.132439		Mtr.11648.1.S1_at	-0.209852		0		-0.077413
Mtr.11649.1.S1_at	0.321249		Mtr.11649.1.S1_at	0.498922		0		0.177674
Mtr.1165.1.S1_x_at	0.352154		Mtr.1165.1.S1_x_at	0.170861		0		-0.181293
Mtr.11650.1.S1_at	0.0249857		Mtr.11650.1.S1_at	-0.0113402		0		-0.036326
Mtr.11651.1.S1_at	-0.0126208		Mtr.11651.1.S1_at	-0.0879698		0		-0.075349
Mtr.11652.1.S1_at	-0.0687481		Mtr.11652.1.S1_at	-0.207244		0		-0.138496
Mtr.11653.1.S1_at	-0.0110755		Mtr.11653.1.S1_at	-0.241708		0		-0.230633
Mtr.11653.1.S1_s_at	-0.129535		Mtr.11653.1.S1_s_at	-0.240519		0		-0.110984
Mtr.11654.1.S1_at	0.00292429		Mtr.11654.1.S1_at	-0.0679372		0		-0.0708615
Mtr.11655.1.S1_at	0.222103		Mtr.11655.1.S1_at	0.0249351		0		-0.197168
Mtr.11656.1.S1_at	-0.00980351		Mtr.11656.1.S1_at	0.0989114		0		0.108715
Mtr.11657.1.S1_at	-0.135514		Mtr.11657.1.S1_at	-0.222741		0		-0.0872276
Mtr.11658.1.S1_at	0.0912679		Mtr.11658.1.S1_at	0.0658696		0		-0.0253983
Mtr.11659.1.S1_at	0.189868		Mtr.11659.1.S1_at	0.239116		0		0.0492482
Mtr.1166.1.S1_s_at	0.373619		Mtr.1166.1.S1_s_at	0.227837		0		-0.145782
Mtr.11660.1.S1_at	0.0898239		Mtr.11660.1.S1_at	0.0385984		0		-0.0512255
Mtr.11661.1.S1_at	0.184596		Mtr.11661.1.S1_at	0.359231		0		0.174635
Mtr.11662.1.S1_at	-0.0962721		Mtr.11662.1.S1_at	-0.207295		0		-0.111023
Mtr.11663.1.S1_at	0.148077		Mtr.11663.1.S1_at	0.167899		0		0.0198225
Mtr.11664.1.S1_at	-0.241047		Mtr.11664.1.S1_at	-0.343344		0		-0.102298
Mtr.11665.1.S1_at	0.36492		Mtr.11665.1.S1_at	0.2358		0		-0.12912
Mtr.11666.1.S1_at	0.397461		Mtr.11666.1.S1_at	0.634246		0		0.236785
Mtr.11667.1.S1_at	-0.0728363		Mtr.11667.1.S1_at	-0.0748078		0		-0.00197156
Mtr.11668.1.S1_at	0.0103894		Mtr.11668.1.S1_at	-0.00795565		0		-0.018345
Mtr.11669.1.S1_at	0.290466		Mtr.11669.1.S1_at	0.093194		0		-0.197272
Mtr.1167.1.S1_s_at	-0.000426912		Mtr.1167.1.S1_s_at	-0.00313671		0		-0.0027098
Mtr.11670.1.S1_s_at	-0.0279976		Mtr.11670.1.S1_s_at	-0.158829		0		-0.130831
Mtr.11671.1.S1_at	0.137353		Mtr.11671.1.S1_at	0.17551		0		0.0381565
Mtr.11672.1.S1_at	0.019228		Mtr.11672.1.S1_at	0.179748		0		0.16052
Mtr.11673.1.S1_at	-0.22459		Mtr.11673.1.S1_at	-0.352129		0		-0.12754
Mtr.11674.1.S1_at	-0.0388534		Mtr.11674.1.S1_at	-0.0837764		0		-0.044923
Mtr.11675.1.S1_at	-0.143159		Mtr.11675.1.S1_at	-0.249491		0		-0.106332
Mtr.11676.1.S1_at	0.0832414		Mtr.11676.1.S1_at	0.0961439		0		0.0129025
Mtr.11677.1.S1_at	-0.173938		Mtr.11677.1.S1_at	-0.233585		0		-0.0596473
Mtr.11678.1.S1_at	0.099872		Mtr.11678.1.S1_at	0.032944		0		-0.0669281
Mtr.11679.1.S1_at	0.133846		Mtr.11679.1.S1_at	0.118588		0		-0.0152581
Mtr.11680.1.S1_at	0.385292		Mtr.11680.1.S1_at	0.0460678		0		-0.339224
Mtr.11681.1.S1_at	0.038373		Mtr.11681.1.S1_at	0.016253		0		-0.02212
Mtr.11682.1.S1_at	0.435775		Mtr.11682.1.S1_at	0.597211		0		0.161435
Mtr.11683.1.S1_at	0.0580661		Mtr.11683.1.S1_at	0.0257313		0		-0.0323348
Mtr.11684.1.S1_at	-0.245695		Mtr.11684.1.S1_at	-0.34038		0		-0.0946854
Mtr.11685.1.S1_s_at	-0.0703566		Mtr.11685.1.S1_s_at	-0.244156		0		-0.173799
Mtr.11686.1.S1_at	-0.00741876		Mtr.11686.1.S1_at	-0.0272507		0		-0.0198319
Mtr.11687.1.S1_at	0.270678		Mtr.11687.1.S1_at	0.290298		0		0.0196199
Mtr.11688.1.S1_at	0.288637		Mtr.11688.1.S1_at	0.299299		0		0.0106614
Mtr.11689.1.S1_at	0.00421989		Mtr.11689.1.S1_at	0.00293127		0		-0.00128862
Mtr.1169.1.S1_s_at	0.453341		Mtr.1169.1.S1_s_at	0.230589		0		-0.222752
Mtr.1169.1.S1_x_at	0.311266		Mtr.1169.1.S1_x_at	0.150455		0		-0.160811
Mtr.11690.1.S1_at	0.110053		Mtr.11690.1.S1_at	-0.0444032		0		-0.154456
Mtr.11691.1.S1_at	0.158114		Mtr.11691.1.S1_at	-0.106033		0		-0.264146
Mtr.11692.1.S1_at	0.254544		Mtr.11692.1.S1_at	0.297522		0		0.0429782
Mtr.11693.1.S1_s_at	-0.337507		Mtr.11693.1.S1_s_at	-0.475501		0		-0.137994
Mtr.11694.1.S1_at	0.323637		Mtr.11694.1.S1_at	0.344564		0		0.0209263
Mtr.11695.1.S1_at	0.204801		Mtr.11695.1.S1_at	0.222783		0		0.0179817
Mtr.11696.1.S1_at	0.0897467		Mtr.11696.1.S1_at	0.0715326		0		-0.0182141
Mtr.11697.1.S1_at	0.283669		Mtr.11697.1.S1_at	0.319		0		0.0353313
Mtr.11698.1.S1_at	-0.103133		Mtr.11698.1.S1_at	0.0381471		0		0.14128
Mtr.11699.1.S1_at	0.00800584		Mtr.11699.1.S1_at	-0.244202		0		-0.252207
Mtr.117.1.S1_at	0.336105		Mtr.117.1.S1_at	0.0486615		0		-0.287444
Mtr.1170.1.S1_at	0.223608		Mtr.1170.1.S1_at	-0.115152		0		-0.33876
Mtr.1170.1.S1_s_at	0.360732		Mtr.1170.1.S1_s_at	-0.0287676		0		-0.3895
Mtr.11700.1.S1_at	0.0889998		Mtr.11700.1.S1_at	0.0429174		0		-0.0460825
Mtr.11701.1.S1_at	-0.0473273		Mtr.11701.1.S1_at	0.00807512		0		0.0554024
Mtr.11702.1.S1_at	0.0634062		Mtr.11702.1.S1_at	0.0534143		0		-0.00999189
Mtr.11703.1.S1_at	0.319307		Mtr.11703.1.S1_at	0.354011		0		0.0347044
Mtr.11704.1.S1_at	0.101213		Mtr.11704.1.S1_at	0.187762		0		0.0865491
Mtr.11705.1.S1_at	0.0609771		Mtr.11705.1.S1_at	0.0986399		0		0.0376628
Mtr.11706.1.S1_at	0.517138		Mtr.11706.1.S1_at	0.519047		0		0.00190894
Mtr.11707.1.S1_at	0.407858		Mtr.11707.1.S1_at	0.300938		0		-0.10692
Mtr.11707.1.S1_x_at	0.379411		Mtr.11707.1.S1_x_at	0.368797		0		-0.0106142
Mtr.11708.1.S1_at	0.3831		Mtr.11708.1.S1_at	0.261505		0		-0.121595
Mtr.11708.1.S1_s_at	0.208893		Mtr.11708.1.S1_s_at	0.0992017		0		-0.109691
Mtr.11709.1.S1_at	0.0868635		Mtr.11709.1.S1_at	0.0747945		0		-0.012069
Mtr.1171.1.S1_at	0.355554		Mtr.1171.1.S1_at	0.139625		0		-0.215929
Mtr.11710.1.S1_at	0.0567824		Mtr.11710.1.S1_at	0.044385		0		-0.0123974
Mtr.11711.1.S1_at	0.13266		Mtr.11711.1.S1_at	-0.0170692		0		-0.149729
Mtr.11712.1.S1_at	-0.0417428		Mtr.11712.1.S1_at	-0.204108		0		-0.162365
Mtr.11713.1.S1_at	-0.00996698		Mtr.11713.1.S1_at	-0.00561673		0		0.00435025
Mtr.11714.1.S1_at	0.417531		Mtr.11714.1.S1_at	0.345611		0		-0.0719194
Mtr.11715.1.S1_at	-0.0876882		Mtr.11715.1.S1_at	-0.0555793		0		0.0321089
Mtr.11716.1.S1_at	-0.120422		Mtr.11716.1.S1_at	-0.154239		0		-0.0338168
Mtr.11717.1.S1_at	0.0777233		Mtr.11717.1.S1_at	0.0884099		0		0.0106866
Mtr.11718.1.S1_at	-0.308595		Mtr.11718.1.S1_at	-0.447243		0		-0.138647
Mtr.11719.1.S1_at	0.176752		Mtr.11719.1.S1_at	0.1924		0		0.0156483
Mtr.1172.1.S1_s_at	0.0560423		Mtr.1172.1.S1_s_at	-0.146557		0		-0.2026
Mtr.11720.1.S1_at	0.152841		Mtr.11720.1.S1_at	0.0296462		0		-0.123195
Mtr.11721.1.S1_at	-0.178914		Mtr.11721.1.S1_at	-0.257535		0		-0.0786213
Mtr.11722.1.S1_at	0.232336		Mtr.11722.1.S1_at	0.278294		0		0.0459571
Mtr.11723.1.S1_at	0.19994		Mtr.11723.1.S1_at	0.079094		0		-0.120846
Mtr.11724.1.S1_at	0.369085		Mtr.11724.1.S1_at	0.406409		0		0.0373243
Mtr.11725.1.S1_at	0.174093		Mtr.11725.1.S1_at	0.25018		0		0.0760862
Mtr.11726.1.S1_at	0.130926		Mtr.11726.1.S1_at	0.166728		0		0.0358015
Mtr.11727.1.S1_at	0.385417		Mtr.11727.1.S1_at	0.550284		0		0.164866
Mtr.11728.1.S1_at	0.0590887		Mtr.11728.1.S1_at	-0.145613		0		-0.204701
Mtr.11729.1.S1_at	0.213432		Mtr.11729.1.S1_at	0.271026		0		0.0575943
Mtr.1173.1.S1_at	0.272185		Mtr.1173.1.S1_at	-0.0950589		0		-0.367244
Mtr.11730.1.S1_at	-0.149269		Mtr.11730.1.S1_at	-0.137792		0		0.0114778
Mtr.11731.1.S1_at	-0.0142594		Mtr.11731.1.S1_at	-0.0538387		0		-0.0395793
Mtr.11732.1.S1_at	-0.149099		Mtr.11732.1.S1_at	-0.215238		0		-0.0661381
Mtr.11733.1.S1_x_at	0.358312		Mtr.11733.1.S1_x_at	0.265727		0		-0.0925851
Mtr.11734.1.S1_at	-0.0294854		Mtr.11734.1.S1_at	-0.0981848		0		-0.0686995
Mtr.11735.1.S1_at	0.361133		Mtr.11735.1.S1_at	0.397234		0		0.0361004
Mtr.11736.1.S1_at	-0.168556		Mtr.11736.1.S1_at	-0.0667058		0		0.10185
Mtr.11737.1.S1_at	0.308359		Mtr.11737.1.S1_at	0.016731		0		-0.291628
Mtr.11738.1.S1_at	0.0121648		Mtr.11738.1.S1_at	0.0471002		0		0.0349353
Mtr.11739.1.S1_s_at	-0.0334097		Mtr.11739.1.S1_s_at	-0.109266		0		-0.0758564
Mtr.1174.1.S1_at	0.0555471		Mtr.1174.1.S1_at	0.0411995		0		-0.0143476
Mtr.11740.1.S1_at	0.256453		Mtr.11740.1.S1_at	0.291381		0		0.0349285
Mtr.11741.1.S1_at	0.0667599		Mtr.11741.1.S1_at	0.0669351		0		0.000175232
Mtr.11742.1.S1_at	0.497183		Mtr.11742.1.S1_at	0.581782		0		0.0845981
Mtr.11743.1.S1_at	0.219961		Mtr.11743.1.S1_at	0.124157		0		-0.0958036
Mtr.11744.1.S1_at	0.131066		Mtr.11744.1.S1_at	0.0123709		0		-0.118695
Mtr.11746.1.S1_at	0.263465		Mtr.11746.1.S1_at	0.318713		0		0.0552481
Mtr.11747.1.S1_at	0.475088		Mtr.11747.1.S1_at	0.612978		0		0.13789
Mtr.11748.1.S1_at	0.0130856		Mtr.11748.1.S1_at	-0.0241043		0		-0.0371899
Mtr.11749.1.S1_at	-0.0302741		Mtr.11749.1.S1_at	-0.0775531		0		-0.047279
Mtr.1175.1.S1_at	0.330738		Mtr.1175.1.S1_at	0.213375		0		-0.117363
Mtr.11750.1.S1_at	0.0670435		Mtr.11750.1.S1_at	0.105687		0		0.0386437
Mtr.11751.1.S1_s_at	0.363727		Mtr.11751.1.S1_s_at	0.440495		0		0.076768
Mtr.11752.1.S1_at	0.407388		Mtr.11752.1.S1_at	0.419215		0		0.0118274
Mtr.11753.1.S1_at	-0.00979708		Mtr.11753.1.S1_at	-0.0312657		0		-0.0214686
Mtr.11754.1.S1_at	0.396703		Mtr.11754.1.S1_at	0.431365		0		0.0346617
Mtr.11755.1.S1_at	-0.117024		Mtr.11755.1.S1_at	-0.252701		0		-0.135677
Mtr.11756.1.S1_at	-0.0720496		Mtr.11756.1.S1_at	-0.236096		0		-0.164047
Mtr.11757.1.S1_at	0.289204		Mtr.11757.1.S1_at	0.0564131		0		-0.232791
Mtr.11758.1.S1_at	0.442839		Mtr.11758.1.S1_at	0.530468		0		0.0876294
Mtr.11759.1.S1_at	-0.00373792		Mtr.11759.1.S1_at	0.0122707		0		0.0160086
Mtr.1176.1.S1_x_at	0.487858		Mtr.1176.1.S1_x_at	0.181727		0		-0.306131
Mtr.11760.1.S1_at	-0.0523798		Mtr.11760.1.S1_at	-0.190084		0		-0.137704
Mtr.11761.1.S1_at	0.321779		Mtr.11761.1.S1_at	0.441662		0		0.119883
Mtr.11762.1.S1_at	0.336546		Mtr.11762.1.S1_at	0.451358		0		0.114811
Mtr.11763.1.S1_at	0.114362		Mtr.11763.1.S1_at	0.0494588		0		-0.0649029
Mtr.11764.1.S1_at	0.229469		Mtr.11764.1.S1_at	0.325106		0		0.0956372
Mtr.11765.1.S1_at	-0.0659573		Mtr.11765.1.S1_at	0.0570488		0		0.123006
[truncated: 48,904 more rows]

## Sheet: OnevsAll (B)
Table S17 B: Pearson correlation values between the expression values of Mtr.12330.1.S1_at and the expression values of all the other genes present in the Medicago Affymetrix microarray. Calculation were performed on the original and the cleaned log dataset.
LOGARITHM Original								LOGARITHM Cleaned
	Mtr.12230.1.S1_at								Mtr.12230.1.S1_at
Mtr.12230.1.S1_at	1	MTR_2g069050	translation elongation factor EF-2 subunit					Mtr.12230.1.S1_at	1	MTR_2g069050	translation elongation factor EF-2 subunit
Mtr.43794.1.S1_s_at	0.973863	MTR_5g087560	TCP-1/cpn60 chaperonin family protein					Mtr.42859.1.S1_at	0.93829	MTR_3g013635	40S ribosomal protein S19-1
Mtr.10442.1.S1_at	0.972584	MTR_3g086330	TCP-1/cpn60 chaperonin family protein					Mtr.12294.1.S1_at	0.936767	MTR_6g043210	ribosomal protein S13P/S18e
Mtr.42998.1.S1_at	0.962189	MTR_2g086500	ribosomal protein L1p/L10e family protein					Mtr.40358.1.S1_at	0.936229	MTR_4g120770	60S ribosomal L14-like protein
Mtr.40172.1.S1_at	0.961438	MTR_3g007700	50S ribosomal protein L5P					Mtr.8506.1.S1_at	0.933164	MTR_3g078653	60S ribosomal protein L15-1
Mtr.40834.1.S1_at	0.959982	MTR_1g048030	guanine nucleotide-binding-like protein					Mtr.43654.1.S1_at	0.932012	MTR_4g074160	centromere/microtubule-binding protein
Mtr.43085.1.S1_at	0.959313	MTR_4g059400	60S ribosomal L12-like protein					Mtr.9025.1.S1_at	0.930541	MTR_0227s0020	60S acidic ribosomal protein
Mtr.12341.1.S1_at	0.9593	MTR_7g108805	60S ribosomal protein L18-3					Mtr.37360.1.S1_at	0.928786	MTR_8g012325	40S ribosomal S8-like protein
Mtr.38082.1.S1_at	0.958755	MTR_4g116430	elongation factor EF-Tu-like protein					Mtr.42965.1.S1_at	0.928746	MTR_7g112880	60S ribosomal protein L18-3
Mtr.40074.1.S1_at	0.957564	MTR_2g038250	60S ribosomal protein L7					Mtr.40317.1.S1_at	0.928453	MTR_7g105080	ubiquitin-60S ribosomal L40 fusion protein
Mtr.35602.1.S1_s_at	0.956942	MTR_1g103100	40S ribosomal protein S3a-1					Mtr.43794.1.S1_s_at	0.928397	MTR_5g087560	TCP-1/cpn60 chaperonin family protein
Mtr.8514.1.S1_at	0.95584	MTR_7g057770	60S ribosomal protein L13a-4					Mtr.43374.1.S1_at	0.927476	MTR_8g106010	import receptor subunit TOM40-like protein
Mtr.34602.1.S1_at	0.955738	MTR_3g070930	ribosomal protein L1p/L10e family protein					Mtr.8534.1.S1_at	0.925352	MTR_8g106790	guanine nucleotide-binding protein beta subunit-like protein
Mtr.35790.1.S1_at	0.955659	None	None					Mtr.12367.1.S1_at	0.924465	MTR_8g091910	60S ribosomal L6-like protein
Mtr.8832.1.S1_at	0.955265	MTR_7g099680	heat shock cognate 70 kDa protein					Mtr.40171.1.S1_at	0.923901	MTR_4g080740	50S ribosomal protein L5P
Mtr.8834.1.S1_at	0.955232	MTR_0699s0020	60S ribosomal protein L35a-3					Mtr.10442.1.S1_at	0.921599	MTR_3g086330	TCP-1/cpn60 chaperonin family protein
Mtr.12912.1.S1_at	0.955224	MTR_8g102050	cytoplasmic asparagine-tRNA ligase					Mtr.43085.1.S1_at	0.921343	MTR_4g059400	60S ribosomal L12-like protein
Mtr.12294.1.S1_at	0.954405	MTR_6g043210	ribosomal protein S13P/S18e					Mtr.40186.1.S1_at	0.919207	MTR_1g069585	60S ribosomal L23-like protein
Mtr.40358.1.S1_at	0.954253	MTR_4g120770	60S ribosomal L14-like protein					Mtr.34487.1.S1_s_at	0.918914	MTR_5g018940	40S ribosomal S4-like protein
Mtr.37371.1.S1_at	0.953829	MTR_3g094860	60S ribosomal L6-like protein					Mtr.42997.1.S1_at	0.918786	MTR_5g012930	ribosomal protein L1p/L10e family protein
Mtr.31833.1.S1_s_at	0.953726	MTR_7g061155	40S ribosomal protein S23-1					Mtr.43003.1.S1_at	0.918672	MTR_1g045410	60S ribosomal L4-like protein
Mtr.37323.1.S1_at	0.95342	MTR_5g026750	60S ribosomal L13-like protein					Mtr.37480.1.S1_at	0.918624	MTR_1g051820	eukaryotic translation initiation factor 3E
Mtr.8635.1.S1_at	0.953372	MTR_8g012340	peptidyl-prolyl cis-trans isomerase FKBP62-like protein					Mtr.40786.1.S1_at	0.918421	MTR_2g086610	ribosomal protein S25
Mtr.43945.1.S1_at	0.953102	MTR_1g114250	oligosaccharyltransferase subunit STT3					Mtr.37373.1.S1_at	0.918302	MTR_7g053450	40S ribosomal S8-like protein
Mtr.42965.1.S1_at	0.953101	MTR_7g112880	60S ribosomal protein L18-3					Mtr.10534.1.S1_at	0.918258	MTR_6g091630	60S ribosomal protein L31B
Mtr.43682.1.S1_at	0.953091	MTR_8g007485	60S ribosomal protein L37a-2					Mtr.37558.1.S1_at	0.918201	MTR_8g101980	60S ribosomal protein L31B
Mtr.40171.1.S1_at	0.952907	MTR_4g080740	50S ribosomal protein L5P					Mtr.40313.1.S1_at	0.917113	MTR_6g013210	40S ribosomal protein S28-1
Mtr.37480.1.S1_at	0.952359	MTR_1g051820	eukaryotic translation initiation factor 3E					Mtr.10437.1.S1_at	0.914666	MTR_8g028125	60S ribosomal protein L5-2
Mtr.42991.1.S1_at	0.952298	MTR_3g115330	ribosomal protein S14p/S29e					Mtr.12790.1.S1_at	0.914553	MTR_1g014040	enoyl-CoA hydratase/isomerase
Mtr.13760.1.S1_at	0.951727	MTR_3g112090	60S ribosome subunit biogenesis NIP7-like protein					Mtr.35602.1.S1_s_at	0.914229	MTR_1g103100	40S ribosomal protein S3a-1
Mtr.40044.1.S1_at	0.950066	MTR_5g021800	60S ribosomal L8-like protein					Mtr.12230.1.S1_s_at	0.911641	MTR_2g069050	translation elongation factor EF-2 subunit
Mtr.9025.1.S1_at	0.949964	MTR_0227s0020	60S acidic ribosomal protein					Mtr.12341.1.S1_at	0.911343	MTR_7g108805	60S ribosomal protein L18-3
Mtr.43002.1.S1_at	0.94987	MTR_1g066990	60S ribosomal L4-like protein					Mtr.12436.1.S1_at	0.910644	MTR_2g101900	60S ribosomal protein L37-1
Mtr.40313.1.S1_at	0.949389	MTR_6g013210	40S ribosomal protein S28-1					Mtr.38082.1.S1_at	0.910603	MTR_4g116430	elongation factor EF-Tu-like protein
Mtr.37558.1.S1_at	0.949126	MTR_8g101980	60S ribosomal protein L31B					Mtr.40074.1.S1_at	0.91	MTR_2g038250	60S ribosomal protein L7
Mtr.42997.1.S1_at	0.948779	MTR_5g012930	ribosomal protein L1p/L10e family protein					Mtr.11115.1.S1_at	0.909911	MTR_7g027235	ribosomal protein L7Ae/L30e/S12e/Gadd45 family protein
Mtr.43374.1.S1_at	0.948385	MTR_8g106010	import receptor subunit TOM40-like protein					Mtr.40196.1.S1_at	0.908826	MTR_7g053180	60S ribosomal protein L32-1
Mtr.35463.1.S1_at	0.948105	MTR_4g127160	SRP40, carboxy-terminal domain protein					Mtr.40044.1.S1_at	0.908825	MTR_5g021800	60S ribosomal L8-like protein
Mtr.37419.1.S1_at	0.947841	MTR_4g074930	RNA recognition motif					Mtr.29174.1.S1_at	0.908785	MTR_8g017080	TCP-1/cpn60 chaperonin family protein
Mtr.11438.1.S1_at	0.947657	None	None					Mtr.43002.1.S1_at	0.908371	MTR_1g066990	60S ribosomal L4-like protein
Mtr.40186.1.S1_at	0.947331	MTR_1g069585	60S ribosomal L23-like protein					Mtr.9333.1.S1_at	0.907487	MTR_2g013540	TCP-1/cpn60 chaperonin family protein
Mtr.12367.1.S1_at	0.947231	MTR_8g091910	60S ribosomal L6-like protein					Mtr.6555.1.S1_at	0.906165	MTR_2g437460	pentatricopeptide (PPR) repeat protein
Mtr.35858.1.S1_at	0.947085	MTR_4g096880	nucleosome/chromatin assembly factor group protein					Mtr.10371.1.S1_at	0.905217	MTR_1g023000	40S ribosomal S3-like protein
Mtr.47640.1.S1_s_at	0.94707	MTR_8g106010	import receptor subunit TOM40-like protein					Mtr.40172.1.S1_at	0.904813	MTR_3g007700	50S ribosomal protein L5P
Mtr.11153.1.S1_at	0.946641	MTR_3g105430	eukaryotic translation initiation factor 3 subunit B					Mtr.42992.1.S1_at	0.904736	MTR_1g032450	40S ribosomal protein S2-4
Mtr.42957.1.S1_at	0.946619	MTR_4g063060	60S ribosomal protein L23a-2					Mtr.40197.1.S1_at	0.903601	None	None
Mtr.43570.1.S1_at	0.946331	MTR_6g066250	small nuclear ribonucleoprotein					Mtr.13760.1.S1_at	0.903274	MTR_3g112090	60S ribosome subunit biogenesis NIP7-like protein
Mtr.7353.1.S1_at	0.946331	MTR_3g105990	DNA-directed RNA polymerase subunit beta					Mtr.40202.1.S1_at	0.903074	MTR_8g098850	plectin/S10 domain protein
Mtr.30422.1.S1_at	0.946201	MTR_3g009260	F-box protein interaction domain protein					Mtr.35463.1.S1_at	0.901536	MTR_4g127160	SRP40, carboxy-terminal domain protein
Mtr.10534.1.S1_at	0.94513	MTR_6g091630	60S ribosomal protein L31B					Mtr.4670.1.S1_s_at	0.901165	MTR_7g108805	60S ribosomal protein L18-3
Mtr.40197.1.S1_at	0.944809	None	None					Mtr.35790.1.S1_at	0.900884	None	None
Mtr.42859.1.S1_at	0.944645	MTR_3g013635	40S ribosomal protein S19-1					Mtr.43080.1.S1_at	0.900757	MTR_1g022165	60S ribosomal L13-like protein
Mtr.40786.1.S1_at	0.944355	MTR_2g086610	ribosomal protein S25					Mtr.40261.1.S1_s_at	0.900493	MTR_1g105415	ribosomal protein S8
Mtr.34487.1.S1_s_at	0.944307	MTR_5g018940	40S ribosomal S4-like protein					Mtr.40103.1.S1_at	0.900479	MTR_5g091120	60S ribosomal protein L18a-3
Mtr.8506.1.S1_at	0.944157	MTR_3g078653	60S ribosomal protein L15-1					Mtr.8600.1.S1_at	0.900063	snoR24	Small nucleolar RNA R24
Mtr.9333.1.S1_at	0.943863	MTR_2g013540	TCP-1/cpn60 chaperonin family protein					Mtr.40834.1.S1_at	0.899969	MTR_1g048030	guanine nucleotide-binding-like protein
Mtr.40472.1.S1_at	0.943658	MTR_1g066860	40S ribosomal protein S23-1					Mtr.10354.1.S1_at	0.899071	MTR_5g040570	60S ribosomal L34-like protein
Mtr.31499.1.S1_at	0.943649	MTR_5g018600	TPR domain protein					Mtr.18666.1.S1_at	0.898543	MTR_7g112770	ribosomal L22e family protein
Mtr.37373.1.S1_at	0.943648	MTR_7g053450	40S ribosomal S8-like protein					Mtr.10859.1.S1_at	0.89775	MTR_7g116340	peptidyl-prolyl cis-trans isomerase
Mtr.40103.1.S1_at	0.94364	MTR_5g091120	60S ribosomal protein L18a-3					Mtr.8561.1.S1_at	0.89713	MTR_1g090130	TCP-1/cpn60 chaperonin family protein
Mtr.11196.1.S1_at	0.943341	MTR_8g094650	PPR containing plant protein					Mtr.20663.1.S1_at	0.897077	MTR_2g038250	60S ribosomal protein L7
Mtr.13252.1.S1_at	0.943239	MTR_4g068150	P-loop nucleoside triphosphate hydrolase superfamily protein					Mtr.42991.1.S1_at	0.896944	MTR_3g115330	ribosomal protein S14p/S29e
Mtr.39049.1.S1_at	0.943168	MTR_4g105700	transducin/WD40 repeat protein					Mtr.10316.1.S1_at	0.895656	MTR_1g022385	60S ribosomal protein L7
Mtr.40202.1.S1_at	0.942981	MTR_8g098850	plectin/S10 domain protein					Mtr.37419.1.S1_at	0.894504	MTR_4g074930	RNA recognition motif
Mtr.8737.1.S1_at	0.942936	MTR_3g040400	nucleosome/chromatin assembly factor group protein					Mtr.8797.1.S1_at	0.893974	MTR_8g467460	60S ribosomal L34-like protein
Mtr.41117.1.S1_at	0.942858	MTR_4g084150	RPB3 DNA-directed RNA polymerase II subunit 3					Mtr.40398.1.S1_at	0.893857	None	None
Mtr.37980.1.S1_at	0.942663	MTR_1g026890	RNA recognition motif protein					Mtr.8631.1.S1_at	0.892313	MTR_8g079485	60S ribosomal protein L38A
Mtr.12436.1.S1_at	0.941758	MTR_2g101900	60S ribosomal protein L37-1					Mtr.14681.1.S1_at	0.892129	MTR_5g025120	60S ribosomal L4-like protein
Mtr.37325.1.S1_at	0.941683	MTR_7g111590	60S ribosomal L13-like protein					Mtr.8635.1.S1_at	0.891815	MTR_8g012340	peptidyl-prolyl cis-trans isomerase FKBP62-like protein
Mtr.2847.1.S1_at	0.941377	MTR_7g106650	transducin/WD-like repeat-protein					Mtr.34602.1.S1_at	0.891594	MTR_3g070930	ribosomal protein L1p/L10e family protein
Mtr.38529.1.S1_s_at	0.941029	MTR_8g093680	30S ribosomal protein S5					Mtr.43006.1.S1_at	0.890993	MTR_7g108955	60S ribosomal protein L19
Mtr.11115.1.S1_at	0.941026	MTR_7g027235	ribosomal protein L7Ae/L30e/S12e/Gadd45 family protein					Mtr.47640.1.S1_s_at	0.890433	MTR_8g106010	import receptor subunit TOM40-like protein
Mtr.10354.1.S1_at	0.940693	MTR_5g040570	60S ribosomal L34-like protein					Mtr.37423.1.S1_at	0.890269	MTR_1g090140	TCP-1/cpn60 chaperonin family protein
Mtr.40317.1.S1_at	0.940245	MTR_7g105080	ubiquitin-60S ribosomal L40 fusion protein					Mtr.4035.1.S1_at	0.890158	MTR_4g078640	adoMet-dependent rRNA methyltransferase Spb1
Mtr.37974.1.S1_at	0.939493	MTR_8g043450	Pre-rRNA-processing protein TSR2, motif protein					Mtr.20870.1.S1_s_at	0.89015	MTR_3g094570	60S ribosomal L6-like protein
Mtr.43574.1.S1_at	0.939163	MTR_4g105590	Mpp10 protein					Mtr.43608.1.S1_at	0.888758	MTR_5g028350	rRNA-processing EBP2-like protein
Mtr.37334.1.S1_at	0.938535	MTR_1g023590	60S ribosomal protein L13a-4					Mtr.51196.1.S1_at	0.887868	MTR_1g081410	40S ribosomal protein S24-2
Mtr.10304.1.S1_at	0.938298	MTR_8g080460	60S ribosomal protein L17A					Mtr.37218.1.S1_at	0.886653	MTR_6g021670	40S ribosomal S7-like protein
Mtr.37360.1.S1_at	0.93811	MTR_8g012325	40S ribosomal S8-like protein					Mtr.31499.1.S1_at	0.886567	MTR_5g018600	TPR domain protein
Mtr.12075.1.S1_at	0.938013	MTR_2g006210	plastid developmental protein DAG, putative					Mtr.42998.1.S1_at	0.886286	MTR_2g086500	ribosomal protein L1p/L10e family protein
Mtr.11516.1.S1_at	0.937681	MTR_8g074010	phosphoserine aminotransferase					Mtr.40107.1.S1_at	0.886285	MTR_3g106310	60S ribosomal protein L39-3
Mtr.40161.1.S1_at	0.937645	MTR_1g068965	40S ribosomal S9-like protein					Mtr.40234.1.S1_s_at	0.886207	MTR_4g019610	elongation factor 1-beta
Mtr.8749.1.S1_at	0.937595	MTR_3g071550	eukaryotic translation initiation factor 2 alpha					Mtr.12075.1.S1_at	0.885993	MTR_2g006210	plastid developmental protein DAG, putative
Mtr.12257.1.S1_at	0.937207	MTR_1g115545	60S ribosomal L35-like protein					Mtr.37371.1.S1_at	0.885697	MTR_3g094860	60S ribosomal L6-like protein
Mtr.31653.1.S1_at	0.936475	MTR_3g078370	30S ribosomal protein S9P					Mtr.12781.1.S1_at	0.885069	MTR_3g017580	uridine 5-monophosphate synthase-like protein
Mtr.40604.1.S1_at	0.936328	MTR_4g077700	methionine-tRNA ligase, putative					Mtr.11438.1.S1_at	0.884303	None	None
Mtr.7093.1.S1_at	0.936313	MTR_4g074160	centromere/microtubule-binding protein					Mtr.4579.1.S1_at	0.882903	MTR_4g021175	metal-dependent protein hydrolase
Mtr.14681.1.S1_at	0.936253	MTR_5g025120	60S ribosomal L4-like protein					Mtr.37323.1.S1_at	0.882866	MTR_5g026750	60S ribosomal L13-like protein
Mtr.1485.1.S1_at	0.936167	None	None					Mtr.10478.1.S1_at	0.882806	MTR_4g117470	ribosomal protein S8
Mtr.52082.1.S1_at	0.936148	MTR_1g083460	60S ribosomal protein L18-3					Mtr.42995.1.S1_at	0.882626	snoZ102_R77	Small nucleolar RNA Z102/R77
Mtr.40582.1.S1_at	0.935994	MTR_7g113470	TCP-1/cpn60 chaperonin family protein					Mtr.40176.1.S1_at	0.882205	MTR_7g107420	60S ribosomal L21-like protein
Mtr.8686.1.S1_at	0.935888	MTR_7g069390	proliferation-associated 2G4-like protein					Mtr.37980.1.S1_at	0.881833	MTR_1g026890	RNA recognition motif protein
Mtr.3552.1.S1_at	0.93554	MTR_3g031280	28S ribosomal protein S29					Mtr.44253.1.S1_at	0.88154	MTR_5g080780	histone acetyltransferase type B catalytic subunit, putative
Mtr.8631.1.S1_at	0.935466	MTR_8g079485	60S ribosomal protein L38A					Mtr.52082.1.S1_at	0.881311	MTR_1g083460	60S ribosomal protein L18-3
Mtr.12716.1.S1_at	0.935466	MTR_5g096540	60S ribosomal protein L26-1					Mtr.8737.1.S1_at	0.881243	MTR_3g040400	nucleosome/chromatin assembly factor group protein
Mtr.39338.1.S1_at	0.935461	MTR_4g086290	DNA-directed RNA polymerase I protein					Mtr.40119.1.S1_at	0.881055	MTR_1g044660	40S ribosomal S3-like protein
Mtr.4035.1.S1_at	0.935366	MTR_4g078640	adoMet-dependent rRNA methyltransferase Spb1					Mtr.51687.1.S1_at	0.88082	MTR_8g017080	TCP-1/cpn60 chaperonin family protein
Mtr.40262.1.S1_at	0.935297	MTR_4g094598	ribosomal protein S8					Mtr.12207.1.S1_at	0.880482	MTR_4g099160	60S ribosomal protein L37a-2
Mtr.41175.1.S1_at	0.935266	MTR_8g083210	aspartokinase-homoserine dehydrogenase					Mtr.12718.1.S1_at	0.880368	MTR_4g014590	40S ribosomal S4-like protein
Mtr.36948.1.S1_at	0.934293	MTR_6g006970	50S ribosomal protein L3P					Mtr.49147.1.S1_x_at	0.879653	MTR_4g116410	40S ribosomal protein S11-1
Mtr.12212.1.S1_at	0.934083	MTR_5g033960	ubiquitin-40S ribosomal S27a-like protein					Mtr.23423.1.S1_at	0.878273	MTR_7g021030	ribosomal protein L7Ae/L30e/S12e/Gadd45 family protein
Mtr.43003.1.S1_at	0.933899							Mtr.23855.1.S1_at	0.87767
Mtr.7420.1.S1_at	0.933691							Mtr.22084.1.S1_s_at	0.877439
Mtr.38108.1.S1_at	0.93356							Mtr.40212.1.S1_at	0.877265
Mtr.9080.1.S1_at	0.933453							Mtr.4050.1.S1_at	0.876946
Mtr.29174.1.S1_at	0.933307							Mtr.38221.1.S1_at	0.876945
Mtr.40878.1.S1_at	0.932698							Mtr.38778.1.S1_at	0.876456
Mtr.31741.1.S1_at	0.932566							Mtr.43682.1.S1_at	0.876053
Mtr.35807.1.S1_at	0.932476							Mtr.12297.1.S1_s_at	0.874941
Mtr.32287.1.S1_at	0.932414							Mtr.7093.1.S1_at	0.87457
Mtr.43608.1.S1_at	0.932287							Mtr.7441.1.S1_at	0.8743
Mtr.43654.1.S1_at	0.932029							Mtr.10802.1.S1_at	0.874213
Mtr.9590.1.S1_at	0.932							Mtr.41175.1.S1_at	0.874055
Mtr.44105.1.S1_at	0.931865							Mtr.12912.1.S1_at	0.873263
Mtr.40570.1.S1_at	0.931848							Mtr.9585.1.S1_at	0.872963
Mtr.40196.1.S1_at	0.931731							Mtr.30755.1.S1_at	0.872413
Mtr.6653.1.S1_at	0.931711							Mtr.39049.1.S1_at	0.871713
Mtr.43985.1.S1_at	0.931567							Mtr.37655.1.S1_at	0.871396
Mtr.8797.1.S1_at	0.931527							Mtr.40200.1.S1_at	0.870855
Mtr.10437.1.S1_at	0.931497							Mtr.42957.1.S1_at	0.870663
Mtr.44389.1.S1_at	0.931473							Mtr.10426.1.S1_at	0.870586
Mtr.37465.1.S1_at	0.931277							Mtr.10453.1.S1_at	0.870038
Mtr.43015.1.S1_at	0.931269							Mtr.37333.1.S1_at	0.869937
Mtr.10193.1.S1_at	0.931141							Mtr.31741.1.S1_at	0.869876
Mtr.10802.1.S1_at	0.930931							Mtr.15486.1.S1_at	0.869526
Mtr.10306.1.S1_at	0.930881							Mtr.38301.1.S1_at	0.869233
Mtr.10316.1.S1_at	0.930783							Mtr.40043.1.S1_s_at	0.869215
Mtr.9406.1.S1_at	0.930782							Mtr.9177.1.S1_at	0.869139
Mtr.40043.1.S1_s_at	0.930754							Mtr.40472.1.S1_at	0.868901
Mtr.38221.1.S1_at	0.930509							Mtr.8581.1.S1_at	0.867535
Mtr.9554.1.S1_at	0.930303							Mtr.43019.1.S1_at	0.867531
Mtr.8534.1.S1_at	0.930232							Mtr.37325.1.S1_at	0.867466
Mtr.51196.1.S1_at	0.930187							Mtr.31833.1.S1_s_at	0.867295
Mtr.12362.1.S1_at	0.930132							Mtr.43218.1.S1_at	0.867157
Mtr.4579.1.S1_at	0.929944							Mtr.11400.1.S1_at	0.867048
Mtr.37391.1.S1_at	0.929533							Mtr.37974.1.S1_at	0.866955
Mtr.38601.1.S1_at	0.929499							Mtr.10979.1.S1_at	0.866949
Mtr.39211.1.S1_at	0.929054							Mtr.47373.1.S1_at	0.866024
Mtr.8600.1.S1_at	0.928796							Mtr.4191.1.S1_at	0.86475
Mtr.12353.1.S1_at	0.928664							Mtr.8834.1.S1_at	0.864746
Mtr.15228.1.S1_s_at	0.928537							Mtr.40545.1.S1_at	0.864265
Mtr.43006.1.S1_at	0.928382							Mtr.49147.1.S1_at	0.863801
Mtr.35707.1.S1_at	0.9283							Mtr.8514.1.S1_at	0.862958
Mtr.37258.1.S1_at	0.928035							Mtr.43321.1.S1_at	0.86253
Mtr.40261.1.S1_s_at	0.928017							Mtr.35841.1.S1_at	0.862374
Mtr.42614.1.S1_at	0.927685							Mtr.50326.1.S1_at	0.86192
Mtr.20663.1.S1_at	0.927683							Mtr.15415.1.S1_at	0.86123
Mtr.43854.1.S1_at	0.92735							Mtr.43985.1.S1_at	0.861116
Mtr.12207.1.S1_at	0.927331							Mtr.49097.1.S1_at	0.860846
Mtr.37423.1.S1_at	0.92689							Mtr.10819.1.S1_at	0.860527
Mtr.6555.1.S1_at	0.926722							Mtr.41167.1.S1_at	0.860399
Mtr.8628.1.S1_at	0.926649							Mtr.25416.1.S1_at	0.860251
Mtr.7445.1.S1_at	0.926261							Mtr.40201.1.S1_at	0.859945
Mtr.10357.1.S1_at	0.926243							Mtr.37332.1.S1_s_at	0.859542
Mtr.35841.1.S1_at	0.926235							Mtr.13945.1.S1_at	0.859525
Mtr.10362.1.S1_at	0.926056							Mtr.11196.1.S1_at	0.859507
Mtr.40740.1.S1_at	0.925964							Mtr.12369.1.S1_at	0.859464
Mtr.12790.1.S1_at	0.925856							Mtr.35423.1.S1_at	0.859447
Mtr.40398.1.S1_at	0.925772							Mtr.24599.1.S1_at	0.859014
Mtr.24599.1.S1_at	0.925573							Mtr.37647.1.S1_at	0.858962
Mtr.43804.1.S1_at	0.92549							Mtr.12243.1.S1_at	0.858667
Mtr.30755.1.S1_at	0.925379							Mtr.43015.1.S1_at	0.85851
Mtr.37507.1.S1_at	0.92528							Mtr.44292.1.S1_at	0.857754
Mtr.43817.1.S1_at	0.925253							Mtr.3552.1.S1_at	0.857712
Mtr.35423.1.S1_at	0.925229							Mtr.40296.1.S1_at	0.856929
Mtr.10478.1.S1_at	0.924907							Mtr.38326.1.S1_at	0.856753
Mtr.10728.1.S1_at	0.924574							Mtr.44375.1.S1_at	0.856311
Mtr.41167.1.S1_at	0.92448							Mtr.40208.1.S1_at	0.85606
Mtr.50326.1.S1_at	0.924348							Mtr.7353.1.S1_at	0.855444
Mtr.38326.1.S1_at	0.924277							Mtr.43846.1.S1_at	0.855437
Mtr.8494.1.S1_at	0.924272							Mtr.46822.1.S1_at	0.855254
Mtr.37655.1.S1_at	0.924188							Mtr.43945.1.S1_at	0.854884
Mtr.12718.1.S1_at	0.924009							Mtr.39590.1.S1_at	0.854844
Mtr.37785.1.S1_at	0.923902							Mtr.40984.1.S1_at	0.854706
Mtr.10455.1.S1_at	0.923616							Mtr.10357.1.S1_at	0.854642
Mtr.38452.1.S1_at	0.923469							Mtr.43542.1.S1_at	0.854426
Mtr.2273.1.S1_at	0.923394							Mtr.8832.1.S1_at	0.854282
Mtr.45283.1.S1_at	0.923392							Mtr.8864.1.S1_at	0.853884
Mtr.43344.1.S1_at	0.923385							Mtr.41945.1.S1_at	0.853873
Mtr.12023.1.S1_at	0.923361							Mtr.42050.1.S1_at	0.853771
Mtr.10979.1.S1_at	0.923345							Mtr.43088.1.S1_at	0.853751
Mtr.40107.1.S1_at	0.923095							Mtr.43226.1.S1_at	0.853065
Mtr.5372.1.S1_at	0.922989							Mtr.43574.1.S1_at	0.852955
Mtr.40119.1.S1_at	0.922747							Mtr.12266.1.S1_at	0.852688
Mtr.10819.1.S1_at	0.922619							Mtr.10810.1.S1_at	0.852212
Mtr.9539.1.S1_at	0.922469							Mtr.9510.1.S1_at	0.851944
Mtr.8355.1.S1_at	0.922363							Mtr.13252.1.S1_at	0.851832
Mtr.34390.1.S1_at	0.92195							Mtr.37554.1.S1_at	0.851296
Mtr.37760.1.S1_at	0.921785							Mtr.13131.1.S1_at	0.85068
Mtr.12781.1.S1_at	0.921553							Mtr.12830.1.S1_at	0.850665
Mtr.44514.1.S1_at	0.921354							Mtr.6653.1.S1_at	0.850351
Mtr.40038.1.S1_at	0.921343							Mtr.9469.1.S1_at	0.850144
Mtr.43846.1.S1_at	0.921083							Mtr.11153.1.S1_at	0.84996
Mtr.8626.1.S1_at	0.920968							Mtr.581.1.S1_at	0.849932
Mtr.8783.1.S1_at	0.920877							Mtr.8626.1.S1_at	0.84951
Mtr.43080.1.S1_at	0.920802							Mtr.49547.1.S1_at	0.849423
Mtr.9715.1.S1_at	0.920117							Mtr.9080.1.S1_at	0.849357
Mtr.8472.1.S1_at	0.919849							Mtr.10465.1.S1_at	0.849168
Mtr.44253.1.S1_at	0.919842							Mtr.38400.1.S1_at	0.849145
Mtr.10371.1.S1_at	0.919831							Mtr.5392.1.S1_at	0.849071
Mtr.38301.1.S1_at	0.919678							Mtr.37364.1.S1_at	0.848864
Mtr.12230.1.S1_s_at	0.919671							Mtr.44225.1.S1_at	0.848806
Mtr.44375.1.S1_at	0.919515							Mtr.41044.1.S1_at	0.848739
Mtr.40215.1.S1_at	0.919473							Mtr.9515.1.S1_at	0.848264
Mtr.5392.1.S1_at	0.919012							Mtr.40878.1.S1_at	0.848147
Mtr.11038.1.S1_at	0.918992							Mtr.44092.1.S1_at	0.847899
Mtr.9642.1.S1_at	0.91894							Mtr.48856.1.S1_at	0.84724
Mtr.38663.1.S1_at	0.918927							Mtr.37433.1.S1_at	0.847217
Mtr.37292.1.S1_at	0.918696							Mtr.17801.1.S1_s_at	0.847083
Mtr.12990.1.S1_at	0.918677							Mtr.30422.1.S1_at	0.846485
Mtr.25732.1.S1_s_at	0.918274							Mtr.10304.1.S1_at	0.845534
Mtr.40201.1.S1_at	0.918173							Mtr.39166.1.S1_at	0.845472
Mtr.39577.1.S1_at	0.918136							Mtr.9675.1.S1_at	0.845325
Mtr.9998.1.S1_at	0.918067							Mtr.40215.1.S1_at	0.845197
Mtr.27689.1.S1_at	0.918057							Mtr.36163.1.S1_s_at	0.844893
Mtr.6147.1.S1_at	0.918055							Mtr.37760.1.S1_at	0.844574
Mtr.38400.1.S1_at	0.917954							Mtr.40831.1.S1_at	0.844492
Mtr.7527.1.S1_at	0.917821							Mtr.2273.1.S1_at	0.843864
Mtr.12215.1.S1_at	0.917797							Mtr.37868.1.S1_at	0.843386
Mtr.39443.1.S1_at	0.917738							Mtr.15733.1.S1_at	0.843371
Mtr.8561.1.S1_at	0.917528							Mtr.15524.1.S1_at	0.843246
Mtr.20870.1.S1_s_at	0.91732							Mtr.45862.1.S1_at	0.843242
Mtr.23855.1.S1_at	0.917303							Mtr.43570.1.S1_at	0.843007
Mtr.43268.1.S1_at	0.917299							Mtr.10549.1.S1_at	0.842903
Mtr.35769.1.S1_at	0.917202							Mtr.41430.1.S1_at	0.842902
Mtr.12297.1.S1_s_at	0.916997							Mtr.37258.1.S1_at	0.842709
Mtr.44092.1.S1_at	0.916923							Mtr.35769.1.S1_at	0.842502
Mtr.10611.1.S1_at	0.916909							Mtr.50847.1.S1_s_at	0.842486
Mtr.38222.1.S1_at	0.916899							Mtr.5372.1.S1_at	0.84198
Mtr.37332.1.S1_s_at	0.916529							Mtr.4585.1.S1_at	0.841727
Mtr.41764.1.S1_s_at	0.916457							Mtr.44105.1.S1_at	0.841287
Mtr.38778.1.S1_at	0.916443							Mtr.8525.1.S1_at	0.841194
Mtr.8581.1.S1_at	0.916425							Mtr.2537.1.S1_a_at	0.841165
Mtr.12836.1.S1_at	0.916413							Mtr.38545.1.S1_at	0.840882
Mtr.40296.1.S1_at	0.916401							Mtr.37127.1.S1_at	0.840875
Mtr.10453.1.S1_at	0.916257							Mtr.42149.1.S1_at	0.840661
Mtr.36087.1.S1_at	0.916115							Mtr.9484.1.S1_at	0.840583
Mtr.44132.1.S1_at	0.915918							Mtr.43804.1.S1_at	0.840409
Mtr.37544.1.S1_at	0.915899							Mtr.12716.1.S1_at	0.840322
Mtr.42934.1.S1_at	0.91589							Mtr.13283.1.S1_at	0.840219
Mtr.13000.1.S1_at	0.915889							Mtr.10611.1.S1_at	0.839569
Mtr.31668.1.S1_s_at	0.915884							Mtr.40413.1.S1_at	0.839462
Mtr.18410.1.S1_at	0.915848							Mtr.39338.1.S1_at	0.838862
Mtr.42050.1.S1_at	0.915773							Mtr.44272.1.S1_at	0.8384
Mtr.45137.1.S1_at	0.915089							Mtr.47613.1.S1_at	0.838221
Mtr.11056.1.S1_at	0.915046							Mtr.14025.1.S1_s_at	0.837922
Mtr.43905.1.S1_at	0.914893							Mtr.41058.1.S1_at	0.837824
Mtr.37433.1.S1_at	0.914708							Mtr.10794.1.S1_at	0.837627
Mtr.38861.1.S1_at	0.914666							Mtr.11838.1.S1_at	0.83732
Mtr.4050.1.S1_at	0.914613							Mtr.2847.1.S1_at	0.836983
Mtr.10476.1.S1_at	0.914604							Mtr.13345.1.S1_at	0.836906
Mtr.38892.1.S1_at	0.914536							Mtr.36948.1.S1_at	0.836728
Mtr.10315.1.S1_at	0.914477							Mtr.8945.1.S1_at	0.836237
Mtr.44165.1.S1_at	0.914391							Mtr.25855.1.S1_s_at	0.835779
Mtr.40955.1.S1_at	0.914382							Mtr.3530.1.S1_at	0.834804
Mtr.4670.1.S1_s_at	0.914237							Mtr.12990.1.S1_at	0.834683
Mtr.26985.1.S1_s_at	0.914201							Mtr.38301.1.S1_s_at	0.834547
Mtr.41044.1.S1_at	0.914152							Mtr.9406.1.S1_at	0.834496
Mtr.13345.1.S1_at	0.914114							Mtr.19225.1.S1_x_at	0.834301
Mtr.31549.1.S1_at	0.914046							Mtr.10362.1.S1_at	0.834258
Mtr.13018.1.S1_at	0.913939							Mtr.7527.1.S1_at	0.834243
Mtr.40334.1.S1_at	0.913896							Mtr.9934.1.S1_s_at	0.833277
Mtr.33853.1.S1_at	0.913627							Mtr.34487.1.S1_x_at	0.833048
Mtr.7292.1.S1_at	0.913504							Mtr.10409.1.S1_at	0.832154
Mtr.35637.1.S1_at	0.913457							Mtr.37507.1.S1_at	0.831491
Mtr.12830.1.S1_at	0.913445							Mtr.12608.1.S1_at	0.831434
Mtr.43088.1.S1_at	0.913181							Mtr.12362.1.S1_at	0.831428
Mtr.4191.1.S1_at	0.912618							Mtr.38154.1.S1_at	0.831379
Mtr.40831.1.S1_at	0.912523							Mtr.43154.1.S1_at	0.831373
Mtr.42436.1.S1_at	0.912519							Mtr.13000.1.S1_at	0.831228
Mtr.10810.1.S1_at	0.912475							Mtr.22583.1.S1_s_at	0.831106
Mtr.10733.1.S1_at	0.912442							Mtr.41117.1.S1_at	0.831077
Mtr.41104.1.S1_at	0.912422							Mtr.43373.1.S1_s_at	0.83106
Mtr.9585.1.S1_at	0.91239							Mtr.51537.1.S1_s_at	0.831021
Mtr.41648.1.S1_at	0.912343							Mtr.37620.1.S1_at	0.830948
Mtr.11469.1.S1_at	0.912305							Mtr.40582.1.S1_at	0.830892
Mtr.42062.1.S1_at	0.912021							Mtr.34583.1.S1_at	0.83032
Mtr.40200.1.S1_at	0.912011							Mtr.40294.1.S1_at	0.830136
Mtr.10776.1.S1_at	0.911995							Mtr.44188.1.S1_at	0.830049
Mtr.12574.1.S1_at	0.91189							Mtr.28680.1.S1_at	0.829976
Mtr.19355.1.S1_s_at	0.911849							Mtr.35281.1.S1_at	0.829905
Mtr.37218.1.S1_at	0.91162							Mtr.10637.1.S1_at	0.829514
Mtr.39895.1.S1_at	0.91152							Mtr.377.1.S1_s_at	0.828887
Mtr.51687.1.S1_at	0.911483							Mtr.38077.1.S1_at	0.828754
Mtr.42931.1.S1_at	0.911411							Mtr.22972.1.S1_at	0.828751
Mtr.40316.1.S1_at	0.911332							Mtr.10571.1.S1_at	0.828543
Mtr.26491.1.S1_at	0.911328							Mtr.11279.1.S1_at	0.828505
Mtr.8528.1.S1_at	0.911282							Mtr.37851.1.S1_at	0.828424
Mtr.9400.1.S1_at	0.911268							Mtr.20893.1.S1_s_at	0.828364
Mtr.43542.1.S1_at	0.911251							Mtr.25732.1.S1_s_at	0.828299
Mtr.28313.1.S1_at	0.911239							Mtr.10623.1.S1_at	0.828149
Mtr.8590.1.S1_at	0.911143							Mtr.41526.1.S1_at	0.828088
Mtr.10549.1.S1_at	0.911065							Mtr.43036.1.S1_at	0.827786
Mtr.38302.1.S1_at	0.911063							Mtr.43086.1.S1_at	0.82773
Mtr.15733.1.S1_at	0.910966							Mtr.46316.1.S1_at	0.827537
Mtr.38211.1.S1_at	0.910958							Mtr.9642.1.S1_at	0.826995
Mtr.40088.1.S1_at	0.910947							Mtr.41119.1.S1_at	0.826743
Mtr.39590.1.S1_at	0.91069							Mtr.47646.1.S1_s_at	0.826717
Mtr.35836.1.S1_at	0.910675							Mtr.41598.1.S1_at	0.826629
Mtr.11032.1.S1_at	0.910522							Mtr.32115.1.S1_at	0.826618
Mtr.32115.1.S1_at	0.910513							Mtr.44514.1.S1_at	0.826322
Mtr.11144.1.S1_at	0.910484							Mtr.6147.1.S1_at	0.826235
Mtr.2936.1.S1_at	0.91039							Mtr.8686.1.S1_at	0.826133
Mtr.12210.1.S1_at	0.910314							Mtr.10306.1.S1_at	0.826099
Mtr.40923.1.S1_at	0.910146							Mtr.40161.1.S1_at	0.82608
Mtr.41058.1.S1_at	0.90993							Mtr.9590.1.S1_at	0.825467
Mtr.10465.1.S1_at	0.909703							Mtr.40785.1.S1_at	0.825424
Mtr.37318.1.S1_at	0.909659							Mtr.8958.1.S1_at	0.825327
Mtr.40545.1.S1_at	0.909578							Mtr.40570.1.S1_at	0.824562
Mtr.7294.1.S1_at	0.909461							Mtr.16728.1.S1_at	0.824555
Mtr.8597.1.S1_at	0.909436							Mtr.37909.1.S1_at	0.824449
Mtr.40176.1.S1_at	0.909309							Mtr.50776.1.S1_at	0.824342
Mtr.44406.1.S1_at	0.909224							Mtr.21241.1.S1_at	0.8242
Mtr.8945.1.S1_at	0.909166							Mtr.42334.1.S1_at	0.823772
Mtr.41003.1.S1_at	0.909151							Mtr.7292.1.S1_at	0.823343
Mtr.8326.1.S1_at	0.909101							Mtr.8926.1.S1_at	0.823213
Mtr.12782.1.S1_at	0.908745							Mtr.50381.1.S1_at	0.823205
Mtr.6515.1.S1_at	0.908584							Mtr.19225.1.S1_at	0.822622
Mtr.31054.1.S1_at	0.908568							Mtr.35689.1.S1_at	0.822474
Mtr.7465.1.S1_at	0.908559							Mtr.9539.1.S1_at	0.822401
Mtr.13286.1.S1_at	0.908471							Mtr.42887.1.S1_at	0.822067
Mtr.37580.1.S1_at	0.90835							Mtr.31653.1.S1_at	0.822041
Mtr.8629.1.S1_at	0.908246							Mtr.45428.1.S1_at	0.822011
Mtr.44609.1.S1_at	0.908237							Mtr.31564.1.S1_at	0.82182
Mtr.43448.1.S1_at	0.908228							Mtr.1485.1.S1_at	0.821758
Mtr.43218.1.S1_at	0.908214							Mtr.42252.1.S1_at	0.821646
Mtr.9781.1.S1_at	0.908188							Mtr.40275.1.S1_at	0.821528
Mtr.38231.1.S1_at	0.908165							Mtr.16296.1.S1_at	0.821013
Mtr.7687.1.S1_at	0.908151							Mtr.12257.1.S1_at	0.820643
Mtr.10571.1.S1_at	0.908131							Mtr.8838.1.S1_at	0.820487
Mtr.34592.1.S1_s_at	0.908111							Mtr.20496.1.S1_at	0.820373
Mtr.41945.1.S1_at	0.908016							Mtr.45047.1.S1_at	0.82035
Mtr.9747.1.S1_at	0.907992							Mtr.12795.1.S1_at	0.820057
Mtr.10550.1.S1_at	0.907938							Mtr.43696.1.S1_at	0.820006
Mtr.30053.1.S1_at	0.907692							Mtr.22049.1.S1_at	0.819833
Mtr.33791.1.S1_at	0.907691							Mtr.37733.1.S1_at	0.819199
Mtr.8570.1.S1_at	0.907641							Mtr.31549.1.S1_at	0.818955
Mtr.41526.1.S1_at	0.907577							Mtr.35858.1.S1_at	0.818863
Mtr.49147.1.S1_x_at	0.907442							Mtr.40798.1.S1_at	0.818668
Mtr.28327.1.S1_at	0.907397							Mtr.37992.1.S1_s_at	0.818654
Mtr.12811.1.S1_at	0.907321							Mtr.35539.1.S1_at	0.818607
Mtr.45560.1.S1_at	0.907309							Mtr.12210.1.S1_at	0.818544
Mtr.38690.1.S1_at	0.907108							Mtr.40275.1.S1_x_at	0.817951
Mtr.1491.1.S1_s_at	0.907046							Mtr.8749.1.S1_at	0.817903
Mtr.37554.1.S1_at	0.906994							Mtr.9400.1.S1_at	0.817185
Mtr.49097.1.S1_at	0.906994							Mtr.40026.1.S1_at	0.817075
Mtr.16313.1.S1_s_at	0.906971							Mtr.9781.1.S1_at	0.816637
Mtr.50776.1.S1_at	0.906952							Mtr.35876.1.S1_at	0.816628
Mtr.44212.1.S1_at	0.906848							Mtr.12222.1.S1_s_at	0.816391
Mtr.7836.1.S1_at	0.906718							Mtr.40019.1.S1_at	0.816366
Mtr.40275.1.S1_at	0.906552							Mtr.4041.1.S1_at	0.816349
Mtr.41426.1.S1_at	0.90653							Mtr.37254.1.S1_at	0.816251
Mtr.43560.1.S1_at	0.906492							Mtr.33870.1.S1_at	0.816097
Mtr.37254.1.S1_at	0.906449							Mtr.26801.1.S1_at	0.815795
Mtr.41852.1.S1_at	0.906447							Mtr.7293.1.S1_at	0.81556
Mtr.29024.1.S1_at	0.906307							Mtr.38395.1.S1_at	0.815522
Mtr.41368.1.S1_at	0.906301							Mtr.37522.1.S1_at	0.815225
Mtr.41430.1.S1_at	0.906182							Mtr.50685.1.S1_at	0.815202
Mtr.43154.1.S1_at	0.906179							Mtr.38529.1.S1_s_at	0.815026
Mtr.38382.1.S1_at	0.906164							Mtr.26586.1.S1_at	0.815024
Mtr.20870.1.S1_at	0.90615							Mtr.9799.1.S1_at	0.814994
Mtr.8301.1.S1_at	0.906117							Mtr.41368.1.S1_at	0.814881
Mtr.37884.1.S1_at	0.905991							Mtr.37519.1.S1_at	0.814764
Mtr.43379.1.S1_at	0.905955							Mtr.42776.1.S1_at	0.814588
Mtr.26324.1.S1_at	0.905882							Mtr.16656.1.S1_at	0.814413
Mtr.45482.1.S1_at	0.905825							Mtr.10472.1.S1_at	0.814208
Mtr.10600.1.S1_at	0.905818							Mtr.21286.1.S1_at	0.814097
Mtr.25416.1.S1_at	0.905812							Mtr.10476.1.S1_at	0.814044
Mtr.12947.1.S1_at	0.905745							Mtr.39311.1.S1_at	0.814001
Mtr.39761.1.S1_at	0.905638							Mtr.52170.1.S1_at	0.813721
Mtr.43545.1.S1_at	0.905622							Mtr.38302.1.S1_at	0.813567
Mtr.377.1.S1_s_at	0.905508							Mtr.8355.1.S1_at	0.813522
Mtr.11400.1.S1_at	0.905484							Mtr.45839.1.S1_at	0.813018
Mtr.43064.1.S1_at	0.905302							Mtr.18000.1.S1_at	0.812764
Mtr.13464.1.S1_at	0.905277							Mtr.44686.1.S1_at	0.812647
Mtr.11872.1.S1_at	0.905198							Mtr.29024.1.S1_at	0.81248
Mtr.38402.1.S1_at	0.905165							Mtr.31795.1.S1_at	0.812194
Mtr.10519.1.S1_at	0.905146							Mtr.43220.1.S1_at	0.812149
Mtr.34487.1.S1_x_at	0.904878							Mtr.41648.1.S1_at	0.81187
Mtr.9934.1.S1_s_at	0.904797							Mtr.7325.1.S1_at	0.811785
Mtr.51537.1.S1_s_at	0.904784							Mtr.15376.1.S1_at	0.811373
Mtr.40208.1.S1_at	0.904704							Mtr.29159.1.S1_at	0.81127
Mtr.4884.1.S1_at	0.904656							Mtr.33596.1.S1_at	0.811267
Mtr.43220.1.S1_at	0.904645							Mtr.46367.1.S1_at	0.811144
Mtr.18898.1.S1_at	0.904638							Mtr.13012.1.S1_at	0.810973
Mtr.10539.1.S1_at	0.904472							Mtr.40604.1.S1_at	0.810812
Mtr.43809.1.S1_at	0.904455							Mtr.8910.1.S1_at	0.810706
Mtr.6668.1.S1_at	0.904181							Mtr.38211.1.S1_at	0.810458
Mtr.37466.1.S1_s_at	0.904152							Mtr.38108.1.S1_at	0.810449
Mtr.43128.1.S1_at	0.904149							Mtr.6137.1.S1_at	0.810382
Mtr.38318.1.S1_at	0.904051							Mtr.2541.1.S1_at	0.810291
Mtr.12795.1.S1_at	0.904019							Mtr.41654.1.S1_at	0.809989
Mtr.40718.1.S1_at	0.903948							Mtr.31732.1.S1_at	0.809846
Mtr.8525.1.S1_at	0.903945							Mtr.16313.1.S1_s_at	0.80971
Mtr.2108.1.S1_at	0.903938							Mtr.44183.1.S1_at	0.809592
Mtr.37225.1.S1_at	0.903899							Mtr.44406.1.S1_at	0.809435
Mtr.43851.1.S1_at	0.903825							Mtr.43454.1.S1_at	0.80943
Mtr.18666.1.S1_at	0.903769							Mtr.41207.1.S1_at	0.809265
Mtr.40421.1.S1_at	0.90372							Mtr.32287.1.S1_at	0.809239
Mtr.19225.1.S1_at	0.903692							Mtr.1199.1.S1_at	0.809213
Mtr.42995.1.S1_at	0.903591							Mtr.43344.1.S1_at	0.809142
Mtr.10367.1.S1_at	0.903539							Mtr.11124.1.S1_at	0.80894
Mtr.37522.1.S1_at	0.903476							Mtr.23409.1.S1_at	0.808903
Mtr.10552.1.S1_at	0.903465							Mtr.29287.1.S1_at	0.808762
Mtr.10426.1.S1_at	0.903357							Mtr.33791.1.S1_at	0.808479
Mtr.13945.1.S1_at	0.902942							Mtr.44029.1.S1_at	0.808276
Mtr.40988.1.S1_at	0.902796							Mtr.16815.1.S1_at	0.808262
Mtr.31921.1.S1_s_at	0.902733							Mtr.35355.1.S1_at	0.808118
Mtr.4178.1.S1_at	0.902593							Mtr.44575.1.S1_at	0.808044
Mtr.10477.1.S1_at	0.902589							Mtr.37292.1.S1_at	0.80795
Mtr.37364.1.S1_at	0.902385							Mtr.37785.1.S1_at	0.807793
Mtr.1400.1.S1_s_at	0.902285							Mtr.20733.1.S1_at	0.807787
Mtr.8802.1.S1_at	0.902159							Mtr.12584.1.S1_at	0.807465
Mtr.44033.1.S1_at	0.902133							Mtr.33853.1.S1_at	0.807366
Mtr.17714.1.S1_at	0.902035							Mtr.39926.1.S1_s_at	0.807266
Mtr.15415.1.S1_at	0.901974							Mtr.18410.1.S1_at	0.807023
Mtr.40042.1.S1_at	0.901845							Mtr.29452.1.S1_at	0.806898
Mtr.40213.1.S1_at	0.901817							Mtr.27472.1.S1_s_at	0.806854
Mtr.40212.1.S1_at	0.901744							Mtr.47612.1.S1_at	0.806488
Mtr.41212.1.S1_at	0.901718							Mtr.10193.1.S1_at	0.806303
Mtr.40559.1.S1_at	0.901699							Mtr.10826.1.S1_at	0.806284
Mtr.40275.1.S1_x_at	0.901632							Mtr.11144.1.S1_at	0.806259
Mtr.39166.1.S1_at	0.901626							Mtr.38065.1.S1_at	0.806181
Mtr.42252.1.S1_at	0.901612							Mtr.31241.1.S1_at	0.806091
Mtr.41389.1.S1_at	0.901569							Mtr.43370.1.S1_at	0.805922
Mtr.37519.1.S1_at	0.901439							Mtr.17895.1.S1_at	0.805878
Mtr.40101.1.S1_s_at	0.901207							Mtr.8494.1.S1_at	0.805543
Mtr.24119.1.S1_s_at	0.901184							Mtr.40334.1.S1_at	0.805262
Mtr.51545.1.S1_at	0.90115							Mtr.44485.1.S1_at	0.805239
Mtr.38395.1.S1_at	0.901108							Mtr.16225.1.S1_at	0.805195
Mtr.41457.1.S1_at	0.901091							Mtr.19355.1.S1_s_at	0.805087
Mtr.44084.1.S1_at	0.901025							Mtr.40175.1.S1_at	0.804556
Mtr.41763.1.S1_at	0.900959							Mtr.18898.1.S1_at	0.804492
Mtr.10623.1.S1_at	0.90092							Mtr.4884.1.S1_at	0.804438
Mtr.9065.1.S1_at	0.900889							Mtr.9554.1.S1_at	0.804195
Mtr.16804.1.S1_at	0.900743							Mtr.22025.1.S1_at	0.803788
Mtr.11564.1.S1_at	0.900679							Mtr.39211.1.S1_at	0.803761
Mtr.43361.1.S1_at	0.900637							Mtr.11955.1.S1_at	0.80376
Mtr.35281.1.S1_at	0.90029							Mtr.51545.1.S1_at	0.803706
Mtr.12262.1.S1_at	0.900276							Mtr.11038.1.S1_at	0.803614
Mtr.7118.1.S1_at	0.90017							Mtr.12212.1.S1_at	0.803605
Mtr.10422.1.S1_at	0.900102							Mtr.37334.1.S1_at	0.803509
Mtr.43625.1.S1_at	0.90008							Mtr.49517.1.S1_s_at	0.803341
Mtr.41546.1.S1_at	0.900063							Mtr.31668.1.S1_s_at	0.803235
Mtr.44891.1.S1_at	0.900043							Mtr.17463.1.S1_at	0.803226
Mtr.22583.1.S1_s_at	0.899955							Mtr.38726.1.S1_at	0.803055
Mtr.42992.1.S1_at	0.89994							Mtr.17460.1.S1_at	0.802999
Mtr.43751.1.S1_at	0.899884							Mtr.31719.1.S1_at	0.802997
Mtr.9510.1.S1_at	0.899829							Mtr.205.1.S1_at	0.802932
Mtr.15486.1.S1_at	0.899807							Mtr.43549.1.S1_at	0.802732
Mtr.28543.1.S1_at	0.899761							Mtr.43817.1.S1_at	0.802633
Mtr.2374.1.S1_at	0.899745							Mtr.11032.1.S1_at	0.802451
Mtr.10859.1.S1_at	0.899709							Mtr.35581.1.S1_at	0.80245
Mtr.9177.1.S1_at	0.899525							Mtr.10477.1.S1_at	0.80242
Mtr.9598.1.S1_at	0.899523							Mtr.40262.1.S1_at	0.802383
Mtr.37620.1.S1_at	0.899454							Mtr.12310.1.S1_at	0.802356
Mtr.48136.1.S1_at	0.899415							Mtr.10728.1.S1_at	0.802297
Mtr.35417.1.S1_at	0.89941							Mtr.7420.1.S1_at	0.801944
Mtr.10675.1.S1_at	0.89935							Mtr.44156.1.S1_at	0.801849
Mtr.40524.1.S1_at	0.899321							Mtr.9998.1.S1_at	0.801459
Mtr.8871.1.S1_at	0.89923							Mtr.10455.1.S1_at	0.801279
Mtr.34583.1.S1_at	0.8991							Mtr.39589.1.S1_at	0.800985
Mtr.43652.1.S1_at	0.899094							Mtr.12030.1.S1_at	0.800985
Mtr.23423.1.S1_at	0.899053							Mtr.10315.1.S1_at	0.80092
Mtr.11339.1.S1_at	0.898884							Mtr.37992.1.S1_at	0.800873
Mtr.31552.1.S1_at	0.898847							Mtr.21214.1.S1_at	0.800801
Mtr.38154.1.S1_at	0.898819							Mtr.20483.1.S1_at	0.800394
Mtr.40004.1.S1_at	0.898815							Mtr.40213.1.S1_at	0.800221
Mtr.45862.1.S1_at	0.898651							Mtr.7527.1.S1_s_at	0.800211
Mtr.45610.1.S1_s_at	0.898522							Mtr.43545.1.S1_at	0.80011
Mtr.46822.1.S1_at	0.898497							Mtr.40955.1.S1_at	0.799997
Mtr.38904.1.S1_at	0.89845							Mtr.38231.1.S1_at	0.799988
Mtr.40234.1.S1_s_at	0.898424							Mtr.47032.1.S1_at	0.799891
Mtr.49547.1.S1_at	0.898415							Mtr.34722.1.S1_at	0.799607
Mtr.7430.1.S1_at	0.898391							Mtr.9006.1.S1_at	0.799529
Mtr.37379.1.S1_at	0.898347							Mtr.35653.1.S1_at	0.799032
Mtr.39586.1.S1_at	0.898252							Mtr.37465.1.S1_at	0.798986
Mtr.45225.1.S1_at	0.898222							Mtr.41344.1.S1_at	0.798583
Mtr.42990.1.S1_at	0.898219							Mtr.9715.1.S1_at	0.798582
Mtr.49898.1.S1_at	0.8982							Mtr.10888.1.S1_at	0.798469
Mtr.43337.1.S1_at	0.897796							Mtr.13655.1.S1_at	0.798381
Mtr.6105.1.S1_at	0.89776							Mtr.43092.1.S1_at	0.798368
Mtr.12526.1.S1_at	0.89775							Mtr.15228.1.S1_s_at	0.798317
Mtr.45307.1.S1_at	0.89769							Mtr.14839.1.S1_at	0.798245
Mtr.31991.1.S1_at	0.897535							Mtr.10906.1.S1_at	0.798213
Mtr.45047.1.S1_at	0.897519							Mtr.40396.1.S1_at	0.798099
Mtr.30425.1.S1_at	0.89745							Mtr.49500.1.S1_at	0.798083
Mtr.12926.1.S1_at	0.89738							Mtr.31697.1.S1_at	0.79802
Mtr.50685.1.S1_at	0.897314							Mtr.43273.1.S1_at	0.797999
Mtr.8446.1.S1_at	0.89731							Mtr.13519.1.S1_at	0.797973
Mtr.8854.1.S1_at	0.897287							Mtr.41104.1.S1_at	0.797905
Mtr.40457.1.S1_at	0.897276							Mtr.2537.1.S1_at	0.797875
Mtr.16553.1.S1_at	0.897234							Mtr.16553.1.S1_at	0.797786
Mtr.7379.1.S1_at	0.897142							Mtr.22971.1.S1_s_at	0.797722
Mtr.37333.1.S1_at	0.897009							Mtr.49961.1.S1_at	0.797545
Mtr.20248.1.S1_s_at	0.896776							Mtr.40217.1.S1_at	0.797357
Mtr.22358.1.S1_at	0.896712							Mtr.38452.1.S1_at	0.797355
Mtr.41608.1.S1_at	0.896705							Mtr.754.1.S1_at	0.79724
Mtr.40560.1.S1_at	0.896662							Mtr.32806.1.S1_at	0.796936
Mtr.15819.1.S1_x_at	0.896569							Mtr.10746.1.S1_at	0.796791
Mtr.11300.1.S1_at	0.896559							Mtr.25573.1.S1_s_at	0.796753
Mtr.42993.1.S1_at	0.89651							Mtr.11516.1.S1_at	0.796674
Mtr.27732.1.S1_at	0.896474							Mtr.20756.1.S1_at	0.796667
Mtr.10413.1.S1_at	0.896366							Mtr.11300.1.S1_at	0.796635
Mtr.11238.1.S1_at	0.896175							Mtr.12438.1.S1_at	0.796475
Mtr.10199.1.S1_at	0.896169							Mtr.9852.1.S1_at	0.796391
Mtr.43983.1.S1_at	0.896065							Mtr.35807.1.S1_at	0.796291
Mtr.30410.1.S1_at	0.895858							Mtr.4585.1.S1_s_at	0.795894
Mtr.48856.1.S1_at	0.89582							Mtr.30471.1.S1_at	0.795761
Mtr.31833.1.S1_x_at	0.895797							Mtr.40065.1.S1_at	0.795664
Mtr.35549.1.S1_at	0.895779							Mtr.38222.1.S1_at	0.795586
Mtr.43373.1.S1_s_at	0.895778							Mtr.12698.1.S1_at	0.79548
Mtr.37795.1.S1_at	0.895775							Mtr.14627.1.S1_at	0.795271
Mtr.10751.1.S1_at	0.89574							Mtr.48223.1.S1_at	0.795098
Mtr.11962.1.S1_at	0.895619							Mtr.13889.1.S1_at	0.794881
Mtr.42953.1.S1_at	0.895586							Mtr.45119.1.S1_at	0.794708
Mtr.4041.1.S1_at	0.89552							Mtr.11395.1.S1_at	0.794526
Mtr.9744.1.S1_at	0.895479							Mtr.29884.1.S1_at	0.794492
Mtr.35804.1.S1_s_at	0.895468							Mtr.38601.1.S1_at	0.794389
Mtr.42484.1.S1_at	0.895419							Mtr.44638.1.S1_at	0.794355
Mtr.44235.1.S1_at	0.895364							Mtr.8997.1.S1_at	0.794281
Mtr.22909.1.S1_at	0.895274							Mtr.33839.1.S1_at	0.794252
Mtr.19377.1.S1_at	0.89526							Mtr.35836.1.S1_at	0.793941
Mtr.44292.1.S1_at	0.895255							Mtr.13112.1.S1_at	0.79368
Mtr.48465.1.S1_at	0.895246							Mtr.39867.1.S1_at	0.793396
Mtr.24914.1.S1_at	0.895206							Mtr.30728.1.S1_at	0.793392
Mtr.39693.1.S1_at	0.895152							Mtr.12023.1.S1_at	0.793362
Mtr.43321.1.S1_at	0.89509							Mtr.44059.1.S1_at	0.793078
Mtr.44188.1.S1_at	0.895017							Mtr.39586.1.S1_at	0.793065
Mtr.12030.1.S1_at	0.894982							Mtr.7313.1.S1_at	0.792497
Mtr.31732.1.S1_at	0.894955							Mtr.24899.1.S1_at	0.792478
Mtr.8909.1.S1_at	0.894875							Mtr.48787.1.S1_s_at	0.792395
Mtr.37313.1.S1_at	0.894836							Mtr.10506.1.S1_at	0.792342
Mtr.43135.1.S1_at	0.894823							Mtr.38669.1.S1_at	0.792265
Mtr.11944.1.S1_at	0.894733							Mtr.28327.1.S1_at	0.792247
Mtr.39867.1.S1_at	0.894638							Mtr.22358.1.S1_at	0.792209
Mtr.42862.1.S1_at	0.894585							Mtr.12934.1.S1_at	0.792203
Mtr.42300.1.S1_at	0.894565							Mtr.28543.1.S1_at	0.792131
Mtr.38880.1.S1_at	0.894535							Mtr.12793.1.S1_at	0.79194
Mtr.9979.1.S1_at	0.894532							Mtr.8982.1.S1_at	0.791519
Mtr.37868.1.S1_at	0.894429							Mtr.12785.1.S1_at	0.791406
Mtr.51563.1.S1_at	0.894428							Mtr.4320.1.S1_at	0.791248
Mtr.41183.1.S1_at	0.89442							Mtr.48465.1.S1_a_at	0.791234
Mtr.35847.1.S1_at	0.894398							Mtr.30410.1.S1_at	0.791104
Mtr.12413.1.S1_at	0.894358							Mtr.18429.1.S1_at	0.791027
Mtr.2626.1.S1_at	0.89435							Mtr.20235.1.S1_at	0.790957
Mtr.8741.1.S1_at	0.894347							Mtr.34588.1.S1_s_at	0.790685
Mtr.37372.1.S1_at	0.894249							Mtr.45283.1.S1_at	0.79048
Mtr.43696.1.S1_at	0.894202							Mtr.10519.1.S1_at	0.790389
Mtr.37647.1.S1_at	0.894069							Mtr.47608.1.S1_at	0.790345
Mtr.40065.1.S1_at	0.894025							Mtr.42862.1.S1_at	0.790323
Mtr.42130.1.S1_at	0.89395							Mtr.37580.1.S1_at	0.789938
Mtr.42919.1.S1_at	0.893907							Mtr.4350.1.S1_at	0.789414
Mtr.40150.1.S1_at	0.893888							Mtr.37391.1.S1_at	0.789398
Mtr.35575.1.S1_at	0.893819							Mtr.45460.1.S1_at	0.789342
Mtr.40738.1.S1_at	0.893814							Mtr.15866.1.S1_at	0.789252
Mtr.22084.1.S1_s_at	0.893744							Mtr.49556.1.S1_s_at	0.78876
Mtr.7441.1.S1_at	0.893736							Mtr.35474.1.S1_at	0.788593
Mtr.15866.1.S1_at	0.893649							Mtr.7355.1.S1_at	0.788589
Mtr.30899.1.S1_at	0.893625							Mtr.40968.1.S1_at	0.78854
Mtr.40396.1.S1_at	0.893623							Mtr.37466.1.S1_s_at	0.7885
Mtr.43226.1.S1_at	0.893487							Mtr.49989.1.S1_at	0.78814
Mtr.10409.1.S1_at	0.893481							Mtr.12254.1.S1_x_at	0.788042
Mtr.35877.1.S1_at	0.893359							Mtr.51874.1.S1_at	0.787926
Mtr.6636.1.S1_at	0.893249							Mtr.39443.1.S1_at	0.787909
Mtr.8982.1.S1_at	0.893231							Mtr.33502.1.S1_s_at	0.787866
Mtr.42953.1.S1_x_at	0.893174							Mtr.37698.1.S1_at	0.787691
Mtr.5596.1.S1_at	0.893085							Mtr.22633.1.S1_at	0.78738
Mtr.11913.1.S1_at	0.893002							Mtr.27459.1.S1_s_at	0.787334
Mtr.40413.1.S1_at	0.892959							Mtr.42614.1.S1_at	0.787257
Mtr.43777.1.S1_at	0.892954							Mtr.41150.1.S1_at	0.787137
Mtr.43993.1.S1_at	0.892923							Mtr.41603.1.S1_at	0.787097
Mtr.3530.1.S1_at	0.892916							Mtr.33668.1.S1_at	0.786956
Mtr.43086.1.S1_at	0.892892							Mtr.38545.1.S1_s_at	0.786951
Mtr.12568.1.S1_at	0.892819							Mtr.40610.1.S1_at	0.786931
Mtr.44704.1.S1_at	0.892641							Mtr.15255.1.S1_s_at	0.786742
Mtr.46316.1.S1_at	0.892452							Mtr.7442.1.S1_at	0.786302
Mtr.37733.1.S1_at	0.892247							Mtr.30053.1.S1_at	0.786248
Mtr.34405.1.S1_s_at	0.892183							Mtr.43485.1.S1_at	0.786048
Mtr.42776.1.S1_at	0.891994							Mtr.32125.1.S1_s_at	0.785998
Mtr.42861.1.S1_s_at	0.891967							Mtr.18244.1.S1_at	0.785916
Mtr.9484.1.S1_at	0.891919							Mtr.39950.1.S1_at	0.785745
Mtr.38229.1.S1_at	0.891905							Mtr.43890.1.S1_at	0.785658
Mtr.42846.1.S1_at	0.891887							Mtr.33492.1.S1_at	0.785653
Mtr.37826.1.S1_at	0.891818							Mtr.20541.1.S1_at	0.785364
Mtr.39323.1.S1_at	0.891801							Mtr.41267.1.S1_at	0.785245
Mtr.39311.1.S1_at	0.89179							Mtr.52056.1.S1_s_at	0.784779
Mtr.37127.1.S1_at	0.891779							Mtr.52070.1.S1_at	0.784763
Mtr.12793.1.S1_at	0.891687							Mtr.48326.1.S1_s_at	0.78471
Mtr.3627.1.S1_at	0.891644							Mtr.17268.1.S1_at	0.784674
Mtr.8713.1.S1_at	0.891585							Mtr.13025.1.S1_s_at	0.78443
Mtr.29159.1.S1_at	0.891526							Mtr.50548.1.S1_at	0.784377
Mtr.31876.1.S1_at	0.891522							Mtr.39577.1.S1_at	0.784365
Mtr.37851.1.S1_at	0.891493							Mtr.51563.1.S1_at	0.784187
Mtr.12254.1.S1_x_at	0.891487							Mtr.10278.1.S1_at	0.783921
Mtr.43082.1.S1_at	0.891382							Mtr.44609.1.S1_at	0.783828
Mtr.34950.1.S1_at	0.89122							Mtr.42504.1.S1_at	0.783815
Mtr.35961.1.S1_at	0.891138							Mtr.41931.1.S1_at	0.783609
Mtr.12172.1.S1_at	0.891107							Mtr.28399.1.S1_s_at	0.783463
Mtr.30193.1.S1_at	0.891103							Mtr.13286.1.S1_at	0.783326
Mtr.12462.1.S1_at	0.890937							Mtr.13674.1.S1_at	0.783142
Mtr.26586.1.S1_at	0.890928							Mtr.10600.1.S1_at	0.782956
Mtr.37586.1.S1_at	0.890902							Mtr.40148.1.S1_s_at	0.782758
Mtr.41654.1.S1_at	0.890847							Mtr.32285.1.S1_at	0.782738
Mtr.37738.1.S1_at	0.890785							Mtr.9598.1.S1_at	0.782728
Mtr.6350.1.S1_at	0.890627							Mtr.44589.1.S1_at	0.78255
Mtr.12828.1.S1_at	0.890583							Mtr.6653.1.S1_s_at	0.782386
Mtr.10986.1.S1_at	0.890511							Mtr.6561.1.S1_at	0.782216
Mtr.10794.1.S1_at	0.890481							Mtr.10515.1.S1_at	0.782019
Mtr.44029.1.S1_at	0.890476							Mtr.2374.1.S1_at	0.781843
Mtr.43802.1.S1_at	0.890467							Mtr.40806.1.S1_at	0.781785
Mtr.39149.1.S1_at	0.890429							Mtr.10158.1.S1_at	0.781555
Mtr.43951.1.S1_at	0.890375							Mtr.39471.1.S1_at	0.781477
Mtr.11533.1.S1_at	0.890331							Mtr.10733.1.S1_at	0.781356
Mtr.8432.1.S1_at	0.890314							Mtr.39895.1.S1_at	0.781157
Mtr.7275.1.S1_at	0.890298							Mtr.3627.1.S1_at	0.781065
Mtr.37793.1.S1_at	0.890297							Mtr.13018.1.S1_at	0.780767
Mtr.12934.1.S1_at	0.890254							Mtr.35864.1.S1_at	0.78052
Mtr.29359.1.S1_at	0.890252							Mtr.42990.1.S1_at	0.780482
Mtr.18000.1.S1_at	0.890245							Mtr.10088.1.S1_at	0.780481
Mtr.9691.1.S1_at	0.890221							Mtr.46763.1.S1_at	0.78021
Mtr.35918.1.S1_at	0.890198							Mtr.43625.1.S1_at	0.780093
Mtr.42929.1.S1_at	0.890188							Mtr.2159.1.S1_at	0.779988
Mtr.26897.1.S1_at	0.890185							Mtr.12585.1.S1_at	0.779668
Mtr.19225.1.S1_x_at	0.890057							Mtr.43361.1.S1_at	0.779514
Mtr.45428.1.S1_at	0.889994							Mtr.12638.1.S1_at	0.779447
Mtr.42250.1.S1_at	0.889967							Mtr.41426.1.S1_at	0.779444
Mtr.37574.1.S1_at	0.889908							Mtr.45200.1.S1_at	0.779432
Mtr.38307.1.S1_at	0.889825							Mtr.2720.1.S1_at	0.77937
Mtr.30757.1.S1_at	0.889768							Mtr.12222.1.S1_at	0.77913
Mtr.38396.1.S1_at	0.889746							Mtr.9260.1.S1_at	0.779054
Mtr.10538.1.S1_at	0.889679							Mtr.12241.1.S1_at	0.778926
Mtr.581.1.S1_at	0.889628							Mtr.22186.1.S1_at	0.778832
Mtr.202.1.S1_at	0.889482							Mtr.31464.1.S1_at	0.778823
Mtr.10506.1.S1_at	0.889449							Mtr.48136.1.S1_at	0.778768
Mtr.9469.1.S1_at	0.889408							Mtr.26162.1.S1_s_at	0.778694
Mtr.1948.1.S1_at	0.889392							Mtr.2626.1.S1_at	0.778479
Mtr.17463.1.S1_at	0.889381							Mtr.40740.1.S1_at	0.778171
Mtr.35197.1.S1_at	0.889264							Mtr.4178.1.S1_at	0.778001
Mtr.37712.1.S1_at	0.889254							Mtr.19377.1.S1_at	0.777602
Mtr.42504.1.S1_at	0.889233							Mtr.17714.1.S1_at	0.777448
Mtr.47687.1.S1_s_at	0.889215							Mtr.9485.1.S1_at	0.777421
Mtr.10031.1.S1_at	0.889207							Mtr.29262.1.S1_at	0.777167
Mtr.47613.1.S1_at	0.889102							Mtr.45560.1.S1_at	0.776986
Mtr.47646.1.S1_s_at	0.889075							Mtr.14381.1.S1_at	0.776809
Mtr.46367.1.S1_at	0.889068							Mtr.8783.1.S1_at	0.776726
Mtr.44293.1.S1_at	0.88906							Mtr.27953.1.S1_at	0.776394
Mtr.39401.1.S1_at	0.889025							Mtr.43851.1.S1_at	0.77624
Mtr.29636.1.S1_at	0.888988							Mtr.8628.1.S1_at	0.776105
Mtr.36055.1.S1_at	0.888904							Mtr.9078.1.S1_at	0.776069
Mtr.13064.1.S1_at	0.888771							Mtr.40150.1.S1_at	0.775999
Mtr.38089.1.S1_at	0.888759							Mtr.5584.1.S1_at	0.775963
Mtr.11494.1.S1_at	0.888648							Mtr.21477.1.S1_at	0.775725
Mtr.31663.1.S1_s_at	0.888635							Mtr.10550.1.S1_at	0.775592
Mtr.36082.1.S1_x_at	0.888546							Mtr.27689.1.S1_at	0.775486
Mtr.12577.1.S1_s_at	0.88848							Mtr.40923.1.S1_at	0.775323
Mtr.10635.1.S1_at	0.888428							Mtr.45372.1.S1_at	0.775241
Mtr.40811.1.S1_at	0.888417							Mtr.10751.1.S1_at	0.775069
Mtr.12504.1.S1_at	0.888292							Mtr.34466.1.S1_at	0.774907
Mtr.12216.1.S1_at	0.88823							Mtr.8629.1.S1_at	0.774821
Mtr.14578.1.S1_at	0.888226							Mtr.24119.1.S1_s_at	0.774262
Mtr.47079.1.S1_at	0.88822							Mtr.26883.1.S1_at	0.774055
Mtr.8488.1.S1_at	0.888181							Mtr.48970.1.S1_at	0.773973
Mtr.40902.1.S1_at	0.888167							Mtr.9065.1.S1_at	0.773743
Mtr.13032.1.S1_at	0.888166							Mtr.31921.1.S1_s_at	0.773721
Mtr.12829.1.S1_at	0.887959							Mtr.10509.1.S1_at	0.773678
Mtr.35646.1.S1_at	0.887937							Mtr.43620.1.S1_at	0.773641
Mtr.8774.1.S1_at	0.887807							Mtr.39192.1.S1_at	0.773436
Mtr.40144.1.S1_at	0.887799							Mtr.43983.1.S1_at	0.773404
Mtr.9525.1.S1_at	0.887776							Mtr.8597.1.S1_at	0.773227
Mtr.43549.1.S1_at	0.887728							Mtr.34423.1.S1_at	0.773097
Mtr.12369.1.S1_at	0.887717							Mtr.13206.1.S1_at	0.772386
Mtr.48519.1.S1_at	0.887558							Mtr.40524.1.S1_at	0.7719
Mtr.1958.1.S1_at	0.887555							Mtr.12130.1.S1_at	0.771798
Mtr.4320.1.S1_at	0.887414							Mtr.12828.1.S1_at	0.77167
Mtr.37862.1.S1_at	0.887398							Mtr.44032.1.S1_at	0.771484
Mtr.28040.1.S1_at	0.887361							Mtr.48465.1.S1_at	0.771339
Mtr.39926.1.S1_at	0.887354							Mtr.39282.1.S1_at	0.771134
Mtr.43485.1.S1_at	0.887353							Mtr.51933.1.S1_at	0.770321
Mtr.43092.1.S1_at	0.88734							Mtr.15870.1.S1_at	0.770238
Mtr.11131.1.S1_at	0.887146							Mtr.13409.1.S1_at	0.769904
Mtr.12409.1.S1_at	0.887081							Mtr.37795.1.S1_at	0.769873
Mtr.41192.1.S1_at	0.887031							Mtr.40356.1.S1_at	0.769838
Mtr.37621.1.S1_at	0.887017							Mtr.12353.1.S1_at	0.769828
Mtr.10515.1.S1_at	0.88701							Mtr.15739.1.S1_at	0.769796
Mtr.49517.1.S1_s_at	0.886954							Mtr.14578.1.S1_at	0.769786
Mtr.35695.1.S1_at	0.886926							Mtr.32801.1.S1_at	0.769771
Mtr.10088.1.S1_at	0.886919							Mtr.8328.1.S1_at	0.76971
Mtr.18102.1.S1_at	0.886898							Mtr.24170.1.S1_s_at	0.769582
Mtr.16728.1.S1_at	0.886885							Mtr.39503.1.S1_at	0.76952
Mtr.43221.1.S1_at	0.886868							Mtr.31490.1.S1_at	0.769427
Mtr.43036.1.S1_at	0.886859							Mtr.42130.1.S1_at	0.769422
Mtr.13642.1.S1_at	0.886848							Mtr.39736.1.S1_at	0.769306
Mtr.35512.1.S1_s_at	0.886778							Mtr.43379.1.S1_at	0.769156
Mtr.12276.1.S1_at	0.886743							Mtr.44891.1.S1_at	0.76879
Mtr.15969.1.S1_at	0.88672							Mtr.40407.1.S1_at	0.76878
Mtr.11395.1.S1_at	0.886693							Mtr.43560.1.S1_at	0.768604
Mtr.9415.1.S1_at	0.886643							Mtr.3698.1.S1_at	0.768562
Mtr.37499.1.S1_at	0.886583							Mtr.29047.1.S1_at	0.76833
Mtr.39916.1.S1_at	0.886577							Mtr.35589.1.S1_at	0.768262
Mtr.38439.1.S1_at	0.886527							Mtr.3513.1.S1_at	0.768102
Mtr.51991.1.S1_x_at	0.886439							Mtr.11339.1.S1_at	0.768069
Mtr.37834.1.S1_at	0.88643							Mtr.26946.1.S1_at	0.768023
Mtr.13310.1.S1_at	0.886428							Mtr.7128.1.S1_at	0.767913
Mtr.37866.1.S1_at	0.886423							Mtr.11533.1.S1_at	0.767908
Mtr.30471.1.S1_at	0.886291							Mtr.13447.1.S1_at	0.767888
Mtr.25022.1.S1_at	0.886253							Mtr.28671.1.S1_at	0.767803
Mtr.12241.1.S1_at	0.886224							Mtr.35075.1.S1_s_at	0.767743
Mtr.38420.1.S1_at	0.886206							Mtr.15557.1.S1_s_at	0.7677
Mtr.35831.1.S1_at	0.885909							Mtr.12354.1.S1_at	0.767474
Mtr.30732.1.S1_at	0.885889							Mtr.6613.1.S1_at	0.76738
Mtr.35589.1.S1_at	0.885844							Mtr.49666.1.S1_at	0.767367
Mtr.21214.1.S1_at	0.885831							Mtr.37927.1.S1_at	0.767068
Mtr.29884.1.S1_at	0.885705							Mtr.39355.1.S1_at	0.766929
Mtr.35872.1.S1_at	0.88564							Mtr.9490.1.S1_at	0.766858
Mtr.1882.1.S1_at	0.8855							Mtr.8301.1.S1_at	0.766821
Mtr.11838.1.S1_at	0.885472							Mtr.11091.1.S1_at	0.7668
Mtr.5584.1.S1_at	0.885455							Mtr.49523.1.S1_at	0.766651
Mtr.10637.1.S1_at	0.885428							Mtr.44424.1.S1_at	0.766541
Mtr.12608.1.S1_at	0.885427							Mtr.44051.1.S1_at	0.766434
Mtr.40785.1.S1_at	0.885425							Mtr.14326.1.S1_s_at	0.766409
Mtr.44055.1.S1_at	0.885387							Mtr.2256.1.S1_at	0.766316
Mtr.7313.1.S1_at	0.885385							Mtr.42216.1.S1_at	0.766256
Mtr.8958.1.S1_at	0.885383							Mtr.38861.1.S1_at	0.766139
Mtr.44085.1.S1_at	0.885381							Mtr.10031.1.S1_at	0.766018
Mtr.37885.1.S1_at	0.885325							Mtr.44057.1.S1_at	0.765861
Mtr.37246.1.S1_at	0.885316							Mtr.7074.1.S1_at	0.765838
Mtr.8569.1.S1_at	0.885282							Mtr.36159.1.S1_at	0.765761
Mtr.49961.1.S1_at	0.885234							Mtr.44235.1.S1_at	0.765651
Mtr.50847.1.S1_s_at	0.885186							Mtr.28307.1.S1_at	0.765621
Mtr.43761.1.S1_at	0.885148							Mtr.13032.1.S1_at	0.765315
Mtr.12282.1.S1_at	0.88509							Mtr.37905.1.S1_at	0.765199
Mtr.41437.1.S1_at	0.885084							Mtr.12224.1.S1_at	0.765186
Mtr.29262.1.S1_at	0.885082							Mtr.30766.1.S1_at	0.76515
Mtr.41119.1.S1_at	0.885035							Mtr.10413.1.S1_at	0.765144
Mtr.43109.1.S1_at	0.885025							Mtr.48811.1.S1_at	0.765091
Mtr.43443.1.S1_at	0.885011							Mtr.40660.1.S1_at	0.764948
Mtr.15710.1.S1_at	0.884999							Mtr.39693.1.S1_at	0.764935
Mtr.8615.1.S1_at	0.884985							Mtr.26072.1.S1_s_at	0.764777
Mtr.43998.1.S1_at	0.884931							Mtr.40057.1.S1_at	0.764775
Mtr.45119.1.S1_at	0.884923							Mtr.9979.1.S1_at	0.764538
Mtr.26596.1.S1_s_at	0.884894							Mtr.12172.1.S1_at	0.76445
Mtr.44536.1.S1_at	0.884816							Mtr.40169.1.S1_at	0.76434
Mtr.10826.1.S1_at	0.884778							Mtr.16345.1.S1_s_at	0.764316
Mtr.37809.1.S1_at	0.884686							Mtr.38420.1.S1_at	0.764303
Mtr.12254.1.S1_at	0.884651							Mtr.24914.1.S1_at	0.764246
Mtr.15255.1.S1_s_at	0.884637							Mtr.8326.1.S1_at	0.7639
Mtr.21286.1.S1_at	0.884607							Mtr.25022.1.S1_at	0.763823
Mtr.10690.1.S1_at	0.884517							Mtr.45569.1.S1_at	0.763759
Mtr.35991.1.S1_at	0.884499							Mtr.4133.1.S1_at	0.763728
Mtr.20893.1.S1_s_at	0.884434							Mtr.20248.1.S1_s_at	0.763722
Mtr.40057.1.S1_at	0.884344							Mtr.10342.1.S1_at	0.763676
Mtr.43888.1.S1_at	0.884192							Mtr.4060.1.S1_at	0.763603
Mtr.32114.1.S1_s_at	0.884039							Mtr.7465.1.S1_at	0.763534
Mtr.22971.1.S1_s_at	0.883916							Mtr.10297.1.S1_at	0.763533
Mtr.36188.1.S1_at	0.883913							Mtr.4143.1.S1_at	0.763533
Mtr.12640.1.S1_at	0.88384							Mtr.27943.1.S1_at	0.76351
Mtr.42533.1.S1_at	0.883771							Mtr.39045.1.S1_at	0.763375
Mtr.7527.1.S1_s_at	0.883743							Mtr.40004.1.S1_at	0.763125
Mtr.40294.1.S1_at	0.883681							Mtr.18766.1.S1_at	0.763024
Mtr.16225.1.S1_at	0.883624							Mtr.49961.1.S1_x_at	0.762922
Mtr.38374.1.S1_at	0.883622							Mtr.41377.1.S1_at	0.762913
Mtr.10436.1.S1_at	0.883252							Mtr.43626.1.S1_at	0.762465
Mtr.52170.1.S1_at	0.883234							Mtr.42694.1.S1_at	0.762329
Mtr.40591.1.S1_at	0.883224							Mtr.15082.1.S1_at	0.762215
Mtr.43010.1.S1_at	0.883208							Mtr.49103.1.S1_s_at	0.762208
Mtr.10524.1.S1_at	0.883184							Mtr.18983.1.S1_x_at	0.762151
Mtr.42915.1.S1_at	0.883183							Mtr.47687.1.S1_s_at	0.762095
Mtr.10518.1.S1_at	0.88317							Mtr.13986.1.S1_at	0.762052
Mtr.31719.1.S1_at	0.88315							Mtr.21360.1.S1_at	0.762026
Mtr.37450.1.S1_at	0.883139							Mtr.27379.1.S1_at	0.761951
Mtr.35689.1.S1_at	0.883058							Mtr.47640.1.S1_at	0.761866
Mtr.47373.1.S1_at	0.882903							Mtr.43818.1.S1_at	0.761729
Mtr.6129.1.S1_at	0.882886							Mtr.30425.1.S1_at	0.761654
Mtr.41190.1.S1_at	0.882844							Mtr.11064.1.S1_at	0.761524
Mtr.38077.1.S1_at	0.882834							Mtr.29970.1.S1_at	0.761491
Mtr.10490.1.S1_at	0.882808							Mtr.10763.1.S1_at	0.761466
Mtr.22633.1.S1_at	0.882789							Mtr.9349.1.S1_at	0.761146
Mtr.12638.1.S1_at	0.882772							Mtr.46824.1.S1_at	0.761127
Mtr.10158.1.S1_at	0.882714							Mtr.34751.1.S1_at	0.760905
Mtr.40541.1.S1_at	0.882678							Mtr.37195.1.S1_at	0.76069
Mtr.12451.1.S1_at	0.882625							Mtr.13238.1.S1_at	0.760627
Mtr.43227.1.S1_at	0.882504							Mtr.37993.1.S1_at	0.760582
Mtr.49147.1.S1_at	0.882427							Mtr.11127.1.S1_at	0.760366
Mtr.43890.1.S1_at	0.88213							Mtr.17949.1.S1_at	0.760289
Mtr.40654.1.S1_at	0.882118							Mtr.7236.1.S1_at	0.760064
Mtr.13194.1.S1_at	0.882114							Mtr.41560.1.S1_at	0.760027
Mtr.4573.1.S1_at	0.882012							Mtr.37586.1.S1_at	0.759963
Mtr.16815.1.S1_at	0.882011							Mtr.9741.1.S1_s_at	0.759813
Mtr.46078.1.S1_s_at	0.881968							Mtr.11564.1.S1_at	0.759737
Mtr.11246.1.S1_at	0.881931							Mtr.44960.1.S1_at	0.759594
Mtr.40110.1.S1_at	0.88192							Mtr.9537.1.S1_at	0.759492
Mtr.35432.1.S1_at	0.881867							Mtr.37826.1.S1_at	0.759226
Mtr.7387.1.S1_at	0.881842							Mtr.6073.1.S1_at	0.759006
Mtr.16296.1.S1_at	0.881835							Mtr.6946.1.S1_at	0.75881
Mtr.16310.1.S1_at	0.881663							Mtr.9688.1.S1_at	0.758801
Mtr.31172.1.S1_at	0.881627							Mtr.13328.1.S1_at	0.758795
Mtr.30728.1.S1_at	0.881593							Mtr.42931.1.S1_at	0.758601
Mtr.13146.1.S1_at	0.881481							Mtr.34405.1.S1_s_at	0.758563
Mtr.50381.1.S1_at	0.881382							Mtr.6515.1.S1_at	0.758438
Mtr.42040.1.S1_at	0.88133							Mtr.3732.1.S1_s_at	0.758317
Mtr.39205.1.S1_at	0.881319							Mtr.14808.1.S1_at	0.758291
Mtr.2281.1.S1_at	0.88125							Mtr.27732.1.S1_at	0.758284
Mtr.7549.1.S1_at	0.881202							Mtr.50124.1.S1_s_at	0.757897
Mtr.44032.1.S1_at	0.881141							Mtr.37078.1.S1_at	0.757833
Mtr.40231.1.S1_at	0.881119							Mtr.36079.1.S1_at	0.757792
Mtr.6290.1.S1_x_at	0.881098							Mtr.13421.1.S1_at	0.75765
Mtr.38065.1.S1_at	0.881074							Mtr.28307.1.S1_s_at	0.757649
Mtr.11800.1.S1_at	0.881067							Mtr.49556.1.S1_at	0.75763
Mtr.41862.1.S1_at	0.88106							Mtr.40738.1.S1_at	0.757293
Mtr.2537.1.S1_at	0.881047							Mtr.16998.1.S1_at	0.757206
Mtr.12224.1.S1_at	0.881002							Mtr.40038.1.S1_at	0.757065
Mtr.4608.1.S1_at	0.880989							Mtr.20212.1.S1_s_at	0.756773
Mtr.9688.1.S1_at	0.880965							Mtr.13856.1.S1_at	0.756735
Mtr.36163.1.S1_s_at	0.880926							Mtr.7456.1.S1_at	0.756713
Mtr.8614.1.S1_at	0.880922							Mtr.12836.1.S1_at	0.756657
Mtr.8986.1.S1_at	0.880905							Mtr.39399.1.S1_at	0.756334
Mtr.39589.1.S1_at	0.880878							Mtr.44389.1.S1_at	0.756134
Mtr.10676.1.S1_at	0.880849							Mtr.35008.1.S1_at	0.756084
Mtr.45670.1.S1_s_at	0.880845							Mtr.4992.1.S1_at	0.756033
Mtr.44051.1.S1_at	0.880833							Mtr.20965.1.S1_at	0.75592
Mtr.45200.1.S1_at	0.880819							Mtr.16804.1.S1_at	0.755754
Mtr.10796.1.S1_at	0.88078							Mtr.834.1.S1_s_at	0.75574
Mtr.13025.1.S1_at	0.880714							Mtr.10884.1.S1_at	0.755724
Mtr.9260.1.S1_at	0.880706							Mtr.41.1.S1_at	0.755599
Mtr.8595.1.S1_at	0.880695							Mtr.9240.1.S1_at	0.755585
Mtr.39351.1.S1_at	0.88055							Mtr.12083.1.S1_at	0.755409
Mtr.10484.1.S1_at	0.880424							Mtr.38892.1.S1_at	0.755182
Mtr.4656.1.S1_at	0.880128							Mtr.35417.1.S1_at	0.754388
Mtr.9056.1.S1_at	0.880112							Mtr.31569.1.S1_at	0.754253
Mtr.23409.1.S1_at	0.880041							Mtr.47396.1.S1_at	0.754066
Mtr.25692.1.S1_at	0.87996							Mtr.31360.1.S1_at	0.754025
Mtr.42813.1.S1_at	0.879959							Mtr.10503.1.S1_at	0.753973
Mtr.14808.1.S1_at	0.879931							Mtr.41448.1.S1_at	0.753872
Mtr.47608.1.S1_at	0.879931							Mtr.7836.1.S1_at	0.753752
Mtr.2617.1.S1_at	0.879916							Mtr.3869.1.S1_at	0.753694
Mtr.48223.1.S1_at	0.879839							Mtr.38382.1.S1_at	0.753693
Mtr.7492.1.S1_at	0.879833							Mtr.17797.1.S1_at	0.753681
Mtr.5352.1.S1_at	0.87981							Mtr.42623.1.S1_at	0.753672
Mtr.8910.1.S1_at	0.879763							Mtr.26985.1.S1_s_at	0.753436
Mtr.37986.1.S1_at	0.879728							Mtr.38989.1.S1_at	0.7534
Mtr.10400.1.S1_at	0.87967							Mtr.8614.1.S1_at	0.753267
Mtr.10472.1.S1_at	0.879661							Mtr.9931.1.S1_at	0.753237
Mtr.7300.1.S1_at	0.879609							Mtr.9170.1.S1_at	0.753138
Mtr.38157.1.S1_at	0.879557							Mtr.44490.1.S1_at	0.753131
Mtr.42887.1.S1_at	0.879478							Mtr.9436.1.S1_at	0.752965
Mtr.4992.1.S1_at	0.879472							Mtr.7294.1.S1_at	0.752932
Mtr.15044.1.S1_at	0.879436							Mtr.12999.1.S1_at	0.752839
Mtr.9006.1.S1_at	0.879424							Mtr.20870.1.S1_at	0.752763
Mtr.51725.1.S1_at	0.879424							Mtr.10607.1.S1_at	0.752744
Mtr.40660.1.S1_at	0.879394							Mtr.8595.1.S1_at	0.75273
Mtr.40090.1.S1_at	0.879369							Mtr.7559.1.S1_at	0.752729
Mtr.24899.1.S1_at	0.879354							Mtr.9747.1.S1_at	0.752701
Mtr.41826.1.S1_at	0.87927							Mtr.45386.1.S1_at	0.752632
Mtr.44203.1.S1_at	0.879236							Mtr.40811.1.S1_at	0.752189
Mtr.9067.1.S1_s_at	0.87919							Mtr.38383.1.S1_at	0.75213
Mtr.35419.1.S1_at	0.879064							Mtr.9935.1.S1_at	0.752117
Mtr.38684.1.S1_at	0.87906							Mtr.38298.1.S1_at	0.751897
Mtr.38545.1.S1_at	0.879009							Mtr.45670.1.S1_s_at	0.751738
Mtr.13674.1.S1_at	0.879005							Mtr.41852.1.S1_at	0.75163
Mtr.31458.1.S1_s_at	0.878998							Mtr.5596.1.S1_at	0.751602
Mtr.43355.1.S1_at	0.878975							Mtr.36087.1.S1_at	0.751588
Mtr.27060.1.S1_at	0.878883							Mtr.25059.1.S1_at	0.751218
Mtr.43431.1.S1_at	0.878853							Mtr.31219.1.S1_at	0.751204
Mtr.10568.1.S1_at	0.878836							Mtr.35197.1.S1_at	0.751037
Mtr.12354.1.S1_at	0.878784							Mtr.38904.1.S1_at	0.750934
Mtr.38091.1.S1_at	0.878618							Mtr.24749.1.S1_at	0.750855
Mtr.50705.1.S1_s_at	0.878537							Mtr.18111.1.S1_at	0.750827
Mtr.27609.1.S1_at	0.878487							Mtr.48575.1.S1_at	0.750818
Mtr.3209.1.S1_at	0.878416							Mtr.34621.1.S1_at	0.750732
Mtr.9193.1.S1_at	0.878398							Mtr.7958.1.S1_at	0.750695
Mtr.11180.1.S1_at	0.878366							Mtr.37482.1.S1_at	0.750612
Mtr.9191.1.S1_at	0.878336							Mtr.51991.1.S1_x_at	0.750606
Mtr.9726.1.S1_at	0.878336							Mtr.51073.1.S1_at	0.750595
Mtr.43211.1.S1_at	0.878284							Mtr.43524.1.S1_at	0.750511
Mtr.40783.1.S1_at	0.878281							Mtr.41764.1.S1_s_at	0.750433
Mtr.41795.1.S1_at	0.878243							Mtr.41003.1.S1_at	0.750372
Mtr.40758.1.S1_at	0.878172							Mtr.42621.1.S1_at	0.750368
Mtr.32806.1.S1_at	0.878159							Mtr.15540.1.S1_at	0.750259
Mtr.42544.1.S1_at	0.878119							Mtr.27546.1.S1_at	0.750043
Mtr.39598.1.S1_at	0.878064							Mtr.41763.1.S1_at	0.749885
Mtr.41165.1.S1_at	0.878031							Mtr.43951.1.S1_at	0.749882
Mtr.38416.1.S1_at	0.877987							Mtr.51931.1.S1_at	0.749401
Mtr.31639.1.S1_at	0.877986							Mtr.10891.1.S1_at	0.749181
Mtr.2720.1.S1_at	0.877976							Mtr.13917.1.S1_at	0.749088
Mtr.25519.1.S1_at	0.877951							Mtr.45225.1.S1_at	0.749021
Mtr.38217.1.S1_at	0.877893							Mtr.41585.1.S1_at	0.748916
Mtr.31697.1.S1_at	0.877864							Mtr.34390.1.S1_at	0.748777
Mtr.35355.1.S1_at	0.877798							Mtr.44880.1.S1_at	0.74867
Mtr.40169.1.S1_at	0.877712							Mtr.1960.1.S1_at	0.748429
Mtr.41593.1.S1_at	0.877675							Mtr.12451.1.S1_at	0.748402
Mtr.4631.1.S1_at	0.877645							Mtr.40560.1.S1_at	0.748353
Mtr.9917.1.S1_at	0.877584							Mtr.9726.1.S1_at	0.748351
Mtr.11091.1.S1_at	0.877506							Mtr.17528.1.S1_at	0.748261
Mtr.35474.1.S1_at	0.877408							Mtr.16262.1.S1_at	0.748214
Mtr.44880.1.S1_at	0.877356							Mtr.10675.1.S1_at	0.748063
Mtr.10935.1.S1_at	0.877334							Mtr.12574.1.S1_at	0.74798
Mtr.4958.1.S1_at	0.877286							Mtr.16504.1.S1_at	0.747911
Mtr.7293.1.S1_at	0.877281							Mtr.12254.1.S1_at	0.747752
Mtr.37449.1.S1_at	0.877169							Mtr.1969.1.S1_at	0.747727
Mtr.39417.1.S1_at	0.877121							Mtr.31148.1.S1_at	0.747545
Mtr.9436.1.S1_at	0.877119							Mtr.10422.1.S1_at	0.747479
Mtr.40261.1.S1_at	0.87702							Mtr.20073.1.S1_at	0.747319
Mtr.13390.1.S1_at	0.87701							Mtr.43746.1.S1_at	0.747312
Mtr.754.1.S1_at	0.876987							Mtr.48439.1.S1_at	0.747068
Mtr.8545.1.S1_at	0.876969							Mtr.39401.1.S1_at	0.74698
Mtr.40148.1.S1_s_at	0.876938							Mtr.15683.1.S1_at	0.746964
Mtr.46941.1.S1_at	0.876919							Mtr.39417.1.S1_at	0.746928
Mtr.38896.1.S1_at	0.876874							Mtr.38663.1.S1_at	0.746919
Mtr.40384.1.S1_at	0.876782							Mtr.45546.1.S1_at	0.746915
Mtr.43909.1.S1_at	0.876723							Mtr.39761.1.S1_at	0.746492
Mtr.4085.1.S1_at	0.876706							Mtr.11469.1.S1_at	0.746306
Mtr.20541.1.S1_at	0.876671							Mtr.5907.1.S1_at	0.746147
Mtr.41754.1.S1_at	0.876643							Mtr.15511.1.S1_at	0.746044
Mtr.52070.1.S1_at	0.876637							Mtr.44631.1.S1_at	0.745907
Mtr.40175.1.S1_at	0.87663							Mtr.45182.1.S1_at	0.745887
Mtr.40402.1.S1_at	0.876563							Mtr.4605.1.S1_at	0.745853
Mtr.52324.1.S1_at	0.876494							Mtr.43777.1.S1_at	0.745849
Mtr.12773.1.S1_at	0.876387							Mtr.421.1.S1_s_at	0.745779
Mtr.43019.1.S1_at	0.876325							Mtr.915.1.S1_s_at	0.745556
Mtr.8793.1.S1_at	0.876283							Mtr.10072.1.S1_at	0.745437
Mtr.40679.1.S1_at	0.876255							Mtr.39351.1.S1_at	0.745429
Mtr.13312.1.S1_at	0.876246							Mtr.42062.1.S1_at	0.745402
Mtr.51979.1.S1_s_at	0.876243							Mtr.35285.1.S1_at	0.745343
Mtr.12394.1.S1_at	0.876226							Mtr.33874.1.S1_at	0.745296
Mtr.17624.1.S1_at	0.876083							Mtr.43809.1.S1_at	0.745158
Mtr.13243.1.S1_at	0.876072							Mtr.51725.1.S1_at	0.745055
Mtr.27703.1.S1_at	0.876043							Mtr.51658.1.S1_s_at	0.744774
Mtr.37229.1.S1_at	0.87602							Mtr.16538.1.S1_at	0.744765
Mtr.31279.1.S1_s_at	0.876002							Mtr.48968.1.S1_at	0.744638
Mtr.40224.1.S1_at	0.875992							Mtr.34405.1.S1_at	0.744557
Mtr.40026.1.S1_at	0.875947							Mtr.7300.1.S1_at	0.744455
Mtr.37683.1.S1_at	0.875922							Mtr.27570.1.S1_at	0.744447
Mtr.42068.1.S1_at	0.875848							Mtr.36978.1.S1_at	0.74439
Mtr.39467.1.S1_at	0.875846							Mtr.10764.1.S1_at	0.744362
Mtr.38673.1.S1_at	0.875803							Mtr.21451.1.S1_at	0.743929
Mtr.37888.1.S1_at	0.875745							Mtr.47916.1.S1_at	0.743799
Mtr.39355.1.S1_at	0.875708							Mtr.42300.1.S1_at	0.74369
Mtr.50513.1.S1_at	0.875679							Mtr.12184.1.S1_at	0.743651
Mtr.33839.1.S1_at	0.875656							Mtr.28320.1.S1_at	0.743491
Mtr.8852.1.S1_at	0.875468							Mtr.46956.1.S1_at	0.743486
Mtr.26906.1.S1_at	0.875439							Mtr.7379.1.S1_at	0.743377
Mtr.13025.1.S1_s_at	0.875383							Mtr.37592.1.S1_at	0.743306
Mtr.39375.1.S1_at	0.875329							Mtr.43721.1.S1_at	0.743247
Mtr.4329.1.S1_at	0.875317							Mtr.10690.1.S1_at	0.743234
Mtr.37555.1.S1_at	0.875314							Mtr.22932.1.S1_at	0.74317
Mtr.41448.1.S1_at	0.875308							Mtr.8877.1.S1_at	0.74301
Mtr.12266.1.S1_at	0.875298							Mtr.4335.1.S1_at	0.742988
Mtr.45108.1.S1_at	0.875283							Mtr.7248.1.S1_at	0.742949
Mtr.26910.1.S1_at	0.875194							Mtr.46288.1.S1_at	0.742924
Mtr.37981.1.S1_at	0.875194							Mtr.43959.1.S1_at	0.742901
Mtr.37698.1.S1_at	0.875166							Mtr.19153.1.S1_at	0.742839
Mtr.8838.1.S1_at	0.875158							Mtr.40101.1.S1_s_at	0.742817
Mtr.44960.1.S1_at	0.875082							Mtr.42108.1.S1_at	0.742526
Mtr.3206.1.S1_at	0.875069							Mtr.49284.1.S1_at	0.742465
Mtr.27459.1.S1_s_at	0.875038							Mtr.24889.1.S1_at	0.742426
Mtr.7073.1.S1_at	0.874987							Mtr.40291.1.S1_at	0.74235
Mtr.4560.1.S1_at	0.874901							Mtr.49898.1.S1_at	0.742345
Mtr.39763.1.S1_at	0.874883							Mtr.37781.1.S1_at	0.742194
Mtr.12450.1.S1_at	0.874814							Mtr.12947.1.S1_at	0.742041
Mtr.40019.1.S1_at	0.874813							Mtr.11454.1.S1_at	0.741886
Mtr.45593.1.S1_at	0.874808							Mtr.34566.1.S1_at	0.741793
Mtr.10443.1.S1_at	0.874736							Mtr.11800.1.S1_at	0.741703
Mtr.40003.1.S1_at	0.874719							Mtr.4560.1.S1_at	0.741526
Mtr.44183.1.S1_at	0.874712							Mtr.14769.1.S1_at	0.741477
Mtr.40170.1.S1_at	0.874705							Mtr.28854.1.S1_at	0.741394
Mtr.47032.1.S1_at	0.874688							Mtr.37583.1.S1_at	0.741382
Mtr.38630.1.S1_at	0.874643							Mtr.37981.1.S1_at	0.741355
Mtr.10906.1.S1_at	0.874565							Mtr.32691.1.S1_at	0.741258
Mtr.40355.1.S1_at	0.874525							Mtr.31552.1.S1_at	0.7412
Mtr.39672.1.S1_at	0.874521							Mtr.50839.1.S1_at	0.741077
Mtr.38071.1.S1_at	0.874472							Mtr.34669.1.S1_s_at	0.741035
Mtr.35653.1.S1_at	0.874425							Mtr.38792.1.S1_s_at	0.740922
Mtr.13720.1.S1_at	0.874372							Mtr.16411.1.S1_at	0.740891
Mtr.26801.1.S1_at	0.874336							Mtr.39955.1.S1_at	0.74085
Mtr.38057.1.S1_at	0.874324							Mtr.45482.1.S1_at	0.740752
Mtr.25658.1.S1_at	0.874316							Mtr.22629.1.S1_s_at	0.740694
Mtr.49027.1.S1_s_at	0.874208							Mtr.39926.1.S1_at	0.740591
Mtr.38378.1.S1_at	0.874194							Mtr.37225.1.S1_at	0.740501
Mtr.42736.1.S1_at	0.874178							Mtr.17897.1.S1_at	0.740461
Mtr.50871.1.S1_at	0.874147							Mtr.17795.1.S1_x_at	0.740323
Mtr.6137.1.S1_at	0.874117							Mtr.41437.1.S1_at	0.740244
Mtr.49284.1.S1_at	0.874104							Mtr.43652.1.S1_at	0.740236
Mtr.32125.1.S1_s_at	0.874096							Mtr.9190.1.S1_at	0.740128
Mtr.43591.1.S1_at	0.874062							Mtr.2594.1.S1_at	0.740103
Mtr.34538.1.S1_at	0.873965							Mtr.18011.1.S1_at	0.739818
Mtr.10561.1.S1_at	0.873963							Mtr.32114.1.S1_s_at	0.739777
Mtr.8956.1.S1_at	0.873919							Mtr.47077.1.S1_at	0.739755
Mtr.35864.1.S1_at	0.87391							Mtr.45137.1.S1_at	0.739715
Mtr.47612.1.S1_at	0.873843							Mtr.37668.1.S1_at	0.739486
Mtr.40273.1.S1_at	0.873779							Mtr.41159.1.S1_at	0.739394
Mtr.11413.1.S1_at	0.873698							Mtr.35940.1.S1_at	0.739375
Mtr.33384.1.S1_at	0.873637							Mtr.7501.1.S1_at	0.73921
Mtr.34466.1.S1_at	0.87355							Mtr.41457.1.S1_at	0.739193
Mtr.18111.1.S1_at	0.873535							Mtr.7524.1.S1_at	0.739153
Mtr.3900.1.S1_at	0.873418							Mtr.31054.1.S1_at	0.739096
Mtr.34566.1.S1_at	0.873415							Mtr.41247.1.S1_at	0.739052
Mtr.35956.1.S1_at	0.873355							Mtr.8528.1.S1_at	0.738964
Mtr.40974.1.S1_at	0.873345							Mtr.7743.1.S1_at	0.738907
Mtr.37140.1.S1_at	0.873345							Mtr.38464.1.S1_at	0.738714
Mtr.25374.1.S1_at	0.873316							Mtr.37999.1.S1_at	0.738549
Mtr.8527.1.S1_at	0.873296							Mtr.8854.1.S1_at	0.738389
Mtr.12606.1.S1_at	0.873293							Mtr.44365.1.S1_s_at	0.73822
Mtr.46279.1.S1_at	0.87329							Mtr.4712.1.S1_s_at	0.73809
Mtr.11611.1.S1_at	0.873276							Mtr.38896.1.S1_at	0.737838
Mtr.9515.1.S1_at	0.873246							Mtr.4062.1.S1_at	0.737756
Mtr.44606.1.S1_at	0.873217							Mtr.6632.1.S1_at	0.737704
Mtr.15739.1.S1_at	0.873122							Mtr.37884.1.S1_at	0.73757
Mtr.40220.1.S1_at	0.873099							Mtr.40927.1.S1_at	0.73745
Mtr.8727.1.S1_at	0.873064							Mtr.8713.1.S1_at	0.737403
Mtr.35876.1.S1_at	0.873036							Mtr.2108.1.S1_at	0.737359
Mtr.40610.1.S1_at	0.873028							Mtr.52025.1.S1_at	0.737319
Mtr.10405.1.S1_at	0.873021							Mtr.38355.1.S1_s_at	0.737229
Mtr.37078.1.S1_at	0.872989							Mtr.46279.1.S1_at	0.73722
Mtr.43819.1.S1_at	0.872987							Mtr.41468.1.S1_at	0.737206
Mtr.9111.1.S1_at	0.872926							Mtr.32176.1.S1_at	0.737126
Mtr.43404.1.S1_at	0.872911							Mtr.8719.1.S1_at	0.73683
Mtr.16656.1.S1_at	0.872815							Mtr.40375.1.S1_at	0.736622
Mtr.9349.1.S1_at	0.872788							Mtr.28713.1.S1_at	0.736574
Mtr.15228.1.S1_at	0.872709							Mtr.10635.1.S1_at	0.736551
Mtr.37660.1.S1_at	0.872693							Mtr.43064.1.S1_at	0.736452
Mtr.18983.1.S1_x_at	0.872673							Mtr.9057.1.S1_at	0.736384
Mtr.4604.1.S1_at	0.872671							Mtr.33384.1.S1_at	0.736249
Mtr.37486.1.S1_at	0.872667							Mtr.11056.1.S1_at	0.73618
Mtr.40018.1.S1_at	0.872666							Mtr.12986.1.S1_at	0.73605
Mtr.49961.1.S1_x_at	0.87266							Mtr.29605.1.S1_at	0.735976
Mtr.50352.1.S1_at	0.872634							Mtr.41594.1.S1_at	0.735908
Mtr.37457.1.S1_at	0.872629							Mtr.43167.1.S1_at	0.735853
Mtr.45569.1.S1_at	0.872537							Mtr.49000.1.S1_s_at	0.735634
Mtr.48970.1.S1_at	0.872477							Mtr.35707.1.S1_at	0.735593
Mtr.34689.1.S1_at	0.872355							Mtr.43431.1.S1_at	0.735539
Mtr.37093.1.S1_at	0.872334							Mtr.7445.1.S1_at	0.735535
Mtr.11341.1.S1_at	0.872321							Mtr.26361.1.S1_at	0.735392
Mtr.43446.1.S1_at	0.872274							Mtr.37986.1.S1_at	0.735313
Mtr.37843.1.S1_at	0.872273							Mtr.8548.1.S1_at	0.735263
Mtr.28744.1.S1_at	0.872263							Mtr.4958.1.S1_at	0.73526
Mtr.4743.1.S1_at	0.872227							Mtr.43854.1.S1_at	0.735251
Mtr.18429.1.S1_at	0.872146							Mtr.46087.1.S1_at	0.735219
Mtr.10460.1.S1_s_at	0.872135							Mtr.44212.1.S1_at	0.735161
Mtr.29605.1.S1_at	0.872111							Mtr.8527.1.S1_at	0.735106
Mtr.40291.1.S1_at	0.872109							Mtr.13106.1.S1_at	0.734994
Mtr.39797.1.S1_at	0.872105							Mtr.8986.1.S1_at	0.734963
Mtr.11372.1.S1_at	0.872075							Mtr.41183.1.S1_at	0.734891
Mtr.31733.1.S1_at	0.872024							Mtr.11808.1.S1_at	0.734704
Mtr.11890.1.S1_at	0.872015							Mtr.13146.1.S1_at	0.734514
Mtr.33870.1.S1_at	0.871903							Mtr.13404.1.S1_at	0.734482
Mtr.31569.1.S1_at	0.871903							Mtr.13147.1.S1_at	0.734427
Mtr.421.1.S1_s_at	0.871864							Mtr.33880.1.S1_s_at	0.734258
Mtr.31687.1.S1_at	0.871825							Mtr.11758.1.S1_at	0.734254
Mtr.10399.1.S1_at	0.871795							Mtr.15044.1.S1_at	0.734088
Mtr.27852.1.S1_at	0.871719							Mtr.20785.1.S1_at	0.73396
Mtr.37109.1.S1_at	0.871714							Mtr.21645.1.S1_at	0.733936
Mtr.3315.1.S1_at	0.871611							Mtr.34592.1.S1_s_at	0.733924
Mtr.10479.1.S1_at	0.871593							Mtr.43905.1.S1_at	0.733671
Mtr.41486.1.S1_at	0.871585							Mtr.12384.1.S1_at	0.733645
Mtr.48439.1.S1_at	0.871574							Mtr.18291.1.S1_at	0.73355
Mtr.10322.1.S1_at	0.871537							Mtr.607.1.S1_s_at	0.733547
Mtr.11428.1.S1_at	0.871478							Mtr.32110.1.S1_at	0.733336
Mtr.40798.1.S1_at	0.871473							Mtr.39375.1.S1_at	0.733299
Mtr.49579.1.S1_at	0.871446							Mtr.39672.1.S1_at	0.733189
Mtr.40310.1.S1_at	0.871386							Mtr.37574.1.S1_at	0.733189
Mtr.10786.1.S1_at	0.871333							Mtr.37379.1.S1_at	0.733146
Mtr.28307.1.S1_at	0.871325							Mtr.38640.1.S1_at	0.733118
Mtr.26357.1.S1_at	0.871292							Mtr.27368.1.S1_at	0.733044
Mtr.28832.1.S1_at	0.871164							Mtr.44203.1.S1_at	0.733032
Mtr.38440.1.S1_at	0.871152							Mtr.12105.1.S1_at	0.733
Mtr.41931.1.S1_at	0.871106							Mtr.4610.1.S1_at	0.73278
Mtr.14381.1.S1_at	0.870941							Mtr.30899.1.S1_at	0.732744
Mtr.41260.1.S1_at	0.870936							Mtr.40988.1.S1_at	0.732555
Mtr.51316.1.S1_at	0.87088							Mtr.4085.1.S1_at	0.732525
Mtr.43133.1.S1_at	0.870862							Mtr.22579.1.S1_s_at	0.732367
Mtr.10503.1.S1_at	0.870813							Mtr.44008.1.S1_at	0.732276
Mtr.40655.1.S1_at	0.870789							Mtr.40559.1.S1_at	0.731953
Mtr.45165.1.S1_at	0.87075							Mtr.12235.1.S1_at	0.731914
Mtr.4800.1.S1_at	0.870717							Mtr.16343.1.S1_s_at	0.731828
Mtr.37874.1.S1_at	0.870717							Mtr.13170.1.S1_at	0.73178
Mtr.8419.1.S1_at	0.870695							Mtr.4772.1.S1_at	0.731765
Mtr.47700.1.S1_x_at	0.870643							Mtr.38655.1.S1_at	0.731544
Mtr.10801.1.S1_at	0.870628							Mtr.46078.1.S1_s_at	0.731507
Mtr.41742.1.S1_at	0.870621							Mtr.7687.1.S1_at	0.731356
Mtr.37616.1.S1_at	0.870611							Mtr.12973.1.S1_at	0.731246
Mtr.36030.1.S1_at	0.870608							Mtr.31991.1.S1_at	0.731236
Mtr.44259.1.S1_at	0.870537							Mtr.30024.1.S1_at	0.731231
Mtr.41580.1.S1_at	0.870525							Mtr.40088.1.S1_at	0.731079
Mtr.8551.1.S1_at	0.87042							Mtr.48519.1.S1_at	0.730856
Mtr.8899.1.S1_at	0.870367							Mtr.23924.1.S1_at	0.730835
Mtr.37319.1.S1_at	0.870317							Mtr.44536.1.S1_at	0.73077
Mtr.27472.1.S1_s_at	0.870277							Mtr.12869.1.S1_at	0.730769
Mtr.37460.1.S1_at	0.870267							Mtr.39371.1.S1_at	0.730509
Mtr.15376.1.S1_at	0.870218							Mtr.44608.1.S1_at	0.730433
Mtr.9078.1.S1_at	0.87014							Mtr.13937.1.S1_at	0.730429
Mtr.4016.1.S1_at	0.869983							Mtr.51581.1.S1_s_at	0.730205
Mtr.9791.1.S1_at	0.869926							Mtr.15969.1.S1_at	0.730141
Mtr.2385.1.S1_at	0.869899							Mtr.8570.1.S1_at	0.72996
Mtr.15540.1.S1_at	0.869887							Mtr.28151.1.S1_at	0.72993
Mtr.39813.1.S1_at	0.869874							Mtr.45433.1.S1_at	0.729909
Mtr.8864.1.S1_at	0.869859							Mtr.44359.1.S1_at	0.729874
Mtr.13211.1.S1_at	0.869854							Mtr.44135.1.S1_at	0.729797
Mtr.9490.1.S1_at	0.86983							Mtr.23406.1.S1_at	0.72978
Mtr.37694.1.S1_at	0.869828							Mtr.33867.1.S1_at	0.72965
Mtr.36216.1.S1_at	0.869823							Mtr.42244.1.S1_at	0.729618
Mtr.8480.1.S1_at	0.869796							Mtr.7073.1.S1_at	0.72936
Mtr.18297.1.S1_at	0.869762							Mtr.38402.1.S1_at	0.729261
Mtr.41289.1.S1_at	0.869726							Mtr.48971.1.S1_at	0.729215
Mtr.42868.1.S1_at	0.869713							Mtr.41127.1.S1_at	0.729133
Mtr.12310.1.S1_at	0.8697							Mtr.51416.1.S1_at	0.729072
Mtr.11322.1.S1_at	0.869645							Mtr.9525.1.S1_at	0.728843
Mtr.7322.1.S1_at	0.869629							Mtr.47674.1.S1_at	0.728771
Mtr.41594.1.S1_at	0.86962							Mtr.41608.1.S1_at	0.728766
Mtr.36940.1.S1_at	0.869609							Mtr.12216.1.S1_at	0.72872
Mtr.10448.1.S1_at	0.869605							Mtr.24170.1.S1_at	0.728527
Mtr.43121.1.S1_at	0.869569							Mtr.43993.1.S1_at	0.728411
Mtr.43156.1.S1_at	0.86956							Mtr.4972.1.S1_at	0.728308
Mtr.10934.1.S1_at	0.869527							Mtr.48643.1.S1_at	0.728288
Mtr.5555.1.S1_at	0.869518							Mtr.10222.1.S1_at	0.728275
Mtr.41598.1.S1_at	0.869502							Mtr.38318.1.S1_at	0.728146
Mtr.7278.1.S1_at	0.869362							Mtr.1414.1.S1_at	0.728025
Mtr.37802.1.S1_at	0.869361							Mtr.37793.1.S1_at	0.728025
Mtr.7633.1.S1_at	0.86934							Mtr.4884.1.S1_s_at	0.728001
Mtr.7045.1.S1_at	0.869324							Mtr.17289.1.S1_at	0.727918
Mtr.12027.1.S1_at	0.86932							Mtr.37802.1.S1_at	0.727858
Mtr.45624.1.S1_x_at	0.869241							Mtr.13064.1.S1_at	0.727808
Mtr.13917.1.S1_at	0.869227							Mtr.44780.1.S1_at	0.727777
Mtr.45153.1.S1_at	0.869187							Mtr.11611.1.S1_at	0.727124
Mtr.37607.1.S1_at	0.869141							Mtr.39361.1.S1_at	0.726985
Mtr.40633.1.S1_at	0.869125							Mtr.216.1.S1_at	0.726966
Mtr.44997.1.S1_at	0.869123							Mtr.6174.1.S1_at	0.726963
Mtr.11124.1.S1_at	0.869121							Mtr.45610.1.S1_s_at	0.726949
Mtr.3115.1.S1_at	0.869045							Mtr.11819.1.S1_at	0.726761
Mtr.552.1.S1_at	0.869037							Mtr.8472.1.S1_at	0.726749
Mtr.37638.1.S1_at	0.869024							Mtr.41867.1.S1_at	0.726634
Mtr.37619.1.S1_at	0.868879							Mtr.12606.1.S1_at	0.72657
Mtr.49500.1.S1_at	0.868873							Mtr.13464.1.S1_at	0.726448
Mtr.12999.1.S1_at	0.868855							Mtr.15716.1.S1_at	0.726436
Mtr.21477.1.S1_at	0.868834							Mtr.8669.1.S1_at	0.726375
Mtr.44117.1.S1_at	0.868796							Mtr.39414.1.S1_at	0.7262
Mtr.42678.1.S1_at	0.868791							Mtr.38684.1.S1_at	0.726188
Mtr.17632.1.S1_at	0.868765							Mtr.46682.1.S1_at	0.725707
Mtr.40452.1.S1_at	0.868744							Mtr.51787.1.S1_at	0.725693
Mtr.12090.1.S1_at	0.868695							Mtr.19414.1.S1_at	0.725688
Mtr.10563.1.S1_at	0.868686							Mtr.45901.1.S1_s_at	0.725502
Mtr.19670.1.S1_s_at	0.868684							Mtr.19310.1.S1_s_at	0.725499
Mtr.41188.1.S1_at	0.868678							Mtr.6131.1.S1_at	0.72549
Mtr.44180.1.S1_at	0.868649							Mtr.12878.1.S1_at	0.725475
Mtr.39274.1.S1_at	0.868645							Mtr.40003.1.S1_at	0.725438
Mtr.44365.1.S1_s_at	0.868503							Mtr.41826.1.S1_at	0.725352
Mtr.26936.1.S1_at	0.86845							Mtr.8728.1.S1_at	0.725234
Mtr.38383.1.S1_at	0.868447							Mtr.13066.1.S1_at	0.725147
Mtr.19074.1.S1_at	0.8684							Mtr.12192.1.S1_at	0.72501
Mtr.14839.1.S1_at	0.868399							Mtr.49412.1.S1_at	0.724996
Mtr.40704.1.S1_at	0.868322							Mtr.1891.1.S1_at	0.724951
Mtr.37583.1.S1_at	0.868297							Mtr.44538.1.S1_at	0.724905
Mtr.9537.1.S1_at	0.868258							Mtr.575.1.S1_at	0.724863
Mtr.36828.1.S1_at	0.868165							Mtr.48838.1.S1_at	0.724705
Mtr.13987.1.S1_at	0.868129							Mtr.3183.1.S1_at	0.724687
Mtr.38301.1.S1_s_at	0.868128							Mtr.10563.1.S1_at	0.724622
Mtr.33803.1.S1_at	0.868071							Mtr.37486.1.S1_at	0.724274
Mtr.12244.1.S1_s_at	0.868017							Mtr.9417.1.S1_at	0.724205
Mtr.40287.1.S1_at	0.868							Mtr.25417.1.S1_at	0.72408
Mtr.42095.1.S1_at	0.867993							Mtr.45593.1.S1_at	0.724047
Mtr.4325.1.S1_s_at	0.867965							Mtr.37977.1.S1_at	0.723909
Mtr.27773.1.S1_at	0.867911							Mtr.42221.1.S1_at	0.723857
Mtr.24772.1.S1_s_at	0.867907							Mtr.38880.1.S1_at	0.723579
Mtr.22186.1.S1_at	0.867853							Mtr.9716.1.S1_at	0.723551
Mtr.37649.1.S1_at	0.867852							Mtr.15954.1.S1_at	0.72344
Mtr.36822.1.S1_s_at	0.867804							Mtr.34001.1.S1_at	0.723388
Mtr.9305.1.S1_at	0.867753							Mtr.43378.1.S1_at	0.723199
Mtr.4873.1.S1_at	0.867748							Mtr.44361.1.S1_at	0.723175
Mtr.29831.1.S1_at	0.86772							Mtr.32048.1.S1_at	0.723116
Mtr.45839.1.S1_at	0.867685							Mtr.42436.1.S1_at	0.723078
Mtr.12564.1.S1_at	0.867674							Mtr.37706.1.S1_at	0.722957
Mtr.10352.1.S1_at	0.867568							Mtr.6258.1.S1_at	0.722781
Mtr.22629.1.S1_s_at	0.867547							Mtr.45691.1.S1_s_at	0.72253
Mtr.43167.1.S1_at	0.867534							Mtr.15819.1.S1_x_at	0.72253
Mtr.40160.1.S1_s_at	0.867532							Mtr.38606.1.S1_at	0.722486
Mtr.8753.1.S1_at	0.867511							Mtr.43819.1.S1_at	0.722374
Mtr.12460.1.S1_at	0.867483							Mtr.33330.1.S1_at	0.72237
Mtr.8579.1.S1_at	0.867467							Mtr.43909.1.S1_at	0.722114
Mtr.17460.1.S1_at	0.867434							Mtr.13061.1.S1_at	0.722
Mtr.48326.1.S1_s_at	0.867428							Mtr.43186.1.S1_at	0.721848
Mtr.38109.1.S1_at	0.867371							Mtr.41486.1.S1_at	0.721694
Mtr.8624.1.S1_at	0.867371							Mtr.41987.1.S1_at	0.721669
Mtr.26162.1.S1_s_at	0.867287							Mtr.38374.1.S1_at	0.721447
Mtr.49732.1.S1_at	0.86725							Mtr.38818.1.S1_at	0.721351
Mtr.13131.1.S1_at	0.867222							Mtr.10430.1.S1_s_at	0.721328
Mtr.42221.1.S1_at	0.867208							Mtr.38621.1.S1_at	0.721195
Mtr.49667.1.S1_at	0.867193							Mtr.33492.1.S1_s_at	0.721009
Mtr.2627.1.S1_at	0.86719							Mtr.39817.1.S1_at	0.721008
Mtr.49000.1.S1_s_at	0.867188							Mtr.5145.1.S1_at	0.721
Mtr.22848.1.S1_at	0.86716							Mtr.13194.1.S1_s_at	0.720853
Mtr.12591.1.S1_at	0.867154							Mtr.12262.1.S1_at	0.720787
Mtr.12344.1.S1_at	0.867097							Mtr.43355.1.S1_at	0.720775
Mtr.8997.1.S1_at	0.867077							Mtr.9342.1.S1_at	0.720763
Mtr.51581.1.S1_s_at	0.867012							Mtr.1882.1.S1_at	0.720616
Mtr.11225.1.S1_at	0.866986							Mtr.10913.1.S1_at	0.720594
Mtr.34750.1.S1_at	0.866933							Mtr.44704.1.S1_at	0.720581
Mtr.49989.1.S1_at	0.866925							Mtr.1870.1.S1_at	0.720407
Mtr.14025.1.S1_s_at	0.866916							Mtr.34687.1.S1_s_at	0.72035
Mtr.21241.1.S1_at	0.866895							Mtr.48772.1.S1_at	0.72032
Mtr.11792.1.S1_at	0.866843							Mtr.7579.1.S1_at	0.720231
Mtr.43356.1.S1_at	0.866831							Mtr.6129.1.S1_s_at	0.720135
Mtr.42885.1.S1_at	0.866821							Mtr.12187.1.S1_at	0.720119
Mtr.41377.1.S1_at	0.866818							Mtr.4436.1.S1_at	0.720076
Mtr.43872.1.S1_at	0.866767							Mtr.11649.1.S1_at	0.719909
Mtr.43096.1.S1_at	0.866765							Mtr.10314.1.S1_at	0.719875
Mtr.31241.1.S1_at	0.866737							Mtr.12819.1.S1_at	0.719833
Mtr.37864.1.S1_at	0.866666							Mtr.6153.1.S1_at	0.719594
Mtr.42101.1.S1_at	0.866655							Mtr.45307.1.S1_at	0.719583
Mtr.11868.1.S1_s_at	0.866638							Mtr.42544.1.S1_at	0.719337
Mtr.48393.1.S1_at	0.866607							Mtr.13769.1.S1_at	0.719334
Mtr.41.1.S1_at	0.866604							Mtr.49904.1.S1_at	0.719296
Mtr.23886.1.S1_at	0.866587							Mtr.8998.1.S1_at	0.719294
Mtr.39377.1.S1_at	0.866547							Mtr.9345.1.S1_at	0.71925
Mtr.10832.1.S1_at	0.86652							Mtr.11246.1.S1_at	0.719244
Mtr.31684.1.S1_at	0.866414							Mtr.6799.1.S1_at	0.719243
Mtr.31577.1.S1_at	0.866405							Mtr.18014.1.S1_at	0.719226
Mtr.34621.1.S1_at	0.866402							Mtr.39229.1.S1_at	0.719208
Mtr.43273.1.S1_at	0.866328							Mtr.28313.1.S1_at	0.718922
Mtr.11184.1.S1_at	0.866313							Mtr.43764.1.S1_at	0.718738
Mtr.31716.1.S1_at	0.866298							Mtr.4047.1.S1_at	0.718719
Mtr.40426.1.S1_at	0.86627							Mtr.35637.1.S1_at	0.718603
Mtr.31674.1.S1_at	0.86627							Mtr.41769.1.S1_at	0.718412
Mtr.32112.1.S1_at	0.86624							Mtr.12211.1.S1_at	0.718312
Mtr.45386.1.S1_at	0.866106							Mtr.12811.1.S1_at	0.718267
Mtr.40117.1.S1_at	0.866101							Mtr.17624.1.S1_at	0.71819
Mtr.10483.1.S1_at	0.86605							Mtr.13179.1.S1_at	0.718153
Mtr.38195.1.S1_at	0.866047							Mtr.36681.1.S1_at	0.71782
Mtr.30406.1.S1_at	0.866044							Mtr.9174.1.S1_at	0.717717
Mtr.41322.1.S1_at	0.866036							Mtr.25789.1.S1_at	0.717544
Mtr.10533.1.S1_at	0.86602							Mtr.39763.1.S1_at	0.717406
Mtr.48787.1.S1_s_at	0.866003							Mtr.344.1.S1_at	0.717374
Mtr.37446.1.S1_at	0.865942							Mtr.35549.1.S1_at	0.717371
Mtr.20996.1.S1_s_at	0.865941							Mtr.15340.1.S1_at	0.717171
Mtr.9174.1.S1_at	0.86591							Mtr.37309.1.S1_at	0.717162
Mtr.3046.1.S1_at	0.865852							Mtr.42678.1.S1_at	0.717082
Mtr.39074.1.S1_at	0.865812							Mtr.7836.1.S1_s_at	0.716997
Mtr.40492.1.S1_at	0.865811							Mtr.46161.1.S1_at	0.716927
Mtr.6129.1.S1_s_at	0.865688							Mtr.34750.1.S1_at	0.716735
Mtr.8847.1.S1_at	0.865686							Mtr.1880.1.S1_at	0.716409
Mtr.40471.1.S1_at	0.865664							Mtr.12504.1.S1_at	0.71634
Mtr.2159.1.S1_at	0.865654							Mtr.20858.1.S1_at	0.716287
Mtr.40311.1.S1_at	0.865545							Mtr.31929.1.S1_at	0.716079
Mtr.37259.1.S1_at	0.86553							Mtr.42237.1.S1_at	0.715927
Mtr.29563.1.S1_at	0.865523							Mtr.17064.1.S1_s_at	0.715831
Mtr.36681.1.S1_at	0.865513							Mtr.21709.1.S1_at	0.715673
Mtr.10756.1.S1_at	0.865452							Mtr.9977.1.S1_at	0.715658
Mtr.13599.1.S1_at	0.865402							Mtr.33621.1.S1_at	0.715624
Mtr.17483.1.S1_s_at	0.865304							Mtr.31718.1.S1_at	0.715534
Mtr.12332.1.S1_at	0.865285							Mtr.8668.1.S1_at	0.715239
Mtr.10587.1.S1_at	0.865243							Mtr.10077.1.S1_at	0.715206
Mtr.35823.1.S1_at	0.865214							Mtr.37607.1.S1_at	0.715194
Mtr.35682.1.S1_at	0.865132							Mtr.12491.1.S1_at	0.715169
Mtr.18399.1.S1_x_at	0.865088							Mtr.11494.1.S1_at	0.715158
Mtr.30733.1.S1_at	0.865056							Mtr.46357.1.S1_at	0.715156
Mtr.10297.1.S1_at	0.865026							Mtr.42934.1.S1_at	0.71494
Mtr.10978.1.S1_at	0.865023							Mtr.50846.1.S1_at	0.714905
Mtr.4365.1.S1_at	0.864971							Mtr.23373.1.S1_at	0.714888
Mtr.42216.1.S1_at	0.86496							Mtr.50868.1.S1_s_at	0.714772
Mtr.40867.1.S1_at	0.864952							Mtr.22143.1.S1_at	0.714759
Mtr.28680.1.S1_at	0.864922							Mtr.42656.1.S1_at	0.71432
Mtr.15739.1.S1_s_at	0.864899							Mtr.8590.1.S1_at	0.714227
Mtr.37014.1.S1_at	0.864891							Mtr.2936.1.S1_at	0.714108
Mtr.39902.1.S1_at	0.864887							Mtr.41818.1.S1_at	0.714022
Mtr.43248.1.S1_at	0.864857							Mtr.18212.1.S1_at	0.713974
Mtr.44135.1.S1_at	0.864802							Mtr.22160.1.S1_x_at	0.713929
Mtr.17795.1.S1_x_at	0.864748							Mtr.41317.1.S1_at	0.713736
Mtr.42108.1.S1_at	0.864743							Mtr.18417.1.S1_s_at	0.71373
Mtr.41225.1.S1_at	0.864726							Mtr.5375.1.S1_at	0.713522
Mtr.10617.1.S1_at	0.864712							Mtr.38389.1.S1_at	0.713194
Mtr.26934.1.S1_s_at	0.864629							Mtr.46552.1.S1_at	0.713166
Mtr.45275.1.S1_at	0.864618							Mtr.44033.1.S1_at	0.713109
Mtr.44242.1.S1_at	0.864538							Mtr.12462.1.S1_at	0.713047
Mtr.16050.1.S1_at	0.864528							Mtr.33548.1.S1_at	0.712944
Mtr.30408.1.S1_at	0.864452							Mtr.11238.1.S1_at	0.712905
Mtr.31564.1.S1_at	0.864422							Mtr.10399.1.S1_at	0.712904
Mtr.26890.1.S1_at	0.864411							Mtr.3847.1.S1_at	0.712893
Mtr.14896.1.S1_at	0.864363							Mtr.26615.1.S1_at	0.712851
Mtr.13469.1.S1_at	0.864358							Mtr.44132.1.S1_at	0.712829
Mtr.44272.1.S1_at	0.864344							Mtr.10786.1.S1_at	0.712628
Mtr.27570.1.S1_at	0.8643							Mtr.1076.1.S1_at	0.712586
Mtr.42680.1.S1_at	0.864285							Mtr.11082.1.S1_at	0.712585
Mtr.29287.1.S1_at	0.864248							Mtr.2627.1.S1_at	0.712446
Mtr.10888.1.S1_at	0.864239							Mtr.31684.1.S1_at	0.712303
Mtr.12083.1.S1_at	0.864217							Mtr.38440.1.S1_at	0.711807
Mtr.45134.1.S1_at	0.864183							Mtr.11531.1.S1_s_at	0.711791
Mtr.12438.1.S1_at	0.864155							Mtr.37319.1.S1_at	0.711779
Mtr.31765.1.S1_at	0.864139							Mtr.20657.1.S1_at	0.711759
Mtr.32285.1.S1_at	0.864132							Mtr.42898.1.S1_at	0.711645
Mtr.10278.1.S1_at	0.864124							Mtr.1958.1.S1_at	0.711581
Mtr.9485.1.S1_at	0.864118							Mtr.23686.1.S1_s_at	0.711524
Mtr.27633.1.S1_at	0.864116							Mtr.1408.1.S1_at	0.711425
Mtr.42971.1.S1_at	0.864112							Mtr.8782.1.S1_at	0.711418
Mtr.49864.1.S1_at	0.864098							Mtr.12701.1.S1_at	0.711418
Mtr.46215.1.S1_s_at	0.864056							Mtr.41580.1.S1_at	0.711407
Mtr.46632.1.S1_at	0.863959							Mtr.10212.1.S1_at	0.711398
Mtr.38028.1.S1_at	0.863888							Mtr.43743.1.S1_at	0.711368
Mtr.12659.1.S1_at	0.86388							Mtr.41123.1.S1_at	0.711277
Mtr.40717.1.S1_at	0.863839							Mtr.40679.1.S1_at	0.711217
Mtr.40877.1.S1_at	0.863832							Mtr.45958.1.S1_s_at	0.711187
Mtr.48465.1.S1_a_at	0.863781							Mtr.51529.1.S1_at	0.711156
Mtr.15306.1.S1_s_at	0.863769							Mtr.14100.1.S1_at	0.711129
Mtr.35405.1.S1_at	0.86371							Mtr.39995.1.S1_at	0.711081
Mtr.18244.1.S1_at	0.863618							Mtr.38607.1.S1_at	0.711051
Mtr.37054.1.S1_at	0.863576							Mtr.12077.1.S1_at	0.711046
Mtr.22025.1.S1_at	0.863565							Mtr.17472.1.S1_at	0.710932
Mtr.8782.1.S1_at	0.8635							Mtr.38800.1.S1_at	0.710894
Mtr.13986.1.S1_at	0.863354							Mtr.8741.1.S1_at	0.710884
Mtr.8482.1.S1_at	0.863298							Mtr.43404.1.S1_at	0.710788
Mtr.50124.1.S1_s_at	0.863297							Mtr.35678.1.S1_at	0.710762
Mtr.44065.1.S1_at	0.863255							Mtr.43125.1.S1_at	0.710725
Mtr.15524.1.S1_at	0.863147							Mtr.44478.1.S1_at	0.71067
Mtr.7831.1.S1_at	0.86304							Mtr.25985.1.S1_at	0.710587
Mtr.34588.1.S1_s_at	0.863036							Mtr.28493.1.S1_at	0.710381
Mtr.12620.1.S1_at	0.862982							Mtr.31687.1.S1_at	0.710349
Mtr.52043.1.S1_x_at	0.862953							Mtr.16955.1.S1_at	0.710337
Mtr.28852.1.S1_at	0.862919							Mtr.43221.1.S1_at	0.710155
Mtr.17575.1.S1_at	0.862891							Mtr.42832.1.S1_at	0.710134
Mtr.10688.1.S1_at	0.862842							Mtr.29610.1.S1_at	0.71012
Mtr.28456.1.S1_at	0.86283							Mtr.41862.1.S1_at	0.710017
Mtr.8926.1.S1_at	0.862822							Mtr.24061.1.S1_at	0.709694
Mtr.43186.1.S1_at	0.862807							Mtr.26324.1.S1_at	0.709656
Mtr.4871.1.S1_at	0.862792							Mtr.35695.1.S1_at	0.70961
Mtr.8952.1.S1_at	0.862703							Mtr.31281.1.S1_at	0.709585
Mtr.28151.1.S1_at	0.862701							Mtr.7990.1.S1_at	0.709396
Mtr.43464.1.S1_at	0.862654							Mtr.382.1.S1_at	0.709122
Mtr.12639.1.S1_at	0.86255							Mtr.33803.1.S1_at	0.709054
Mtr.40513.1.S1_at	0.862489							Mtr.42993.1.S1_at	0.708917
Mtr.38785.1.S1_at	0.862488							Mtr.20966.1.S1_at	0.708907
Mtr.48643.1.S1_at	0.86248							Mtr.22264.1.S1_at	0.708894
Mtr.26614.1.S1_at	0.862437							Mtr.42927.1.S1_at	0.708883
Mtr.28307.1.S1_s_at	0.862412							Mtr.1085.1.S1_at	0.708393
Mtr.41232.1.S1_at	0.862402							Mtr.13025.1.S1_at	0.708391
Mtr.12728.1.S1_at	0.862337							Mtr.17401.1.S1_at	0.708263
Mtr.13984.1.S1_at	0.862313							Mtr.29834.1.S1_at	0.708249
Mtr.13328.1.S1_at	0.862302							Mtr.47814.1.S1_at	0.708134
Mtr.47571.1.S1_at	0.862278							Mtr.15539.1.S1_at	0.7081
Mtr.25976.1.S1_at	0.862264							Mtr.43010.1.S1_at	0.708097
Mtr.39511.1.S1_at	0.862254							Mtr.15220.1.S1_at	0.707983
Mtr.37128.1.S1_at	0.862244							Mtr.30733.1.S1_at	0.707935
Mtr.10501.1.S1_at	0.862179							Mtr.43860.1.S1_at	0.707886
Mtr.45078.1.S1_at	0.862151							Mtr.14858.1.S1_at	0.707796
Mtr.43584.1.S1_at	0.862102							Mtr.12629.1.S1_at	0.707745
Mtr.43357.1.S1_at	0.862097							Mtr.50584.1.S1_at	0.707744
Mtr.12855.1.S1_at	0.862094							Mtr.42533.1.S1_at	0.707657
Mtr.13166.1.S1_at	0.862088							Mtr.37499.1.S1_at	0.707472
Mtr.51658.1.S1_s_at	0.862053							Mtr.8633.1.S1_at	0.707447
Mtr.5318.1.S1_at	0.862044							Mtr.6159.1.S1_at	0.707341
Mtr.37431.1.S1_at	0.862028							Mtr.18297.1.S1_at	0.706914
Mtr.45198.1.S1_at	0.861994							Mtr.44381.1.S1_at	0.706656
Mtr.42867.1.S1_at	0.86195							Mtr.14143.1.S1_at	0.706514
Mtr.3256.1.S1_at	0.861914							Mtr.40160.1.S1_s_at	0.706459
Mtr.10729.1.S1_at	0.861885							Mtr.14805.1.S1_at	0.706332
Mtr.34722.1.S1_at	0.861885							Mtr.8786.1.S1_at	0.706209
Mtr.11747.1.S1_at	0.861836							Mtr.32061.1.S1_at	0.706036
Mtr.30760.1.S1_at	0.861804							Mtr.12706.1.S1_at	0.705974
Mtr.32061.1.S1_at	0.861801							Mtr.13424.1.S1_at	0.705924
Mtr.40460.1.S1_at	0.861786							Mtr.10829.1.S1_at	0.705885
Mtr.30681.1.S1_at	0.861735							Mtr.43249.1.S1_at	0.705604
Mtr.40375.1.S1_at	0.861732							Mtr.20484.1.S1_at	0.705558
Mtr.35726.1.S1_at	0.861672							Mtr.8720.1.S1_at	0.705515
Mtr.40470.1.S1_at	0.861628							Mtr.8956.1.S1_at	0.705172
Mtr.42738.1.S1_at	0.861616							Mtr.10665.1.S1_at	0.705076
Mtr.17573.1.S1_at	0.861607							Mtr.46963.1.S1_at	0.705027
Mtr.28671.1.S1_at	0.861605							Mtr.16797.1.S1_s_at	0.704987
Mtr.30254.1.S1_at	0.861595							Mtr.44857.1.S1_at	0.704927
Mtr.41300.1.S1_at	0.861536							Mtr.362.1.S1_at	0.704879
Mtr.11930.1.S1_at	0.86151							Mtr.38416.1.S1_at	0.704879
Mtr.10359.1.S1_at	0.861506							Mtr.41552.1.S1_at	0.704396
Mtr.17756.1.S1_s_at	0.861506							Mtr.27227.1.S1_at	0.70439
Mtr.39197.1.S1_at	0.861488							Mtr.31758.1.S1_at	0.704339
Mtr.10803.1.S1_at	0.861448							Mtr.49579.1.S1_at	0.704232
Mtr.22049.1.S1_at	0.861428							Mtr.32118.1.S1_x_at	0.704199
Mtr.37665.1.S1_at	0.861401							Mtr.8543.1.S1_at	0.704139
Mtr.38161.1.S1_at	0.861397							Mtr.31925.1.S1_at	0.703977
Mtr.38105.1.S1_at	0.861385							Mtr.22665.1.S1_at	0.703858
Mtr.11017.1.S1_at	0.861292							Mtr.9595.1.S1_at	0.703768
Mtr.36392.1.S1_at	0.86129							Mtr.24912.1.S1_at	0.703757
Mtr.38037.1.S1_at	0.861255							Mtr.47993.1.S1_s_at	0.70372
Mtr.51704.1.S1_at	0.861245							Mtr.3224.1.S1_at	0.703713
Mtr.10461.1.S1_at	0.86124							Mtr.23686.1.S1_at	0.703671
Mtr.17401.1.S1_at	0.861223							Mtr.8852.1.S1_at	0.703637
Mtr.43213.1.S1_at	0.861166							Mtr.12450.1.S1_at	0.703513
Mtr.732.1.S1_s_at	0.86115							Mtr.552.1.S1_at	0.703477
Mtr.24666.1.S1_at	0.861082							Mtr.44293.1.S1_at	0.703461
Mtr.10429.1.S1_at	0.861055							Mtr.31824.1.S1_at	0.703371
Mtr.44007.1.S1_at	0.860995							Mtr.2363.1.S1_at	0.703306
Mtr.40968.1.S1_at	0.860974							Mtr.25375.1.S1_at	0.703263
Mtr.40806.1.S1_at	0.860918							Mtr.37932.1.S1_at	0.703208
Mtr.43778.1.S1_at	0.860908							Mtr.21929.1.S1_at	0.703137
Mtr.20965.1.S1_at	0.860753							Mtr.25122.1.S1_at	0.703065
Mtr.37592.1.S1_at	0.860743							Mtr.16016.1.S1_at	0.702993
Mtr.47396.1.S1_at	0.860713							Mtr.31765.1.S1_at	0.702696
Mtr.49201.1.S1_at	0.860701							Mtr.10552.1.S1_at	0.702572
Mtr.41150.1.S1_at	0.860663							Mtr.16050.1.S1_at	0.702355
Mtr.37727.1.S1_at	0.860638							Mtr.33874.1.S1_s_at	0.702197
Mtr.30720.1.S1_at	0.860636							Mtr.9179.1.S1_at	0.702057
Mtr.40158.1.S1_at	0.860529							Mtr.9791.1.S1_at	0.701976
Mtr.38710.1.S1_at	0.860514							Mtr.2685.1.S1_at	0.701848
Mtr.40856.1.S1_at	0.860507							Mtr.2524.1.S1_at	0.701665
Mtr.12268.1.S1_at	0.860503							Mtr.19552.1.S1_s_at	0.701519
Mtr.417.1.S1_s_at	0.860501							Mtr.45343.1.S1_at	0.701454
Mtr.43039.1.S1_at	0.860471							Mtr.50845.1.S1_at	0.701296
Mtr.34669.1.S1_s_at	0.860465							Mtr.44348.1.S1_at	0.701264
Mtr.5067.1.S1_at	0.860456							Mtr.9094.1.S1_at	0.701262
Mtr.18014.1.S1_at	0.8604							Mtr.37617.1.S1_at	0.701254
Mtr.13622.1.S1_at	0.860394							Mtr.41225.1.S1_at	0.701156
Mtr.11327.1.S1_at	0.860359							Mtr.6168.1.S1_at	0.701155
Mtr.38726.1.S1_at	0.860351							Mtr.31134.1.S1_at	0.701109
Mtr.35075.1.S1_s_at	0.86034							Mtr.42861.1.S1_s_at	0.701016
Mtr.26946.1.S1_at	0.860325							Mtr.50227.1.S1_s_at	0.700902
Mtr.12644.1.S1_at	0.860312							Mtr.37313.1.S1_at	0.700883
Mtr.46118.1.S1_at	0.860263							Mtr.11944.1.S1_at	0.700878
Mtr.44845.1.S1_at	0.860189							Mtr.14252.1.S1_at	0.700866
Mtr.1969.1.S1_at	0.860175							Mtr.12215.1.S1_at	0.700837
Mtr.49237.1.S1_at	0.860173							Mtr.40783.1.S1_at	0.700835
Mtr.44336.1.S1_at	0.860119							Mtr.47943.1.S1_at	0.700831
Mtr.11279.1.S1_at	0.860094							Mtr.36224.1.S1_at	0.700737
Mtr.40217.1.S1_at	0.860017							Mtr.25692.1.S1_at	0.700673
Mtr.9774.1.S1_at	0.859972							Mtr.14517.1.S1_at	0.700663
Mtr.12388.1.S1_at	0.859886							Mtr.13194.1.S1_at	0.700495
Mtr.19975.1.S1_at	0.85987							Mtr.20413.1.S1_at	0.700389
Mtr.39279.1.S1_at	0.859838							Mtr.38673.1.S1_at	0.700232
Mtr.12650.1.S1_at	0.859836							Mtr.43268.1.S1_at	0.699949
Mtr.51213.1.S1_s_at	0.859823							Mtr.10921.1.S1_s_at	0.699924
Mtr.34607.1.S1_at	0.859813							Mtr.9934.1.S1_at	0.699896
Mtr.22608.1.S1_at	0.859782							Mtr.45333.1.S1_at	0.699874
Mtr.40542.1.S1_x_at	0.859677							Mtr.43751.1.S1_at	0.699862
Mtr.38863.1.S1_at	0.859612							Mtr.13577.1.S1_at	0.699783
Mtr.27599.1.S1_at	0.859597							Mtr.51450.1.S1_at	0.69972
Mtr.44295.1.S1_at	0.859593							Mtr.42314.1.S1_at	0.699697
Mtr.12077.1.S1_at	0.859545							Mtr.52324.1.S1_at	0.699669
Mtr.18399.1.S1_at	0.859521							Mtr.11491.1.S1_at	0.699482
Mtr.41440.1.S1_at	0.859511							Mtr.38690.1.S1_at	0.699481
Mtr.14627.1.S1_at	0.859473							Mtr.23280.1.S1_at	0.69948
Mtr.18253.1.S1_at	0.859302							Mtr.35998.1.S1_at	0.699446
Mtr.36977.1.S1_at	0.859301							Mtr.10131.1.S1_at	0.699379
Mtr.4730.1.S1_at	0.859258							Mtr.14724.1.S1_at	0.699363
Mtr.43790.1.S1_at	0.859227							Mtr.42266.1.S1_at	0.699252
Mtr.22919.1.S1_x_at	0.859177							Mtr.47079.1.S1_at	0.699151
Mtr.39178.1.S1_at	0.859159							Mtr.26491.1.S1_at	0.69902
Mtr.39663.1.S1_at	0.859132							Mtr.42217.1.S1_at	0.698971
Mtr.19971.1.S1_at	0.85913							Mtr.26376.1.S1_at	0.698938
Mtr.49556.1.S1_at	0.859094							Mtr.29158.1.S1_at	0.698817
Mtr.42486.1.S1_at	0.859085							Mtr.30028.1.S1_at	0.698798
Mtr.35706.1.S1_at	0.859074							Mtr.44085.1.S1_at	0.698783
Mtr.9368.1.S1_at	0.859053							Mtr.11742.1.S1_at	0.698774
Mtr.6650.1.S1_at	0.859045							Mtr.38431.1.S1_at	0.698637
Mtr.48427.1.S1_at	0.85903							Mtr.44255.1.S1_at	0.698591
Mtr.13770.1.S1_at	0.859027							Mtr.42152.1.S1_at	0.698538
Mtr.44348.1.S1_at	0.859022							Mtr.25077.1.S1_at	0.698514
Mtr.28791.1.S1_at	0.859014							Mtr.31716.1.S1_at	0.698438
Mtr.15683.1.S1_at	0.859009							Mtr.20961.1.S1_at	0.698391
Mtr.9681.1.S1_at	0.858984							Mtr.22909.1.S1_at	0.698306
Mtr.33502.1.S1_s_at	0.858968							Mtr.35547.1.S1_at	0.6982
Mtr.29514.1.S1_at	0.858961							Mtr.47540.1.S1_at	0.698088
Mtr.4585.1.S1_at	0.858949							Mtr.31265.1.S1_at	0.69808
Mtr.44262.1.S1_at	0.85894							Mtr.4016.1.S1_at	0.697901
Mtr.12335.1.S1_at	0.858927							Mtr.8446.1.S1_at	0.69789
Mtr.46087.1.S1_at	0.858907							Mtr.5963.1.S1_at	0.697828
Mtr.36984.1.S1_at	0.858877							Mtr.28583.1.S1_at	0.697688
Mtr.44260.1.S1_at	0.858869							Mtr.25599.1.S1_at	0.697627
Mtr.25059.1.S1_at	0.858835							Mtr.27058.1.S1_at	0.697536
Mtr.13906.1.S1_at	0.85879							Mtr.42929.1.S1_at	0.697446
Mtr.7390.1.S1_at	0.858765							Mtr.27529.1.S1_at	0.697432
Mtr.18417.1.S1_s_at	0.858732							Mtr.11872.1.S1_at	0.697363
Mtr.47280.1.S1_at	0.858732							Mtr.27704.1.S1_at	0.697259
Mtr.20483.1.S1_at	0.858696							Mtr.37544.1.S1_at	0.697248
Mtr.16184.1.S1_at	0.858689							Mtr.41212.1.S1_at	0.697164
Mtr.32902.1.S1_at	0.858661							Mtr.10367.1.S1_at	0.697048
Mtr.40542.1.S1_at	0.858652							Mtr.1831.1.S1_at	0.69696
Mtr.19657.1.S1_s_at	0.858648							Mtr.28759.1.S1_at	0.696908
Mtr.16790.1.S1_at	0.858643							Mtr.13166.1.S1_at	0.696901
Mtr.41316.1.S1_at	0.858629							Mtr.17756.1.S1_s_at	0.696872
Mtr.47916.1.S1_at	0.858627							Mtr.38721.1.S1_at	0.696864
Mtr.17708.1.S1_at	0.858558							Mtr.12776.1.S1_at	0.696851
Mtr.51525.1.S1_at	0.858556							Mtr.9378.1.S1_at	0.696688
Mtr.4070.1.S1_at	0.858499							Mtr.2644.1.S1_at	0.696479
Mtr.25174.1.S1_at	0.858491							Mtr.42870.1.S1_at	0.696457
Mtr.2544.1.S1_x_at	0.858426							Mtr.40310.1.S1_at	0.696417
Mtr.12243.1.S1_at	0.858414							Mtr.38157.1.S1_at	0.696409
Mtr.11955.1.S1_at	0.858394							Mtr.43443.1.S1_at	0.696166
Mtr.37521.1.S1_at	0.858377							Mtr.38037.1.S1_at	0.696144
Mtr.16797.1.S1_s_at	0.858363							Mtr.10524.1.S1_at	0.696051
Mtr.41596.1.S1_at	0.858313							Mtr.40170.1.S1_at	0.696042
Mtr.2184.1.S1_at	0.858296							Mtr.15307.1.S1_at	0.696042
Mtr.13112.1.S1_at	0.858292							Mtr.42087.1.S1_at	0.695838
Mtr.9378.1.S1_at	0.858277							Mtr.30408.1.S1_at	0.695827
Mtr.35587.1.S1_at	0.858272							Mtr.1206.1.S1_at	0.695797
Mtr.39154.1.S1_at	0.858257							Mtr.44180.1.S1_at	0.695702
Mtr.45012.1.S1_at	0.858232							Mtr.44084.1.S1_at	0.695666
Mtr.43524.1.S1_at	0.85813							Mtr.27955.1.S1_s_at	0.69566
Mtr.37668.1.S1_at	0.858119							Mtr.3209.1.S1_at	0.695546
Mtr.10305.1.S1_at	0.858096							Mtr.26902.1.S1_s_at	0.695522
Mtr.44214.1.S1_at	0.858092							Mtr.37180.1.S1_at	0.695426
Mtr.43249.1.S1_at	0.858088							Mtr.52202.1.S1_s_at	0.69542
Mtr.2310.1.S1_at	0.858034							Mtr.12829.1.S1_at	0.695411
Mtr.8414.1.S1_at	0.858017							Mtr.40974.1.S1_at	0.695408
Mtr.2541.1.S1_at	0.858017							Mtr.17573.1.S1_at	0.695352
Mtr.4892.1.S1_at	0.857993							Mtr.41204.1.S1_at	0.695265
Mtr.20235.1.S1_at	0.857968							Mtr.37442.1.S1_at	0.695226
Mtr.31492.1.S1_at	0.857962							Mtr.7118.1.S1_at	0.695215
Mtr.40752.1.S1_at	0.857937							Mtr.6668.1.S1_at	0.695037
Mtr.27231.1.S1_at	0.857887							Mtr.49427.1.S1_at	0.695004
Mtr.37909.1.S1_at	0.857877							Mtr.11579.1.S1_at	0.694921
Mtr.46161.1.S1_at	0.85786							Mtr.27407.1.S1_at	0.694907
Mtr.13023.1.S1_at	0.857857							Mtr.16793.1.S1_at	0.694869
Mtr.10591.1.S1_at	0.857841							Mtr.42376.1.S1_at	0.694779
Mtr.31757.1.S1_at	0.857821							Mtr.35638.1.S1_at	0.69475
Mtr.40962.1.S1_at	0.857808							Mtr.31846.1.S1_at	0.694732
Mtr.31905.1.S1_s_at	0.85779							Mtr.1491.1.S1_s_at	0.694616
Mtr.49200.1.S1_at	0.857769							Mtr.35234.1.S1_at	0.694567
Mtr.16697.1.S1_at	0.857736							Mtr.40110.1.S1_at	0.694545
Mtr.37709.1.S1_at	0.857726							Mtr.42680.1.S1_at	0.694534
Mtr.39972.1.S1_at	0.857709							Mtr.3900.1.S1_at	0.694523
Mtr.51695.1.S1_at	0.857695							Mtr.10986.1.S1_at	0.69432
Mtr.43449.1.S1_at	0.857669							Mtr.48571.1.S1_at	0.694282
Mtr.7243.1.S1_at	0.857638							Mtr.51316.1.S1_at	0.693689
Mtr.41258.1.S1_at	0.8576							Mtr.39797.1.S1_at	0.693601
Mtr.10720.1.S1_at	0.857547							Mtr.9481.1.S1_at	0.693572
Mtr.38721.1.S1_at	0.857541							Mtr.9882.1.S1_at	0.693467
Mtr.43764.1.S1_at	0.857504							Mtr.51014.1.S1_at	0.69337
Mtr.8849.1.S1_at	0.857484							Mtr.4814.1.S1_at	0.69336
Mtr.13447.1.S1_at	0.857477							Mtr.16982.1.S1_s_at	0.693322
Mtr.6258.1.S1_at	0.857447							Mtr.14009.1.S1_at	0.693304
Mtr.9170.1.S1_at	0.857374							Mtr.15228.1.S1_at	0.693184
Mtr.37721.1.S1_at	0.857357							Mtr.10935.1.S1_at	0.693162
Mtr.12183.1.S1_at	0.857319							Mtr.37318.1.S1_at	0.693162
Mtr.47540.1.S1_at	0.857313							Mtr.2041.1.S1_at	0.693104
Mtr.49192.1.S1_at	0.857256							Mtr.30406.1.S1_at	0.692988
Mtr.22972.1.S1_at	0.857255							Mtr.90.1.S1_s_at	0.692921
Mtr.38472.1.S1_at	0.857253							Mtr.39377.1.S1_at	0.69291
Mtr.44822.1.S1_at	0.857251							Mtr.12394.1.S1_at	0.692877
Mtr.42243.1.S1_at	0.857245							Mtr.11666.1.S1_at	0.692872
Mtr.45299.1.S1_at	0.857208							Mtr.42203.1.S1_at	0.692708
Mtr.1085.1.S1_at	0.85719							Mtr.48446.1.S1_at	0.692657
Mtr.34950.1.S1_s_at	0.857153							Mtr.41742.1.S1_at	0.692544
Mtr.11819.1.S1_at	0.857151							Mtr.43133.1.S1_at	0.692535
Mtr.10921.1.S1_s_at	0.857085							Mtr.13906.1.S1_at	0.692383
Mtr.18125.1.S1_at	0.857074							Mtr.16232.1.S1_at	0.692369
Mtr.40260.1.S1_at	0.856991							Mtr.2710.1.S1_at	0.692282
Mtr.42298.1.S1_at	0.856967							Mtr.44329.1.S1_at	0.692255
Mtr.11491.1.S1_at	0.856897							Mtr.8775.1.S1_at	0.692216
Mtr.12491.1.S1_at	0.856875							Mtr.37721.1.S1_at	0.692163
Mtr.40927.1.S1_at	0.856868							Mtr.6498.1.S1_at	0.692042
Mtr.26069.1.S1_at	0.856865							Mtr.42953.1.S1_at	0.691932
Mtr.40341.1.S1_at	0.85684							Mtr.38300.1.S1_at	0.691929
Mtr.21067.1.S1_s_at	0.856827							Mtr.11682.1.S1_at	0.691884
Mtr.2256.1.S1_at	0.856766							Mtr.5347.1.S1_at	0.691839
Mtr.12390.1.S1_at	0.856762							Mtr.43802.1.S1_at	0.691734
Mtr.17801.1.S1_s_at	0.856757							Mtr.44948.1.S1_at	0.691653
Mtr.17471.1.S1_at	0.856685							Mtr.28314.1.S1_at	0.691541
Mtr.40364.1.S1_at	0.856675							Mtr.18417.1.S1_at	0.691523
Mtr.39040.1.S1_at	0.856642							Mtr.31663.1.S1_s_at	0.69133
Mtr.38961.1.S1_at	0.856627							Mtr.36192.1.S1_at	0.691274
Mtr.2392.1.S1_at	0.856627							Mtr.43894.1.S1_at	0.691201
Mtr.17472.1.S1_at	0.856615							Mtr.44913.1.S1_at	0.691177
Mtr.35516.1.S1_at	0.856592							Mtr.12078.1.S1_at	0.691078
Mtr.42217.1.S1_at	0.856592							Mtr.11211.1.S1_at	0.691005
Mtr.50753.1.S1_at	0.856555							Mtr.4364.1.S1_at	0.690975
Mtr.44156.1.S1_at	0.856486							Mtr.40220.1.S1_at	0.690864
Mtr.17797.1.S1_at	0.856484							Mtr.35249.1.S1_s_at	0.690792
Mtr.13547.1.S1_at	0.856482							Mtr.30193.1.S1_at	0.690674
Mtr.37588.1.S1_at	0.856422							Mtr.6651.1.S1_at	0.690509
Mtr.30179.1.S1_at	0.856414							Mtr.37621.1.S1_at	0.690504
Mtr.37528.1.S1_at	0.856402							Mtr.23725.1.S1_at	0.690202
Mtr.35902.1.S1_at	0.856384							Mtr.417.1.S1_s_at	0.690174
Mtr.39926.1.S1_s_at	0.856352							Mtr.16310.1.S1_at	0.690166
Mtr.20212.1.S1_s_at	0.856273							Mtr.8295.1.S1_at	0.690004
Mtr.1397.1.S1_at	0.85627							Mtr.43388.1.S1_at	0.689964
Mtr.14192.1.S1_at	0.85626							Mtr.35967.1.S1_s_at	0.689874
Mtr.9094.1.S1_at	0.856233							Mtr.44822.1.S1_at	0.689776
Mtr.9093.1.S1_at	0.856221							Mtr.36359.1.S1_s_at	0.689753
Mtr.43219.1.S1_at	0.856216							Mtr.16034.1.S1_at	0.689653
Mtr.13573.1.S1_at	0.856206							Mtr.44055.1.S1_at	0.689484
Mtr.41685.1.S1_at	0.856153							Mtr.19670.1.S1_s_at	0.689371
Mtr.25708.1.S1_at	0.856138							Mtr.15618.1.S1_at	0.689367
Mtr.1942.1.S1_at	0.856135							Mtr.2385.1.S1_at	0.689361
Mtr.36978.1.S1_at	0.856096							Mtr.31172.1.S1_at	0.689285
Mtr.39391.1.S1_at	0.856093							Mtr.7387.1.S1_at	0.689214
Mtr.44838.1.S1_at	0.856053							Mtr.43128.1.S1_at	0.689169
Mtr.4054.1.S1_at	0.856018							Mtr.14439.1.S1_at	0.689113
Mtr.942.1.S1_at	0.855955							Mtr.36445.1.S1_at	0.689025
Mtr.8860.1.S1_at	0.855942							Mtr.45108.1.S1_at	0.688988
Mtr.38298.1.S1_at	0.855897							Mtr.31489.1.S1_at	0.688958
Mtr.37226.1.S1_at	0.855878							Mtr.11180.1.S1_at	0.68889
Mtr.1811.1.S1_at	0.85586							Mtr.41738.1.S1_at	0.688795
Mtr.18011.1.S1_at	0.855859							Mtr.43930.1.S1_at	0.688735
Mtr.37932.1.S1_at	0.855826							Mtr.5103.1.S1_at	0.68858
Mtr.38113.1.S1_at	0.85582							Mtr.40833.1.S1_at	0.688525
Mtr.40318.1.S1_at	0.855792							Mtr.27703.1.S1_at	0.688494
Mtr.41769.1.S1_at	0.855779							Mtr.5281.1.S1_at	0.688481
Mtr.42314.1.S1_at	0.85577							Mtr.25519.1.S1_at	0.688452
Mtr.39606.1.S1_at	0.855767							Mtr.41507.1.S1_at	0.688424
Mtr.42376.1.S1_at	0.855767							Mtr.11428.1.S1_at	0.688401
Mtr.51304.1.S1_at	0.855747							Mtr.51717.1.S1_at	0.688304
Mtr.37618.1.S1_at	0.855732							Mtr.458.1.S1_at	0.688302
Mtr.42726.1.S1_at	0.855717							Mtr.21067.1.S1_s_at	0.688236
Mtr.51931.1.S1_at	0.855697							Mtr.11890.1.S1_at	0.688186
Mtr.42149.1.S1_at	0.855694							Mtr.41389.1.S1_at	0.687944
Mtr.41987.1.S1_at	0.855677							Mtr.43337.1.S1_at	0.687943
Mtr.28713.1.S1_at	0.855667							Mtr.41190.1.S1_at	0.687856
Mtr.9369.1.S1_at	0.855667							Mtr.49180.1.S1_at	0.687692
Mtr.41794.1.S1_at	0.855632							Mtr.52104.1.S1_at	0.687685
Mtr.38849.1.S1_at	0.855576							Mtr.38863.1.S1_at	0.687677
Mtr.37684.1.S1_at	0.855572							Mtr.43678.1.S1_at	0.68762
Mtr.37247.1.S1_at	0.855532							Mtr.42689.1.S1_at	0.687493
Mtr.34503.1.S1_at	0.855513							Mtr.11909.1.S1_at	0.687488
Mtr.11239.1.S1_at	0.855482							Mtr.12639.1.S1_at	0.687469
Mtr.10827.1.S1_at	0.855433							Mtr.19975.1.S1_at	0.687346
Mtr.40089.1.S1_at	0.855432							Mtr.10269.1.S1_at	0.687257
Mtr.38168.1.S1_at	0.855358							Mtr.4796.1.S1_at	0.687203
Mtr.31758.1.S1_at	0.855278							Mtr.7000.1.S1_at	0.687193
Mtr.43384.1.S1_at	0.855266							Mtr.28857.1.S1_s_at	0.68706
Mtr.23924.1.S1_at	0.855251							Mtr.9744.1.S1_at	0.687003
Mtr.38577.1.S1_at	0.855228							Mtr.11747.1.S1_at	0.686757
Mtr.13548.1.S1_at	0.855194							Mtr.38792.1.S1_at	0.686687
Mtr.35649.1.S1_at	0.855148							Mtr.42919.1.S1_at	0.686683
Mtr.10914.1.S1_at	0.855094							Mtr.5376.1.S1_at	0.686657
Mtr.42152.1.S1_at	0.855074							Mtr.11083.1.S1_at	0.686643
Mtr.30058.1.S1_at	0.854953							Mtr.43357.1.S1_at	0.686615
Mtr.35885.1.S1_at	0.854917							Mtr.46045.1.S1_at	0.686474
Mtr.3874.1.S1_at	0.854785							Mtr.35844.1.S1_at	0.68647
Mtr.16955.1.S1_at	0.854742							Mtr.8432.1.S1_at	0.686383
Mtr.43892.1.S1_at	0.854653							Mtr.18746.1.S1_s_at	0.686302
Mtr.20496.1.S1_at	0.854627							Mtr.10790.1.S1_at	0.686174
Mtr.41685.1.S1_s_at	0.854583							Mtr.40541.1.S1_at	0.686166
Mtr.44225.1.S1_at	0.854556							Mtr.42251.1.S1_at	0.686051
Mtr.40985.1.S1_at	0.854528							Mtr.48427.1.S1_at	0.685928
Mtr.38083.1.S1_at	0.854427							Mtr.43448.1.S1_at	0.685827
Mtr.10691.1.S1_at	0.854381							Mtr.4054.1.S1_at	0.685788
Mtr.7248.1.S1_at	0.854374							Mtr.37191.1.S1_at	0.685673
Mtr.8708.1.S1_at	0.854364							Mtr.8996.1.S1_at	0.685614
Mtr.37406.1.S1_at	0.854355							Mtr.24434.1.S1_at	0.685519
Mtr.40815.1.S1_at	0.85433							Mtr.51056.1.S1_at	0.68551
Mtr.5610.1.S1_at	0.854327							Mtr.6493.1.S1_at	0.685433
Mtr.13283.1.S1_at	0.85432							Mtr.12282.1.S1_at	0.685423
Mtr.22015.1.S1_at	0.854161							Mtr.40261.1.S1_at	0.685199
Mtr.42802.1.S1_at	0.854158							Mtr.40633.1.S1_at	0.685153
Mtr.50548.1.S1_at	0.854129							Mtr.25546.1.S1_at	0.685148
Mtr.12784.1.S1_at	0.854078							Mtr.4260.1.S1_at	0.685134
Mtr.37800.1.S1_at	0.854076							Mtr.41094.1.S1_at	0.68487
Mtr.43599.1.S1_at	0.854074							Mtr.6129.1.S1_at	0.684858
Mtr.40411.1.S1_at	0.854066							Mtr.43261.1.S1_at	0.684804
Mtr.37661.1.S1_at	0.854003							Mtr.39149.1.S1_at	0.68461
Mtr.90.1.S1_s_at	0.853952							Mtr.42590.1.S1_at	0.684592
Mtr.41877.1.S1_at	0.853895							Mtr.12413.1.S1_at	0.68453
Mtr.18102.1.S1_s_at	0.853885							Mtr.28792.1.S1_at	0.684527
Mtr.42621.1.S1_at	0.853872							Mtr.46941.1.S1_at	0.684496
Mtr.24471.1.S1_s_at	0.853843							Mtr.13243.1.S1_at	0.684403
Mtr.48968.1.S1_at	0.853788							Mtr.15539.1.S1_s_at	0.684392
Mtr.35531.1.S1_at	0.853761							Mtr.46219.1.S1_s_at	0.684324
Mtr.6634.1.S1_s_at	0.853761							Mtr.8849.1.S1_at	0.684263
Mtr.3733.1.S1_at	0.853749							Mtr.42049.1.S1_at	0.684252
Mtr.43125.1.S1_at	0.853718							Mtr.21530.1.S1_at	0.684244
Mtr.3171.1.S1_at	0.853715							Mtr.36216.1.S1_at	0.684228
Mtr.17064.1.S1_s_at	0.853686							Mtr.11913.1.S1_at	0.684158
Mtr.43352.1.S1_at	0.853661							Mtr.43811.1.S1_at	0.684136
Mtr.4884.1.S1_s_at	0.853658							Mtr.36878.1.S1_at	0.684086
Mtr.30693.1.S1_at	0.853644							Mtr.10490.1.S1_at	0.684059
Mtr.22350.1.S1_at	0.853513							Mtr.29403.1.S1_s_at	0.68402
Mtr.5907.1.S1_at	0.853498							Mtr.31905.1.S1_s_at	0.683954
Mtr.2537.1.S1_a_at	0.853493							Mtr.11209.1.S1_at	0.683933
Mtr.12629.1.S1_at	0.853453							Mtr.26936.1.S1_at	0.683837
Mtr.10072.1.S1_at	0.853447							Mtr.9387.1.S1_at	0.683797
Mtr.43063.1.S1_at	0.853439							Mtr.30254.1.S1_at	0.68378
Mtr.37946.1.S1_at	0.853356							Mtr.21208.1.S1_at	0.683772
Mtr.12776.1.S1_at	0.853332							Mtr.20678.1.S1_at	0.683761
Mtr.36813.1.S1_at	0.853304							Mtr.13750.1.S1_at	0.683759
Mtr.21849.1.S1_at	0.853287							Mtr.39813.1.S1_at	0.683528
Mtr.38629.1.S1_at	0.853274							Mtr.45171.1.S1_at	0.683336
Mtr.40984.1.S1_at	0.853255							Mtr.37694.1.S1_at	0.683194
Mtr.362.1.S1_at	0.853244							Mtr.42953.1.S1_x_at	0.683139
Mtr.33208.1.S1_at	0.85324							Mtr.44336.1.S1_at	0.683133
Mtr.26980.1.S1_at	0.853234							Mtr.11981.1.S1_at	0.68308
Mtr.51933.1.S1_at	0.853232							Mtr.38703.1.S1_at	0.683072
Mtr.16345.1.S1_at	0.853192							Mtr.32118.1.S1_at	0.683014
Mtr.10509.1.S1_at	0.853125							Mtr.49495.1.S1_at	0.682918
Mtr.7806.1.S1_at	0.853112							Mtr.13560.1.S1_at	0.682867
Mtr.13106.1.S1_at	0.853109							Mtr.16340.1.S1_at	0.682851
Mtr.13424.1.S1_at	0.853106							Mtr.27900.1.S1_at	0.682765
Mtr.39950.1.S1_at	0.853087							Mtr.33921.1.S1_at	0.682636
Mtr.43694.1.S1_at	0.85307							Mtr.2045.1.S1_at	0.682608
Mtr.3508.1.S1_at	0.853069							Mtr.22670.1.S1_at	0.682508
Mtr.39527.1.S1_at	0.853049							Mtr.45579.1.S1_s_at	0.68241
Mtr.4262.1.S1_at	0.853041							Mtr.29443.1.S1_s_at	0.682392
Mtr.44057.1.S1_at	0.853033							Mtr.36873.1.S1_at	0.682333
Mtr.37652.1.S1_at	0.853026							Mtr.13599.1.S1_at	0.682317
Mtr.34751.1.S1_at	0.853014							Mtr.28744.1.S1_at	0.682217
Mtr.45333.1.S1_at	0.853008							Mtr.11065.1.S1_at	0.682186
Mtr.38640.1.S1_at	0.852934							Mtr.9064.1.S1_at	0.682183
Mtr.12253.1.S1_at	0.852933							Mtr.42860.1.S1_at	0.682039
Mtr.28320.1.S1_at	0.852925							Mtr.36913.1.S1_at	0.681967
Mtr.42898.1.S1_at	0.85289							Mtr.44744.1.S1_at	0.681913
Mtr.37712.1.S1_s_at	0.85285							Mtr.38426.1.S1_at	0.681748
Mtr.44802.1.S1_at	0.852845							Mtr.46632.1.S1_at	0.681657
Mtr.12584.1.S1_at	0.852822							Mtr.29636.1.S1_at	0.681603
Mtr.45433.1.S1_at	0.8528							Mtr.43790.1.S1_at	0.681556
Mtr.3084.1.S1_x_at	0.852754							Mtr.38793.1.S1_at	0.681372
Mtr.40352.1.S1_at	0.852753							Mtr.22755.1.S1_s_at	0.681267
Mtr.216.1.S1_at	0.852722							Mtr.10587.1.S1_at	0.681202
Mtr.4060.1.S1_at	0.852705							Mtr.11006.1.S1_at	0.681193
Mtr.8719.1.S1_at	0.852678							Mtr.10776.1.S1_at	0.681018
Mtr.46275.1.S1_at	0.852644							Mtr.40718.1.S1_at	0.681009
Mtr.23050.1.S1_at	0.85262							Mtr.29154.1.S1_at	0.680924
Mtr.6651.1.S1_at	0.852586							Mtr.8632.1.S1_s_at	0.680828
Mtr.11331.1.S1_at	0.852554							Mtr.15577.1.S1_at	0.680823
Mtr.49915.1.S1_s_at	0.852543							Mtr.42915.1.S1_at	0.680811
Mtr.42644.1.S1_at	0.852512							Mtr.49864.1.S1_at	0.680677
Mtr.1638.1.S1_x_at	0.852512							Mtr.19402.1.S1_at	0.680642
Mtr.51529.1.S1_at	0.85246							Mtr.39558.1.S1_at	0.680523
Mtr.14845.1.S1_s_at	0.852454							Mtr.35918.1.S1_at	0.680517
Mtr.10763.1.S1_at	0.85244							Mtr.26032.1.S1_at	0.680405
Mtr.20935.1.S1_s_at	0.85242							Mtr.42726.1.S1_at	0.680337
Mtr.10607.1.S1_at	0.852403							Mtr.45921.1.S1_at	0.680314
Mtr.30028.1.S1_at	0.852397							Mtr.33668.1.S1_a_at	0.680217
Mtr.12986.1.S1_at	0.852395							Mtr.43761.1.S1_at	0.680084
Mtr.1971.1.S1_at	0.852383							Mtr.29878.1.S1_at	0.680044
Mtr.43481.1.S1_at	0.852348							Mtr.44065.1.S1_at	0.680003
Mtr.40808.1.S1_at	0.852298							Mtr.44165.1.S1_at	0.679844
Mtr.20657.1.S1_at	0.852296							Mtr.45134.1.S1_at	0.679765
Mtr.15511.1.S1_at	0.852285							Mtr.42420.1.S1_at	0.679751
Mtr.41012.1.S1_at	0.852281							Mtr.48656.1.S1_at	0.679741
Mtr.41068.1.S1_at	0.852271							Mtr.14896.1.S1_at	0.679727
Mtr.14439.1.S1_at	0.852246							Mtr.7045.1.S1_at	0.679704
Mtr.2097.1.S1_at	0.85222							Mtr.5610.1.S1_at	0.679698
Mtr.51079.1.S1_s_at	0.852202							Mtr.12527.1.S1_at	0.679646
Mtr.4660.1.S1_at	0.852196							Mtr.43211.1.S1_at	0.679527
Mtr.51683.1.S1_at	0.852171							Mtr.31721.1.S1_at	0.679469
Mtr.41200.1.S1_at	0.852162							Mtr.3115.1.S1_at	0.679423
Mtr.36159.1.S1_at	0.852145							Mtr.2617.1.S1_at	0.679401
Mtr.33551.1.S1_at	0.852144							Mtr.38161.1.S1_at	0.679266
Mtr.7442.1.S1_at	0.852097							Mtr.11225.1.S1_at	0.679078
Mtr.10899.1.S1_at	0.852072							Mtr.4484.1.S1_s_at	0.679054
Mtr.44424.1.S1_at	0.852064							Mtr.90.1.S1_at	0.679031
Mtr.32757.1.S1_at	0.852052							Mtr.11114.1.S1_at	0.678991
Mtr.11967.1.S1_at	0.852033							Mtr.48393.1.S1_at	0.678979
Mtr.11064.1.S1_at	0.851988							Mtr.14322.1.S1_at	0.678893
Mtr.13495.1.S1_at	0.851962							Mtr.13834.1.S1_at	0.678873
Mtr.6994.1.S1_at	0.851952							Mtr.42484.1.S1_at	0.678767
Mtr.45940.1.S1_s_at	0.851946							Mtr.8991.1.S1_at	0.678648
Mtr.16792.1.S1_s_at	0.851943							Mtr.51786.1.S1_at	0.678595
Mtr.29664.1.S1_at	0.851939							Mtr.40583.1.S1_at	0.678575
Mtr.12192.1.S1_at	0.851936							Mtr.13390.1.S1_at	0.678412
Mtr.35555.1.S1_at	0.85192							Mtr.42095.1.S1_at	0.678309
Mtr.42843.1.S1_at	0.851884							Mtr.18206.1.S1_at	0.678285
Mtr.43566.1.S1_at	0.851835							Mtr.37619.1.S1_at	0.678271
Mtr.40487.1.S1_at	0.851829							Mtr.8639.1.S1_at	0.677979
Mtr.16343.1.S1_s_at	0.851823							Mtr.33378.1.S1_at	0.677952
Mtr.44273.1.S1_at	0.851797							Mtr.34450.1.S1_at	0.67783
Mtr.4605.1.S1_at	0.851787							Mtr.40457.1.S1_at	0.677825
Mtr.51416.1.S1_at	0.85177							Mtr.43306.1.S1_at	0.677795
Mtr.32530.1.S1_at	0.85176							Mtr.11341.1.S1_at	0.677756
Mtr.15260.1.S1_at	0.851749							Mtr.14072.1.S1_at	0.677698
Mtr.14326.1.S1_s_at	0.851745							Mtr.22846.1.S1_s_at	0.677632
Mtr.12222.1.S1_s_at	0.851718							Mtr.10991.1.S1_at	0.67761
Mtr.25245.1.S1_at	0.851707							Mtr.19170.1.S1_at	0.677584
Mtr.38607.1.S1_at	0.85168							Mtr.40.1.S1_s_at	0.677428
Mtr.9114.1.S1_at	0.85168							Mtr.42868.1.S1_at	0.677373
Mtr.11735.1.S1_at	0.851667							Mtr.49119.1.S1_at	0.677236
Mtr.10746.1.S1_at	0.851655							Mtr.218.1.S1_at	0.676989
Mtr.43860.1.S1_at	0.851651							Mtr.8756.1.S1_at	0.676917
Mtr.9300.1.S1_at	0.851635							Mtr.42738.1.S1_at	0.676874
Mtr.40362.1.S1_s_at	0.85161							Mtr.7335.1.S1_at	0.67684
Mtr.49556.1.S1_s_at	0.851593							Mtr.22608.1.S1_at	0.676768
Mtr.36106.1.S1_at	0.851569							Mtr.26942.1.S1_at	0.676766
Mtr.8316.1.S1_at	0.851555							Mtr.45165.1.S1_at	0.676544
Mtr.27407.1.S1_at	0.851521							Mtr.51581.1.S1_at	0.676507
Mtr.44575.1.S1_at	0.851519							Mtr.43121.1.S1_at	0.676462
Mtr.8610.1.S1_at	0.851503							Mtr.35792.1.S1_at	0.676439
Mtr.41867.1.S1_at	0.851485							Mtr.41546.1.S1_at	0.676214
Mtr.26382.1.S1_at	0.85147							Mtr.27761.1.S1_at	0.676191
Mtr.6073.1.S1_at	0.851418							Mtr.4726.1.S1_at	0.676158
Mtr.44003.1.S1_at	0.851404							Mtr.12154.1.S1_at	0.676098
Mtr.27918.1.S1_at	0.851398							Mtr.41649.1.S1_at	0.676004
Mtr.32048.1.S1_at	0.851396							Mtr.38164.1.S1_at	0.675968
Mtr.9042.1.S1_at	0.851393							Mtr.50118.1.S1_at	0.675843
Mtr.27186.1.S1_s_at	0.851393							Mtr.33851.1.S1_at	0.675642
Mtr.23992.1.S1_at	0.851378							Mtr.42825.1.S1_s_at	0.675462
Mtr.37674.1.S1_at	0.851368							Mtr.11258.1.S1_at	0.675336
Mtr.11136.1.S1_at	0.851296							Mtr.35687.1.S1_at	0.67519
Mtr.31996.1.S1_at	0.85129							Mtr.15643.1.S1_at	0.675157
Mtr.37654.1.S1_at	0.851252							Mtr.4045.1.S1_at	0.675157
Mtr.10668.1.S1_at	0.851251							Mtr.37712.1.S1_s_at	0.675125
Mtr.39685.1.S1_at	0.851236							Mtr.50705.1.S1_s_at	0.675079
Mtr.16262.1.S1_at	0.851234							Mtr.15739.1.S1_s_at	0.675066
Mtr.47077.1.S1_at	0.851231							Mtr.21323.1.S1_at	0.675066
Mtr.37605.1.S1_at	0.85117							Mtr.40316.1.S1_at	0.674948
Mtr.4364.1.S1_at	0.851145							Mtr.23757.1.S1_s_at	0.674945
Mtr.35238.1.S1_at	0.851081							Mtr.10697.1.S1_at	0.674892
Mtr.27841.1.S1_x_at	0.851034							Mtr.28476.1.S1_at	0.674847
Mtr.24834.1.S1_s_at	0.851009							Mtr.1105.1.S1_at	0.674812
Mtr.40972.1.S1_at	0.850989							Mtr.37555.1.S1_at	0.674767
Mtr.32801.1.S1_at	0.850932							Mtr.40856.1.S1_at	0.6747
Mtr.33233.1.S1_at	0.850925							Mtr.44464.1.S1_at	0.674441
Mtr.40600.1.S1_at	0.850906							Mtr.45101.1.S1_at	0.674345
Mtr.9057.1.S1_at	0.85088							Mtr.21741.1.S1_s_at	0.674265
Mtr.12539.1.S1_at	0.850846							Mtr.13642.1.S1_at	0.674237
Mtr.11065.1.S1_at	0.850795							Mtr.12526.1.S1_at	0.674112
Mtr.37559.1.S1_at	0.850743							Mtr.44058.1.S1_at	0.674097
Mtr.12571.1.S1_at	0.850664							Mtr.39274.1.S1_at	0.673903
Mtr.40493.1.S1_at	0.850628							Mtr.44811.1.S1_at	0.673892
Mtr.44463.1.S1_at	0.850617							Mtr.10518.1.S1_at	0.673869
Mtr.40664.1.S1_at	0.850612							Mtr.10539.1.S1_at	0.673786
Mtr.35460.1.S1_at	0.8506							Mtr.4604.1.S1_at	0.673778
Mtr.37892.1.S1_at	0.85056							Mtr.17342.1.S1_s_at	0.67364
Mtr.40068.1.S1_at	0.850509							Mtr.31602.1.S1_at	0.673607
Mtr.44638.1.S1_at	0.850487							Mtr.40655.1.S1_at	0.673569
Mtr.8691.1.S1_at	0.850485							Mtr.32489.1.S1_at	0.673525
Mtr.29319.1.S1_at	0.850417							Mtr.27574.1.S1_at	0.673449
Mtr.37474.1.S1_at	0.85039							Mtr.31696.1.S1_at	0.673399
Mtr.10324.1.S1_at	0.850361							Mtr.40384.1.S1_at	0.673329
Mtr.5375.1.S1_at	0.850286							Mtr.12568.1.S1_at	0.673262
Mtr.13416.1.S1_at	0.85027							Mtr.23050.1.S1_at	0.67314
Mtr.38800.1.S1_at	0.850255							Mtr.42101.1.S1_at	0.673138
Mtr.7335.1.S1_at	0.850222							Mtr.43082.1.S1_at	0.672826
Mtr.9915.1.S1_at	0.850195							Mtr.7280.1.S1_at	0.672678
Mtr.43454.1.S1_at	0.850184							Mtr.11020.1.S1_at	0.672664
Mtr.38790.1.S1_at	0.850172							Mtr.28304.1.S1_at	0.67265
Mtr.27918.1.S1_s_at	0.850104							Mtr.49779.1.S1_at	0.672624
Mtr.45760.1.S1_at	0.850065							Mtr.8802.1.S1_at	0.672432
Mtr.26940.1.S1_at	0.850029							Mtr.11868.1.S1_s_at	0.672281
Mtr.40592.1.S1_at	0.850016							Mtr.10885.1.S1_at	0.672222
Mtr.1880.1.S1_at	0.849999							Mtr.13398.1.S1_at	0.672192
Mtr.49250.1.S1_at	0.849924							Mtr.16631.1.S1_at	0.671994
Mtr.42499.1.S1_at	0.84988							Mtr.35823.1.S1_at	0.671907
Mtr.8350.1.S1_at	0.849873							Mtr.5753.1.S1_s_at	0.671853
Mtr.43102.1.S1_at	0.849858							Mtr.32214.1.S1_at	0.671664
Mtr.46638.1.S1_at	0.849824							Mtr.9042.1.S1_at	0.671661
Mtr.41072.1.S1_at	0.849772							Mtr.19369.1.S1_at	0.67158
Mtr.41761.1.S1_at	0.849738							Mtr.9161.1.S1_at	0.671544
Mtr.41632.1.S1_at	0.849698							Mtr.19971.1.S1_at	0.671511
Mtr.14458.1.S1_at	0.849692							Mtr.4892.1.S1_at	0.671494
Mtr.44442.1.S1_at	0.84967							Mtr.48309.1.S1_at	0.671288
Mtr.14315.1.S1_at	0.849648							Mtr.27933.1.S1_at	0.671259
Mtr.36192.1.S1_at	0.849629							Mtr.35999.1.S1_at	0.67125
Mtr.11909.1.S1_at	0.849578							Mtr.38934.1.S1_at	0.671202
Mtr.1582.1.S1_at	0.849547							Mtr.14319.1.S1_at	0.671012
Mtr.8991.1.S1_at	0.849544							Mtr.6804.1.S1_at	0.670947
Mtr.10919.1.S1_at	0.849541							Mtr.3235.1.S1_at	0.670877
Mtr.27750.1.S1_at	0.849515							Mtr.44344.1.S1_at	0.670783
Mtr.7470.1.S1_at	0.849487							Mtr.25174.1.S1_at	0.670775
Mtr.12688.1.S1_at	0.849481							Mtr.7039.1.S1_at	0.670708
Mtr.15045.1.S1_at	0.849437							Mtr.1811.1.S1_at	0.670618
Mtr.10991.1.S1_at	0.849407							Mtr.27745.1.S1_at	0.6705
Mtr.21360.1.S1_at	0.849372							Mtr.19779.1.S1_at	0.670433
Mtr.43306.1.S1_at	0.849341							Mtr.40654.1.S1_at	0.670431
Mtr.23055.1.S1_at	0.849289							Mtr.51186.1.S1_at	0.670395
Mtr.43388.1.S1_at	0.849286							Mtr.8899.1.S1_at	0.670299
Mtr.40206.1.S1_at	0.849286							Mtr.14317.1.S1_at	0.670287
Mtr.39414.1.S1_at	0.849275							Mtr.7492.1.S1_at	0.670258
Mtr.12184.1.S1_at	0.849241							Mtr.50313.1.S1_at	0.670238
Mtr.38190.1.S1_at	0.849225							Mtr.40158.1.S1_at	0.670218
Mtr.43232.1.S1_s_at	0.849204							Mtr.49155.1.S1_at	0.670158
Mtr.13316.1.S1_at	0.84917							Mtr.4608.1.S1_at	0.670137
Mtr.1391.1.S1_at	0.849155							Mtr.11308.1.S1_at	0.670096
Mtr.9787.1.S1_at	0.849099							Mtr.31833.1.S1_x_at	0.670055
Mtr.47640.1.S1_at	0.849094							Mtr.12810.1.S1_at	0.670036
Mtr.50362.1.S1_at	0.849082							Mtr.41098.1.S1_at	0.669941
Mtr.31721.1.S1_at	0.849038							Mtr.5835.1.S1_at	0.669829
Mtr.12508.1.S1_at	0.848974							Mtr.41685.1.S1_s_at	0.669779
Mtr.38584.1.S1_at	0.848921							Mtr.29319.1.S1_at	0.669763
Mtr.41033.1.S1_at	0.848853							Mtr.20729.1.S1_s_at	0.669498
Mtr.38545.1.S1_s_at	0.848787							Mtr.5346.1.S1_at	0.669413
Mtr.21014.1.S1_s_at	0.848755							Mtr.4329.1.S1_at	0.669401
Mtr.44952.1.S1_s_at	0.848752							Mtr.42298.1.S1_at	0.669385
Mtr.44285.1.S1_at	0.848744							Mtr.7039.1.S1_s_at	0.66921
Mtr.18768.1.S1_at	0.848738							Mtr.43666.1.S1_at	0.669197
Mtr.34111.1.S1_at	0.848719							Mtr.41155.1.S1_at	0.669134
Mtr.43169.1.S1_at	0.848691							Mtr.43356.1.S1_at	0.669117
Mtr.4643.1.S1_at	0.848682							Mtr.6026.1.S1_at	0.669116
Mtr.43548.1.S1_at	0.848564							Mtr.22063.1.S1_at	0.668863
Mtr.16198.1.S1_at	0.848508							Mtr.24739.1.S1_at	0.668797
Mtr.43803.1.S1_at	0.848437							Mtr.45160.1.S1_at	0.668667
Mtr.40428.1.S1_at	0.84842							Mtr.17227.1.S1_at	0.66866
Mtr.10314.1.S1_at	0.848418							Mtr.18253.1.S1_at	0.668383
Mtr.43984.1.S1_at	0.848377							Mtr.46909.1.S1_at	0.66837
Mtr.37412.1.S1_s_at	0.848345							Mtr.4732.1.S1_at	0.668312
Mtr.11077.1.S1_at	0.848339							Mtr.40902.1.S1_at	0.668198
Mtr.29312.1.S1_at	0.848325							Mtr.11167.1.S1_at	0.668174
Mtr.18667.1.S1_at	0.848322							Mtr.40421.1.S1_at	0.668153
Mtr.49505.1.S1_at	0.848314							Mtr.22015.1.S1_at	0.667968
Mtr.50123.1.S1_at	0.84827							Mtr.11049.1.S1_at	0.667916
Mtr.10967.1.S1_at	0.84822							Mtr.26689.1.S1_at	0.667725
Mtr.44360.1.S1_at	0.848195							Mtr.12351.1.S1_at	0.667707
Mtr.26592.1.S1_at	0.848184							Mtr.39325.1.S1_at	0.667547
Mtr.1199.1.S1_at	0.848151							Mtr.40670.1.S1_at	0.667541
Mtr.44603.1.S1_at	0.848149							Mtr.10676.1.S1_at	0.667518
Mtr.49523.1.S1_at	0.848136							Mtr.4440.1.S1_at	0.667307
Mtr.44541.1.S1_at	0.848085							Mtr.38372.1.S1_at	0.667183
Mtr.13488.1.S1_at	0.848072							Mtr.14924.1.S1_at	0.666981
Mtr.12734.1.S1_at	0.848024							Mtr.40346.1.S1_at	0.666953
Mtr.44989.1.S1_at	0.848014							Mtr.19125.1.S1_s_at	0.666945
Mtr.13391.1.S1_at	0.847972							Mtr.35575.1.S1_at	0.666794
Mtr.12446.1.S1_at	0.847958							Mtr.1881.1.S1_at	0.666724
Mtr.10560.1.S1_at	0.847934							Mtr.49915.1.S1_s_at	0.666702
Mtr.43007.1.S1_at	0.847921							Mtr.23061.1.S1_s_at	0.66669
Mtr.38887.1.S1_at	0.847892							Mtr.23734.1.S1_at	0.666648
Mtr.12978.1.S1_at	0.847887							Mtr.12816.1.S1_at	0.666622
Mtr.40931.1.S1_at	0.847863							Mtr.17492.1.S1_at	0.666604
Mtr.44558.1.S1_at	0.847858							Mtr.13720.1.S1_at	0.666481
Mtr.8543.1.S1_at	0.847814							Mtr.37674.1.S1_at	0.666359
Mtr.43718.1.S1_at	0.847786							Mtr.42971.1.S1_at	0.66625
Mtr.39196.1.S1_at	0.847734							Mtr.39606.1.S1_at	0.666162
Mtr.44004.1.S1_at	0.84773							Mtr.22999.1.S1_at	0.666136
Mtr.9852.1.S1_at	0.847729							Mtr.11176.1.S1_at	0.666097
Mtr.12400.1.S1_at	0.847721							Mtr.12612.1.S1_at	0.666087
Mtr.41009.1.S1_at	0.847621							Mtr.11322.1.S1_at	0.666007
Mtr.50748.1.S1_at	0.847597							Mtr.46025.1.S1_at	0.665869
Mtr.4030.1.S1_at	0.847574							Mtr.29151.1.S1_at	0.665771
Mtr.42870.1.S1_at	0.847495							Mtr.28752.1.S1_at	0.665766
Mtr.1960.1.S1_at	0.847493							Mtr.41513.1.S1_at	0.665655
Mtr.6131.1.S1_at	0.847465							Mtr.44474.1.S1_at	0.665539
Mtr.50221.1.S1_at	0.847424							Mtr.38790.1.S1_at	0.665505
Mtr.27593.1.S1_at	0.847412							Mtr.45102.1.S1_s_at	0.665446
Mtr.40720.1.S1_at	0.847412							Mtr.7108.1.S1_at	0.665407
Mtr.30519.1.S1_at	0.847403							Mtr.37712.1.S1_at	0.665368
Mtr.38060.1.S1_at	0.847392							Mtr.4077.1.S1_at	0.665223
Mtr.31925.1.S1_at	0.847389							Mtr.22919.1.S1_x_at	0.664977
Mtr.36913.1.S1_at	0.847353							Mtr.44239.1.S1_at	0.66496
Mtr.13267.1.S1_at	0.847321							Mtr.41761.1.S1_at	0.664813
Mtr.1124.1.S1_at	0.847288							Mtr.45083.1.S1_at	0.664637
Mtr.10697.1.S1_at	0.84727							Mtr.12577.1.S1_s_at	0.664561
Mtr.43261.1.S1_at	0.84725							Mtr.25374.1.S1_at	0.664559
Mtr.31835.1.S1_at	0.847235							Mtr.52056.1.S1_at	0.664517
Mtr.7836.1.S1_s_at	0.847225							Mtr.24772.1.S1_s_at	0.664405
Mtr.8883.1.S1_at	0.847178							Mtr.45236.1.S1_at	0.664264
Mtr.8798.1.S1_at	0.847152							Mtr.39920.1.S1_at	0.664258
Mtr.43515.1.S1_at	0.847141							Mtr.10606.1.S1_at	0.664235
Mtr.34287.1.S1_at	0.847137							Mtr.29254.1.S1_s_at	0.664207
Mtr.44021.1.S1_at	0.847131							Mtr.8569.1.S1_at	0.664141
Mtr.45151.1.S1_at	0.84708							Mtr.35494.1.S1_at	0.664079
Mtr.7579.1.S1_at	0.847068							Mtr.21521.1.S1_at	0.664052
Mtr.40404.1.S1_at	0.847059							Mtr.38109.1.S1_at	0.663999
Mtr.1403.1.S1_at	0.847041							Mtr.35512.1.S1_s_at	0.663901
Mtr.6804.1.S1_at	0.847004							Mtr.11159.1.S1_at	0.663884
Mtr.36949.1.S1_at	0.846986							Mtr.39641.1.S1_at	0.663659
Mtr.8639.1.S1_at	0.846946							Mtr.13811.1.S1_at	0.663631
Mtr.3818.1.S1_s_at	0.846943							Mtr.37683.1.S1_at	0.663627
Mtr.44605.1.S1_at	0.846931							Mtr.38190.1.S1_at	0.663547
Mtr.8430.1.S1_s_at	0.84692							Mtr.40090.1.S1_at	0.663546
Mtr.35415.1.S1_at	0.846916							Mtr.1868.1.S1_s_at	0.663381
Mtr.8328.1.S1_at	0.846891							Mtr.18102.1.S1_at	0.663381
Mtr.38023.1.S1_at	0.84689							Mtr.35804.1.S1_s_at	0.663251
Mtr.13911.1.S1_at	0.846885							Mtr.51362.1.S1_at	0.662987
Mtr.9556.1.S1_at	0.846847							Mtr.43672.1.S1_at	0.662875
Mtr.50376.1.S1_at	0.846842							Mtr.28832.1.S1_at	0.662565
Mtr.2594.1.S1_at	0.846836							Mtr.20684.1.S1_at	0.662471
Mtr.40647.1.S1_at	0.846829							Mtr.4082.1.S1_at	0.662296
Mtr.42114.1.S1_at	0.846825							Mtr.47006.1.S1_s_at	0.662201
Mtr.40356.1.S1_at	0.84681							Mtr.47450.1.S1_at	0.662164
Mtr.49454.1.S1_x_at	0.84679							Mtr.12782.1.S1_at	0.66213
Mtr.24889.1.S1_at	0.846779							Mtr.3733.1.S1_at	0.662036
Mtr.35998.1.S1_at	0.846757							Mtr.35684.1.S1_at	0.662026
Mtr.40646.1.S1_at	0.846745							Mtr.43599.1.S1_at	0.661942
Mtr.24509.1.S1_at	0.846738							Mtr.49151.1.S1_at	0.661936
Mtr.16632.1.S1_s_at	0.846715							Mtr.5210.1.S1_at	0.66186
Mtr.18638.1.S1_at	0.846643							Mtr.8701.1.S1_at	0.661813
Mtr.40977.1.S1_at	0.846631							Mtr.6807.1.S1_at	0.661789
Mtr.9423.1.S1_at	0.846617							Mtr.8532.1.S1_at	0.661753
Mtr.3515.1.S1_at	0.846508							Mtr.31876.1.S1_at	0.661634
Mtr.35810.1.S1_at	0.846492							Mtr.19943.1.S1_s_at	0.661604
Mtr.49277.1.S1_at	0.846478							Mtr.42813.1.S1_at	0.661602
Mtr.34373.1.S1_s_at	0.846458							Mtr.8339.1.S1_at	0.661569
Mtr.15643.1.S1_at	0.846445							Mtr.5067.1.S1_at	0.661445
Mtr.44350.1.S1_at	0.846424							Mtr.10977.1.S1_at	0.661437
Mtr.44387.1.S1_at	0.8464							Mtr.10832.1.S1_at	0.661399
Mtr.10884.1.S1_at	0.846393							Mtr.12539.1.S1_at	0.661392
Mtr.41767.1.S1_s_at	0.846376							Mtr.41246.1.S1_at	0.661291
Mtr.46357.1.S1_at	0.846369							Mtr.43359.1.S1_at	0.661052
Mtr.29590.1.S1_s_at	0.846365							Mtr.38378.1.S1_at	0.66104
Mtr.37622.1.S1_at	0.846329							Mtr.40972.1.S1_at	0.66102
Mtr.6493.1.S1_at	0.846323							Mtr.29706.1.S1_at	0.660843
Mtr.28792.1.S1_at	0.846307							Mtr.43452.1.S1_at	0.660664
Mtr.44686.1.S1_at	0.846295							Mtr.12409.1.S1_at	0.660663
Mtr.49481.1.S1_at	0.846243							Mtr.13310.1.S1_at	0.660526
Mtr.45171.1.S1_at	0.846223							Mtr.9369.1.S1_at	0.66046
Mtr.46731.1.S1_at	0.84622							Mtr.4693.1.S1_at	0.660194
Mtr.29151.1.S1_at	0.846181							Mtr.15544.1.S1_at	0.660128
Mtr.33874.1.S1_at	0.846177							Mtr.13269.1.S1_at	0.660123
Mtr.31132.1.S1_at	0.846172							Mtr.31281.1.S1_s_at	0.660074
Mtr.31751.1.S1_at	0.846159							Mtr.19268.1.S1_at	0.660057
Mtr.10222.1.S1_at	0.846154							Mtr.6109.1.S1_at	0.660047
Mtr.38875.1.S1_at	0.846142							Mtr.44460.1.S1_at	0.66002
Mtr.41261.1.S1_at	0.846132							Mtr.45295.1.S1_s_at	0.660013
Mtr.41207.1.S1_at	0.846111							Mtr.7100.1.S1_at	0.659966
Mtr.40307.1.S1_at	0.846101							Mtr.37069.1.S1_at	0.659841
Mtr.37195.1.S1_at	0.846088							Mtr.9621.1.S1_at	0.659827
Mtr.17045.1.S1_at	0.846083							Mtr.2889.1.S1_at	0.659734
Mtr.11946.1.S1_at	0.846082							Mtr.6105.1.S1_at	0.659568
Mtr.30033.1.S1_at	0.84606							Mtr.9917.1.S1_at	0.659463
Mtr.39118.1.S1_at	0.846059							Mtr.35405.1.S1_at	0.659457
Mtr.3224.1.S1_at	0.846057							Mtr.39529.1.S1_at	0.659281
Mtr.33579.1.S1_at	0.846019							Mtr.51979.1.S1_s_at	0.659266
Mtr.43022.1.S1_at	0.846006							Mtr.12671.1.S1_at	0.659205
Mtr.50050.1.S1_at	0.846001							Mtr.47942.1.S1_at	0.659065
Mtr.29452.1.S1_at	0.845961							Mtr.50492.1.S1_s_at	0.658785
Mtr.40031.1.S1_s_at	0.845955							Mtr.2816.1.S1_at	0.658723
[truncated: 48,903 more rows]

## Sheet: Difference (B)
								Mean difference	-0.469386
LOGARITHM Original			LOGARITHM Cleaned
	Mtr.12230.1.S1_at			Mtr.12230.1.S1_at				Difference (Cleaned-Original)
Mtr.12230.1.S1_at	1		Mtr.12230.1.S1_at	1		0		0
Mtr.1.1.S1_at	0.570561		Mtr.1.1.S1_at	0.198834		0		-0.371727
Mtr.1.1.S1_s_at	0.709933		Mtr.1.1.S1_s_at	-0.180119		0		-0.890053
Mtr.10.1.S1_at	0.520746		Mtr.10.1.S1_at	-0.200438		0		-0.721184
Mtr.100.1.S1_at	0.273416		Mtr.100.1.S1_at	-0.377119		0		-0.650535
Mtr.1000.1.S1_at	0.806911		Mtr.1000.1.S1_at	0.260829		0		-0.546082
Mtr.10000.1.S1_at	0.754587		Mtr.10000.1.S1_at	0.182591		0		-0.571997
Mtr.10001.1.S1_at	0.496494		Mtr.10001.1.S1_at	-0.211671		0		-0.708166
Mtr.10001.1.S1_s_at	0.608992		Mtr.10001.1.S1_s_at	-0.0199334		0		-0.628925
Mtr.10002.1.S1_at	0.536366		Mtr.10002.1.S1_at	0.104719		0		-0.431647
Mtr.10003.1.S1_at	0.136552		Mtr.10003.1.S1_at	-0.045356		0		-0.181908
Mtr.10004.1.S1_at	0.710628		Mtr.10004.1.S1_at	0.290858		0		-0.41977
Mtr.10005.1.S1_at	0.654837		Mtr.10005.1.S1_at	0.263595		0		-0.391243
Mtr.10006.1.S1_at	0.330943		Mtr.10006.1.S1_at	-0.0685299		0		-0.399473
Mtr.10007.1.S1_at	0.781234		Mtr.10007.1.S1_at	0.622456		0		-0.158778
Mtr.10008.1.S1_at	0.808558		Mtr.10008.1.S1_at	0.404918		0		-0.40364
Mtr.10009.1.S1_at	0.761789		Mtr.10009.1.S1_at	0.589155		0		-0.172634
Mtr.1001.1.S1_at	0.637621		Mtr.1001.1.S1_at	0.222401		0		-0.41522
[truncated: 50,883 more rows]
